# Supplementary material for: Transcriptomic analysis reveals pathogenicity mechanisms of Phytophthora capsici in black pepper
Source: Front Microbiol. 2024 Nov 18;15:1418816. doi: 10.3389/fmicb.2024.1418816 (PMC11609936; doi:10.3389/fmicb.2024.1418816)
Supplement: Supplementary file 2 [file Table_2.XLSX]

## Sheet: Sheet 1
Supplementary table 2: Normalized expression counts
Id	Pc 1	Pc 2	PcPn_E 1	PcPn_E 2	PcPn_L 1	PcPn_L 2
e_gw1.1.1005.1	140.957	208.799	143.897	227.832	1031.69	1296.37
e_gw1.1.1007.1	1731.58	1844.24	1790.57	1539.1	815.554	1029.62
e_gw1.1.1010.1	240.599	204.43	298.655	324.412	504.908	444.381
e_gw1.1.1028.1	303.787	334.602	308.158	318.221	777.926	704.902
e_gw1.1.1036.1	616.079	577.472	601.382	746.644	416.527	504.214
e_gw1.1.1038.1	57.1119	86.4898	70.5912	65.6254	362.274	296.047
e_gw1.1.1045.1	517.652	618.533	465.63	477.951	573.163	607.675
e_gw1.1.1047.1	280.699	413.229	149.327	163.444	933.687	607.051
e_gw1.1.1063.1	548.031	643.868	519.931	490.333	918.811	655.042
e_gw1.1.1066.1	234.523	336.349	310.873	413.564	385.9	322.223
e_gw1.1.107.1	3.64544	1.74727	1.35752	0	182.012	164.54
e_gw1.1.1119.1	19.4423	21.8409	13.5752	16.0968	226.64	199.442
e_gw1.1.1138.1	176.196	152.012	537.579	428.422	523.285	507.954
e_gw1.1.1139.1	23.0878	54.1653	28.508	12.3822	345.648	261.767
e_gw1.1.1157.1	105.718	61.1544	93.669	60.6725	258.142	206.921
e_gw1.1.1167.1	14.5818	34.9454	126.25	64.3872	190.763	227.488
e_gw1.1.1172.1	15201.5	21860.9	17809.3	14842.5	1609.23	1622.96
e_gw1.1.1178.1	26.7332	62.028	120.819	35.9082	371.9	414.465
e_gw1.1.1194.1	0	0.873634	2.71504	2.47643	147.01	116.549
e_gw1.1.1196.1	18.2272	10.4836	8.14513	2.47643	168.011	150.205
e_gw1.1.1200.1	6.07573	6.98907	5.43009	7.42929	151.385	99.721
e_gw1.1.1207.1	0	0	4.07257	2.47643	109.382	72.9209
e_gw1.1.1208.1	17284.2	13103.6	16553.6	18881.5	1926.88	2738.59
e_gw1.1.1211.1	26.7332	25.3354	35.2956	38.3847	421.778	330.326
e_gw1.1.1219.1	14.5818	5.2418	14.9327	8.66751	265.143	239.954
e_gw1.1.1240.1	1653.81	1712.32	1559.79	1791.7	427.028	516.679
e_gw1.1.1246.1	21.8726	35.819	13.5752	18.5732	294.894	224.995
e_gw1.1.126.1	1026.8	781.902	870.172	1202.31	316.771	408.856
e_gw1.1.1266.1	9.72117	6.98907	20.3628	8.66751	190.763	158.93
e_gw1.1.1273.1	0	0	1.35752	2.47643	98.0065	87.2558
e_gw1.1.1276.1	1083.91	1147.96	1190.55	968.284	238.016	456.847
e_gw1.1.1288.1	40.0998	62.9017	62.446	29.7172	204.764	170.772
e_gw1.1.1290.1	2138.66	6040.31	2583.37	2569.3	1031.69	1493.32
e_gw1.1.1291.1	7.29088	1.74727	0	2.47643	165.386	110.94
e_gw1.1.1293.1	8.50603	6.11544	9.50266	8.66751	212.639	238.084
e_gw1.1.1305.1	155.539	190.452	245.712	216.688	272.143	237.461
e_gw1.1.1310.1	13.3666	7.86271	21.7204	23.5261	243.266	207.544
e_gw1.1.1311.1	454.465	467.394	426.262	502.715	540.786	569.656
e_gw1.1.1318.1	24.3029	17.4727	25.7929	2.47643	161.011	134.623
e_gw1.1.1324.1	58.327	82.1216	42.0832	58.1961	153.135	95.9814
e_gw1.1.1339.1	343.886	448.174	435.765	419.755	371.9	417.581
e_gw1.1.1341.1	509.146	594.071	316.303	295.933	220.515	207.544
e_gw1.1.1343.1	1.21515	5.2418	0	0	228.39	219.386
e_gw1.1.135.1	206.575	130.171	358.386	274.884	238.016	181.367
e_gw1.1.1352.1	1368.25	1514.88	1441.69	1550.25	553.037	739.182
e_gw1.1.1368.1	2595.55	2038.19	2553.5	2446.71	762.175	935.507
e_gw1.1.1374.1	193.208	172.98	204.986	167.159	215.264	178.874
e_gw1.1.1377.1	40.0998	62.028	50.2283	50.7668	137.384	108.447
e_gw1.1.1378.1	1.21515	2.6209	2.71504	1.23822	114.633	148.958
e_gw1.1.1380.1	24.3029	20.0936	16.2903	16.0968	175.887	152.698
e_gw1.1.1381.1	64.4028	97.847	32.5805	64.3872	149.635	135.87
e_gw1.1.1394.1	7.29088	1.74727	2.71504	2.47643	136.509	124.028
e_gw1.1.1407.1	4.86059	12.2309	4.07257	12.3822	574.038	728.586
e_gw1.1.1415.1	4.86059	5.2418	0	2.47643	190.763	154.567
e_gw1.1.1423.1	31.5938	29.7036	36.6531	33.4318	119.883	109.693
e_gw1.1.1426.1	177.411	196.568	255.214	204.306	124.258	150.828
e_gw1.1.1432.1	165.26	161.622	147.97	136.204	187.262	197.572
e_gw1.1.1438.1	10.9363	11.3572	8.14513	14.8586	219.639	185.73
e_gw1.1.1453.1	31.5938	27.9563	40.7257	59.4343	347.398	278.595
e_gw1.1.1460.1	36.4544	44.5553	57.0159	86.6751	125.133	101.591
e_gw1.1.1461.1	2.43029	2.6209	2.71504	4.95286	106.757	71.0512
e_gw1.1.1469.1	3.64544	14.8518	23.0779	8.66751	49.8783	30.5395
e_gw1.1.1470.1	69.2634	103.089	111.317	102.772	115.508	168.279
e_gw1.1.1471.1	0	0	0	1.23822	53.3785	72.2977
e_gw1.1.1472.1	12.1515	12.2309	29.8655	21.0497	376.275	307.888
e_gw1.1.1473.1	36.4544	40.1872	39.3681	30.9554	295.77	195.079
e_gw1.1.1486.1	25.5181	13.9781	32.5805	26.0025	26.2517	35.5256
e_gw1.1.1494.1	93.5663	87.3634	58.3735	84.1986	154.885	125.274
e_gw1.1.1503.1	86.2754	101.342	108.602	87.9133	71.7547	97.8512
e_gw1.1.1505.1	12.1515	11.3572	10.8602	8.66751	169.761	180.744
e_gw1.1.1511.1	408.289	320.624	320.375	372.703	338.647	328.456
e_gw1.1.1514.1	14.5818	20.0936	14.9327	13.6204	85.7557	65.4419
e_gw1.1.1515.1	8.50603	5.2418	4.07257	2.47643	66.5044	62.9488
e_gw1.1.1521.1	373.05	366.926	294.582	170.874	152.26	195.079
e_gw1.1.1522.1	1489.77	1004.68	2465.26	2799.6	1518.23	997.833
e_gw1.1.1528.1	173.766	243.744	207.701	380.132	130.384	153.321
e_gw1.1.1536.1	1658.67	2277.56	1698.26	2340.23	411.277	322.847
e_gw1.1.1537.1	1888.34	2743.21	2029.5	2859.04	431.403	410.726
e_gw1.1.1538.1	2017.14	3208.86	2059.36	2756.27	331.647	335.935
e_gw1.1.154.1	14.5818	17.4727	6.78761	7.42929	165.386	152.698
e_gw1.1.1540.1	20728	15680.9	21952.5	17813	3046.95	4607.11
e_gw1.1.1543.1	20.6575	27.9563	42.0832	54.4815	397.276	320.977
e_gw1.1.1544.1	38.8847	27.0827	25.7929	19.8114	140.009	100.967
e_gw1.1.1548.1	0	0	0	0	90.1309	63.5721
e_gw1.1.1555.1	19.4423	56.7862	14.9327	37.1465	96.2564	131.507
e_gw1.1.1559.1	0	0.873634	0	0	70.8797	68.5582
e_gw1.1.158.1	12.1515	41.0608	13.5752	16.0968	168.886	158.93
e_gw1.1.1583.1	120.3	45.429	97.7416	87.9133	76.13	93.4884
e_gw1.1.1584.1	652.534	578.346	522.646	443.281	219.639	275.479
e_gw1.1.1586.1	1.21515	0.873634	0	3.71465	28.8769	20.5674
e_gw1.1.1587.1	7.29088	4.36817	1.35752	0	161.886	77.2837
e_gw1.1.1588.1	18.2272	6.98907	9.50266	7.42929	118.133	76.6605
e_gw1.1.1595.1	3966.24	2478.5	3454.89	2451.67	476.906	1046.45
e_gw1.1.1598.1	3.64544	0.873634	2.71504	0	4.37529	3.73954
e_gw1.1.1601.1	10.9363	12.2309	6.78761	2.47643	318.521	278.595
e_gw1.1.1607.1	187.133	227.145	191.411	157.253	138.259	142.102
e_gw1.1.1615.1	47.3907	38.4399	35.2956	44.5757	91.006	128.391
e_gw1.1.162.1	1402.28	1269.39	1812.29	1469.76	504.908	641.33
e_gw1.1.1621.1	925.942	638.626	897.322	757.788	231.015	249.926
e_gw1.1.1623.1	1.21515	1.74727	5.43009	4.95286	117.258	106.577
e_gw1.1.1626.1	0	2.6209	6.78761	2.47643	120.758	90.3721
e_gw1.1.1632.1	0	0.873634	0	0	22.7515	11.2186
e_gw1.1.1635.1	1.21515	5.2418	2.71504	4.95286	33.2522	34.9023
e_gw1.1.1637.1	512.792	511.95	556.584	703.306	270.393	216.893
e_gw1.1.1641.1	2.43029	0	0	1.23822	128.633	104.707
e_gw1.1.1642.1	36.4544	50.6708	46.1558	43.3375	171.511	134.623
e_gw1.1.1643.1	47.3907	79.5007	29.8655	44.5757	67.3794	62.3256
e_gw1.1.1644.1	1.21515	0	5.43009	0	55.1286	54.8465
e_gw1.1.1659.1	0	0.873634	0	0	40.2527	32.4093
e_gw1.1.1664.1	0	6.11544	2.71504	1.23822	9.62564	1.86977
e_gw1.1.1667.1	261.256	290.92	218.561	151.062	543.411	502.344
e_gw1.1.1668.1	4.86059	2.6209	1.35752	0	137.384	127.767
e_gw1.1.1671.1	0	0.873634	2.71504	3.71465	11.3758	13.7116
e_gw1.1.1674.1	137.312	117.941	127.607	173.35	163.636	157.06
e_gw1.1.1684.1	0	3.49454	1.35752	0	423.528	320.977
e_gw1.1.1685.1	2.43029	2.6209	8.14513	7.42929	48.1282	47.9907
e_gw1.1.1686.1	6.07573	3.49454	0	3.71465	91.006	129.014
e_gw1.1.1687.1	0	0	2.71504	0	14.0009	9.34884
e_gw1.1.1689.1	0	0	2.71504	3.71465	21.0014	29.293
e_gw1.1.1690.1	2.43029	3.49454	2.71504	0	6.1254	14.3349
e_gw1.1.1692.1	2.43029	0.873634	0	0	119.883	56.093
e_gw1.1.1693.1	127.59	161.622	176.478	247.643	217.889	167.656
e_gw1.1.1700.1	737.594	643.868	291.867	673.589	136.509	152.698
e_gw1.1.1702.1	1.21515	1.74727	1.35752	1.23822	103.257	88.5023
e_gw1.1.1704.1	229.663	266.458	238.924	288.504	162.761	247.433
e_gw1.1.1707.1	19.4423	21.8409	9.50266	9.90572	58.6289	70.4279
e_gw1.1.1708.1	6.07573	14.8518	5.43009	4.95286	205.639	162.047
e_gw1.1.1711.1	1.21515	0.873634	1.35752	2.47643	82.2554	52.3535
e_gw1.1.1715.1	4.86059	1.74727	2.71504	8.66751	53.3785	65.4419
e_gw1.1.1722.1	0	0.873634	0	1.23822	121.633	125.274
e_gw1.1.1727.1	837.236	1106.89	891.892	1002.95	307.145	211.284
e_gw1.1.1728.1	4.86059	6.11544	2.71504	2.47643	91.006	59.2093
e_gw1.1.1729.1	1.21515	0.873634	2.71504	7.42929	53.3785	66.6884
e_gw1.1.173.1	663.47	881.497	461.558	518.812	194.263	160.8
e_gw1.1.1736.1	51.0362	76.0062	146.612	182.018	357.024	306.642
e_gw1.1.1738.1	2.43029	1.74727	2.71504	1.23822	118.133	88.5023
e_gw1.1.1744.1	1.21515	1.74727	2.71504	4.95286	133.009	103.46
e_gw1.1.1752.1	0	3.49454	1.35752	3.71465	77.0051	36.7721
e_gw1.1.1758.1	1.21515	17.4727	10.8602	19.8114	26.2517	31.7861
e_gw1.1.1759.1	1.21515	0.873634	1.35752	0	75.255	65.4419
e_gw1.1.1760.1	1.21515	0.873634	4.07257	2.47643	314.146	276.102
e_gw1.1.1766.1	7.29088	0	0	0	15.751	20.5674
e_gw1.1.1769.1	0	0.873634	0	3.71465	103.257	78.5302
e_gw1.1.1774.1	1114.29	1392.57	1323.58	936.091	251.142	258.651
e_gw1.1.1775.1	1578.48	1869.58	1969.76	1693.88	282.644	334.688
e_gw1.1.1776.1	3.64544	6.11544	5.43009	7.42929	128.633	116.549
e_gw1.1.1778.1	0	0.873634	0	0	110.257	69.8047
e_gw1.1.1779.1	1.21515	5.2418	2.71504	3.71465	110.257	112.809
e_gw1.1.1782.1	1.21515	2.6209	4.07257	2.47643	853.181	981.628
e_gw1.1.1783.1	1483.69	886.739	958.411	1171.35	343.023	398.884
e_gw1.1.1788.1	2.43029	2.6209	1.35752	1.23822	134.759	116.549
e_gw1.1.179.1	23.0878	42.8081	28.508	22.2879	66.5044	54.2233
e_gw1.1.1790.1	0	0.873634	0	0	118.133	79.1535
e_gw1.1.1792.1	2.43029	0	0	1.23822	32.3771	28.6698
e_gw1.1.1796.1	532.234	392.262	462.915	373.941	165.386	190.716
e_gw1.1.1805.1	0	1.74727	0	1.23822	889.059	426.93
e_gw1.1.1806.1	3643.01	3226.33	2987.91	2883.8	525.035	641.33
e_gw1.1.181.1	245.46	226.271	177.835	130.013	62.1291	64.8186
e_gw1.1.1810.1	0	0.873634	0	0	249.391	220.009
e_gw1.1.1813.1	1935.73	1336.66	2250.77	1994.76	436.654	409.479
e_gw1.1.1814.1	418.01	337.223	325.805	377.656	119.008	183.861
e_gw1.1.1815.1	2194.55	2137.78	2530.42	2160.69	483.907	784.679
e_gw1.1.1824.1	145.818	186.958	249.784	168.397	764.8	632.605
e_gw1.1.1836.1	143.387	166.864	203.628	231.546	155.76	102.837
e_gw1.1.184.1	176.196	248.986	232.136	284.79	113.758	145.842
e_gw1.1.1847.1	46.1756	57.6598	47.5133	44.5757	167.136	163.916
e_gw1.1.1872.1	1.21515	1.74727	13.5752	2.47643	98.0065	73.5442
e_gw1.1.1876.1	3.64544	1.74727	0	1.23822	280.894	187.6
e_gw1.1.1886.1	0	2.6209	1.35752	2.47643	32.3771	31.7861
e_gw1.1.1898.1	6.07573	0	9.50266	2.47643	70.0046	42.3814
e_gw1.1.1907.1	1469.11	1132.23	1214.98	957.14	407.777	457.47
e_gw1.1.1918.1	18.2272	15.7254	35.2956	45.814	111.132	73.5442
e_gw1.1.202.1	0	2.6209	5.43009	0	142.634	153.321
e_gw1.1.209.1	359.683	417.597	333.95	294.695	94.5062	149.581
e_gw1.1.212.1	0	0.873634	0	0	55.1286	52.9768
e_gw1.1.215.1	3.64544	3.49454	0	0	22.7515	14.9581
e_gw1.1.220.1	0	0.873634	1.35752	0	696.546	425.061
e_gw1.1.231.1	2.43029	0	4.07257	8.66751	40.2527	24.307
e_gw1.1.235.1	311.078	246.365	321.733	315.745	116.383	160.8
e_gw1.1.277.1	1610.07	1689.61	1698.26	1421.47	1164.7	1209.74
e_gw1.1.341.1	49.821	71.638	77.3788	64.3872	442.779	411.349
e_gw1.1.345.1	63.1876	17.4727	44.7982	17.335	307.145	286.698
e_gw1.1.346.1	29.1635	20.9672	28.508	30.9554	450.655	370.837
e_gw1.1.356.1	19.4423	20.9672	9.50266	7.42929	273.893	220.009
e_gw1.1.365.1	122.73	171.232	88.239	106.487	423.528	413.842
e_gw1.1.388.1	178.627	211.419	236.209	204.306	492.658	488.009
e_gw1.1.399.1	13531.9	8751.19	10313.1	15570.6	2237.52	2812.13
e_gw1.1.406.1	836.021	699.781	2102.8	2140.87	804.178	1432.24
e_gw1.1.408.1	1584.55	878.002	3218.69	2112.4	1223.33	1323.17
e_gw1.1.416.1	106.933	115.32	149.327	143.633	378.025	300.409
e_gw1.1.427.1	86.2754	190.452	116.747	90.3897	331.647	254.912
e_gw1.1.430.1	205.36	316.256	128.965	75.5311	231.015	209.414
e_gw1.1.431.1	6.07573	11.3572	13.5752	14.8586	235.391	191.34
e_gw1.1.446.1	68.0482	102.215	24.4354	22.2879	395.526	401.377
e_gw1.1.448.1	3.64544	0.873634	1.35752	0	235.391	157.684
e_gw1.1.45.1	439.883	434.196	340.738	423.47	648.418	556.568
e_gw1.1.456.1	1.21515	7.86271	10.8602	3.71465	240.641	190.093
e_gw1.1.458.1	41.315	96.0997	44.7982	47.0522	239.766	190.093
e_gw1.1.465.1	8.50603	6.98907	5.43009	6.19108	200.388	160.8
e_gw1.1.470.1	76.5542	104.836	96.3841	95.3426	322.021	277.349
e_gw1.1.471.1	2.43029	7.86271	9.50266	4.95286	239.766	167.656
e_gw1.1.490.1	870.045	670.077	183.266	242.69	370.149	301.656
e_gw1.1.492.1	32.809	58.5335	19.0053	24.7643	231.015	190.716
e_gw1.1.501.1	306.217	315.382	253.857	268.693	147.01	172.019
e_gw1.1.516.1	38.8847	33.1981	43.4407	54.4815	372.775	292.307
e_gw1.1.524.1	1320.86	1099.91	697.766	637.681	436.654	466.819
e_gw1.1.531.1	1263.75	736.473	2349.87	1498.24	602.04	754.763
e_gw1.1.533.1	241.814	239.376	348.883	237.737	310.646	259.898
e_gw1.1.538.1	9.72117	5.2418	6.78761	4.95286	189.888	219.386
e_gw1.1.540.1	7.29088	12.2309	1.35752	4.95286	116.383	83.5163
e_gw1.1.544.1	8.50603	4.36817	10.8602	6.19108	364.899	337.805
e_gw1.1.55.1	314.723	373.042	365.174	407.373	910.935	903.098
e_gw1.1.552.1	9.72117	23.5881	42.0832	11.1439	375.4	361.488
e_gw1.1.553.1	15.7969	30.5772	27.1504	16.0968	401.652	397.014
e_gw1.1.556.1	4.86059	11.3572	4.07257	3.71465	618.666	545.972
e_gw1.1.573.1	4003.91	3224.58	4132.3	5108.88	790.177	964.8
e_gw1.1.60.1	984.269	1346.27	976.059	1130.49	322.896	306.642
e_gw1.1.610.1	25.5181	34.9454	51.5858	56.9579	217.889	202.558
e_gw1.1.617.1	19.4423	20.0936	28.508	16.0968	155.76	155.814
e_gw1.1.618.1	2.43029	4.36817	0	0	276.518	314.121
e_gw1.1.62.1	3711.06	2664.58	3877.08	4187.64	651.918	1127.47
e_gw1.1.627.1	29.1635	21.8409	6.78761	13.6204	90.1309	84.1396
e_gw1.1.633.1	21.8726	20.0936	31.223	12.3822	280.018	192.586
e_gw1.1.641.1	12.1515	6.98907	13.5752	14.8586	809.428	620.14
e_gw1.1.642.1	2017.14	2274.07	2364.8	2762.46	547.786	592.093
e_gw1.1.656.1	2624.72	1180.28	4308.78	4437.76	309.77	425.684
e_gw1.1.658.1	0	0	4.07257	1.23822	219.639	229.981
e_gw1.1.664.1	285.559	457.784	587.807	603.011	136.509	171.395
e_gw1.1.666.1	0	0.873634	1.35752	0	100.632	69.1814
e_gw1.1.667.1	1.21515	0	1.35752	0	12.2508	23.0605
e_gw1.1.673.1	6.07573	16.599	24.4354	7.42929	91.006	71.6744
e_gw1.1.677.1	2150.81	2163.12	1719.98	2044.29	341.273	337.805
e_gw1.1.681.1	29.1635	10.4836	13.5752	6.19108	31.5021	24.307
e_gw1.1.687.1	52.2513	83.8689	44.7982	32.1936	336.022	357.749
e_gw1.1.692.1	30.3787	15.7254	27.1504	21.0497	225.765	179.498
e_gw1.1.701.1	289.205	412.355	540.294	518.812	123.383	170.772
e_gw1.1.703.1	87.4905	34.0717	1.35752	8.66751	64.7543	59.8326
e_gw1.1.709.1	1.21515	7.86271	1.35752	6.19108	31.5021	18.6977
e_gw1.1.71.1	9643.4	9188.88	9646.55	9016.68	1872.62	2837.68
e_gw1.1.716.1	97.2117	206.178	120.819	156.015	161.886	196.949
e_gw1.1.724.1	0	0.873634	0	0	65.6293	32.4093
e_gw1.1.725.1	0	0	2.71504	1.23822	25.3767	28.6698
e_gw1.1.739.1	4705.05	3188.76	5837.35	4389.47	868.932	1090.7
e_gw1.1.749.1	2.43029	0	0	0	40.2527	36.7721
e_gw1.1.751.1	2.43029	1.74727	0	6.19108	98.8815	87.8791
e_gw1.1.755.1	2.43029	0	0	0	362.274	222.502
e_gw1.1.763.1	0	0.873634	2.71504	0	19.2513	20.5674
e_gw1.1.764.1	0	1.74727	0	0	67.3794	61.7023
e_gw1.1.767.1	1.21515	0	0	0	229.265	191.34
e_gw1.1.769.1	21.8726	60.2807	24.4354	24.7643	227.515	170.149
e_gw1.1.771.1	479.983	313.635	784.648	450.71	217.014	281.712
e_gw1.1.773.1	1.21515	1.74727	0	0	145.26	132.13
e_gw1.1.783.1	3.64544	0	1.35752	1.23822	34.1273	21.814
e_gw1.1.793.1	0	0.873634	1.35752	1.23822	39.3776	40.5116
e_gw1.1.795.1	3.64544	0.873634	0	1.23822	56.8788	33.6558
e_gw1.1.799.1	0	2.6209	0	1.23822	44.6279	63.5721
e_gw1.1.800.1	2.43029	6.11544	12.2177	9.90572	52.5035	47.3675
e_gw1.1.801.1	603.928	657.846	661.113	533.671	301.02	258.028
e_gw1.1.807.1	1.21515	0	1.35752	1.23822	67.3794	55.4698
e_gw1.1.813.1	7.29088	7.86271	25.7929	6.19108	80.5053	70.4279
e_gw1.1.820.1	0	0	2.71504	0	40.2527	56.7163
e_gw1.1.821.1	1.21515	1.74727	0	7.42929	84.8806	46.7442
e_gw1.1.824.1	782.554	221.903	833.519	720.641	83.1305	96.6047
e_gw1.1.826.1	119.084	121.435	59.731	44.5757	27.1268	16.2047
e_gw1.1.827.1	170.121	103.089	180.55	105.248	86.6307	133.377
e_gw1.1.831.1	0	0	0	2.47643	52.5035	37.3954
e_gw1.1.877.1	12.1515	14.8518	5.43009	21.0497	414.777	315.368
e_gw1.1.88.1	320.799	365.179	161.545	267.454	356.149	305.395
e_gw1.1.889.1	198.069	186.958	165.618	194.4	1036.07	930.521
e_gw1.1.891.1	308.647	292.667	293.225	219.164	391.151	387.665
e_gw1.1.905.1	189.563	166.864	161.545	137.442	531.16	438.772
e_gw1.1.914.1	130.021	230.639	214.489	292.219	5692.25	4792.84
e_gw1.1.924.1	2.43029	8.73634	1.35752	13.6204	405.152	329.079
e_gw1.1.948.1	36.4544	47.1762	36.6531	84.1986	387.651	373.33
e_gw1.1.955.1	236.954	337.223	150.685	144.871	640.542	497.981
e_gw1.1.961.1	2675.75	4405.74	2337.65	2575.49	1113.95	1199.14
e_gw1.1.977.1	88.7057	113.572	165.618	87.9133	316.771	259.274
e_gw1.1.993.1	25.5181	54.1653	36.6531	30.9554	289.644	241.823
e_gw1.1.996.1	115.439	102.215	236.209	157.253	567.912	518.549
e_gw1.10.133.1	245.46	169.485	248.427	242.69	719.297	732.949
e_gw1.10.148.1	592.991	668.33	544.366	744.167	778.801	759.749
e_gw1.10.152.1	151.893	174.727	166.975	137.442	498.783	433.163
e_gw1.10.156.1	1765.61	1555.07	1361.59	1685.21	595.914	616.4
e_gw1.10.174.1	235.738	304.898	338.023	390.038	466.406	404.493
e_gw1.10.177.1	161.614	269.079	127.607	126.298	815.554	703.033
e_gw1.10.183.1	121.515	127.551	663.828	494.048	738.549	544.102
e_gw1.10.185.1	126.375	263.837	306.8	360.321	499.658	370.214
e_gw1.10.194.1	154.324	242.87	104.529	91.6279	292.269	266.13
e_gw1.10.219.1	5587.24	5517	5704.31	6151.45	2451.04	3066.42
e_gw1.10.235.1	36.4544	70.7644	96.3841	60.6725	298.395	291.684
e_gw1.10.237.1	59.5422	255.101	31.223	38.3847	201.263	186.977
e_gw1.10.243.1	671.976	244.618	1950.76	1681.5	585.414	426.307
e_gw1.10.249.1	212.651	307.519	184.623	204.306	282.644	309.135
e_gw1.10.258.1	1074.19	1145.33	1369.74	898.944	463.781	553.451
e_gw1.10.26.1	19.4423	24.4618	28.508	14.8586	312.396	195.702
e_gw1.10.266.1	2768.1	1714.07	1311.37	1272.89	571.413	807.74
e_gw1.10.271.1	233.308	221.029	146.612	173.35	2437.04	2032.44
e_gw1.10.275.1	174.981	272.574	187.338	281.075	261.642	177.628
e_gw1.10.277.1	2710.99	2872.51	2541.28	2436.81	547.786	720.484
e_gw1.10.287.1	36.4544	20.0936	27.1504	39.6229	240.641	213.777
e_gw1.10.296.1	86.2754	90.8579	92.3115	104.01	312.396	284.828
e_gw1.10.303.1	487.274	434.196	1178.33	1905.61	188.137	225.619
e_gw1.10.306.1	326.874	323.245	215.846	204.306	234.515	275.479
e_gw1.10.323.1	44.9604	65.5226	27.1504	43.3375	122.508	133.377
e_gw1.10.326.1	75.3391	43.6817	74.6637	59.4343	81.3804	77.2837
e_gw1.10.338.1	24.3029	16.599	31.223	23.5261	107.632	93.4884
e_gw1.10.341.1	1.21515	0.873634	1.35752	3.71465	135.634	76.0372
e_gw1.10.343.1	0	0.873634	5.43009	0	96.2564	79.7768
e_gw1.10.354.1	12.1515	9.60997	13.5752	16.0968	203.888	157.684
e_gw1.10.356.1	6.07573	5.2418	4.07257	0	42.0028	46.1209
e_gw1.10.357.1	15941.5	12317.4	21831.7	19210.9	2629.55	4061.76
e_gw1.10.359.1	121.515	228.892	105.887	59.4343	130.384	126.521
e_gw1.10.37.1	2911.49	3285.74	2394.67	2857.8	1396.59	1703.98
e_gw1.10.386.1	235.738	335.475	173.763	162.206	591.539	534.754
e_gw1.10.399.1	298.926	340.717	215.846	258.787	494.408	468.688
e_gw1.10.420.1	25.5181	25.3354	28.508	14.8586	259.892	201.312
e_gw1.10.435.1	439.883	520.686	327.163	558.435	779.676	807.74
e_gw1.10.453.1	420.441	388.767	238.924	276.122	416.527	428.8
e_gw1.10.46.1	599.067	725.99	358.386	428.422	406.027	473.051
e_gw1.10.462.1	15790.8	13483.7	8677.28	8251.47	1525.23	3035.26
e_gw1.10.466.1	283.129	175.6	351.598	292.219	730.673	648.186
e_gw1.10.47.1	1342.74	1411.79	1187.83	1410.33	343.898	497.981
e_gw1.10.483.1	277.053	291.794	437.122	527.48	504.033	536.623
e_gw1.10.486.1	123.945	107.457	48.8708	112.678	213.514	202.558
e_gw1.10.489.1	851.818	1055.35	772.43	716.927	307.145	404.493
e_gw1.10.493.1	263.687	187.831	202.271	170.874	168.886	134.623
e_gw1.10.499.1	15.7969	27.0827	24.4354	24.7643	138.259	112.186
e_gw1.10.505.1	32.809	27.0827	36.6531	45.814	105.882	95.9814
e_gw1.10.511.1	436.238	805.491	468.345	839.51	308.02	228.112
e_gw1.10.515.1	275.838	221.029	325.805	312.03	372.775	329.702
e_gw1.10.521.1	3378.11	7096.53	2991.98	4073.73	1096.45	1156.76
e_gw1.10.537.1	1.21515	2.6209	1.35752	6.19108	195.138	184.484
e_gw1.10.541.1	2832.51	635.132	3814.64	3935.05	180.262	259.274
e_gw1.10.542.1	1866.47	436.817	2759.84	2772.36	171.511	214.4
e_gw1.10.544.1	149.463	150.265	395.039	365.273	82.2554	97.8512
e_gw1.10.546.1	204.145	72.5116	181.908	160.968	119.883	181.991
e_gw1.10.548.1	159.184	186.958	194.126	154.777	381.525	251.172
e_gw1.10.549.1	0	0	0	0	33.2522	40.5116
e_gw1.10.552.1	104.503	97.847	92.3115	65.6254	107.632	83.5163
e_gw1.10.557.1	156.754	249.859	161.545	189.447	67.3794	104.084
e_gw1.10.563.1	398.568	362.558	308.158	248.881	113.758	137.116
e_gw1.10.564.1	157.969	219.282	126.25	203.067	188.137	182.614
e_gw1.10.566.1	3.64544	3.49454	1.35752	1.23822	43.7529	44.8744
e_gw1.10.572.1	85.0603	70.7644	62.446	58.1961	64.7543	55.4698
e_gw1.10.573.1	17.0121	36.6926	77.3788	49.5286	176.762	206.298
e_gw1.10.575.1	0	2.6209	0	2.47643	78.7552	71.6744
e_gw1.10.578.1	1.21515	2.6209	2.71504	3.71465	114.633	75.414
e_gw1.10.579.1	0	2.6209	0	6.19108	79.6303	57.9628
e_gw1.10.585.1	92.3511	97.847	294.582	329.365	133.009	124.651
e_gw1.10.587.1	8.50603	7.86271	2.71504	12.3822	208.264	142.102
e_gw1.10.588.1	204.145	177.348	109.959	168.397	88.3808	73.5442
e_gw1.10.591.1	151.893	133.666	172.405	172.112	89.2559	87.8791
e_gw1.10.592.1	0	0	0	0	73.5049	51.107
e_gw1.10.593.1	138.527	200.936	153.4	144.871	97.1314	89.1256
e_gw1.10.603.1	2145.95	1499.16	1361.59	1305.08	420.028	555.944
e_gw1.10.605.1	91.136	60.2807	44.7982	45.814	147.01	117.172
e_gw1.10.61.1	55.8967	99.5943	66.5186	78.0076	168.886	137.74
e_gw1.10.617.1	0	0	0	0	37.6275	62.9488
e_gw1.10.619.1	0	0.873634	0	0	57.7538	82.893
e_gw1.10.63.1	418.01	545.148	488.708	523.765	238.016	294.177
e_gw1.10.651.1	19.4423	37.5663	38.0106	56.9579	752.55	668.13
e_gw1.10.653.1	116.654	198.315	99.0991	132.489	581.038	480.53
e_gw1.10.661.1	57.1119	105.71	92.3115	125.06	254.642	317.237
e_gw1.10.663.1	166.475	243.744	158.83	80.484	1559.35	954.828
e_gw1.10.689.1	546.816	673.572	524.004	641.395	467.281	507.33
e_gw1.10.714.1	2284.48	1862.59	1835.37	2504.91	804.178	687.451
e_gw1.10.718.1	8.50603	16.599	6.78761	12.3822	259.017	207.544
e_gw1.10.732.1	2510.49	2916.19	2334.94	4232.22	1594.36	1778.77
e_gw1.10.739.1	4.86059	2.6209	4.07257	7.42929	238.891	234.967
e_gw1.10.751.1	1.21515	1.74727	0	4.95286	98.8815	105.954
e_gw1.10.753.1	2673.32	1802.31	2442.18	2303.08	1302.96	1069.51
e_gw1.10.757.1	103.287	108.331	69.2336	102.772	246.766	260.521
e_gw1.10.779.1	0	0.873634	1.35752	0	48.1282	56.093
e_gw1.10.782.1	0	0.873634	0	3.71465	42.8778	46.1209
e_gw1.10.788.1	1.21515	4.36817	4.07257	6.19108	1814.87	2655.07
e_gw1.10.790.1	3.64544	0	10.8602	1.23822	98.0065	69.1814
e_gw1.10.791.1	30.3787	57.6598	52.9434	43.3375	64.7543	57.9628
e_gw1.10.792.1	0	0	0	0	59.5039	49.8605
e_gw1.10.794.1	4.86059	0.873634	2.71504	6.19108	88.3808	74.1675
e_gw1.10.795.1	2.43029	0.873634	2.71504	4.95286	1967.13	1297.62
e_gw1.10.801.1	2.43029	0.873634	1.35752	2.47643	102.382	91.6186
e_gw1.10.811.1	0	2.6209	2.71504	17.335	399.901	314.121
e_gw1.10.815.1	0	0.873634	1.35752	1.23822	15.751	23.6837
e_gw1.10.817.1	138.527	168.611	171.048	190.685	140.009	156.437
e_gw1.10.82.1	1622.22	1227.46	1250.28	1415.28	318.521	358.372
e_gw1.10.822.1	21.8726	20.9672	8.14513	18.5732	92.7561	77.907
e_gw1.10.827.1	6.07573	0.873634	4.07257	0	66.5044	61.0791
e_gw1.10.828.1	0	0.873634	1.35752	0	21.0014	18.6977
e_gw1.10.832.1	0	0	0	0	16.6261	16.2047
e_gw1.10.839.1	2.43029	0.873634	0	0	54.2536	38.6419
e_gw1.10.842.1	47.3907	35.819	57.0159	24.7643	122.508	108.447
e_gw1.10.92.1	2251.67	1705.33	2033.57	2018.29	431.403	559.061
e_gw1.100.103.1	656.179	705.023	1145.75	1628.25	239.766	285.451
e_gw1.100.117.1	1290.49	1240.56	1048.01	1022.77	225.765	261.767
e_gw1.100.118.1	428.947	358.19	419.474	434.614	86.6307	119.042
e_gw1.100.122.1	658.609	533.79	460.2	336.795	292.269	273.609
e_gw1.100.124.1	127.59	163.37	63.8036	78.0076	129.509	82.2698
e_gw1.100.127.1	215.081	124.056	275.577	193.162	85.7557	68.5582
e_gw1.100.129.1	13.3666	6.11544	43.4407	38.3847	14.876	14.3349
e_gw1.100.139.1	147.033	112.699	133.037	231.546	37.6275	42.3814
e_gw1.100.140.1	26.7332	16.599	20.3628	0	14.876	9.9721
e_gw1.100.147.1	2.43029	3.49454	0	0	38.5025	52.3535
e_gw1.100.15.1	8609.31	7025.76	8961.01	8069.45	1272.33	1583.69
e_gw1.100.158.1	438.668	477.004	329.878	407.373	213.514	180.744
e_gw1.100.162.1	19689	14601.9	20008.5	15376.2	2801.93	4055.53
e_gw1.100.19.1	334.165	326.739	342.096	351.653	100.632	153.321
e_gw1.100.21.1	25.5181	31.4508	23.0779	21.0497	113.758	84.7628
e_gw1.100.4.1	226.017	237.628	130.322	238.976	666.794	564.67
e_gw1.100.67.1	3934.64	3427.27	5029.62	6734.65	2185.89	2101
e_gw1.100.70.1	224.802	103.962	99.0991	90.3897	205.639	231.228
e_gw1.100.89.1	113.009	54.1653	111.317	84.1986	161.011	191.963
e_gw1.100.95.1	3763.31	3746.14	4407.88	3994.48	1150.7	1466.52
e_gw1.100.97.1	2127.72	2455.79	2036.28	1608.44	662.419	596.456
e_gw1.101.13.1	0	0	0	0	51.6284	58.5861
e_gw1.101.26.1	2.43029	0	0	0	261.642	311.005
e_gw1.101.35.1	0	0	0	0	124.258	133.377
e_gw1.101.36.1	0	1.74727	0	0	161.886	134.623
e_gw1.101.38.1	831.16	712.012	405.899	360.321	247.641	278.595
e_gw1.101.52.1	1.21515	0	0	0	171.511	119.042
e_gw1.101.53.1	0	0	5.43009	2.47643	146.135	119.042
e_gw1.101.61.1	2.43029	0	0	0	105.007	79.1535
e_gw1.101.66.1	51.0362	41.9344	13.5752	24.7643	70.8797	44.8744
e_gw1.102.13.1	1554.17	1434.51	1935.83	1215.93	1330.09	2244.97
e_gw1.102.45.1	0	3.49454	1.35752	1.23822	328.147	233.721
e_gw1.102.68.1	4707.48	4367.3	4126.87	5038.3	1618.86	2057.99
e_gw1.102.89.1	13.3666	16.599	17.6478	22.2879	63.0042	47.3675
e_gw1.102.9.1	4538.57	4294.78	4486.61	4671.79	1186.58	1645.4
e_gw1.102.98.1	2257.74	2312.51	2158.46	2049.25	701.796	903.721
e_gw1.103.101.1	619.725	549.516	551.154	335.556	112.882	144.595
e_gw1.103.110.1	1.21515	0	0	0	44.6279	53.6
e_gw1.103.112.1	1.21515	1.74727	0	0	24.5016	30.5395
e_gw1.103.116.1	2353.74	2438.31	2072.94	2049.25	1029.94	1313.82
e_gw1.103.122.1	7.29088	0.873634	2.71504	2.47643	68.2545	44.8744
e_gw1.103.15.1	108.148	153.76	84.1664	47.0522	752.55	625.126
e_gw1.103.27.1	7.29088	1.74727	1.35752	0	239.766	172.019
e_gw1.103.29.1	998.85	998.564	624.46	624.06	266.018	257.405
e_gw1.103.33.1	206.575	486.614	221.276	141.157	294.019	187.6
e_gw1.103.39.1	20398.7	18127.9	21299.5	19052.4	3257.84	7316.4
e_gw1.103.44.1	1.21515	1.74727	0	0	68.2545	64.1954
e_gw1.103.47.1	0	0	0	0	46.3781	30.5395
e_gw1.103.48.1	15.7969	33.1981	8.14513	4.95286	86.6307	52.3535
e_gw1.103.52.1	9.72117	26.209	10.8602	22.2879	135.634	104.084
e_gw1.103.57.1	100.857	91.7316	105.887	110.201	113.758	114.056
e_gw1.103.71.1	3482.61	2654.1	3668.03	4134.4	662.419	931.768
e_gw1.103.84.1	48.6059	45.429	54.3009	70.5783	523.285	497.358
e_gw1.103.85.1	6.07573	5.2418	1.35752	1.23822	184.637	204.428
e_gw1.103.87.1	0	0.873634	0	1.23822	162.761	165.786
e_gw1.103.88.1	1.21515	0	0	0	122.508	90.9954
e_gw1.103.97.1	2.43029	0.873634	2.71504	0	194.263	121.535
e_gw1.103.98.1	1.21515	0	1.35752	0	206.514	172.019
e_gw1.104.33.1	161.614	220.156	252.499	221.641	192.513	188.223
e_gw1.104.34.1	4548.29	4036.19	3916.45	3401.38	692.171	1010.92
e_gw1.104.39.1	19.4423	29.7036	27.1504	18.5732	196.888	148.958
e_gw1.104.53.1	18.2272	8.73634	10.8602	6.19108	80.5053	56.7163
e_gw1.104.57.1	145.818	202.683	116.747	79.2458	112.007	110.94
e_gw1.104.60.1	0	0	5.43009	2.47643	41.1277	41.7581
e_gw1.104.68.1	2441.23	2574.6	2629.52	2460.33	502.283	666.261
e_gw1.104.8.1	447.174	509.329	485.993	476.713	458.53	436.902
e_gw1.105.15.1	31.5938	38.4399	203.628	147.348	1490.22	1955.78
e_gw1.105.22.1	47.3907	55.0389	6.78761	56.9579	158.385	133.377
e_gw1.105.3.1	6509.54	8187.7	7112.06	7538.25	3260.47	3822.43
e_gw1.105.56.1	49.821	62.9017	61.0885	48.2904	186.387	168.279
e_gw1.106.101.1	0	0	0	0	5.25035	4.98605
e_gw1.106.106.1	0	1.74727	0	0	162.761	163.293
e_gw1.106.41.1	427.732	429.828	475.133	652.539	357.899	328.456
e_gw1.106.45.1	104.503	139.781	175.12	276.122	170.636	128.391
e_gw1.106.50.1	774.048	736.473	838.949	965.808	223.14	232.474
e_gw1.106.57.1	3.64544	5.2418	6.78761	9.90572	87.5058	82.2698
e_gw1.106.74.1	49.821	62.9017	51.5858	84.1986	167.136	147.712
e_gw1.106.78.1	0	0.873634	0	0	50.7534	45.4977
e_gw1.106.80.1	6.07573	17.4727	2.71504	14.8586	91.006	88.5023
e_gw1.106.83.1	0	0	0	0	51.6284	59.2093
e_gw1.106.87.1	3.64544	1.74727	0	1.23822	180.262	168.279
e_gw1.107.5.1	743.67	704.149	795.508	463.093	561.787	622.633
e_gw1.107.55.1	121.515	100.468	114.032	89.1515	270.393	198.195
e_gw1.107.57.1	141517	85889.6	139172	121349	23595.9	31168.4
e_gw1.107.62.1	2.43029	3.49454	5.43009	1.23822	54.2536	51.107
e_gw1.107.71.1	0	0	2.71504	0	309.77	239.954
e_gw1.107.72.1	4544.65	3088.3	3600.15	2553.2	654.543	1027.75
e_gw1.107.73.1	23.0878	68.1435	115.389	123.822	1175.2	912.447
e_gw1.107.77.1	1894.41	676.193	1711.84	1339.75	650.168	670
e_gw1.108.16.1	238.169	270.827	203.628	186.971	385.025	557.814
e_gw1.108.22.1	223.587	165.99	297.297	222.879	866.307	985.991
e_gw1.108.36.1	166.475	164.243	162.903	191.923	167.136	155.191
e_gw1.108.39.1	589.346	354.695	457.485	312.03	308.895	456.847
e_gw1.108.42.1	484.843	515.444	499.568	568.341	315.896	297.916
e_gw1.108.49.1	29.1635	38.4399	23.0779	14.8586	75.255	69.8047
e_gw1.108.51.1	0	10.4836	0	3.71465	126.008	100.344
e_gw1.108.53.1	71.6936	91.7316	89.5965	105.248	76.13	84.1396
e_gw1.108.58.1	1.21515	0.873634	0	0	18.3762	17.4512
e_gw1.108.7.1	190.778	113.572	176.478	122.583	568.788	776.577
e_gw1.109.20.1	43.7453	36.6926	36.6531	19.8114	128.633	119.042
e_gw1.109.22.1	20.6575	9.60997	33.9381	13.6204	214.389	141.479
e_gw1.109.31.1	31.5938	27.0827	33.9381	18.5732	132.134	119.042
e_gw1.11.102.1	331.735	366.053	282.365	375.179	176.762	169.526
e_gw1.11.107.1	19.4423	37.5663	8.14513	0	28.8769	18.6977
e_gw1.11.114.1	0	8.73634	8.14513	2.47643	659.794	528.521
e_gw1.11.126.1	76.5542	134.54	70.5912	87.9133	1767.62	1664.09
e_gw1.11.138.1	74.1239	92.6052	65.1611	65.6254	497.908	454.354
e_gw1.11.14.1	8446.48	2116.82	9987.29	13400	1691.49	1282.66
e_gw1.11.157.1	716.936	514.57	871.529	781.314	4404.17	5054.61
e_gw1.11.167.1	235.738	209.672	223.991	165.921	436.654	335.312
e_gw1.11.184.1	165.26	504.087	268.789	338.033	217.889	178.251
e_gw1.11.193.1	194.423	142.402	268.789	284.79	245.891	181.367
e_gw1.11.211.1	43.7453	28.8299	21.7204	21.0497	237.141	195.702
e_gw1.11.215.1	43.7453	79.5007	44.7982	42.0993	525.91	397.637
e_gw1.11.233.1	1.21515	4.36817	0	0	144.385	114.679
e_gw1.11.236.1	32.809	37.5663	29.8655	37.1465	354.398	256.781
e_gw1.11.237.1	95.9966	105.71	126.25	110.201	246.766	234.344
e_gw1.11.240.1	0	0.873634	0	2.47643	49.0032	47.9907
e_gw1.11.241.1	6.07573	8.73634	8.14513	2.47643	294.894	246.809
e_gw1.11.243.1	605.143	428.954	639.393	633.966	137.384	219.386
e_gw1.11.248.1	393.707	126.677	673.331	229.07	345.648	349.023
e_gw1.11.252.1	17.0121	12.2309	2.71504	6.19108	157.51	182.614
e_gw1.11.255.1	43.7453	27.9563	85.5239	49.5286	73.5049	69.8047
e_gw1.11.268.1	18.2272	13.9781	40.7257	22.2879	154.885	86.0093
e_gw1.11.272.1	2.43029	5.2418	4.07257	6.19108	98.0065	66.6884
e_gw1.11.28.1	26.7332	36.6926	16.2903	14.8586	133.009	104.084
e_gw1.11.284.1	319.584	394.883	309.515	413.564	238.891	201.935
e_gw1.11.298.1	500.64	440.312	420.832	272.407	174.136	215.647
e_gw1.11.309.1	2.43029	0	0	2.47643	48.1282	36.1488
e_gw1.11.313.1	0	1.74727	2.71504	4.95286	256.392	198.195
e_gw1.11.315.1	2.43029	1.74727	0	2.47643	49.0032	36.1488
e_gw1.11.330.1	23.0878	27.0827	25.7929	7.42929	228.39	229.981
e_gw1.11.333.1	54.6816	51.5444	58.3735	90.3897	97.1314	118.419
e_gw1.11.335.1	81.4148	57.6598	42.0832	53.2433	80.5053	82.2698
e_gw1.11.336.1	80.1997	50.6708	52.9434	73.0547	179.387	160.177
e_gw1.11.345.1	2.43029	0	2.71504	3.71465	103.257	102.837
e_gw1.11.346.1	0	0	0	0	78.7552	51.107
e_gw1.11.347.1	0	9.60997	0	2.47643	629.167	685.582
e_gw1.11.352.1	0	0	0	0	40.2527	29.293
e_gw1.11.354.1	0	1.74727	0	0	31.5021	27.4233
e_gw1.11.372.1	209.005	347.706	168.333	240.214	1763.24	1396.72
e_gw1.11.376.1	43.7453	65.5226	36.6531	45.814	1018.57	988.484
e_gw1.11.38.1	1589.41	1566.43	1555.72	1664.16	365.774	533.507
e_gw1.11.40.1	8.50603	6.98907	0	1.23822	547.786	420.075
e_gw1.11.406.1	2091.27	2424.33	2072.94	2026.96	1351.09	1483.97
e_gw1.11.410.1	17.0121	22.7145	19.0053	28.479	195.138	175.758
e_gw1.11.416.1	549.246	462.152	511.786	357.844	672.919	620.763
e_gw1.11.429.1	69.2634	71.638	42.0832	29.7172	311.521	254.288
e_gw1.11.442.1	628.231	616.786	648.896	737.976	554.787	549.088
e_gw1.11.453.1	18.2272	23.5881	44.7982	49.5286	896.059	823.321
e_gw1.11.462.1	758.251	672.698	714.057	685.971	485.657	560.93
e_gw1.11.466.1	226.017	222.777	252.499	287.266	401.652	330.326
e_gw1.11.476.1	9.72117	8.73634	14.9327	17.335	82.2554	73.5442
e_gw1.11.481.1	319.584	357.316	359.743	380.132	312.396	344.037
e_gw1.11.482.1	32.809	42.8081	14.9327	17.335	212.639	180.121
e_gw1.11.485.1	270.978	493.603	397.754	385.085	270.393	350.893
e_gw1.11.486.1	238.169	214.04	237.566	208.02	261.642	238.707
e_gw1.11.510.1	42.5301	48.0499	62.446	144.871	651.918	574.019
e_gw1.11.522.1	20.6575	46.3026	59.731	33.4318	318.521	249.302
e_gw1.11.529.1	680.482	745.21	469.703	344.224	571.413	610.168
e_gw1.11.531.1	353.608	417.597	396.397	434.614	293.144	355.879
e_gw1.11.534.1	211.435	156.38	248.427	151.062	321.146	292.93
e_gw1.11.538.1	15.7969	20.0936	8.14513	38.3847	409.527	289.814
e_gw1.11.546.1	120.3	190.452	180.55	243.928	126.883	135.87
e_gw1.11.548.1	15.7969	12.2309	6.78761	22.2879	201.263	172.642
e_gw1.11.55.1	2333.08	2165.74	2123.16	2104.97	582.788	647.563
e_gw1.11.550.1	3.64544	5.2418	0	0	385.025	334.688
e_gw1.11.562.1	30.3787	51.5444	44.7982	29.7172	270.393	239.954
e_gw1.11.564.1	1.21515	5.2418	1.35752	0	226.64	150.828
e_gw1.11.567.1	41.315	43.6817	13.5752	28.479	185.512	100.967
e_gw1.11.568.1	85.0603	59.4071	62.446	53.2433	53.3785	73.5442
e_gw1.11.57.1	58.327	45.429	58.3735	17.335	284.394	215.647
e_gw1.11.575.1	2.43029	13.9781	1.35752	2.47643	54.2536	67.9349
e_gw1.11.579.1	0	0.873634	1.35752	2.47643	83.1305	72.2977
e_gw1.11.588.1	156.754	97.847	175.12	75.5311	411.277	612.037
e_gw1.11.592.1	482.413	561.747	513.143	595.582	187.262	254.912
e_gw1.11.594.1	291.635	266.458	362.458	235.261	278.268	295.423
e_gw1.11.596.1	257.611	414.976	187.338	163.444	115.508	101.591
e_gw1.11.611.1	7.29088	1.74727	2.71504	2.47643	115.508	130.26
e_gw1.11.612.1	6.07573	0.873634	2.71504	4.95286	258.142	180.744
e_gw1.11.616.1	68.0482	129.298	100.457	105.248	252.017	187.6
e_gw1.11.618.1	1.21515	0	2.71504	0	21.0014	24.307
e_gw1.11.619.1	0	0	4.07257	6.19108	291.394	221.256
e_gw1.11.62.1	27.9484	56.7862	54.3009	43.3375	166.261	134
e_gw1.11.620.1	13.3666	27.0827	4.07257	7.42929	57.7538	53.6
e_gw1.11.640.1	1.21515	3.49454	1.35752	1.23822	63.8792	71.6744
e_gw1.11.647.1	1.21515	2.6209	0	1.23822	32.3771	29.9163
e_gw1.11.650.1	6.07573	0	8.14513	27.2407	150.51	178.874
e_gw1.11.656.1	1.21515	5.2418	0	2.47643	19.2513	14.3349
e_gw1.11.657.1	0	0	2.71504	0	39.3776	38.6419
e_gw1.11.658.1	0	0	2.71504	3.71465	25.3767	24.307
e_gw1.11.66.1	25.5181	59.4071	46.1558	80.484	154.01	129.637
e_gw1.11.660.1	2.43029	2.6209	5.43009	0	30.627	36.7721
e_gw1.11.663.1	10.9363	15.7254	1.35752	1.23822	52.5035	48.614
e_gw1.11.665.1	3.64544	3.49454	0	2.47643	39.3776	34.9023
e_gw1.11.669.1	4.86059	3.49454	4.07257	2.47643	84.8806	67.9349
e_gw1.11.672.1	1.21515	1.74727	0	0	75.255	54.2233
e_gw1.11.674.1	1.21515	0	1.35752	0	63.0042	71.6744
e_gw1.11.676.1	2.43029	10.4836	6.78761	1.23822	173.261	168.902
e_gw1.11.679.1	13.3666	42.8081	2.71504	6.19108	137.384	152.074
e_gw1.11.680.1	0	0	0	0	51.6284	67.3116
e_gw1.11.71.1	1.21515	0.873634	2.71504	1.23822	16.6261	34.2791
e_gw1.11.725.1	1194.49	1286.86	815.871	726.832	561.787	674.363
e_gw1.11.726.1	12.1515	7.86271	4.07257	1.23822	264.267	141.479
e_gw1.11.740.1	7.29088	6.11544	10.8602	3.71465	230.14	218.14
e_gw1.11.741.1	15643.8	14649.1	21205.9	25070.1	3881.76	5296.43
e_gw1.11.747.1	239.384	294.415	233.494	247.643	286.144	277.972
e_gw1.11.774.1	13.3666	7.86271	1.35752	7.42929	124.258	145.219
e_gw1.11.780.1	3.64544	6.11544	2.71504	1.23822	152.26	115.926
e_gw1.11.781.1	6.07573	0	0	3.71465	140.884	96.6047
e_gw1.11.793.1	182.272	274.321	234.851	226.593	303.645	332.195
e_gw1.11.825.1	117.869	157.254	143.897	162.206	178.512	151.451
e_gw1.11.826.1	48.6059	110.952	51.5858	30.9554	408.652	373.33
e_gw1.11.829.1	9988.5	6220.27	8223.87	7450.34	2335.53	3514.54
e_gw1.11.831.1	426.516	448.174	335.308	342.986	130.384	142.102
e_gw1.11.833.1	70.4785	46.3026	57.0159	26.0025	129.509	107.823
e_gw1.11.839.1	0	2.6209	0	2.47643	167.136	138.986
e_gw1.11.840.1	0	0.873634	0	0	102.382	47.3675
e_gw1.11.842.1	1.21515	4.36817	2.71504	3.71465	46.3781	39.8884
e_gw1.11.845.1	1.21515	0	0	1.23822	21.0014	15.5814
e_gw1.11.851.1	148.248	248.112	181.908	71.8165	138.259	128.391
e_gw1.11.855.1	1.21515	0	0	0	86.6307	81.6465
e_gw1.11.856.1	0	0	0	0	96.2564	47.3675
e_gw1.11.864.1	8.50603	27.0827	20.3628	17.335	168.011	110.94
e_gw1.11.87.1	0	0	1.35752	0	331.647	216.27
e_gw1.11.872.1	0	0	1.35752	1.23822	43.7529	28.6698
e_gw1.11.874.1	1.21515	0	0	0	68.2545	52.3535
e_gw1.11.875.1	0	0	2.71504	0	8.75058	7.47907
e_gw1.11.884.1	35.2392	23.5881	14.9327	16.0968	33.2522	20.5674
e_gw1.11.887.1	0	0	0	0	28.0018	14.3349
e_gw1.11.890.1	194.423	99.5943	119.462	101.534	86.6307	73.5442
e_gw1.11.893.1	1.21515	0.873634	0	3.71465	113.758	84.1396
e_gw1.11.896.1	6.07573	0	1.35752	2.47643	43.7529	32.4093
e_gw1.11.901.1	1.21515	3.49454	4.07257	3.71465	44.6279	20.5674
e_gw1.11.934.1	1.21515	0	4.07257	4.95286	78.7552	74.7907
e_gw1.11.938.1	529.804	1021.28	488.708	689.686	178.512	132.754
e_gw1.11.98.1	199.284	295.288	234.851	226.593	170.636	152.074
e_gw1.111.16.1	10.9363	12.2309	8.14513	7.42929	338.647	238.707
e_gw1.111.22.1	34.0241	54.1653	54.3009	23.5261	725.423	756.633
e_gw1.111.30.1	0	0	1.35752	3.71465	84.0055	62.3256
e_gw1.111.32.1	7385.66	5376.34	8169.57	7954.29	1239.08	1749.48
e_gw1.111.35.1	55.8967	69.8907	23.0779	39.6229	208.264	236.214
e_gw1.111.42.1	3534.86	2647.98	3703.32	3781.51	600.29	835.786
e_gw1.111.53.1	0	0	4.07257	13.6204	47.2531	48.614
e_gw1.111.63.1	2.43029	0	1.35752	0	199.513	164.54
e_gw1.111.8.1	126.375	124.056	119.462	40.8611	463.781	413.842
e_gw1.112.15.1	1391.34	1136.6	1953.47	1726.07	600.29	521.042
e_gw1.112.19.1	550.461	660.467	514.501	539.862	441.904	460.586
e_gw1.112.34.1	4104.76	3374.85	2698.75	2942	1051.82	1129.96
e_gw1.112.38.1	0	0.873634	5.43009	0	53.3785	51.107
e_gw1.112.4.1	746.1	664.836	722.202	518.812	990.565	901.228
e_gw1.112.53.1	98.4269	124.056	54.3009	59.4343	759.55	700.54
e_gw1.112.55.1	255.181	214.914	210.416	189.447	91.006	145.842
e_gw1.112.60.1	13.3666	13.1045	25.7929	29.7172	35.8774	34.9023
e_gw1.112.63.1	2664.82	2566.74	1888.31	1719.88	631.792	764.735
e_gw1.112.70.1	1466.68	1127.86	1577.44	1401.66	343.898	600.195
e_gw1.112.75.1	51.0362	56.7862	39.3681	19.8114	56.0037	44.8744
e_gw1.113.17.1	614.864	553.884	400.469	413.564	612.54	521.042
e_gw1.113.20.1	2.43029	3.49454	0	2.47643	99.7566	79.1535
e_gw1.113.26.1	0	1.74727	0	0	179.387	158.307
e_gw1.113.33.1	0	0	0	0	459.405	376.447
e_gw1.113.41.1	0	0	0	0	3.50023	3.11628
e_gw1.113.44.1	0	0	0	0	54.2536	38.6419
e_gw1.113.48.1	0	0	0	1.23822	150.51	171.395
e_gw1.113.49.1	0	0	0	0	40.2527	32.4093
e_gw1.113.50.1	0	0	0	0	83.1305	63.5721
e_gw1.113.51.1	0	1.74727	8.14513	7.42929	131.259	114.679
e_gw1.113.54.1	0	0	0	2.47643	82.2554	56.7163
e_gw1.113.55.1	0	0	0	2.47643	148.76	125.274
e_gw1.116.19.1	0	0	0	0	124.258	90.9954
e_gw1.116.7.1	905.284	670.951	1318.15	1448.71	530.285	567.163
e_gw1.116.9.1	7185.16	5454.1	7213.87	6541.49	1525.23	2083.54
e_gw1.117.10.1	138.527	124.93	138.467	220.402	438.404	390.158
e_gw1.117.18.1	0	3.49454	1.35752	1.23822	224.89	176.381
e_gw1.117.19.1	26.7332	31.4508	76.0213	55.7197	205.639	309.758
e_gw1.117.24.1	1444.81	1048.36	1145.75	1286.51	222.265	223.126
e_gw1.117.26.1	1072.97	842.183	1114.53	1080.96	299.27	265.507
e_gw1.117.27.1	0	1.74727	2.71504	0	45.503	63.5721
e_gw1.117.28.1	0	0	2.71504	0	26.2517	28.0465
e_gw1.118.10.1	379.126	559.999	344.811	318.221	261.642	279.842
e_gw1.118.16.1	3.64544	2.6209	2.71504	2.47643	275.643	294.177
e_gw1.118.25.1	125.16	103.962	211.773	173.35	112.882	123.405
e_gw1.118.26.1	41.315	27.9563	24.4354	13.6204	68.2545	58.5861
e_gw1.118.27.1	2.43029	0	2.71504	0	422.653	343.414
e_gw1.118.33.1	7.29088	0.873634	0	0	133.884	114.056
e_gw1.118.35.1	108.148	90.8579	57.0159	75.5311	251.142	226.242
e_gw1.118.4.1	19.4423	22.7145	4.07257	13.6204	91.006	70.4279
e_gw1.118.42.1	0	0	0	0	133.009	113.433
e_gw1.118.5.1	36.4544	27.9563	48.8708	49.5286	112.882	107.823
e_gw1.119.21.1	1580.91	1815.41	1574.73	1726.07	396.401	341.544
e_gw1.119.32.1	1.21515	4.36817	2.71504	1.23822	300.145	332.195
e_gw1.119.35.1	0	0	0	0	54.2536	62.3256
e_gw1.119.37.1	0	0	0	0	8.75058	6.23256
e_gw1.119.38.1	0	0	0	1.23822	91.006	122.781
e_gw1.119.42.1	18.2272	15.7254	27.1504	8.66751	127.758	112.809
e_gw1.119.43.1	2.43029	1.74727	6.78761	0	157.51	89.7489
e_gw1.119.44.1	2114.35	1666.02	1607.31	1002.95	233.64	382.679
e_gw1.119.45.1	0	0	0	0	47.2531	57.9628
e_gw1.12.116.1	793.491	940.904	932.618	1088.39	789.302	700.54
e_gw1.12.120.1	65.6179	171.232	107.244	100.295	722.798	574.019
e_gw1.12.123.1	184.702	345.085	522.646	684.733	1599.61	1426.01
e_gw1.12.130.1	603.928	658.72	952.981	1105.73	468.156	538.493
e_gw1.12.135.1	270.978	270.827	329.878	196.876	458.53	433.786
e_gw1.12.14.1	24.3029	32.3245	23.0779	23.5261	351.773	332.195
e_gw1.12.144.1	1970.97	1494.79	4113.29	4961.53	344.773	305.395
e_gw1.12.146.1	421.656	791.512	532.149	698.353	785.802	711.758
e_gw1.12.154.1	121.515	269.079	757.497	1193.64	424.403	374.577
e_gw1.12.162.1	74.1239	204.43	51.5858	127.536	381.525	315.991
e_gw1.12.17.1	319.584	341.591	439.837	585.676	429.653	463.079
e_gw1.12.175.1	59.5422	31.4508	59.731	33.4318	184.637	191.963
e_gw1.12.190.1	31.5938	20.9672	23.0779	8.66751	854.931	638.214
e_gw1.12.192.1	15.7969	14.8518	6.78761	22.2879	285.269	173.888
e_gw1.12.197.1	7.29088	1.74727	0	0	329.022	241.2
e_gw1.12.203.1	30.3787	61.1544	62.446	79.2458	567.037	608.921
e_gw1.12.207.1	37.6695	85.6161	36.6531	42.0993	485.657	386.419
e_gw1.12.208.1	18.2272	38.4399	6.78761	18.5732	183.762	152.074
e_gw1.12.209.1	87.4905	71.638	143.897	74.2929	315.021	245.563
e_gw1.12.216.1	54.6816	32.3245	36.6531	50.7668	253.767	200.065
e_gw1.12.217.1	428.947	445.553	393.681	544.815	651.918	588.354
e_gw1.12.218.1	35.2392	40.1872	44.7982	26.0025	314.146	315.368
e_gw1.12.225.1	32.809	46.3026	62.446	22.2879	427.903	329.702
e_gw1.12.228.1	386.417	428.081	491.423	434.614	218.764	339.674
e_gw1.12.231.1	3.64544	3.49454	4.07257	6.19108	130.384	116.549
e_gw1.12.244.1	6.07573	6.11544	6.78761	3.71465	153.135	92.8651
e_gw1.12.254.1	18.2272	14.8518	4.07257	9.90572	554.787	397.637
e_gw1.12.264.1	14.5818	2.6209	9.50266	13.6204	86.6307	72.9209
e_gw1.12.272.1	240.599	507.581	506.356	500.239	231.015	204.428
e_gw1.12.288.1	1.21515	0.873634	0	1.23822	49.8783	27.4233
e_gw1.12.29.1	77.7694	147.644	107.244	86.6751	199.513	196.949
e_gw1.12.290.1	9.72117	6.98907	17.6478	9.90572	287.894	207.544
e_gw1.12.293.1	2.43029	6.98907	6.78761	3.71465	113.758	119.042
e_gw1.12.310.1	58.327	82.1216	111.317	149.824	398.151	322.847
e_gw1.12.317.1	6.07573	8.73634	20.3628	8.66751	387.651	420.698
e_gw1.12.324.1	179.842	167.738	199.556	194.4	203.888	183.861
e_gw1.12.347.1	1.21515	6.98907	5.43009	0	91.8811	71.0512
e_gw1.12.351.1	77.7694	98.7206	61.0885	71.8165	196.013	176.381
e_gw1.12.365.1	0	0.873634	4.07257	2.47643	283.519	203.805
e_gw1.12.37.1	1264.97	1471.2	1501.42	1261.74	621.291	650.056
e_gw1.12.386.1	250.32	278.689	314.945	314.507	70.0046	69.1814
e_gw1.12.391.1	10.9363	20.9672	6.78761	9.90572	62.1291	69.1814
e_gw1.12.393.1	7.29088	14.8518	25.7929	27.2407	89.2559	54.8465
e_gw1.12.399.1	12.1515	27.0827	32.5805	26.0025	118.133	78.5302
e_gw1.12.401.1	4.86059	4.36817	9.50266	3.71465	45.503	27.4233
e_gw1.12.407.1	7.29088	2.6209	10.8602	0	53.3785	43.0047
e_gw1.12.410.1	110.578	138.034	130.322	99.0572	181.137	157.06
e_gw1.12.417.1	4.86059	2.6209	5.43009	0	139.134	82.2698
e_gw1.12.418.1	2.43029	12.2309	0	2.47643	101.507	73.5442
e_gw1.12.420.1	0	1.74727	0	9.90572	79.6303	41.1349
e_gw1.12.426.1	86.2754	81.248	118.104	117.63	126.008	113.433
e_gw1.12.427.1	18.2272	23.5881	28.508	50.7668	187.262	167.033
e_gw1.12.430.1	6.07573	2.6209	5.43009	7.42929	108.507	80.4
e_gw1.12.452.1	0	2.6209	0	3.71465	32.3771	51.107
e_gw1.12.453.1	61.9725	60.2807	39.3681	19.8114	186.387	271.74
e_gw1.12.454.1	60.7573	79.5007	44.7982	30.9554	134.759	179.498
e_gw1.12.460.1	6.07573	1.74727	1.35752	1.23822	175.887	154.567
e_gw1.12.461.1	2.43029	3.49454	1.35752	1.23822	22.7515	26.8
e_gw1.12.463.1	0	0	0	2.47643	397.276	304.772
e_gw1.12.466.1	3.64544	1.74727	2.71504	0	46.3781	51.107
e_gw1.12.470.1	2.43029	0	1.35752	2.47643	64.7543	62.9488
e_gw1.12.471.1	19.4423	27.9563	42.0832	22.2879	36.7524	31.1628
e_gw1.12.472.1	4.86059	3.49454	1.35752	3.71465	55.1286	56.7163
e_gw1.12.475.1	407.074	324.118	249.784	329.365	104.132	46.1209
e_gw1.12.476.1	0	3.49454	1.35752	3.71465	187.262	181.991
e_gw1.12.486.1	591.776	979.344	1011.35	949.711	819.929	956.698
e_gw1.12.489.1	448.389	580.967	662.471	1017.81	484.782	441.265
e_gw1.12.493.1	162.83	200.062	253.857	263.74	302.77	243.07
e_gw1.12.508.1	256.396	196.568	242.997	286.028	349.148	366.474
e_gw1.12.511.1	102.072	183.463	171.048	163.444	451.53	496.112
e_gw1.12.517.1	1046.24	518.939	1649.39	2166.88	1596.98	2603.96
e_gw1.12.530.1	23.0878	55.0389	20.3628	32.1936	173.261	142.726
e_gw1.12.537.1	80.1997	105.71	66.5186	47.0522	314.146	226.242
e_gw1.12.539.1	86.2754	46.3026	124.892	127.536	200.388	190.716
e_gw1.12.551.1	58.327	49.7971	120.819	102.772	242.391	178.874
e_gw1.12.559.1	398.568	555.631	433.05	307.077	446.279	360.865
e_gw1.12.58.1	111.793	169.485	88.239	73.0547	73.5049	60.4558
e_gw1.12.585.1	6.07573	5.2418	1.35752	8.66751	91.006	79.1535
e_gw1.12.592.1	51.0362	71.638	69.2336	39.6229	124.258	141.479
e_gw1.12.612.1	3.64544	0.873634	2.71504	1.23822	89.2559	87.2558
e_gw1.12.622.1	1.21515	1.74727	2.71504	2.47643	26.2517	27.4233
e_gw1.12.625.1	990.344	864.898	822.659	1021.53	306.27	322.847
e_gw1.12.63.1	210.22	261.217	191.411	227.832	176.762	200.065
e_gw1.12.633.1	0	0.873634	2.71504	3.71465	54.2536	42.3814
e_gw1.12.634.1	641.597	627.269	450.697	459.378	171.511	150.828
e_gw1.12.635.1	776.479	944.398	893.25	856.845	171.511	196.949
e_gw1.12.640.1	0	0	1.35752	1.23822	114.633	72.2977
e_gw1.12.647.1	1.21515	8.73634	16.2903	6.19108	96.2564	62.9488
e_gw1.12.65.1	19.4423	26.209	59.731	42.0993	172.386	121.535
e_gw1.12.656.1	25.5181	27.0827	27.1504	11.1439	161.886	135.87
e_gw1.12.659.1	2.43029	0.873634	1.35752	1.23822	41.1277	38.0186
e_gw1.12.662.1	1.21515	0	0	1.23822	205.639	167.033
e_gw1.12.664.1	0	7.86271	9.50266	1.23822	255.517	327.833
e_gw1.12.667.1	0	0	2.71504	0	72.6298	67.9349
e_gw1.12.668.1	31.5938	41.9344	33.9381	27.2407	157.51	119.665
e_gw1.12.674.1	1.21515	0	0	1.23822	70.0046	54.8465
e_gw1.12.678.1	2.43029	0.873634	0	1.23822	49.8783	44.2512
e_gw1.12.679.1	684.127	637.753	682.834	655.016	156.635	148.958
e_gw1.12.687.1	0	0	0	1.23822	31.5021	36.7721
e_gw1.12.694.1	4.86059	0	1.35752	0	15.751	22.4372
e_gw1.12.696.1	0	0.873634	2.71504	0	49.0032	51.7302
e_gw1.12.702.1	0	1.74727	0	0	336.897	303.526
e_gw1.12.704.1	1047.46	689.297	704.554	918.756	192.513	212.53
e_gw1.12.705.1	0	0	2.71504	0	128.633	93.4884
e_gw1.12.72.1	7.29088	6.11544	20.3628	0	122.508	94.7349
e_gw1.12.724.1	1312.36	1221.34	1334.44	1473.48	1021.19	1057.67
e_gw1.12.754.1	1527.44	2316	993.706	693.401	602.915	567.786
e_gw1.12.76.1	3.64544	2.6209	4.07257	9.90572	128.633	92.8651
e_gw1.12.770.1	798.351	829.952	712.699	485.38	410.402	466.819
e_gw1.12.771.1	339.026	756.567	416.759	392.514	502.283	504.837
e_gw1.12.777.1	20.6575	8.73634	9.50266	1.23822	196.888	206.298
e_gw1.12.784.1	164.045	172.98	230.779	163.444	266.018	231.228
e_gw1.12.808.1	1.21515	6.98907	5.43009	7.42929	505.783	405.74
e_gw1.12.811.1	15.7969	15.7254	19.0053	11.1439	283.519	253.665
e_gw1.12.817.1	386.417	366.926	329.878	266.216	321.146	319.107
e_gw1.12.818.1	1673.26	1208.24	1949.4	1654.26	582.788	726.093
e_gw1.12.822.1	171.336	221.903	133.037	321.936	280.018	307.888
e_gw1.12.835.1	295.281	192.199	381.464	366.512	191.638	183.237
e_gw1.12.838.1	13.3666	20.9672	55.6584	38.3847	143.509	137.116
e_gw1.12.839.1	9429.54	5195.5	3841.79	4066.3	247.641	393.274
e_gw1.12.849.1	482.413	306.646	752.067	577.008	260.767	403.87
e_gw1.12.85.1	3.64544	3.49454	6.78761	4.95286	301.02	181.367
e_gw1.12.850.1	29.1635	42.8081	21.7204	7.42929	164.511	130.884
e_gw1.12.852.1	959.966	599.313	1039.86	855.607	444.529	577.758
e_gw1.12.854.1	0	1.74727	1.35752	0	228.39	162.67
e_gw1.12.876.1	156.754	304.898	147.97	160.968	104.132	102.837
e_gw1.12.890.1	0	0.873634	4.07257	2.47643	173.261	92.8651
e_gw1.12.891.1	72.9088	96.0997	62.446	58.1961	247.641	179.498
e_gw1.12.892.1	0	0.873634	4.07257	0	108.507	92.8651
e_gw1.12.894.1	1741.3	1391.7	1835.37	1438.81	373.65	481.154
e_gw1.12.90.1	435.022	366.053	600.025	423.47	240.641	269.247
e_gw1.12.901.1	0	1.74727	4.07257	3.71465	159.261	103.46
e_gw1.12.915.1	14.5818	16.599	14.9327	16.0968	139.134	108.447
e_gw1.12.920.1	0	0	2.71504	0	136.509	146.465
e_gw1.12.921.1	20.6575	17.4727	17.6478	26.0025	37.6275	41.7581
e_gw1.12.923.1	0	0	0	0	120.758	98.4744
e_gw1.12.924.1	104.503	115.32	95.0266	86.6751	181.137	114.056
e_gw1.12.930.1	4.86059	3.49454	6.78761	2.47643	108.507	96.6047
e_gw1.12.939.1	0	5.2418	23.0779	24.7643	64.7543	64.1954
e_gw1.12.940.1	47.3907	51.5444	70.5912	40.8611	235.391	189.47
e_gw1.12.941.1	120.3	211.419	58.3735	44.5757	98.8815	103.46
e_gw1.12.946.1	1.21515	0.873634	1.35752	2.47643	106.757	119.042
e_gw1.12.948.1	702.355	546.021	966.556	825.89	179.387	186.977
e_gw1.12.95.1	1.21515	3.49454	1.35752	1.23822	45.503	79.7768
e_gw1.12.951.1	1074.19	794.133	1058.87	736.738	208.264	253.665
e_gw1.12.953.1	2.43029	1.74727	0	1.23822	36.7524	29.9163
e_gw1.12.954.1	6.07573	18.3463	23.0779	13.6204	804.178	765.358
e_gw1.12.957.1	5903.18	2657.59	4935.95	5388.71	153.135	177.628
e_gw1.121.12.1	17.0121	8.73634	59.731	42.0993	325.521	269.87
e_gw1.121.14.1	38326.9	38755.3	30758.7	43946.7	10999.5	12050
e_gw1.121.20.1	2.43029	0	1.35752	2.47643	140.884	122.781
e_gw1.121.32.1	10.9363	1.74727	2.71504	11.1439	152.26	103.46
e_gw1.121.35.1	3.64544	0.873634	0	2.47643	201.263	193.833
e_gw1.121.36.1	97.2117	39.3135	122.177	78.0076	121.633	181.991
e_gw1.121.49.1	4.86059	1.74727	13.5752	11.1439	42.8778	54.8465
e_gw1.122.12.1	0	0	0	7.42929	374.525	395.144
e_gw1.122.21.1	0	0	2.71504	0	136.509	124.651
e_gw1.122.28.1	0	0	0	0	26.2517	10.5954
e_gw1.122.35.1	0	0	0	0	19.2513	12.4651
e_gw1.125.14.1	731.518	827.331	548.439	788.743	401.652	317.861
e_gw1.125.17.1	9.72117	19.2199	27.1504	33.4318	1133.2	891.256
e_gw1.125.25.1	0	0	0	0	106.757	69.8047
e_gw1.125.28.1	399.783	130.171	434.407	552.244	115.508	152.074
e_gw1.125.29.1	264.902	137.161	166.975	113.916	208.264	166.409
e_gw1.125.30.1	0	6.98907	5.43009	13.6204	130.384	100.344
e_gw1.125.9.1	123.945	92.6052	105.887	102.772	428.778	326.586
e_gw1.126.18.1	4.86059	3.49454	0	0	273.018	187.6
e_gw1.126.22.1	9.72117	20.0936	5.43009	12.3822	431.403	360.242
e_gw1.126.23.1	0	0	0	0	154.885	131.507
e_gw1.126.26.1	0	0	0	0	171.511	132.754
e_gw1.126.29.1	0	3.49454	0	0	79.6303	62.9488
e_gw1.126.3.1	0	0	0	2.47643	146.135	92.2419
e_gw1.126.36.1	43.7453	41.0608	32.5805	12.3822	70.8797	66.6884
e_gw1.126.37.1	1628.3	940.904	1356.16	941.044	448.905	545.349
e_gw1.126.38.1	0	8.73634	2.71504	0	89.2559	68.5582
e_gw1.126.42.1	0	0	0	0	19.2513	9.9721
e_gw1.127.11.1	0	0	0	0	36.7524	41.1349
e_gw1.127.13.1	0	1.74727	0	0	108.507	71.0512
e_gw1.127.14.1	0	0	0	0	72.6298	29.9163
e_gw1.127.15.1	0	1.74727	0	0	24.5016	24.9302
e_gw1.127.6.1	7.29088	35.819	4.07257	4.95286	230.14	176.381
e_gw1.128.7.1	0	0	0	0	2304.9	1916.51
e_gw1.128.8.1	405.859	672.698	228.064	209.258	564.412	775.954
e_gw1.129.3.1	2551.81	2123.8	2706.9	2111.16	813.804	966.047
e_gw1.13.121.1	0	0	1.35752	0	288.769	238.084
e_gw1.13.128.1	9.72117	8.73634	0	3.71465	47.2531	49.8605
e_gw1.13.173.1	61.9725	48.9235	67.8761	69.3401	779.676	665.637
e_gw1.13.184.1	608.788	546.895	576.947	437.09	476.031	482.4
e_gw1.13.187.1	735.164	689.297	701.839	308.316	575.788	530.391
e_gw1.13.190.1	134.881	193.073	195.483	143.633	1300.34	1153.02
e_gw1.13.226.1	478.768	447.301	376.034	393.752	469.031	404.493
e_gw1.13.230.1	104.503	161.622	71.9487	39.6229	645.793	579.005
e_gw1.13.238.1	1407.14	1883.55	1219.06	1030.2	712.297	817.089
e_gw1.13.242.1	258.826	217.535	285.08	237.737	1017.69	857.6
e_gw1.13.273.1	104.503	250.733	93.669	81.7222	175.012	176.381
e_gw1.13.276.1	24.3029	40.1872	17.6478	16.0968	927.561	743.544
e_gw1.13.28.1	4228.71	4204.8	4531.41	4443.95	1120.95	1953.28
e_gw1.13.285.1	335.38	382.652	301.37	339.271	376.275	318.484
e_gw1.13.286.1	9.72117	1.74727	1.35752	3.71465	267.768	209.414
e_gw1.13.304.1	383.986	362.558	495.496	430.899	244.141	232.474
e_gw1.13.319.1	546.816	423.713	484.635	484.142	1295.09	1219.71
e_gw1.13.32.1	1205.43	2702.15	519.931	315.745	784.927	904.968
e_gw1.13.328.1	612.434	747.831	629.89	546.053	199.513	182.614
e_gw1.13.336.1	0	0	1.35752	1.23822	1894.5	2297.94
e_gw1.13.352.1	9.72117	4.36817	10.8602	2.47643	179.387	167.033
e_gw1.13.355.1	0	2.6209	0	2.47643	96.2564	68.5582
e_gw1.13.357.1	55.8967	86.4898	23.0779	104.01	91.8811	71.0512
e_gw1.13.361.1	121.515	184.337	146.612	139.918	176.762	162.047
e_gw1.13.366.1	3.64544	0	0	0	68.2545	58.5861
e_gw1.13.372.1	27.9484	14.8518	32.5805	8.66751	87.5058	71.6744
e_gw1.13.373.1	2.43029	1.74727	5.43009	6.19108	99.7566	115.926
e_gw1.13.374.1	1.21515	6.98907	1.35752	4.95286	108.507	61.7023
e_gw1.13.379.1	91.136	110.078	62.446	82.9604	66.5044	70.4279
e_gw1.13.38.1	296.496	269.953	278.292	341.747	490.907	460.586
e_gw1.13.380.1	946.599	469.141	657.041	564.626	431.403	580.875
e_gw1.13.386.1	10.9363	3.49454	24.4354	29.7172	142.634	100.967
e_gw1.13.390.1	3.64544	0.873634	10.8602	3.71465	66.5044	31.7861
e_gw1.13.391.1	0	1.74727	4.07257	1.23822	109.382	106.577
e_gw1.13.397.1	6.07573	4.36817	2.71504	4.95286	49.0032	56.093
e_gw1.13.402.1	2.43029	0.873634	5.43009	4.95286	123.383	119.042
e_gw1.13.409.1	47.3907	101.342	63.8036	59.4343	330.772	285.451
e_gw1.13.411.1	113.009	124.056	175.12	174.588	133.884	139.609
e_gw1.13.412.1	0	0	5.43009	1.23822	170.636	181.367
e_gw1.13.413.1	0	0	0	0	21.8764	17.4512
e_gw1.13.415.1	204.145	145.897	196.841	292.219	105.007	66.6884
e_gw1.13.422.1	165.26	103.962	88.239	86.6751	25.3767	42.3814
e_gw1.13.433.1	0	0	2.71504	24.7643	44.6279	50.4837
e_gw1.13.435.1	44.9604	61.1544	142.54	126.298	123.383	83.5163
e_gw1.13.445.1	37.6695	18.3463	176.478	122.583	37.6275	40.5116
e_gw1.13.449.1	4.86059	6.98907	2.71504	13.6204	122.508	91.6186
e_gw1.13.450.1	116.654	122.309	134.395	160.968	106.757	127.767
e_gw1.13.451.1	770.403	489.235	533.506	586.914	105.007	125.274
e_gw1.13.452.1	2260.17	1540.22	1900.53	1137.92	555.662	543.479
e_gw1.13.454.1	8.50603	18.3463	10.8602	26.0025	68.2545	60.4558
e_gw1.13.495.1	1124.01	1396.07	1516.35	1376.9	2318.03	2007.51
e_gw1.13.502.1	6772.01	5446.23	9825.75	9947.82	2829.06	4585.92
e_gw1.13.514.1	382.771	664.836	347.526	307.077	1993.38	1814.92
e_gw1.13.519.1	76.5542	159.875	103.172	115.154	612.54	552.205
e_gw1.13.534.1	2597.98	2293.29	2260.27	2256.03	875.058	1005.94
e_gw1.13.542.1	554.107	595.818	718.129	759.026	535.535	479.284
e_gw1.13.545.1	206.575	254.228	291.867	271.169	591.539	513.563
e_gw1.13.551.1	10.9363	16.599	21.7204	34.67	378.025	261.767
e_gw1.13.561.1	676.837	667.456	479.205	377.656	444.529	511.693
e_gw1.13.563.1	1279.55	1287.74	914.97	880.371	711.422	529.144
e_gw1.13.573.1	72.9088	84.7425	39.3681	45.814	201.263	166.409
e_gw1.13.579.1	21.8726	49.7971	20.3628	8.66751	277.393	249.302
e_gw1.13.589.1	4.86059	6.11544	1.35752	9.90572	402.527	400.13
e_gw1.13.595.1	1312.36	2322.99	719.487	624.06	491.782	562.177
e_gw1.13.599.1	235.738	200.062	131.68	151.062	2605.05	2264.91
e_gw1.13.621.1	303.787	298.783	184.623	168.397	758.675	617.647
e_gw1.13.625.1	205.36	210.546	149.327	115.154	279.143	263.637
e_gw1.13.627.1	126.375	215.788	297.297	387.561	728.923	643.2
e_gw1.13.630.1	18.2272	11.3572	13.5752	6.19108	205.639	173.265
e_gw1.13.632.1	46.1756	25.3354	153.4	82.9604	934.562	759.749
e_gw1.13.669.1	53.4664	114.446	52.9434	42.0993	189.888	179.498
e_gw1.13.694.1	0	5.2418	1.35752	3.71465	265.143	239.33
e_gw1.13.696.1	40.0998	71.638	85.5239	76.7693	282.644	178.251
e_gw1.13.706.1	168.905	258.596	97.7416	97.819	229.265	211.284
e_gw1.13.719.1	945.384	613.291	510.428	378.894	383.275	360.865
e_gw1.13.72.1	196.854	223.65	221.276	196.876	364.899	382.056
e_gw1.13.724.1	154.324	66.3962	179.193	203.067	205.639	147.088
e_gw1.13.729.1	52.2513	55.0389	59.731	63.149	381.525	310.381
e_gw1.13.732.1	9.72117	12.2309	12.2177	11.1439	329.897	263.014
e_gw1.13.734.1	952.675	1182.03	973.344	1234.5	686.92	281.712
e_gw1.13.742.1	54.6816	117.067	58.3735	116.392	199.513	176.381
e_gw1.13.744.1	3.64544	3.49454	2.71504	4.95286	139.134	137.116
e_gw1.13.748.1	6.07573	6.98907	6.78761	0	127.758	108.447
e_gw1.13.749.1	65.6179	124.93	103.172	118.869	431.403	312.874
e_gw1.13.750.1	25.5181	83.8689	70.5912	53.2433	369.274	228.112
e_gw1.13.765.1	4674.67	4159.37	10944.3	9560.26	2684.68	3765.71
e_gw1.13.770.1	0	3.49454	2.71504	0	154.885	130.26
e_gw1.13.774.1	1506.78	1653.79	616.315	643.872	251.142	352.14
e_gw1.13.781.1	1141.02	829.079	1054.79	879.133	314.146	314.121
e_gw1.13.785.1	68.0482	176.474	101.814	131.251	131.259	115.926
e_gw1.13.796.1	106.933	97.847	57.0159	108.963	145.26	115.302
e_gw1.13.801.1	838.451	731.232	412.687	372.703	254.642	284.828
e_gw1.13.803.1	106.933	113.572	89.5965	91.6279	207.389	242.447
e_gw1.13.821.1	8.50603	7.86271	4.07257	1.23822	264.267	177.005
e_gw1.13.824.1	157.969	165.99	245.712	346.7	75.255	99.721
e_gw1.13.834.1	153.108	206.178	109.959	92.8661	457.655	410.726
e_gw1.13.849.1	24.3029	43.6817	61.0885	118.869	123.383	84.1396
e_gw1.13.851.1	0	1.74727	0	0	80.5053	72.9209
e_gw1.13.852.1	0	2.6209	4.07257	1.23822	21.8764	19.3209
e_gw1.13.853.1	21.8726	24.4618	4.07257	6.19108	202.138	196.326
e_gw1.13.861.1	0	0.873634	1.35752	3.71465	110.257	98.4744
e_gw1.13.869.1	0	3.49454	0	9.90572	40.2527	44.2512
e_gw1.13.870.1	4.86059	34.0717	40.7257	81.7222	365.774	228.112
e_gw1.13.875.1	12794.3	8194.69	12327.7	8435.96	1662.61	2286.1
e_gw1.13.879.1	1.21515	0.873634	0	0	53.3785	46.1209
e_gw1.13.888.1	104.503	125.803	137.11	162.206	2708.3	2479.94
e_gw1.13.890.1	172.551	214.914	100.457	142.395	329.022	306.642
e_gw1.13.891.1	2427.86	2318.62	2467.98	2689.4	683.42	1117.5
e_gw1.13.892.1	1375.55	1061.47	1229.92	1290.22	333.397	451.237
e_gw1.13.901.1	2056.03	3712.07	986.919	689.686	613.415	823.321
e_gw1.13.909.1	32.809	19.2199	13.5752	39.6229	333.397	224.995
e_gw1.13.913.1	110.578	138.908	103.172	70.5783	125.133	124.028
e_gw1.13.930.1	21.8726	38.4399	12.2177	35.9082	264.267	239.954
e_gw1.13.946.1	1.21515	1.74727	2.71504	1.23822	224.89	208.167
e_gw1.13.948.1	0	0	0	0	41.1277	31.1628
e_gw1.13.99.1	4.86059	3.49454	0	1.23822	187.262	129.014
e_gw1.130.16.1	201.714	158.128	195.483	210.497	133.009	144.595
e_gw1.130.22.1	7.29088	12.2309	2.71504	14.8586	69.1296	56.7163
e_gw1.130.26.1	0	0	0	0	28.0018	26.1767
e_gw1.130.30.1	29.1635	33.1981	29.8655	12.3822	108.507	116.549
e_gw1.130.4.1	9.72117	6.98907	1.35752	2.47643	126.008	79.7768
e_gw1.131.13.1	0	0	6.78761	0	273.893	95.9814
e_gw1.132.17.1	102839	96409	100317	98080.3	26667.4	46897.5
e_gw1.132.25.1	3.64544	5.2418	5.43009	4.95286	97.1314	87.8791
e_gw1.132.26.1	72.9088	97.847	130.322	169.635	917.061	792.158
e_gw1.132.27.1	0	1.74727	0	1.23822	121.633	165.163
e_gw1.132.29.1	0	0	0	2.47643	167.136	95.3582
e_gw1.132.32.1	20.6575	1.74727	10.8602	4.95286	109.382	92.8651
e_gw1.132.6.1	137.312	154.633	135.752	79.2458	395.526	354.633
e_gw1.133.15.1	0	5.2418	4.07257	2.47643	377.15	352.14
e_gw1.133.16.1	20.6575	13.9781	29.8655	30.9554	33.2522	26.1767
e_gw1.134.7.1	2.43029	0	0	0	92.7561	67.3116
e_gw1.134.8.1	2.43029	2.6209	2.71504	0	135.634	93.4884
e_gw1.134.9.1	0	0	0	0	116.383	122.158
e_gw1.136.10.1	0	0	0	0	172.386	110.316
e_gw1.136.13.1	0	3.49454	0	0	72.6298	62.3256
e_gw1.136.16.1	0	0	0	0	186.387	138.363
e_gw1.136.18.1	2.43029	0	0	0	84.8806	61.7023
e_gw1.136.20.1	0	0	0	0	28.0018	21.1907
e_gw1.136.22.1	0	0	0	0	15.751	4.98605
e_gw1.136.6.1	0	0	0	2.47643	45.503	28.6698
e_gw1.136.8.1	12.1515	0	0	8.66751	73.5049	84.7628
e_gw1.137.14.1	0	0	2.71504	2.47643	28.0018	42.3814
e_gw1.137.15.1	0	0	0	0	140.009	114.679
e_gw1.137.8.1	7.29088	3.49454	2.71504	2.47643	100.632	71.0512
e_gw1.137.9.1	0	0	0	2.47643	55.1286	41.1349
e_gw1.138.16.1	0	0	0	0	112.882	105.954
e_gw1.138.17.1	0	0	0	0	28.0018	32.4093
e_gw1.138.22.1	0	0	0	0	70.0046	57.9628
e_gw1.138.23.1	7.29088	1.74727	10.8602	0	109.382	126.521
e_gw1.138.32.1	0	0	0	0	14.0009	11.2186
e_gw1.139.10.1	29.1635	28.8299	20.3628	32.1936	54.2536	46.1209
e_gw1.139.13.1	0	0	0	0	79.6303	84.1396
e_gw1.139.18.1	0	3.49454	0	0	85.7557	69.1814
e_gw1.139.20.1	0	5.2418	5.43009	0	231.015	320.354
e_gw1.139.24.1	0	1.74727	0	0	39.3776	38.0186
e_gw1.139.26.1	187.133	170.359	172.405	137.442	133.884	204.428
e_gw1.139.27.1	0	0	0	0	29.752	36.1488
e_gw1.139.8.1	13.3666	16.599	8.14513	2.47643	132.134	111.563
e_gw1.14.101.1	3344.08	3615.1	3549.92	4003.15	1261.83	1937.08
e_gw1.14.105.1	43.7453	60.2807	95.0266	89.1515	83.1305	74.7907
e_gw1.14.115.1	0	0	0	0	47.2531	38.6419
e_gw1.14.122.1	825.084	1000.31	787.363	803.602	194.263	164.54
e_gw1.14.134.1	462.971	753.073	302.727	298.41	1808.74	1633.55
e_gw1.14.146.1	1198.13	1438.88	1433.54	1501.96	1250.46	1189.17
e_gw1.14.147.1	2450.95	2420.84	2848.08	2439.28	2017.01	2094.76
e_gw1.14.173.1	102.072	124.056	177.835	184.494	665.044	646.316
e_gw1.14.179.1	10.9363	21.8409	20.3628	26.0025	588.914	397.014
e_gw1.14.182.1	880.981	795.881	1276.07	1337.27	913.56	952.335
e_gw1.14.199.1	6.07573	11.3572	10.8602	14.8586	181.137	154.567
e_gw1.14.215.1	93.5663	42.8081	179.193	439.566	298.395	347.154
e_gw1.14.218.1	3131.43	3387.95	2853.51	2466.52	1471.85	1692.14
e_gw1.14.221.1	9.72117	10.4836	10.8602	6.19108	328.147	233.098
e_gw1.14.224.1	15.7969	5.2418	6.78761	4.95286	542.536	416.958
e_gw1.14.225.1	35.2392	68.1435	61.0885	56.9579	189.012	128.391
e_gw1.14.253.1	307.432	483.993	495.496	459.378	199.513	216.27
e_gw1.14.257.1	32.809	39.3135	32.5805	16.0968	222.265	158.93
e_gw1.14.26.1	104.503	145.023	118.104	105.248	402.527	442.512
e_gw1.14.279.1	0	0	0	2.47643	60.379	69.1814
e_gw1.14.304.1	1120.37	297.036	438.48	403.658	338.647	387.665
e_gw1.14.336.1	140.957	109.204	195.483	219.164	259.017	247.433
e_gw1.14.340.1	12.1515	5.2418	5.43009	14.8586	24.5016	26.8
e_gw1.14.341.1	0	0	2.71504	2.47643	63.8792	25.5535
e_gw1.14.346.1	7.29088	0	0	2.47643	77.0051	87.2558
e_gw1.14.351.1	2.43029	0.873634	1.35752	2.47643	241.516	183.861
e_gw1.14.352.1	0	0	0	4.95286	44.6279	28.6698
e_gw1.14.357.1	546.816	221.903	1352.09	775.123	285.269	373.33
e_gw1.14.363.1	0	3.49454	0	3.71465	81.3804	55.4698
e_gw1.14.366.1	1.21515	0.873634	0	0	175.012	160.177
e_gw1.14.369.1	1.21515	0	0	0	87.5058	87.8791
e_gw1.14.370.1	2.43029	6.98907	51.5858	48.2904	49.8783	44.8744
e_gw1.14.380.1	26.7332	25.3354	9.50266	8.66751	104.132	132.754
e_gw1.14.385.1	6.07573	8.73634	23.0779	32.1936	58.6289	34.2791
e_gw1.14.394.1	8.50603	11.3572	5.43009	8.66751	65.6293	47.9907
e_gw1.14.403.1	0	2.6209	0	0	192.513	152.698
e_gw1.14.413.1	30.3787	21.8409	38.0106	29.7172	80.5053	53.6
e_gw1.14.414.1	0	2.6209	0	1.23822	301.895	285.451
e_gw1.14.415.1	4.86059	0.873634	0	1.23822	41.1277	30.5395
e_gw1.14.420.1	20062.1	22748.6	5472.17	3993.24	2915.69	5438.53
e_gw1.14.434.1	0	0.873634	0	1.23822	135.634	204.428
e_gw1.14.437.1	1.21515	0	0	6.19108	650.168	567.786
e_gw1.14.441.1	168.905	165.99	141.182	141.157	362.274	287.321
e_gw1.14.443.1	7.29088	4.36817	0	7.42929	153.135	135.247
e_gw1.14.451.1	0	2.6209	1.35752	2.47643	94.5062	85.3861
e_gw1.14.455.1	30.3787	41.0608	142.54	246.405	122.508	140.856
e_gw1.14.456.1	4.86059	1.74727	1.35752	4.95286	40.2527	34.9023
e_gw1.14.457.1	182.272	90.8579	5561.77	5193.07	312.396	508.577
e_gw1.14.463.1	1.21515	0	0	0	27.1268	33.0326
e_gw1.14.466.1	7.29088	0.873634	1.35752	0	29.752	24.9302
e_gw1.14.470.1	4120.56	4234.5	5371.72	4695.31	532.91	936.13
e_gw1.14.473.1	1.21515	0.873634	2.71504	1.23822	118.133	92.2419
e_gw1.14.474.1	6.07573	4.36817	10.8602	13.6204	127.758	110.94
e_gw1.14.477.1	1820.29	2343.09	1706.41	2191.64	1682.74	1424.14
e_gw1.14.49.1	0	5.2418	16.2903	23.5261	82.2554	55.4698
e_gw1.14.496.1	418.01	470.015	367.889	245.167	1071.95	929.898
e_gw1.14.503.1	329.305	411.482	290.51	205.544	790.177	597.079
e_gw1.14.509.1	217.511	313.635	244.354	248.881	812.054	663.768
e_gw1.14.520.1	105.718	45.429	145.255	102.772	357.899	415.712
e_gw1.14.527.1	13.3666	26.209	25.7929	52.005	354.398	299.786
e_gw1.14.557.1	1627.08	1706.21	3072.07	3369.18	527.66	914.316
e_gw1.14.577.1	25.5181	52.418	31.223	71.8165	275.643	270.493
e_gw1.14.59.1	0	1.74727	0	0	48.1282	43.6279
e_gw1.14.598.1	29.1635	58.5335	38.0106	33.4318	1645.98	1231.55
e_gw1.14.602.1	391.277	323.245	430.335	386.323	320.271	333.442
e_gw1.14.606.1	7.29088	5.2418	8.14513	4.95286	1578.6	1512.02
e_gw1.14.611.1	1088.77	1099.91	1258.42	874.18	1344.96	1051.43
e_gw1.14.615.1	7.29088	12.2309	39.3681	29.7172	295.77	276.102
e_gw1.14.617.1	26.7332	92.6052	40.7257	50.7668	274.768	238.084
e_gw1.14.633.1	105.718	212.293	133.037	106.487	169.761	140.233
e_gw1.14.635.1	386.417	568.736	279.65	304.601	331.647	207.544
e_gw1.14.659.1	43.7453	13.1045	33.9381	9.90572	206.514	205.674
e_gw1.14.669.1	334.165	269.079	365.174	300.886	194.263	211.284
e_gw1.14.67.1	4.86059	0	9.50266	4.95286	63.8792	68.5582
e_gw1.14.673.1	0	3.49454	5.43009	3.71465	241.516	239.954
e_gw1.14.676.1	19.4423	19.2199	35.2956	24.7643	172.386	172.019
e_gw1.14.679.1	80.1997	110.078	69.2336	55.7197	235.391	309.135
e_gw1.14.684.1	29.1635	48.9235	24.4354	13.6204	201.263	173.265
e_gw1.14.697.1	4.86059	5.2418	24.4354	9.90572	417.403	315.368
e_gw1.14.699.1	1490.98	898.969	28.508	27.2407	179.387	150.205
e_gw1.14.70.1	567.473	699.781	707.269	773.885	696.546	536
e_gw1.14.708.1	184.702	205.304	214.489	180.779	147.885	115.302
e_gw1.14.710.1	459.325	449.922	657.041	484.142	252.892	307.265
e_gw1.14.730.1	165.26	150.265	532.149	231.546	252.892	312.251
e_gw1.14.735.1	2.43029	1.74727	0	2.47643	382.4	289.191
e_gw1.14.741.1	1390.13	815.101	17.6478	27.2407	177.637	148.958
e_gw1.14.748.1	155.539	180.842	131.68	104.01	204.764	244.94
e_gw1.14.752.1	17.0121	8.73634	10.8602	4.95286	127.758	112.809
e_gw1.14.763.1	0	0	0	1.23822	140.009	102.837
e_gw1.14.764.1	6.07573	10.4836	5.43009	0	678.17	545.349
e_gw1.14.770.1	0	13.1045	36.6531	11.1439	112.882	111.563
e_gw1.14.771.1	15.7969	21.8409	4.07257	17.335	85.7557	84.1396
e_gw1.14.773.1	0	7.86271	2.71504	2.47643	75.255	79.7768
e_gw1.14.775.1	212.651	228.892	274.22	324.412	211.764	214.4
e_gw1.14.785.1	0	0.873634	2.71504	1.23822	309.77	311.628
e_gw1.14.801.1	543.17	435.07	533.506	692.162	150.51	120.912
e_gw1.14.805.1	0	1.74727	0	0	46.3781	38.0186
e_gw1.14.808.1	0	7.86271	0	2.47643	188.137	140.856
e_gw1.14.809.1	0	2.6209	0	1.23822	91.8811	92.2419
e_gw1.14.814.1	2.43029	0	0	0	8.75058	22.4372
e_gw1.14.819.1	13.3666	3.49454	9.50266	2.47643	165.386	115.926
e_gw1.14.820.1	91.136	88.237	62.446	76.7693	171.511	153.321
e_gw1.14.823.1	15.7969	26.209	6.78761	0	79.6303	64.8186
e_gw1.14.828.1	2.43029	0	2.71504	0	968.689	757.256
e_gw1.14.832.1	3.64544	4.36817	1.35752	2.47643	35.8774	43.0047
e_gw1.14.834.1	121.515	114.446	101.814	184.494	1420.22	2039.92
e_gw1.14.835.1	0	0	0	0	60.379	94.7349
e_gw1.14.837.1	3.64544	0	0	0	36.7524	28.0465
e_gw1.14.843.1	12.1515	5.2418	27.1504	59.4343	96.2564	89.7489
e_gw1.14.847.1	145.818	192.199	184.623	195.638	104.132	115.302
e_gw1.14.848.1	0	0	0	4.95286	48.1282	40.5116
e_gw1.14.856.1	0	1.74727	12.2177	7.42929	166.261	109.693
e_gw1.14.9.1	253.966	130.171	234.851	169.635	426.153	531.637
e_gw1.14.97.1	0	0	0	0	44.6279	25.5535
e_gw1.140.10.1	0	0	0	0	161.011	76.6605
e_gw1.140.15.1	7.29088	1.74727	19.0053	12.3822	113.758	80.4
e_gw1.140.20.1	136.096	43.6817	162.903	94.1044	416.527	496.112
e_gw1.140.21.1	0	0	0	0	20.1263	16.8279
e_gw1.140.22.1	4.86059	0	0	0	67.3794	65.4419
e_gw1.140.25.1	0	0	8.14513	12.3822	246.766	188.223
e_gw1.142.10.1	2.43029	0	0	0	63.0042	43.0047
e_gw1.143.13.1	1.21515	10.4836	6.78761	7.42929	197.763	160.177
e_gw1.143.14.1	4.86059	1.74727	0	2.47643	183.762	152.074
e_gw1.143.16.1	4.86059	1.74727	2.71504	0	139.134	127.144
e_gw1.143.17.1	0	0.873634	0	0	53.3785	39.8884
e_gw1.143.2.1	586.916	798.502	583.735	518.812	348.273	309.135
e_gw1.143.23.1	315.938	360.811	244.354	199.353	158.385	190.716
e_gw1.145.16.1	4.86059	0.873634	8.14513	4.95286	8.75058	4.98605
e_gw1.145.19.1	18.2272	14.8518	2.71504	4.95286	99.7566	58.5861
e_gw1.145.3.1	1.21515	0	0	0	34.1273	31.7861
e_gw1.146.11.1	3.64544	28.8299	27.1504	14.8586	40.2527	26.8
e_gw1.146.14.1	104.503	50.6708	43.4407	54.4815	171.511	152.074
e_gw1.146.20.1	2.43029	3.49454	5.43009	0	181.137	159.554
e_gw1.146.23.1	0	0	0	0	46.3781	28.6698
e_gw1.146.24.1	0	0	1.35752	2.47643	49.0032	44.8744
e_gw1.146.25.1	0	0	1.35752	0	70.8797	86.6326
e_gw1.147.12.1	131.236	73.3853	97.7416	242.69	5.25035	16.2047
e_gw1.147.17.1	0	0	0	0	57.7538	24.9302
e_gw1.147.7.1	0	0	0	0	31.5021	36.1488
e_gw1.148.2.1	0	0	0	0	57.7538	62.3256
e_gw1.148.6.1	2.43029	3.49454	0	2.47643	245.891	213.154
e_gw1.148.9.1	0	0	0	0	21.0014	7.47907
e_gw1.15.101.1	748.53	744.336	633.963	684.733	220.515	329.702
e_gw1.15.102.1	5530.13	3688.48	5060.84	4010.58	951.188	1434.74
e_gw1.15.106.1	71.6936	130.171	62.446	65.6254	190.763	171.395
e_gw1.15.113.1	2.43029	0	0	0	60.379	50.4837
e_gw1.15.118.1	0	0	0	2.47643	189.012	177.628
e_gw1.15.123.1	989.129	608.049	1311.37	1061.15	2266.4	2355.91
e_gw1.15.124.1	445.959	433.322	552.512	455.663	2129.89	1905.92
e_gw1.15.125.1	520.083	532.043	466.988	485.38	951.188	855.107
e_gw1.15.149.1	1238.23	1066.71	1162.04	1905.61	973.064	967.916
e_gw1.15.153.1	296.496	404.493	411.329	536.147	723.673	660.651
e_gw1.15.19.1	1198.13	1084.18	1133.53	1126.78	1130.57	1204.75
e_gw1.15.206.1	258.826	179.969	438.48	596.82	1211.96	1298.24
e_gw1.15.210.1	1.21515	6.11544	6.78761	11.1439	321.146	288.567
e_gw1.15.215.1	12.1515	34.0717	9.50266	14.8586	238.016	214.4
e_gw1.15.217.1	178.627	200.062	134.395	126.298	518.909	383.302
e_gw1.15.225.1	13.3666	9.60997	12.2177	24.7643	448.03	352.14
e_gw1.15.235.1	3.64544	4.36817	0	3.71465	354.398	263.014
e_gw1.15.256.1	955.105	1229.2	1045.29	969.523	788.427	947.972
e_gw1.15.262.1	34.0241	43.6817	29.8655	34.67	370.149	280.465
e_gw1.15.267.1	31.5938	27.0827	14.9327	8.66751	322.021	263.637
e_gw1.15.28.1	105.718	128.424	62.446	33.4318	792.802	650.679
e_gw1.15.286.1	44.9604	43.6817	96.3841	40.8611	685.17	601.442
e_gw1.15.288.1	49.821	91.7316	70.5912	61.9108	238.016	249.302
e_gw1.15.303.1	211.435	276.068	103.172	152.3	307.145	254.288
e_gw1.15.305.1	334.165	302.277	414.044	427.184	418.278	451.237
e_gw1.15.307.1	136.096	117.067	62.446	121.345	151.385	105.33
e_gw1.15.312.1	1.21515	0.873634	0	2.47643	203.013	157.06
e_gw1.15.315.1	174.981	168.611	251.142	290.981	261.642	257.405
e_gw1.15.342.1	2.43029	5.2418	4.07257	2.47643	226.64	167.656
e_gw1.15.347.1	766.757	843.057	703.197	871.704	336.022	386.419
e_gw1.15.348.1	55.8967	34.0717	14.9327	9.90572	1337.96	1268.33
e_gw1.15.353.1	405.859	352.948	420.832	474.236	281.769	251.172
e_gw1.15.359.1	14.5818	17.4727	39.3681	59.4343	216.139	244.316
e_gw1.15.376.1	145.818	150.265	128.965	78.0076	328.147	336.558
e_gw1.15.377.1	47.3907	44.5553	40.7257	30.9554	178.512	157.684
e_gw1.15.382.1	51.0362	132.792	21.7204	85.4369	221.39	180.744
e_gw1.15.383.1	53.4664	61.1544	61.0885	23.5261	313.271	408.856
e_gw1.15.385.1	13.3666	10.4836	12.2177	8.66751	314.146	274.856
e_gw1.15.390.1	4.86059	0	1.35752	3.71465	273.893	223.749
e_gw1.15.392.1	492.134	421.092	443.91	449.472	241.516	228.112
e_gw1.15.406.1	6.07573	12.2309	2.71504	0	158.385	155.814
e_gw1.15.409.1	20.6575	4.36817	4.07257	3.71465	147.885	102.837
e_gw1.15.413.1	86.2754	194.82	82.8089	66.8636	148.76	134.623
e_gw1.15.423.1	215.081	137.161	187.338	295.933	191.638	169.526
e_gw1.15.435.1	3.64544	2.6209	8.14513	0	152.26	103.46
e_gw1.15.436.1	3.64544	2.6209	1.35752	1.23822	191.638	165.786
e_gw1.15.438.1	46.1756	16.599	31.223	9.90572	42.0028	64.1954
e_gw1.15.445.1	0	3.49454	4.07257	2.47643	169.761	180.121
e_gw1.15.45.1	617.294	673.572	627.175	668.636	494.408	498.605
e_gw1.15.451.1	37.6695	44.5553	35.2956	42.0993	96.2564	74.1675
e_gw1.15.459.1	7.29088	3.49454	9.50266	6.19108	223.14	170.772
e_gw1.15.479.1	24.3029	22.7145	47.5133	63.149	180.262	158.307
e_gw1.15.48.1	10.9363	5.2418	19.0053	8.66751	94.5062	67.3116
e_gw1.15.484.1	191.993	220.156	294.582	255.072	193.388	176.381
e_gw1.15.485.1	9033.4	6234.25	7417.5	7003.35	1504.22	1862.29
e_gw1.15.487.1	113.009	94.3525	92.3115	60.6725	175.887	277.349
e_gw1.15.491.1	0	0	0	0	74.3799	102.837
e_gw1.15.494.1	0	0.873634	0	0	58.6289	35.5256
e_gw1.15.505.1	4.86059	5.2418	12.2177	7.42929	112.007	94.1116
e_gw1.15.512.1	0	0	2.71504	1.23822	322.021	273.609
e_gw1.15.517.1	1.21515	0.873634	2.71504	1.23822	114.633	126.521
e_gw1.15.519.1	2.43029	2.6209	0	2.47643	156.635	118.419
e_gw1.15.520.1	15.7969	2.6209	6.78761	12.3822	113.758	119.042
e_gw1.15.53.1	18.2272	13.9781	28.508	34.67	366.649	324.093
e_gw1.15.537.1	0	0.873634	0	0	368.399	258.028
e_gw1.15.548.1	4.86059	1.74727	2.71504	3.71465	95.3813	104.084
e_gw1.15.551.1	0	0.873634	0	0	61.254	44.2512
e_gw1.15.561.1	6.07573	0	4.07257	3.71465	236.266	222.502
e_gw1.15.564.1	2.43029	4.36817	0	0	116.383	64.8186
e_gw1.15.565.1	0	0	0	1.23822	70.0046	48.614
e_gw1.15.567.1	3.64544	2.6209	10.8602	2.47643	87.5058	60.4558
e_gw1.15.570.1	2.43029	13.1045	0	3.71465	36.7524	31.1628
e_gw1.15.579.1	9.72117	10.4836	4.07257	3.71465	68.2545	56.7163
e_gw1.15.584.1	0	0	0	1.23822	14.876	8.10233
e_gw1.15.586.1	0	0	0	2.47643	34.1273	17.4512
e_gw1.15.590.1	0	0	0	0	122.508	134.623
e_gw1.15.604.1	0	0	1.35752	2.47643	81.3804	65.4419
e_gw1.15.605.1	2.43029	0	4.07257	0	47.2531	38.6419
e_gw1.15.608.1	7.29088	3.49454	81.4513	162.206	82.2554	89.7489
e_gw1.15.615.1	21.8726	16.599	23.0779	42.0993	26.2517	23.6837
e_gw1.15.624.1	3.64544	2.6209	0	1.23822	28.8769	38.6419
e_gw1.15.640.1	2632.01	3706.83	3002.84	3594.54	1400.09	1643.53
e_gw1.15.642.1	1619.79	1610.11	1440.33	1820.18	1048.32	1231.55
e_gw1.15.654.1	153.108	138.034	241.639	128.774	770.051	651.302
e_gw1.15.666.1	64.4028	53.2917	95.0266	127.536	358.774	390.781
e_gw1.15.667.1	4.86059	4.36817	2.71504	4.95286	241.516	200.065
e_gw1.15.674.1	202.929	247.238	183.266	144.871	269.518	252.419
e_gw1.15.709.1	2.43029	0	1.35752	0	126.883	63.5721
e_gw1.15.711.1	43.7453	59.4071	76.0213	63.149	637.042	377.693
e_gw1.15.733.1	2.43029	0.873634	0	3.71465	777.051	704.902
e_gw1.15.734.1	19.4423	30.5772	40.7257	33.4318	196.013	143.972
e_gw1.15.741.1	86.2754	82.9952	70.5912	61.9108	161.011	126.521
e_gw1.15.742.1	65.6179	35.819	52.9434	17.335	260.767	213.777
e_gw1.15.746.1	1.21515	0.873634	1.35752	2.47643	73.5049	55.4698
e_gw1.15.750.1	510.362	448.174	314.945	368.988	245.891	354.009
e_gw1.15.754.1	2.43029	1.74727	0	2.47643	70.0046	60.4558
e_gw1.15.757.1	41.315	19.2199	78.7363	50.7668	151.385	173.888
e_gw1.15.759.1	21.8726	0	0	3.71465	49.0032	57.3395
e_gw1.15.762.1	25.5181	15.7254	12.2177	19.8114	24.5016	19.3209
e_gw1.15.766.1	1.21515	2.6209	0	2.47643	220.515	177.628
e_gw1.15.769.1	1.21515	1.74727	0	0	44.6279	47.3675
e_gw1.15.770.1	684.127	642.121	538.936	532.433	196.888	282.335
e_gw1.15.782.1	49.821	46.3026	47.5133	44.5757	211.764	132.754
e_gw1.15.786.1	1.21515	0.873634	0	1.23822	31.5021	44.8744
e_gw1.15.791.1	0	0	0	0	57.7538	69.1814
e_gw1.15.792.1	6.07573	0	0	4.95286	39.3776	47.9907
e_gw1.15.793.1	18.2272	34.9454	17.6478	4.95286	154.885	127.767
e_gw1.15.799.1	2.43029	0	0	0	138.259	186.354
e_gw1.15.812.1	8.50603	1.74727	6.78761	2.47643	205.639	180.121
e_gw1.15.822.1	322.014	277.816	428.977	407.373	343.898	319.73
e_gw1.15.85.1	10.9363	21.8409	28.508	2.47643	161.886	92.2419
e_gw1.15.9.1	963.611	902.464	1001.85	933.614	1050.94	1022.14
e_gw1.15.94.1	202.929	178.221	480.563	480.428	303.645	215.647
e_gw1.150.14.1	2.43029	0.873634	2.71504	0	141.759	102.214
e_gw1.150.16.1	9.72117	0	8.14513	0	11.3758	5.6093
e_gw1.150.19.1	58.327	12.2309	31.223	13.6204	143.509	116.549
e_gw1.150.9.1	85.0603	124.056	111.317	64.3872	250.267	219.386
e_gw1.151.13.1	0	0	0	0	97.1314	67.3116
e_gw1.151.17.1	0	1.74727	0	7.42929	93.6312	119.042
e_gw1.151.19.1	26.7332	46.3026	32.5805	17.335	139.134	112.186
e_gw1.152.20.1	0	0	0	0	42.0028	41.1349
e_gw1.152.21.1	0	0	0	0	1.75012	6.23256
e_gw1.152.22.1	2.43029	5.2418	0	2.47643	122.508	97.8512
e_gw1.152.4.1	36.4544	20.9672	42.0832	47.0522	204.764	160.8
e_gw1.152.5.1	0	0	0	0	284.394	305.395
e_gw1.153.14.1	2882.33	2679.44	2000.99	2218.88	483.907	482.4
e_gw1.153.18.1	2973.46	2868.14	2022.71	2126.02	378.9	382.679
e_gw1.153.2.1	20.6575	42.8081	38.0106	4.95286	118.133	87.8791
e_gw1.153.21.1	2.43029	4.36817	10.8602	1.23822	153.135	154.567
e_gw1.153.26.1	0	0	0	0	33.2522	18.0744
e_gw1.154.3.1	21.8726	25.3354	25.7929	24.7643	27.1268	38.0186
e_gw1.155.3.1	236.954	215.788	300.012	352.891	1495.47	1272.07
e_gw1.155.7.1	729.088	560.873	437.122	330.603	121.633	124.028
e_gw1.155.9.1	0	0	0	0	145.26	95.3582
e_gw1.156.10.1	0	0	0	0	15.751	18.6977
e_gw1.156.15.1	0	1.74727	0	0	120.758	114.679
e_gw1.156.2.1	697.494	879.749	619.03	515.098	491.782	436.279
e_gw1.157.11.1	287.99	8.73634	320.375	141.157	127.758	143.972
e_gw1.157.12.1	0	0	0	0	17.5012	16.2047
e_gw1.157.4.1	7.29088	0	0	2.47643	264.267	263.637
e_gw1.158.12.1	2.43029	0	1.35752	0	77.8801	38.0186
e_gw1.158.13.1	224.802	196.568	194.126	200.591	154.01	123.405
e_gw1.158.18.1	4.86059	5.2418	2.71504	0	71.7547	78.5302
e_gw1.158.8.1	9.72117	13.9781	13.5752	9.90572	489.157	340.921
e_gw1.159.10.1	21.8726	20.9672	33.9381	44.5757	129.509	95.9814
e_gw1.159.12.1	261.256	168.611	735.777	541.1	86.6307	100.344
e_gw1.159.24.1	41.315	54.1653	123.535	245.167	106.757	120.912
e_gw1.159.5.1	43.7453	123.182	51.5858	80.484	232.765	180.744
e_gw1.159.7.1	133.666	145.897	145.255	110.201	151.385	171.395
e_gw1.16.114.1	27.9484	69.0171	54.3009	68.1018	318.521	205.674
e_gw1.16.118.1	30.3787	21.8409	21.7204	27.2407	229.265	250.549
e_gw1.16.119.1	856.678	637.753	897.322	676.066	507.534	617.647
e_gw1.16.123.1	520.083	321.497	1227.2	1416.52	505.783	342.168
e_gw1.16.125.1	1161.68	360.811	408.614	340.509	165.386	161.423
e_gw1.16.126.1	115.439	76.8798	171.048	269.931	151.385	165.163
e_gw1.16.142.1	32.809	20.9672	28.508	17.335	168.011	115.302
e_gw1.16.149.1	822.654	844.804	1341.23	1556.44	427.028	514.809
e_gw1.16.152.1	1.21515	0	0	0	56.8788	47.9907
e_gw1.16.154.1	0	0	0	3.71465	303.645	216.893
e_gw1.16.156.1	0	0	2.71504	0	0.875058	3.11628
e_gw1.16.158.1	13.3666	17.4727	17.6478	22.2879	81.3804	47.3675
e_gw1.16.159.1	0	0.873634	0	0	40.2527	22.4372
e_gw1.16.160.1	8.50603	17.4727	23.0779	11.1439	63.8792	69.8047
e_gw1.16.163.1	1.21515	0.873634	0	1.23822	99.7566	89.7489
e_gw1.16.164.1	59.5422	157.254	93.669	126.298	254.642	220.009
e_gw1.16.167.1	137.312	141.529	142.54	89.1515	119.008	103.46
e_gw1.16.174.1	31.5938	27.0827	5.43009	2.47643	279.143	208.167
e_gw1.16.175.1	3025.71	1603.12	1953.47	1750.84	443.654	456.223
e_gw1.16.181.1	102.072	55.9126	108.602	325.651	28.0018	57.3395
e_gw1.16.193.1	23.0878	41.9344	42.0832	35.9082	432.279	385.795
e_gw1.16.194.1	104.503	160.749	80.0938	85.4369	7455.49	9080.84
e_gw1.16.2.1	4251.8	3628.2	4225.97	4265.65	4350.79	4309.19
e_gw1.16.205.1	139.742	165.117	67.8761	76.7693	503.158	471.805
e_gw1.16.23.1	155.539	309.266	226.706	168.397	412.152	390.158
e_gw1.16.241.1	4.86059	7.86271	6.78761	6.19108	571.413	487.386
e_gw1.16.245.1	4.86059	3.49454	17.6478	9.90572	317.646	259.274
e_gw1.16.250.1	59.5422	74.2589	103.172	108.963	353.523	278.595
e_gw1.16.251.1	12.1515	29.7036	10.8602	3.71465	270.393	258.651
e_gw1.16.253.1	283.129	348.58	340.738	321.936	367.524	302.279
e_gw1.16.257.1	83.8451	118.814	107.244	130.013	242.391	201.312
e_gw1.16.267.1	55.8967	107.457	115.389	84.1986	1163.83	1411.67
e_gw1.16.272.1	63.1876	50.6708	97.7416	60.6725	147.885	186.977
e_gw1.16.301.1	8.50603	13.9781	31.223	12.3822	488.282	344.661
e_gw1.16.307.1	161.614	96.0997	339.381	387.561	351.773	324.716
e_gw1.16.309.1	19.4423	20.0936	46.1558	9.90572	523.285	449.368
e_gw1.16.313.1	408.289	255.101	329.878	370.226	280.894	309.758
e_gw1.16.321.1	6.07573	2.6209	4.07257	0	191.638	153.944
e_gw1.16.322.1	20.6575	19.2199	5.43009	11.1439	288.769	324.093
e_gw1.16.331.1	95.9966	101.342	108.602	169.635	287.019	263.014
e_gw1.16.349.1	356.038	373.915	465.63	573.294	273.893	339.051
e_gw1.16.361.1	111.793	27.0827	494.138	153.539	356.149	309.758
e_gw1.16.367.1	307.432	223.65	306.8	336.795	287.894	188.847
e_gw1.16.369.1	6.07573	0	9.50266	3.71465	179.387	169.526
e_gw1.16.371.1	131.236	176.474	302.727	294.695	322.021	271.74
e_gw1.16.38.1	161.614	125.803	141.182	138.68	179.387	157.684
e_gw1.16.380.1	108.148	49.7971	99.0991	123.822	106.757	109.07
e_gw1.16.381.1	23.0878	62.9017	19.0053	38.3847	190.763	132.13
e_gw1.16.387.1	48.6059	98.7206	38.0106	75.5311	214.389	153.321
e_gw1.16.393.1	49.821	55.0389	58.3735	70.5783	226.64	230.605
e_gw1.16.421.1	456.895	666.583	928.545	1197.35	607.29	550.335
e_gw1.16.425.1	7.29088	4.36817	2.71504	6.19108	175.012	160.177
e_gw1.16.427.1	12.1515	35.819	33.9381	21.0497	74.3799	94.1116
e_gw1.16.433.1	325.659	146.771	111.317	104.01	413.902	417.581
e_gw1.16.434.1	85.0603	107.457	234.851	180.779	187.262	235.591
e_gw1.16.438.1	93.5663	62.9017	84.1664	60.6725	143.509	151.451
e_gw1.16.454.1	27.9484	25.3354	24.4354	27.2407	327.272	264.884
e_gw1.16.455.1	2512.92	1474.69	1977.91	1657.97	711.422	859.47
e_gw1.16.458.1	8.50603	0.873634	0	7.42929	64.7543	53.6
e_gw1.16.459.1	0	2.6209	0	1.23822	112.007	97.8512
e_gw1.16.465.1	6.07573	13.1045	14.9327	2.47643	70.8797	56.093
e_gw1.16.468.1	142.172	68.1435	58.3735	82.9604	63.0042	87.2558
e_gw1.16.501.1	1258.89	1888.8	1109.1	1925.42	530.285	399.507
e_gw1.16.517.1	1703.64	500.592	2667.53	1760.74	750.8	1138.07
e_gw1.16.522.1	10.9363	17.4727	25.7929	32.1936	130.384	130.884
e_gw1.16.530.1	4.86059	0.873634	4.07257	1.23822	224.015	230.605
e_gw1.16.533.1	30.3787	46.3026	28.508	14.8586	145.26	87.2558
e_gw1.16.537.1	405.859	248.112	430.335	472.998	225.765	268
e_gw1.16.545.1	134.881	160.749	160.188	240.214	166.261	147.088
e_gw1.16.566.1	36.4544	46.3026	46.1558	43.3375	122.508	120.288
e_gw1.16.577.1	339.026	396.63	272.862	371.465	566.162	493.619
e_gw1.16.590.1	209.005	146.771	195.483	120.107	241.516	205.674
e_gw1.16.591.1	1.21515	1.74727	2.71504	2.47643	92.7561	57.9628
e_gw1.16.592.1	47.3907	10.4836	31.223	34.67	59.5039	37.3954
e_gw1.16.604.1	47.3907	2.6209	0	14.8586	161.886	84.1396
e_gw1.16.609.1	1605.21	1534.1	1102.31	1701.31	388.526	385.795
e_gw1.16.610.1	603.928	883.244	614.958	815.984	372.775	277.349
e_gw1.16.614.1	0	7.86271	4.07257	4.95286	166.261	140.856
e_gw1.16.615.1	6.07573	7.86271	9.50266	6.19108	229.265	177.005
e_gw1.16.628.1	2497.13	2594.69	3570.28	3741.89	491.782	668.754
e_gw1.16.638.1	1.21515	0	1.35752	0	72.6298	54.2233
e_gw1.16.644.1	0	0	0	0	198.638	172.019
e_gw1.16.648.1	18.2272	0	4.07257	19.8114	48.1282	54.8465
e_gw1.16.657.1	108.148	97.847	147.97	127.536	139.134	78.5302
e_gw1.16.660.1	6.07573	0	0	1.23822	169.761	138.986
e_gw1.16.661.1	87.4905	53.2917	61.0885	44.5757	149.635	115.302
e_gw1.16.663.1	206.575	202.683	210.416	347.938	130.384	132.754
e_gw1.16.664.1	76.5542	43.6817	38.0106	19.8114	151.385	91.6186
e_gw1.16.669.1	32.809	27.9563	89.5965	147.348	55.1286	54.2233
e_gw1.16.67.1	30.3787	48.9235	28.508	52.005	47.2531	49.2372
e_gw1.16.670.1	49.821	46.3026	69.2336	79.2458	87.5058	59.2093
e_gw1.16.672.1	80.1997	79.5007	85.5239	30.9554	88.3808	60.4558
e_gw1.16.674.1	2330.65	512.823	2089.23	2282.03	145.26	101.591
e_gw1.16.685.1	166.475	139.781	164.26	121.345	82.2554	42.3814
e_gw1.16.686.1	4.86059	1.74727	4.07257	0	135.634	83.5163
e_gw1.16.689.1	7.29088	3.49454	13.5752	4.95286	182.887	183.861
e_gw1.16.692.1	4.86059	1.74727	1.35752	9.90572	111.132	84.7628
e_gw1.16.701.1	106.933	86.4898	141.182	112.678	41.1277	72.9209
e_gw1.16.716.1	1.21515	10.4836	13.5752	7.42929	127.758	82.893
e_gw1.16.719.1	0	0	0	0	30.627	36.7721
e_gw1.16.722.1	0	0	4.07257	3.71465	91.006	70.4279
e_gw1.16.724.1	1.21515	0	0	2.47643	210.889	236.837
e_gw1.16.725.1	2.43029	0.873634	4.07257	0	107.632	88.5023
e_gw1.16.726.1	3.64544	0	1.35752	4.95286	95.3813	67.3116
e_gw1.16.732.1	7.29088	9.60997	0	2.47643	72.6298	64.8186
e_gw1.16.736.1	375.48	213.167	352.956	315.745	232.765	250.549
e_gw1.16.740.1	0	0	1.35752	1.23822	98.0065	86.0093
e_gw1.16.749.1	20.6575	11.3572	4.07257	3.71465	107.632	61.0791
e_gw1.16.756.1	6.07573	3.49454	4.07257	4.95286	317.646	231.851
e_gw1.16.757.1	227.232	157.254	169.69	179.541	356.149	317.861
e_gw1.16.758.1	0	0	2.71504	8.66751	100.632	81.6465
e_gw1.16.761.1	53.4664	52.418	48.8708	61.9108	273.893	215.023
e_gw1.16.762.1	4.86059	2.6209	0	0	33.2522	32.4093
e_gw1.16.765.1	75.3391	73.3853	124.892	128.774	78.7552	43.6279
e_gw1.16.766.1	0	2.6209	0	0	51.6284	41.1349
e_gw1.16.773.1	0	0	1.35752	0	72.6298	59.2093
e_gw1.16.777.1	0	6.98907	0	4.95286	121.633	100.967
e_gw1.16.781.1	0	1.74727	0	0	51.6284	59.2093
e_gw1.16.782.1	0	0	0	2.47643	154.01	122.781
e_gw1.16.783.1	0	3.49454	2.71504	4.95286	25.3767	19.9442
e_gw1.16.785.1	55.8967	28.8299	61.0885	21.0497	77.8801	64.8186
e_gw1.16.786.1	295.281	128.424	306.8	221.641	112.882	162.67
e_gw1.16.787.1	0	0.873634	0	0	25.3767	28.6698
e_gw1.16.80.1	0	0	1.35752	0	107.632	87.8791
e_gw1.16.803.1	132.451	198.315	165.618	216.688	112.882	94.1116
e_gw1.16.807.1	787.415	727.737	500.926	422.231	115.508	173.888
e_gw1.16.808.1	15.7969	5.2418	6.78761	16.0968	21.8764	11.8419
e_gw1.16.809.1	4228.71	3436.88	4086.14	4352.33	610.79	635.721
e_gw1.16.813.1	0	0	4.07257	0	63.0042	86.6326
e_gw1.16.814.1	0	0	0	0	32.3771	27.4233
e_gw1.16.829.1	7478.01	5886.55	7403.93	14660.5	298.395	337.181
e_gw1.16.848.1	312.293	475.257	628.533	1019.05	253.767	243.07
e_gw1.16.850.1	0	3.49454	0	0	35.8774	33.6558
e_gw1.16.859.1	15.7969	1.74727	2.71504	0	43.7529	18.0744
e_gw1.16.863.1	2.43029	0	1.35752	1.23822	100.632	75.414
e_gw1.16.872.1	1.21515	1.74727	4.07257	11.1439	57.7538	42.3814
e_gw1.16.89.1	121.515	37.5663	82.8089	79.2458	452.405	497.358
e_gw1.16.99.1	102.072	128.424	138.467	180.779	511.909	435.033
e_gw1.160.10.1	4.86059	3.49454	5.43009	14.8586	175.012	180.744
e_gw1.160.16.1	5510.69	4982.33	4356.29	3808.75	707.922	1172.97
e_gw1.160.17.1	375.48	392.262	202.271	305.839	94.5062	125.274
e_gw1.161.14.1	0	0	0	0	114.633	119.665
e_gw1.161.6.1	483.628	487.488	507.713	567.103	640.542	546.595
e_gw1.161.9.1	12.1515	8.73634	5.43009	19.8114	154.01	153.321
e_gw1.162.11.1	481.198	407.113	587.807	481.666	193.388	234.344
e_gw1.163.8.1	116.654	90.8579	147.97	141.157	164.511	138.986
e_gw1.165.1.1	0	0	0	0	24.5016	13.7116
e_gw1.166.12.1	0	0	0	0	21.0014	16.2047
e_gw1.166.6.1	0	0	0	0	86.6307	74.1675
e_gw1.167.10.1	0	0	0	0	113.758	92.8651
e_gw1.167.13.1	541.955	345.085	621.745	419.755	154.885	175.758
e_gw1.167.14.1	1237.02	892.854	1015.43	942.282	158.385	152.074
e_gw1.167.22.1	17.0121	15.7254	40.7257	39.6229	184.637	145.842
e_gw1.167.4.1	0	0	0	2.47643	200.388	193.209
e_gw1.167.5.1	44.9604	86.4898	21.7204	17.335	289.644	572.149
e_gw1.168.6.1	0	0	0	0	72.6298	57.3395
e_gw1.168.7.1	6795.1	4542.9	4334.57	5534.82	392.901	459.34
e_gw1.169.12.1	2.43029	11.3572	0	7.42929	378.025	299.786
e_gw1.17.106.1	134.881	172.98	150.685	190.685	196.013	114.679
e_gw1.17.115.1	18.2272	12.2309	16.2903	8.66751	77.0051	75.414
e_gw1.17.117.1	2.43029	0	0	2.47643	16.6261	8.10233
e_gw1.17.147.1	608.788	597.566	362.458	354.13	816.429	714.251
e_gw1.17.157.1	475.122	560.873	564.729	554.72	861.932	760.996
e_gw1.17.16.1	1185.98	1299.97	1289.65	1198.59	993.191	1308.21
e_gw1.17.164.1	1381.62	2113.32	1099.59	1272.89	1447.35	1332.52
e_gw1.17.176.1	111.793	171.232	51.5858	58.1961	472.531	429.423
e_gw1.17.194.1	1732.8	1768.24	1838.09	1999.72	1354.59	1499.55
e_gw1.17.196.1	3622.35	2868.14	3385.66	3774.08	1240.83	1288.89
e_gw1.17.197.1	1201.78	1165.43	1176.97	1077.25	542.536	787.796
e_gw1.17.216.1	97.2117	110.078	90.954	80.484	736.799	706.149
e_gw1.17.217.1	113.009	99.5943	115.389	49.5286	497.908	352.763
e_gw1.17.233.1	786.2	1002.93	818.586	924.947	1014.19	1134.33
e_gw1.17.24.1	264.902	336.349	310.873	298.41	727.173	754.763
e_gw1.17.244.1	52.2513	28.8299	14.9327	17.335	419.153	352.763
e_gw1.17.248.1	766.757	1180.28	388.251	611.678	345.648	292.307
e_gw1.17.250.1	16180.9	24706.4	22608.2	44063.1	6374.8	3134.35
e_gw1.17.253.1	320.799	366.053	316.303	268.693	328.147	353.386
e_gw1.17.254.1	5177.74	4304.39	3912.38	4285.46	758.675	1068.88
e_gw1.17.259.1	89.9208	87.3634	67.8761	35.9082	466.406	367.098
e_gw1.17.260.1	347.532	465.647	412.687	412.326	383.275	352.14
e_gw1.17.270.1	123.945	106.583	116.747	82.9604	282.644	290.437
e_gw1.17.274.1	68.0482	114.446	39.3681	22.2879	403.402	323.47
e_gw1.17.275.1	54.6816	77.7534	21.7204	16.0968	240.641	210.661
e_gw1.17.290.1	2009.85	1443.24	1521.78	3949.91	1003.69	2264.29
e_gw1.17.299.1	36.4544	20.0936	9.50266	7.42929	346.523	208.791
e_gw1.17.334.1	788.63	1050.11	707.269	710.736	356.149	483.647
e_gw1.17.344.1	348.747	353.822	214.489	199.353	268.643	266.754
e_gw1.17.36.1	6379.52	6576.72	8908.06	8744.28	2969.95	4044.31
e_gw1.17.368.1	52.2513	22.7145	61.0885	66.8636	410.402	265.507
e_gw1.17.374.1	68.0482	85.6161	24.4354	16.0968	129.509	138.986
e_gw1.17.39.1	1966.11	2542.28	1383.32	1031.43	802.428	863.209
e_gw1.17.391.1	29.1635	35.819	13.5752	13.6204	371.024	363.981
e_gw1.17.399.1	684.127	520.686	709.984	428.422	665.044	991.6
e_gw1.17.401.1	108.148	196.568	108.602	190.685	163.636	164.54
e_gw1.17.413.1	109.363	119.688	128.965	133.727	183.762	218.14
e_gw1.17.415.1	8349.27	7681.86	23544.9	22040.2	2095.76	3732.06
e_gw1.17.417.1	2.43029	3.49454	0	0	173.261	170.149
e_gw1.17.419.1	157.969	131.919	172.405	131.251	212.639	178.874
e_gw1.17.425.1	781.339	682.308	826.731	678.542	226.64	284.205
e_gw1.17.435.1	0	3.49454	4.07257	7.42929	86.6307	73.5442
e_gw1.17.444.1	0	2.6209	1.35752	2.47643	29.752	21.814
e_gw1.17.445.1	1.21515	0.873634	1.35752	4.95286	181.137	181.367
e_gw1.17.447.1	3.64544	4.36817	2.71504	0	59.5039	41.7581
e_gw1.17.452.1	149.463	251.607	207.701	264.978	73.5049	69.1814
e_gw1.17.471.1	4.86059	2.6209	1.35752	1.23822	58.6289	65.4419
e_gw1.17.477.1	5934.78	5455.84	4964.46	4864.95	1362.46	1722.68
e_gw1.17.478.1	75.3391	98.7206	92.3115	84.1986	162.761	96.6047
e_gw1.17.481.1	0	1.74727	2.71504	0	27.1268	29.9163
e_gw1.17.483.1	0	0	0	0	27.1268	33.6558
e_gw1.17.490.1	688.988	626.396	408.614	346.7	124.258	173.265
e_gw1.17.502.1	544.386	532.917	384.179	406.135	1425.47	1183.56
e_gw1.17.507.1	599.067	709.391	522.646	468.045	795.428	765.358
e_gw1.17.508.1	1525.01	1984.02	1437.62	1529.2	806.803	837.033
e_gw1.17.509.1	1465.47	1622.34	1447.12	1449.95	1254.83	1382.38
e_gw1.17.522.1	831.16	1603.99	906.825	1125.54	1370.34	1284.53
e_gw1.17.535.1	298.926	359.937	281.007	314.507	419.153	350.893
e_gw1.17.541.1	26.7332	76.0062	32.5805	42.0993	598.54	552.205
e_gw1.17.542.1	99.642	110.952	81.4513	24.7643	658.918	608.921
e_gw1.17.545.1	1865.25	2061.78	1737.63	1445	616.041	713.628
e_gw1.17.549.1	3423.07	3850.11	4538.2	4838.95	818.179	1007.18
e_gw1.17.56.1	2238.3	2959	1854.38	1631.97	563.537	473.051
e_gw1.17.570.1	492.134	385.273	423.547	420.993	314.146	268.623
e_gw1.17.571.1	283.129	254.228	257.929	211.735	319.396	254.912
e_gw1.17.581.1	10.9363	13.1045	2.71504	1.23822	204.764	172.642
e_gw1.17.582.1	8847.48	7467.82	7636.06	7465.2	1057.07	1747.61
e_gw1.17.588.1	230.878	268.206	218.561	253.834	348.273	339.051
e_gw1.17.589.1	4.86059	0.873634	0	1.23822	66.5044	60.4558
e_gw1.17.599.1	136.096	144.15	70.5912	60.6725	168.886	155.191
e_gw1.17.602.1	1241.88	1414.41	1457.98	1921.71	904.81	602.065
e_gw1.17.616.1	716.936	633.385	530.791	573.294	336.022	381.433
e_gw1.17.617.1	34.0241	60.2807	12.2177	13.6204	245.016	231.228
e_gw1.17.626.1	313.508	441.185	300.012	230.308	117.258	135.247
e_gw1.17.629.1	911.36	1080.69	919.043	652.539	371.9	495.488
e_gw1.17.630.1	17.0121	13.1045	16.2903	13.6204	180.262	160.8
e_gw1.17.634.1	15.7969	15.7254	4.07257	26.0025	143.509	155.814
e_gw1.17.635.1	36.4544	32.3245	23.0779	35.9082	37.6275	48.614
e_gw1.17.636.1	2.43029	0	2.71504	0	73.5049	44.2512
e_gw1.17.637.1	0	0.873634	0	0	28.0018	11.8419
e_gw1.17.639.1	2015.93	1438.88	1372.46	1007.91	3894.88	3794.38
e_gw1.17.647.1	1.21515	0	0	1.23822	192.513	216.27
e_gw1.17.648.1	942.954	1047.49	711.342	786.267	564.412	504.214
e_gw1.17.649.1	60.7573	60.2807	50.2283	63.149	164.511	137.116
e_gw1.17.651.1	10.9363	10.4836	10.8602	6.19108	21.0014	15.5814
e_gw1.17.655.1	0	0.873634	0	2.47643	51.6284	16.8279
e_gw1.17.660.1	108.148	148.518	118.104	71.8165	925.811	813.349
e_gw1.17.667.1	444.744	616.786	400.469	387.561	622.166	549.712
e_gw1.17.671.1	2419.36	3671.01	1790.57	2300.6	595.914	557.191
e_gw1.17.676.1	61.9725	150.265	142.54	196.876	934.562	904.344
e_gw1.17.679.1	492.134	559.126	555.227	512.621	266.893	384.549
e_gw1.17.709.1	105.718	110.078	74.6637	79.2458	381.525	353.386
e_gw1.17.715.1	110.578	115.32	142.54	117.63	151.385	143.972
e_gw1.17.720.1	89.9208	152.012	88.239	115.154	616.041	539.74
e_gw1.17.727.1	71.6936	93.4788	52.9434	40.8611	309.77	289.191
e_gw1.17.729.1	3734.15	3085.68	3395.16	3520.25	1022.94	1287.02
e_gw1.17.735.1	168.905	128.424	188.696	143.633	211.764	150.205
e_gw1.17.740.1	29.1635	27.0827	14.9327	2.47643	82.2554	104.084
e_gw1.17.84.1	23.0878	6.98907	4.07257	6.19108	268.643	226.865
e_gw1.17.93.1	4393.97	8856.9	2220.91	1781.79	448.905	467.442
e_gw1.170.12.1	2.43029	1.74727	0	0	1.75012	0
e_gw1.170.15.1	2.43029	0	13.5752	2.47643	29.752	23.0605
e_gw1.172.2.1	194.423	81.248	130.322	172.112	204.764	155.191
e_gw1.173.13.1	155.539	83.8689	177.835	167.159	111.132	89.1256
e_gw1.173.14.1	167.69	190.452	226.706	224.117	68.2545	83.5163
e_gw1.173.15.1	12.1515	1.74727	0	0	62.1291	81.0233
e_gw1.173.16.1	7.29088	1.74727	0	0	186.387	149.581
e_gw1.173.3.1	17.0121	16.599	16.2903	13.6204	196.013	190.716
e_gw1.173.8.1	376.695	383.525	435.765	401.182	498.783	524.782
e_gw1.174.10.1	0	0	0	6.19108	282.644	208.791
e_gw1.175.19.1	572.334	318.003	851.167	529.956	299.27	504.837
e_gw1.175.4.1	303.787	167.738	409.972	294.695	188.137	261.144
e_gw1.175.5.1	1.21515	0	0	0	1008.07	683.712
e_gw1.175.9.1	392.492	284.805	583.735	434.614	166.261	319.73
e_gw1.178.14.1	4011.2	3045.49	4078	2954.38	417.403	593.963
e_gw1.178.7.1	252.75	123.182	233.494	165.921	266.893	203.181
e_gw1.178.8.1	0	0	0	0	26.2517	22.4372
e_gw1.178.9.1	1450.88	525.054	1130.82	916.279	256.392	231.228
e_gw1.179.6.1	1.21515	0	2.71504	0	31.5021	19.9442
e_gw1.18.114.1	1172.62	1016.04	894.607	898.944	285.269	385.172
e_gw1.18.137.1	149.463	227.145	71.9487	71.8165	805.928	741.051
e_gw1.18.138.1	302.571	367.8	234.851	245.167	1658.23	1348.73
e_gw1.18.139.1	665.9	968.86	541.651	526.241	2118.51	1780.02
e_gw1.18.160.1	2.43029	3.49454	0	0	747.299	713.005
e_gw1.18.167.1	6.07573	2.6209	5.43009	3.71465	533.785	384.549
e_gw1.18.170.1	93.5663	51.5444	62.446	27.2407	805.928	697.423
e_gw1.18.174.1	1706.07	1345.4	4130.94	5132.4	680.795	841.396
e_gw1.18.178.1	117.869	159.001	115.389	193.162	666.794	490.502
e_gw1.18.180.1	40.0998	51.5444	43.4407	12.3822	670.294	526.651
e_gw1.18.181.1	64.4028	109.204	104.529	92.8661	197.763	191.34
e_gw1.18.202.1	504.286	1124.37	385.536	834.557	1120.95	1196.03
e_gw1.18.207.1	35.2392	23.5881	28.508	27.2407	256.392	297.293
e_gw1.18.215.1	17.0121	10.4836	28.508	61.9108	105.882	92.2419
e_gw1.18.224.1	1.21515	1.74727	0	0	49.8783	39.8884
e_gw1.18.234.1	363.329	273.447	674.689	476.713	195.138	201.312
e_gw1.18.240.1	9.72117	2.6209	6.78761	2.47643	156.635	165.786
e_gw1.18.241.1	1.21515	2.6209	1.35752	3.71465	351.773	255.535
e_gw1.18.244.1	1.21515	4.36817	1.35752	2.47643	42.0028	75.414
e_gw1.18.246.1	0	5.2418	0	1.23822	84.0055	101.591
e_gw1.18.247.1	4.86059	1.74727	0	1.23822	7.87552	8.10233
e_gw1.18.249.1	0	0	2.71504	2.47643	28.0018	27.4233
e_gw1.18.262.1	4.86059	10.4836	2.71504	12.3822	116.383	137.74
e_gw1.18.275.1	27.9484	19.2199	29.8655	29.7172	83.1305	66.6884
e_gw1.18.284.1	3.64544	8.73634	4.07257	8.66751	38.5025	33.0326
e_gw1.18.288.1	10.9363	9.60997	9.50266	6.19108	77.0051	65.4419
e_gw1.18.290.1	2.43029	0.873634	0	2.47643	79.6303	86.0093
e_gw1.18.295.1	2.43029	0	0	0	71.7547	61.7023
e_gw1.18.298.1	1.21515	2.6209	2.71504	0	116.383	122.781
e_gw1.18.303.1	0	0	0	0	28.0018	29.293
e_gw1.18.305.1	0	0	0	0	37.6275	36.1488
e_gw1.18.312.1	27.9484	11.3572	8.14513	7.42929	534.66	442.512
e_gw1.18.324.1	544.386	636.879	373.319	253.834	1183.08	988.484
e_gw1.18.329.1	3636.93	8345.83	3393.81	6333.47	3158.96	2658.81
e_gw1.18.331.1	154.324	129.298	62.446	64.3872	1366.84	1351.22
e_gw1.18.338.1	1116.72	1140.09	1042.58	1030.2	617.791	537.87
e_gw1.18.341.1	882.196	1059.72	952.981	692.162	934.562	939.247
e_gw1.18.35.1	329.305	352.948	247.069	252.596	413.902	386.419
e_gw1.18.395.1	1072.97	1337.53	741.207	954.664	394.651	463.079
e_gw1.18.418.1	307.432	241.997	332.593	292.219	535.535	479.284
e_gw1.18.428.1	53.4664	73.3853	57.0159	42.0993	296.645	344.037
e_gw1.18.429.1	1.21515	7.86271	0	2.47643	336.022	220.009
e_gw1.18.438.1	145.818	109.204	150.685	203.067	129.509	158.307
e_gw1.18.442.1	40.0998	27.0827	27.1504	13.6204	447.155	292.307
e_gw1.18.459.1	59.5422	53.2917	39.3681	34.67	322.021	348.4
e_gw1.18.462.1	6.07573	9.60997	2.71504	2.47643	152.26	145.842
e_gw1.18.494.1	82.63	87.3634	50.2283	50.7668	98.8815	103.46
e_gw1.18.496.1	93.5663	100.468	44.7982	22.2879	220.515	193.209
e_gw1.18.501.1	1549.31	1342.78	1322.23	1110.68	360.524	379.563
e_gw1.18.509.1	0	0	0	3.71465	165.386	117.172
e_gw1.18.533.1	0	3.49454	14.9327	7.42929	48.1282	39.8884
e_gw1.18.535.1	1.21515	5.2418	5.43009	0	165.386	162.047
e_gw1.18.542.1	4.86059	13.9781	12.2177	6.19108	137.384	117.172
e_gw1.18.543.1	2.43029	6.11544	2.71504	0	57.7538	49.2372
e_gw1.18.545.1	697.494	539.906	594.595	632.728	442.779	431.293
e_gw1.18.546.1	330.52	309.266	541.651	458.14	304.52	322.847
e_gw1.18.547.1	3.64544	6.98907	12.2177	4.95286	94.5062	81.6465
e_gw1.18.548.1	444.744	395.756	301.37	290.981	187.262	158.307
e_gw1.18.553.1	1.21515	1.74727	1.35752	0	61.254	87.2558
e_gw1.18.556.1	0	0	4.07257	0	28.8769	19.3209
e_gw1.18.56.1	1.21515	0	2.71504	0	173.261	143.972
e_gw1.18.561.1	3.64544	8.73634	12.2177	7.42929	286.144	213.777
e_gw1.18.565.1	2.43029	0	1.35752	8.66751	85.7557	69.1814
e_gw1.18.573.1	366.974	317.129	346.168	292.219	107.632	136.493
e_gw1.18.578.1	2.43029	0	2.71504	4.95286	102.382	106.577
e_gw1.18.592.1	0	4.36817	2.71504	4.95286	100.632	103.46
e_gw1.18.598.1	217.511	150.265	203.628	154.777	44.6279	63.5721
e_gw1.18.602.1	0	0	0	0	17.5012	19.3209
e_gw1.18.612.1	0	2.6209	2.71504	3.71465	73.5049	38.6419
e_gw1.18.613.1	1.21515	4.36817	0	0	73.5049	49.2372
e_gw1.18.618.1	0	0	1.35752	0	76.13	61.7023
e_gw1.18.624.1	115.439	602.807	10.8602	142.395	139.134	150.828
e_gw1.18.629.1	2596.77	439.438	4200.17	3942.48	156.635	236.214
e_gw1.18.633.1	18.2272	7.86271	5.43009	16.0968	42.0028	29.9163
e_gw1.18.638.1	1.21515	0	2.71504	2.47643	137.384	84.1396
e_gw1.18.639.1	1.21515	1.74727	1.35752	0	37.6275	31.7861
e_gw1.18.641.1	296.496	230.639	305.443	230.308	203.013	188.223
e_gw1.18.645.1	75.3391	105.71	226.706	172.112	278.268	243.07
e_gw1.18.648.1	0	0	0	0	34.1273	37.3954
e_gw1.18.649.1	0	0	0	0	44.6279	41.7581
e_gw1.18.652.1	0	0	0	0	56.8788	47.9907
e_gw1.18.655.1	1.21515	0	0	0	20.1263	31.1628
e_gw1.18.656.1	0	0	0	0	199.513	223.126
e_gw1.18.662.1	4.86059	0	0	7.42929	632.667	801.507
e_gw1.18.663.1	0	0.873634	4.07257	1.23822	110.257	132.13
e_gw1.18.667.1	1.21515	3.49454	1.35752	1.23822	193.388	239.33
e_gw1.18.668.1	2.43029	0.873634	2.71504	2.47643	38.5025	53.6
e_gw1.18.675.1	92.3511	152.886	88.239	156.015	326.397	272.363
e_gw1.18.684.1	427.732	449.922	321.733	219.164	290.519	306.019
e_gw1.18.686.1	3444.94	2501.21	2337.65	3107.92	736.799	749.154
e_gw1.18.701.1	40.0998	46.3026	19.0053	17.335	84.8806	114.679
e_gw1.18.705.1	0	0	0	2.47643	46.3781	30.5395
e_gw1.18.71.1	60.7573	52.418	74.6637	60.6725	564.412	406.986
e_gw1.18.714.1	298.926	464.773	240.281	268.693	317.646	450.614
e_gw1.18.726.1	37.6695	19.2199	194.126	189.447	142.634	167.033
e_gw1.18.731.1	251.535	214.914	211.773	237.737	131.259	125.274
e_gw1.18.732.1	0	0.873634	1.35752	1.23822	32.3771	25.5535
e_gw1.18.733.1	52.2513	80.3743	92.3115	125.06	1393.09	1206
e_gw1.18.738.1	6.07573	13.9781	6.78761	16.0968	94.5062	89.1256
e_gw1.18.740.1	0	0	0	1.23822	100.632	94.7349
e_gw1.18.748.1	0	0	2.71504	0	126.008	116.549
e_gw1.18.75.1	0	0	0	0	11.3758	8.72558
e_gw1.18.751.1	21.8726	5.2418	8.14513	2.47643	70.0046	62.3256
e_gw1.18.776.1	19.4423	29.7036	40.7257	35.9082	84.0055	75.414
e_gw1.18.79.1	3402.41	2953.76	2674.32	3065.82	1499.85	1217.22
e_gw1.18.84.1	5306.54	3449.98	5018.76	3412.52	630.042	972.903
e_gw1.18.85.1	21.8726	13.1045	8.14513	8.66751	209.139	152.074
e_gw1.18.89.1	397.353	303.151	366.531	226.593	177.637	196.949
e_gw1.18.93.1	23.0878	19.2199	21.7204	26.0025	112.882	101.591
e_gw1.180.12.1	159.184	126.677	370.604	624.06	95.3813	57.9628
e_gw1.180.16.1	114.224	68.1435	57.0159	80.484	179.387	175.758
e_gw1.180.17.1	136.096	109.204	211.773	177.065	201.263	193.833
e_gw1.180.20.1	0	1.74727	0	0	264.267	177.005
e_gw1.181.16.1	251.535	154.633	74.6637	97.819	63.8792	50.4837
e_gw1.181.20.1	0	1.74727	1.35752	0	131.259	86.6326
e_gw1.181.23.1	0	0	0	0	157.51	118.419
e_gw1.181.4.1	4.86059	4.36817	5.43009	2.47643	249.391	226.242
e_gw1.182.14.1	0	0	0	0	99.7566	155.814
e_gw1.182.6.1	4.86059	0	0	0	362.274	228.735
e_gw1.183.13.1	60.7573	35.819	116.747	149.824	196.888	231.851
e_gw1.183.15.1	2986.83	1527.99	1796	1088.39	366.649	451.861
e_gw1.184.5.1	0	0.873634	0	3.71465	89.2559	67.3116
e_gw1.184.6.1	58.327	20.9672	48.8708	32.1936	161.011	117.795
e_gw1.184.8.1	0	0	0	0	26.2517	18.6977
e_gw1.186.10.1	0	0	0	0	50.7534	39.8884
e_gw1.186.8.1	0	0	0	0	78.7552	64.1954
e_gw1.186.9.1	0	0	0	0	31.5021	18.0744
e_gw1.188.9.1	0	0	0	0	64.7543	30.5395
e_gw1.189.6.1	0	0	1.35752	0	63.8792	54.2233
e_gw1.19.102.1	184.702	169.485	142.54	131.251	90.1309	112.809
e_gw1.19.104.1	889.487	1224.83	1010	833.319	408.652	490.502
e_gw1.19.106.1	145.818	168.611	88.239	203.067	91.006	61.7023
e_gw1.19.125.1	893.133	795.881	962.483	793.696	1337.09	1561.88
e_gw1.19.128.1	168.905	129.298	214.489	253.834	831.305	629.488
e_gw1.19.176.1	55.8967	149.391	65.1611	97.819	364.899	264.884
e_gw1.19.18.1	880.981	723.369	1075.16	767.693	1080.7	1102.54
e_gw1.19.198.1	58.327	51.5444	80.0938	64.3872	1045.69	1211.61
e_gw1.19.204.1	46.1756	52.418	48.8708	53.2433	280.894	249.926
e_gw1.19.206.1	1.21515	0.873634	13.5752	1.23822	223.14	141.479
e_gw1.19.208.1	127.59	50.6708	134.395	70.5783	355.273	388.912
e_gw1.19.218.1	108.148	117.067	89.5965	87.9133	284.394	249.926
e_gw1.19.241.1	3673.39	3785.46	3198.32	3355.56	1835	1345.61
e_gw1.19.249.1	14.5818	29.7036	25.7929	11.1439	1215.46	1104.41
e_gw1.19.262.1	2803.34	1818.91	4097	3597.02	485.657	651.302
e_gw1.19.263.1	103.287	61.1544	36.6531	80.484	125.133	86.0093
e_gw1.19.273.1	0	0.873634	1.35752	1.23822	172.386	220.009
e_gw1.19.281.1	2.43029	4.36817	0	3.71465	98.8815	104.084
e_gw1.19.288.1	347.532	343.338	452.055	444.519	425.278	636.344
e_gw1.19.291.1	52.2513	38.4399	71.9487	56.9579	153.135	138.363
e_gw1.19.295.1	500.64	318.876	483.278	459.378	121.633	131.507
e_gw1.19.296.1	3.64544	28.8299	5.43009	7.42929	191.638	167.033
e_gw1.19.300.1	14.5818	34.0717	21.7204	27.2407	259.017	147.088
e_gw1.19.306.1	1.21515	1.74727	5.43009	3.71465	198.638	169.526
e_gw1.19.311.1	453.25	243.744	297.297	257.549	154.885	190.716
e_gw1.19.315.1	42.5301	28.8299	42.0832	43.3375	103.257	110.94
e_gw1.19.320.1	6.07573	31.4508	9.50266	7.42929	166.261	150.205
e_gw1.19.332.1	348.747	297.036	211.773	263.74	333.397	377.07
e_gw1.19.335.1	17528.5	13481	14421	13169.7	3606.99	4026.23
e_gw1.19.338.1	6859.5	5554.57	5909.29	6225.75	2010.88	2006.26
e_gw1.19.349.1	0	0	0	0	30.627	17.4512
e_gw1.19.360.1	0	0	0	1.23822	69.1296	47.9907
e_gw1.19.363.1	0	0.873634	5.43009	0	70.0046	50.4837
e_gw1.19.365.1	222.372	182.59	145.255	160.968	272.143	193.209
e_gw1.19.367.1	1.21515	0.873634	2.71504	1.23822	76.13	70.4279
e_gw1.19.371.1	0	0.873634	4.07257	0	7.87552	1.86977
e_gw1.19.375.1	14.5818	6.98907	9.50266	6.19108	89.2559	86.0093
e_gw1.19.39.1	1736.44	2481.12	1614.09	2863.99	508.409	547.219
e_gw1.19.394.1	0	0	5.43009	0	79.6303	64.1954
e_gw1.19.395.1	0	0	0	0	40.2527	33.6558
e_gw1.19.402.1	92.3511	62.9017	179.193	293.457	204.764	236.214
e_gw1.19.405.1	0	0	0	1.23822	61.254	64.8186
e_gw1.19.418.1	0	0	0	0	68.2545	49.2372
e_gw1.19.421.1	0	0	0	1.23822	31.5021	27.4233
e_gw1.19.427.1	228.448	151.139	282.365	148.586	77.8801	144.595
e_gw1.19.428.1	74.1239	93.4788	424.904	401.182	182.887	239.33
e_gw1.19.430.1	0	0	4.07257	1.23822	17.5012	10.5954
e_gw1.19.431.1	0	0.873634	0	2.47643	158.385	148.335
e_gw1.19.432.1	0	3.49454	5.43009	2.47643	128.633	109.693
e_gw1.19.44.1	1307.5	907.706	933.975	1098.3	340.397	334.065
e_gw1.19.467.1	673.191	613.291	1007.28	942.282	717.547	855.107
e_gw1.19.475.1	31.5938	4.36817	13.5752	6.19108	304.52	322.847
e_gw1.19.476.1	1444.81	1625.83	3281.13	5046.97	722.798	974.772
e_gw1.19.482.1	1201.78	1710.58	847.094	694.639	1193.58	1235.92
e_gw1.19.483.1	187.133	197.441	553.869	902.659	507.534	395.144
e_gw1.19.489.1	24.3029	11.3572	12.2177	12.3822	156.635	158.93
e_gw1.19.495.1	198.069	121.435	188.696	211.735	377.15	393.274
e_gw1.19.537.1	808.072	731.232	762.928	636.443	567.037	637.591
e_gw1.19.548.1	2124.08	1534.98	2096.01	1649.3	686.045	1033.36
e_gw1.19.556.1	3.64544	0	4.07257	0	259.017	238.084
e_gw1.19.560.1	181.057	148.518	262.002	338.033	247.641	242.447
e_gw1.19.575.1	35.2392	29.7036	47.5133	18.5732	197.763	217.516
e_gw1.19.577.1	1250.39	1254.54	1171.54	1151.54	221.39	195.079
e_gw1.19.581.1	544.386	347.706	418.117	512.621	186.387	195.079
e_gw1.19.605.1	0	0	0	0	90.1309	67.9349
e_gw1.19.608.1	0	1.74727	1.35752	2.47643	136.509	109.07
e_gw1.19.609.1	0	0	0	1.23822	4.37529	8.10233
e_gw1.19.611.1	48.6059	22.7145	40.7257	48.2904	206.514	151.451
e_gw1.19.614.1	358.468	366.053	373.319	266.216	103.257	130.26
e_gw1.19.615.1	0	3.49454	0	1.23822	105.007	115.926
e_gw1.19.616.1	76.5542	35.819	101.814	48.2904	102.382	87.8791
e_gw1.19.633.1	0	0	1.35752	2.47643	89.2559	89.1256
e_gw1.19.638.1	75.3391	64.6489	58.3735	37.1465	100.632	111.563
e_gw1.19.640.1	42.5301	74.2589	96.3841	60.6725	74.3799	77.907
e_gw1.19.645.1	206.575	129.298	173.763	365.273	49.0032	78.5302
e_gw1.19.646.1	1.21515	6.11544	0	2.47643	63.8792	52.9768
e_gw1.19.649.1	42.5301	50.6708	35.2956	37.1465	187.262	93.4884
e_gw1.19.653.1	4.86059	9.60997	24.4354	53.2433	122.508	113.433
e_gw1.19.655.1	0	0	1.35752	0	19.2513	13.0884
e_gw1.19.660.1	1446.02	1465.08	1090.09	1656.73	458.53	526.651
e_gw1.19.664.1	3.64544	0.873634	10.8602	3.71465	210.889	112.186
e_gw1.19.673.1	2488.62	2723.99	1996.92	1956.38	468.156	631.358
e_gw1.19.686.1	595.422	620.28	477.848	643.872	241.516	312.251
e_gw1.19.692.1	246.675	238.502	214.489	313.268	246.766	298.54
e_gw1.19.705.1	267.332	270.827	571.517	850.654	335.147	263.014
e_gw1.19.708.1	121.515	165.99	157.473	241.452	618.666	600.819
e_gw1.19.719.1	4.86059	0.873634	1.35752	1.23822	294.019	208.167
e_gw1.19.727.1	277.053	280.437	219.919	292.219	349.148	356.502
e_gw1.19.85.1	755.821	493.603	604.097	558.435	977.44	857.6
e_gw1.19.90.1	398.568	311.014	612.243	489.095	465.531	538.493
e_gw1.19.93.1	43.7453	54.1653	24.4354	74.2929	47.2531	57.3395
e_gw1.190.3.1	7.29088	9.60997	8.14513	14.8586	43.7529	34.9023
e_gw1.190.5.1	14.5818	6.98907	2.71504	7.42929	51.6284	37.3954
e_gw1.192.4.1	123.945	66.3962	154.758	73.0547	31.5021	33.6558
e_gw1.192.6.1	0	0	0	0	10.5007	7.47907
e_gw1.193.1.1	91.136	87.3634	54.3009	64.3872	121.633	116.549
e_gw1.193.12.1	260.041	274.321	260.644	304.601	229.265	324.716
e_gw1.193.13.1	4.86059	31.4508	2.71504	0	91.006	74.1675
e_gw1.193.4.1	0	3.49454	2.71504	0	679.045	631.982
e_gw1.193.5.1	0	1.74727	0	2.47643	675.545	515.433
e_gw1.194.4.1	0	0	0	0	76.13	38.6419
e_gw1.195.8.1	0	1.74727	0	0	68.2545	63.5721
e_gw1.196.8.1	55.8967	61.1544	70.5912	60.6725	162.761	125.274
e_gw1.197.4.1	7.29088	3.49454	2.71504	0	253.767	201.312
e_gw1.199.2.1	0	0	0	2.47643	22.7515	17.4512
e_gw1.199.3.1	4.86059	0	0	0	62.1291	49.8605
e_gw1.2.1009.1	216.296	249.859	112.674	141.157	251.142	221.256
e_gw1.2.1012.1	0	0	1.35752	1.23822	82.2554	87.2558
e_gw1.2.1017.1	13.3666	17.4727	48.8708	19.8114	252.892	249.302
e_gw1.2.1024.1	1572.4	1175.04	1395.53	1219.64	465.531	602.688
e_gw1.2.1027.1	2.43029	5.2418	12.2177	4.95286	280.894	207.544
e_gw1.2.1029.1	0	4.36817	9.50266	4.95286	129.509	90.3721
e_gw1.2.103.1	1706.07	2170.98	1877.45	2742.65	523.285	600.819
e_gw1.2.1038.1	7.29088	6.98907	12.2177	16.0968	121.633	101.591
e_gw1.2.1056.1	191.993	222.777	196.841	138.68	154.01	163.916
e_gw1.2.107.1	601.498	584.461	663.828	588.152	214.389	239.954
e_gw1.2.109.1	185.917	248.112	161.545	116.392	266.893	246.809
e_gw1.2.1094.1	6.07573	1.74727	2.71504	3.71465	563.537	425.684
e_gw1.2.1109.1	6.07573	0	5.43009	6.19108	216.139	183.861
e_gw1.2.1113.1	2.43029	20.0936	0	2.47643	149.635	125.898
e_gw1.2.1118.1	210.22	310.14	268.789	506.43	169.761	167.033
e_gw1.2.1119.1	181.057	47.1762	166.975	92.8661	169.761	148.958
e_gw1.2.1125.1	1.21515	0	1.35752	0	238.891	201.935
e_gw1.2.1136.1	1.21515	2.6209	1.35752	1.23822	229.265	138.986
e_gw1.2.1138.1	606.358	524.18	821.301	612.917	194.263	189.47
e_gw1.2.1146.1	113.009	171.232	138.467	215.449	155.76	166.409
e_gw1.2.1150.1	1.21515	0	4.07257	1.23822	91.8811	93.4884
e_gw1.2.1153.1	47.3907	6.11544	0	1.23822	59.5039	37.3954
e_gw1.2.1167.1	1.21515	0	0	0	33.2522	16.8279
e_gw1.2.1173.1	2.43029	1.74727	2.71504	6.19108	754.3	540.363
e_gw1.2.1192.1	2.43029	6.11544	0	2.47643	67.3794	40.5116
e_gw1.2.1193.1	2.43029	1.74727	1.35752	4.95286	74.3799	61.7023
e_gw1.2.1195.1	155.539	116.193	120.819	126.298	158.385	159.554
e_gw1.2.1202.1	0	0	1.35752	0	65.6293	75.414
e_gw1.2.1204.1	91.136	80.3743	95.0266	102.772	155.76	164.54
e_gw1.2.1209.1	216.296	208.799	253.857	264.978	219.639	171.395
e_gw1.2.1214.1	19.4423	13.1045	12.2177	13.6204	323.771	282.335
e_gw1.2.1218.1	12.1515	6.11544	13.5752	38.3847	213.514	210.037
e_gw1.2.1222.1	23.0878	24.4618	4.07257	8.66751	97.1314	81.0233
e_gw1.2.1223.1	88.7057	72.5116	96.3841	75.5311	157.51	106.577
e_gw1.2.1234.1	0	0.873634	1.35752	0	46.3781	41.1349
e_gw1.2.1246.1	7.29088	13.9781	8.14513	0	169.761	122.158
e_gw1.2.1249.1	18.2272	10.4836	16.2903	39.6229	154.01	131.507
e_gw1.2.125.1	140.957	149.391	217.204	154.777	141.759	138.986
e_gw1.2.1252.1	0	1.74727	0	0	74.3799	72.2977
e_gw1.2.1254.1	0	0	0	0	23.6266	16.2047
e_gw1.2.1259.1	17.0121	15.7254	16.2903	18.5732	61.254	45.4977
e_gw1.2.1262.1	1.21515	1.74727	2.71504	2.47643	141.759	74.7907
e_gw1.2.1274.1	3.64544	5.2418	9.50266	7.42929	70.8797	46.7442
e_gw1.2.1277.1	1.21515	4.36817	12.2177	4.95286	109.382	97.2279
e_gw1.2.1282.1	3.64544	5.2418	4.07257	8.66751	62.1291	59.8326
e_gw1.2.1283.1	29.1635	11.3572	25.7929	22.2879	2693.43	1963.88
e_gw1.2.1286.1	68.0482	46.3026	42.0832	58.1961	108.507	82.2698
e_gw1.2.1287.1	9.72117	4.36817	5.43009	2.47643	69.1296	47.9907
e_gw1.2.1294.1	0	0	0	0	2.62517	3.11628
e_gw1.2.1296.1	0	0	1.35752	0	81.3804	55.4698
e_gw1.2.1297.1	122.73	104.836	165.618	121.345	72.6298	127.144
e_gw1.2.1298.1	1.21515	0	4.07257	6.19108	4249.28	5199.2
e_gw1.2.1300.1	7.29088	1.74727	0	4.95286	21.0014	27.4233
e_gw1.2.1302.1	166.475	130.171	130.322	84.1986	119.008	138.363
e_gw1.2.1306.1	2.43029	0	0	1.23822	47.2531	37.3954
e_gw1.2.1310.1	0	0	1.35752	0	30.627	23.0605
e_gw1.2.1313.1	55.8967	54.1653	47.5133	44.5757	52.5035	57.9628
e_gw1.2.1314.1	2454.6	2670.7	2660.74	2811.99	647.543	875.675
e_gw1.2.1317.1	7.29088	9.60997	4.07257	1.23822	66.5044	81.6465
e_gw1.2.1320.1	0	0.873634	0	1.23822	76.13	57.9628
e_gw1.2.1321.1	488.489	726.864	726.274	533.671	133.884	241.2
e_gw1.2.1324.1	7.29088	1.74727	1.35752	4.95286	110.257	59.2093
e_gw1.2.1327.1	13.3666	1.74727	4.07257	6.19108	46.3781	45.4977
e_gw1.2.1329.1	1.21515	0	9.50266	3.71465	305.395	218.14
e_gw1.2.1332.1	130.021	105.71	196.841	136.204	142.634	140.233
e_gw1.2.1333.1	3.64544	0.873634	14.9327	16.0968	184.637	115.302
e_gw1.2.1336.1	99.642	121.435	103.172	59.4343	44.6279	56.093
e_gw1.2.1338.1	0	1.74727	0	1.23822	38.5025	41.7581
e_gw1.2.1340.1	1.21515	1.74727	5.43009	4.95286	40.2527	41.1349
e_gw1.2.1356.1	1.21515	1.74727	1.35752	1.23822	54.2536	42.3814
e_gw1.2.1357.1	0	0	0	1.23822	28.8769	34.2791
e_gw1.2.1365.1	28688.4	17439.5	31436.1	25217.5	4741.06	7008.51
e_gw1.2.1384.1	3.64544	0	5.43009	0	180.262	166.409
e_gw1.2.1388.1	27.9484	46.3026	44.7982	63.149	176.762	154.567
e_gw1.2.1393.1	77.7694	82.9952	141.182	116.392	61.254	64.8186
e_gw1.2.1396.1	147.033	187.831	124.892	168.397	106.757	105.33
e_gw1.2.1404.1	424.086	323.245	211.773	154.777	452.405	345.907
e_gw1.2.1447.1	9412.52	8902.33	7993.09	7076.4	1863	2362.14
e_gw1.2.1479.1	0	0	0	0	18.3762	12.4651
e_gw1.2.176.1	4.86059	0	1.35752	4.95286	252.892	215.023
e_gw1.2.177.1	5550.79	6832.69	1589.66	1389.28	1470.97	2203.83
e_gw1.2.199.1	1188.41	1192.51	790.078	741.691	320.271	387.665
e_gw1.2.200.1	174.981	179.095	153.4	184.494	128.633	140.856
e_gw1.2.201.1	438.668	352.075	450.697	548.529	112.007	153.321
e_gw1.2.204.1	9.72117	5.2418	9.50266	11.1439	63.8792	79.1535
e_gw1.2.227.1	0	0	0	0	11.3758	13.7116
e_gw1.2.231.1	4.86059	0.873634	2.71504	8.66751	85.7557	70.4279
e_gw1.2.239.1	1.21515	0.873634	0	0	36.7524	55.4698
e_gw1.2.242.1	200.499	190.452	180.55	243.928	120.758	135.247
e_gw1.2.257.1	1845.81	1588.27	1892.39	2289.46	640.542	672.493
e_gw1.2.258.1	140.957	80.3743	162.903	123.822	111.132	119.665
e_gw1.2.268.1	523.728	554.758	427.62	544.815	813.804	746.661
e_gw1.2.275.1	794.706	706.77	624.46	548.529	700.921	747.907
e_gw1.2.326.1	306.217	439.438	173.763	236.499	392.026	374.577
e_gw1.2.336.1	300.141	298.783	319.018	179.541	1136.7	999.079
e_gw1.2.337.1	164.045	144.15	128.965	214.211	317.646	291.684
e_gw1.2.343.1	913.79	635.132	733.062	641.395	816.429	807.74
e_gw1.2.350.1	27.9484	31.4508	156.115	198.114	553.912	420.698
e_gw1.2.352.1	3669.74	1707.95	15383.4	14186.2	2395.03	4038.08
e_gw1.2.354.1	42.5301	108.331	31.223	29.7172	322.021	199.442
e_gw1.2.365.1	58.327	80.3743	52.9434	63.149	367.524	397.637
e_gw1.2.366.1	46.1756	30.5772	52.9434	33.4318	246.766	268
e_gw1.2.371.1	191.993	186.084	234.851	287.266	1113.95	1561.26
e_gw1.2.378.1	190.778	311.014	133.037	78.0076	249.391	267.377
e_gw1.2.382.1	438.668	392.262	286.437	258.787	343.023	340.921
e_gw1.2.391.1	20.6575	30.5772	31.223	44.5757	397.276	330.326
e_gw1.2.394.1	3.64544	3.49454	2.71504	3.71465	201.263	188.847
e_gw1.2.400.1	1109.43	732.979	890.535	638.919	187.262	255.535
e_gw1.2.410.1	38.8847	39.3135	62.446	60.6725	175.012	123.405
e_gw1.2.43.1	63.1876	103.089	82.8089	43.3375	275.643	226.242
e_gw1.2.430.1	76.5542	90.8579	114.032	71.8165	596.789	380.186
e_gw1.2.447.1	5203.26	1760.37	5981.24	3075.73	923.186	1767.55
e_gw1.2.451.1	4832.64	2986.08	6190.3	4623.5	3649.87	3412.95
e_gw1.2.453.1	376.695	472.636	439.837	241.452	1456.97	1267.08
e_gw1.2.502.1	157.969	165.99	124.892	139.918	658.043	594.586
e_gw1.2.524.1	11452.8	11904.1	10905	11950	2996.2	4304.21
e_gw1.2.544.1	588.131	799.375	640.751	811.031	672.044	610.168
e_gw1.2.546.1	139.742	245.491	104.529	85.4369	744.674	705.526
e_gw1.2.566.1	562.613	861.403	255.214	325.651	551.286	509.823
e_gw1.2.567.1	1429.01	1416.16	1182.4	1495.76	724.548	703.656
e_gw1.2.597.1	12.1515	6.11544	23.0779	19.8114	956.438	866.949
e_gw1.2.601.1	260.041	338.97	143.897	242.69	896.059	795.898
e_gw1.2.607.1	3.64544	2.6209	5.43009	12.3822	3734.75	3223.48
e_gw1.2.616.1	1190.84	1388.2	1052.08	1319.94	603.79	549.712
e_gw1.2.618.1	35.2392	21.8409	27.1504	29.7172	269.518	245.563
e_gw1.2.634.1	2888.4	3884.18	3278.42	3914	894.309	982.251
e_gw1.2.647.1	285.559	232.387	378.749	544.815	284.394	221.256
e_gw1.2.664.1	322.014	163.37	306.8	130.013	227.515	201.312
e_gw1.2.665.1	226.017	340.717	431.692	487.857	2171.02	1761.32
e_gw1.2.679.1	3022.07	2486.36	2068.86	2197.83	973.064	1218.47
e_gw1.2.704.1	145.818	197.441	157.473	195.638	233.64	242.447
e_gw1.2.711.1	2114.35	3676.25	3306.92	5201.74	819.929	658.782
e_gw1.2.714.1	507.931	362.558	354.313	324.412	437.529	411.349
e_gw1.2.716.1	1042.6	1365.49	874.244	1046.29	422.653	457.47
e_gw1.2.725.1	363.329	232.387	253.857	203.067	230.14	248.056
e_gw1.2.733.1	292.85	492.73	267.432	287.266	322.021	301.033
e_gw1.2.739.1	882.196	1299.97	1124.03	1584.92	777.051	927.405
e_gw1.2.748.1	601.498	517.191	791.436	594.343	437.529	559.061
e_gw1.2.751.1	1107	3057.72	692.336	929.9	714.047	679.349
e_gw1.2.777.1	210.22	568.736	139.825	238.976	296.645	214.4
e_gw1.2.782.1	2216.43	1961.31	1831.3	1946.47	659.794	711.758
e_gw1.2.784.1	3939.5	3787.2	4997.04	5581.87	1155.95	1110.02
e_gw1.2.786.1	279.484	282.184	437.122	245.167	572.288	483.647
e_gw1.2.794.1	1252.82	1651.17	1084.66	1531.67	553.037	525.405
e_gw1.2.80.1	934.448	1025.65	826.731	767.693	419.153	436.279
e_gw1.2.827.1	471.477	595.818	392.324	414.802	258.142	274.856
e_gw1.2.832.1	110.578	186.958	36.6531	50.7668	277.393	172.019
e_gw1.2.833.1	21.8726	62.9017	38.0106	48.2904	155.76	124.651
e_gw1.2.834.1	531.019	551.263	771.073	1094.58	270.393	277.349
e_gw1.2.838.1	1148.31	3456.97	1045.29	1256.79	833.93	701.786
e_gw1.2.839.1	510.362	306.646	423.547	314.507	292.269	237.461
e_gw1.2.848.1	377.911	249.859	365.174	173.35	217.014	232.474
e_gw1.2.858.1	974.547	1293.85	853.882	983.143	785.802	649.433
e_gw1.2.879.1	42.5301	60.2807	62.446	102.772	155.76	123.405
e_gw1.2.897.1	13246.3	11477.8	10928.1	9788.09	6068.53	6065.53
e_gw1.2.911.1	64.4028	101.342	44.7982	58.1961	189.888	142.102
e_gw1.2.915.1	839.666	569.609	746.637	998.001	322.021	422.568
e_gw1.2.916.1	475.122	434.196	536.221	684.733	354.398	386.419
e_gw1.2.919.1	2579.76	1545.46	2166.61	1799.13	801.553	1163.62
e_gw1.2.922.1	394.923	368.674	267.432	294.695	251.142	352.763
e_gw1.2.954.1	46.1756	96.0997	57.0159	43.3375	147.885	116.549
e_gw1.2.960.1	7.29088	5.2418	0	7.42929	240.641	165.786
[truncated: 12,300 more rows]
