# Supplementary material for: Transcriptomic analysis reveals pathogenicity mechanisms of Phytophthora capsici in black pepper
Source: Front Microbiol. 2024 Nov 18;15:1418816. doi: 10.3389/fmicb.2024.1418816 (PMC11609936; doi:10.3389/fmicb.2024.1418816)
Supplement: Supplementary file 3 [file Table_3.XLSX]

## Sheet: Sheet 1
				Supplementary Table S3
	DEG analysis of Pc vs PcPn_E
Id	baseMean	FoldChange	log2FoldChange	lfcSE	stat	pvalue	padj	NR_ID	NR_Description	NR_Organism	uniref_id	uniref_description	uniref_organism	pfam_id	Protein_ID
estExt2_fgenesh1_pm.C_PHYCAscaffold_790011	546.429	2.03054	1.02186	0.25198	4.05533	5.00645e-05	0.00110484	KUF77762.1	1-phosphatidylinositol 3-phosphate 5-kinase FAB1	Phytophthora nicotianae	UniRef100_A0A0W8C114	1-phosphatidylinositol 3-phosphate 5-kinase FAB1	Phytophthora nicotianae	PF01363.22, PF17979.2	530811
e_gw1.5.381.1	77.9191	4.74740	2.24714	0.520387	4.3182	1.57306e-05	0.000410967	POM79887.1	2',5'-phosphodiesterase, partial	Phytophthora palmivora var. palmivora	UniRef100_A0A2P4YQ10	2',5'-phosphodiesterase (Fragment)	Phytophthora palmivora var. palmivora	PF09472.11	101378
e_gw1.3.119.1	930.301	2.62385	1.39169	0.273946	5.08015	3.77136e-07	1.70529e-05	KUF89010.1	4-hydroxy-tetrahydrodipicolinate synthase	Phytophthora nicotianae	UniRef100_W2MFC2	4-hydroxy-tetrahydrodipicolinate synthase	Phytophthora	PF00701.23	99353
estExt2_Genewise1Plus.C_PHYCAscaffold_570177	1519.97	2.58124	1.36807	0.221279	6.18253	6.30833e-10	5.9547e-08	KUF79505.1	5-aminolevulinate synthase	Phytophthora nicotianae	UniRef100_W2JYK1	5-aminolevulinate synthase	Phytophthora	PF00155.22, PF01053.21, PF00266.20	553924
estExt2_fgenesh1_pg.C_PHYCAscaffold_660007	1250.43	0.47771	-1.06578	0.388625	-2.74245	0.00609833	0.0471109	KUF70771.1	60S ribosomal export protein NMD3	Phytophthora nicotianae	UniRef100_A0A0W8BFZ4	60S ribosomal export protein NMD3	Phytophthora nicotianae	PF04981.14, PF18718.2	536888
e_gw1.8.161.1	700.102	0.47731	-1.06701	0.320726	-3.32685	0.000878323	0.0104539	POM74405.1	ABC Superfamily	Phytophthora palmivora var. palmivora	UniRef100_A0A2P4Y9C2	ABC Superfamily	Phytophthora palmivora var. palmivora	PF01061.25, PF00005.28, PF19055.1, PF06422.13, PF13304.7, PF13555.7, PF03193.17, PF13191.7, PF13401.7, PF12698.8, PF08370.12, PF13481.7, PF02463.20, PF06414.13, PF13238.7, PF13604.7, PF01926.24, PF00004.30, PF13476.7, PF13671.7, PF07728.15, PF02492.20, PF05729.13, PF18751.2, PF13479.7, PF01078.22, PF00910.23, PF13521.7, PF01935.18, PF08477.14, PF02367.18, PF03029.18	103770
e_gw1.3.508.1	27.7559	10.51692	3.39464	0.979331	3.46628	0.000527705	0.00704057	OWZ16798.1	ABC transporter	Phytophthora megakarya	UniRef100_A0A225WHT5	ABC transporter	Phytophthora megakarya		99084
gw1.61.38.1	403.403	0.49298	-1.02039	0.333758	-3.05728	0.00223354	0.0217139	RAW27472.1	ABC transporter B family member 10	Phytophthora cactorum	UniRef100_A0A329RVS8	ABC transporter B family member 10	Phytophthora cactorum	PF00005.28, PF00664.24, PF13555.7, PF01935.18, PF03193.17, PF13604.7, PF13191.7, PF06414.13, PF13481.7, PF13521.7, PF01926.24, PF13401.7	43976
estExt2_fgenesh1_pm.C_PHYCAscaffold_20099	8637.9	11.96073	3.58023	0.556126	6.43781	1.21212e-10	1.35131e-08	RAW27275.1	ABC transporter G family member 31	Phytophthora cactorum	UniRef100_A0A329RRN4	ABC transporter G family member 31	Phytophthora cactorum	PF01061.25, PF00005.28, PF19055.1, PF13401.7, PF06422.13, PF13555.7, PF13304.7, PF13191.7, PF03193.17, PF06414.13, PF13481.7, PF13476.7, PF13604.7, PF00004.30, PF12698.8, PF18751.2, PF02463.20, PF08370.12, PF13238.7, PF01935.18, PF05729.13, PF00910.23, PF02367.18, PF01926.24, PF02492.20, PF01637.19, PF07728.15, PF13671.7, PF00503.21, PF13521.7, PF10662.10	525156
e_gw1.3.447.1	35.328	0.01791	-5.80274	1.52707	-3.79992	0.000144742	0.00256765	OWY98980.1	ABC transporter, partial	Phytophthora megakarya	UniRef100_A0A225V0K8	ABC transporter (Fragment)	Phytophthora megakarya	PF01061.25, PF18762.2, PF03134.20	99021
estExt2_Genewise1Plus.C_PHYCAscaffold_400016	3553.16	2.58562	1.37051	0.224408	6.10722	1.0138e-09	8.91867e-08	ETI38472.1	acetyl-CoA carboxylase, biotin carboxylase subunit	Phytophthora parasitica P1569	UniRef100_W2G8T3	Acetyl-CoA carboxylase, biotin carboxylase subunit	Phytophthora	PF02786.18, PF00289.23, PF02785.20, PF00364.23, PF07478.14, PF02222.23, PF13533.7, PF02655.15, PF01071.20, PF08443.12, PF13437.7, PF14397.7, PF13535.7	550970
estExt2_Genewise1Plus.C_PHYCAscaffold_910094	4095.59	2.66342	1.41328	0.426279	3.31538	0.000915177	0.0107959	RAW38899.1	Acetylornithine deacetylase	Phytophthora cactorum	UniRef100_A0A329SQG7	Acetylornithine deacetylase	Phytophthora cactorum	PF01546.29, PF07687.15, PF04389.18, PF07826.12	556578
e_gw1.20.590.1	156.933	0.25812	-1.95391	0.488544	-3.99946	6.34872e-05	0.00131784	OWZ16499.1	AGC protein kinase	Phytophthora megakarya	UniRef100_W2G1Y0	cGMP-dependent protein kinase	Phytophthora parasitica	PF00027.30	111316
e_gw1.20.74.1	182.264	0.45231	-1.1446	0.303381	-3.77281	0.000161417	0.00280948	OWZ16499.1	AGC protein kinase	Phytophthora megakarya	UniRef100_H3H125	cGMP-dependent protein kinase	Phytophthora ramorum	PF00069.26, PF07714.18, PF14531.7, PF06293.15	111291
e_gw1.4.786.1	189.743	0.29927	-1.74047	0.313079	-5.55921	2.71006e-08	1.60764e-06	POM63531.1	Alcohol dehydrogenase	Phytophthora palmivora var. palmivora	UniRef100_A0A2P4XDA3	Alcohol dehydrogenase	Phytophthora palmivora var. palmivora	PF13602.7, PF00107.27, PF08240.13, PF01262.22, PF02571.15, PF11017.9	100452
estExt2_Genewise1Plus.C_PHYCAscaffold_90341	315.939	2.43568	1.28433	0.277747	4.62408	3.76261e-06	0.000126385	XP_002902052.1	alcohol dehydrogenase, putative	Phytophthora infestans T30-4	UniRef100_D0NGP1	Alcohol dehydrogenase, putative	Phytophthora infestans (strain T30-4)	PF08240.13, PF00107.27, PF13602.7, PF00106.26, PF01370.22, PF09445.11	542430
e_gw1.105.15.1	644.502	4.96123	2.3107	0.303856	7.60459	2.85812e-14	5.60018e-12	XP_002901742.1	aldehyde dehydrogenase, mitochondrial precursor	Phytophthora infestans T30-4	UniRef100_D0NFT1	Aldehyde dehydrogenase, mitochondrial	Phytophthora infestans (strain T30-4)	PF00171.23, PF13562.7	131420
estExt2_Genewise1Plus.C_PHYCAscaffold_250242	941.143	27.89970	4.80218	0.689923	6.96045	3.39188e-12	4.66636e-10	KAF1792028.1	Aldolase-type TIM barrel	Phytophthora cactorum	UniRef100_A0A2P4Y4R1	12-oxophytodienoate reductase	Phytophthora palmivora var. palmivora	PF00724.21	547562
e_gw1.20.688.1	114.579	0.36046	-1.47207	0.533536	-2.75908	0.00579636	0.0453196	KAF1784889.1	Alpha/Beta hydrolase fold	Phytophthora cactorum	UniRef100_A0A329S747	Abhydrolase_4 domain-containing protein	Phytophthora cactorum		111627
e_gw1.39.235.1	650.98	2.35840	1.23781	0.338961	3.65177	0.000260442	0.00411237	KAF1795343.1	Alpha/Beta hydrolase fold	Phytophthora cactorum	UniRef100_A0A329SP26	Alpha/Beta hydrolase fold	Phytophthora cactorum	PF03283.14	119684
estExt2_Genewise1Plus.C_PHYCAscaffold_470196	92.4825	0.34030	-1.55511	0.414839	-3.74871	0.000177747	0.00301657	KAF4032029.1	alpha/beta hydrolase fold	Phytophthora infestans	UniRef100_A0A329RIZ0	Abhydrolase_3 domain-containing protein	Phytophthora cactorum	PF07859.14, PF10340.10, PF00326.22, PF08840.12	552312
estExt2_fgenesh1_pg.C_PHYCAscaffold_420035	2036.96	13.88577	3.79554	0.700017	5.42206	5.89164e-08	3.2983e-06	OWZ15958.1	Amino Acid/Auxin Permease	Phytophthora megakarya	UniRef100_A0A225WFC6	Amino Acid/Auxin Permease	Phytophthora megakarya	PF01490.19, PF09925.10, PF04246.13, PF11893.9	535807
e_gw1.20.46.1	1220.67	2.36960	1.24464	0.315938	3.93951	8.16487e-05	0.00162443	OWZ09675.1	Ammonium Transporter (Amt) protein	Phytophthora megakarya	UniRef100_A0A225VWG0	Ammonium Transporter (Amt) protein	Phytophthora megakarya	PF00909.22	111696
estExt2_Genewise1.C_PHYCAscaffold_340328	73.7282	0.33804	-1.56474	0.466061	-3.35737	0.00078688	0.00965795	KAF1777130.1	Ankyrin repeat-containing domain	Phytophthora cactorum	UniRef100_A0A329T4R0	Ankyrin repeat-containing domain	Phytophthora cactorum	PF00566.19, PF18778.2	569930
estExt2_Genewise1.C_PHYCAscaffold_1020080	4087.18	0.40076	-1.31919	0.282448	-4.67057	3.00359e-06	0.000103857	KAE9026466.1	ATP-dependent helicase	Phytophthora rubi	UniRef100_A0A6A3TU57	ATP-dependent helicase	Phytophthora fragariae	PF00176.24, PF00271.32, PF00097.26, PF13920.7, PF15227.7, PF13923.7, PF13445.7, PF13639.7, PF14634.7, PF14447.7, PF12678.8, PF04792.13, PF13913.7	577126
e_gw1.8.893.1	34.9364	7.58578	2.9233	0.652915	4.4773	7.55933e-06	0.000225247	ABZ10808.1	Avh1	Phytophthora capsici	UniRef100_B2C6F7	Avh1	Phytophthora capsici	PF16810.6, PF05922.17	103340
e_gw1.81.53.1	371.344	7.35023	2.87779	0.311951	9.22514	2.83181e-20	9.89757e-18	POM71666.1	Avirulence protein (Avh)	Phytophthora palmivora var. palmivora	UniRef100_A0A2P4Y1I1	Avirulence protein (Avh)	Phytophthora palmivora var. palmivora	PF08311.13, PF18371.2	129120
estExt2_Genewise1Plus.C_PHYCAscaffold_60184	306.961	2.78808	1.47927	0.358829	4.1225	3.74789e-05	0.000870156	ETM32422.1	beta-galactosidase	Phytophthora parasitica	UniRef100_W2M7R2	Beta-glucosidase	Phytophthora parasitica	PF00232.19	541124
estExt2_Genewise1Plus.C_PHYCAscaffold_190256	487.061	4.56328	2.19007	0.208516	10.5031	8.35699e-26	4.50303e-23	KUG01898.1	Beta-glucosidase 30	Phytophthora nicotianae	UniRef100_W2Q7A9	Uncharacterized protein	Phytophthora parasitica	PF00232.19	545883
estExt2_Genewise1Plus.C_PHYCAscaffold_370095	500.108	2.66031	1.41159	0.220476	6.40248	1.5287e-10	1.67535e-08	KAF4044886.1	BT1 family	Phytophthora infestans	UniRef100_A0A329RLE8	Uncharacterized protein	Phytophthora cactorum	PF03092.17, PF05545.12, PF00737.21	550392
e_gw1.17.617.1	99.3978	0.27074	-1.885	0.482795	-3.90434	9.44823e-05	0.00182638	ETI49913.1	BUB protein kinase, variant	Phytophthora parasitica P1569	UniRef100_V9FHN2	BUB protein kinase	Phytophthora parasitica P1569	PF00069.26	109913
e_gw1.74.48.1	1572.42	116.06497	6.85879	0.904499	7.58297	3.37723e-14	6.51856e-12	KUF95404.1	bZIP transcription factor 1	Phytophthora nicotianae	UniRef100_A0A0W8DGQ2	BZIP transcription factor 1	Phytophthora nicotianae	PF07095.12, PF18709.2	128162
e_gw1.18.331.1	521.419	0.44980	-1.15266	0.234539	-4.91459	8.89706e-07	3.64104e-05	ETK71317.1	calcium-translocating P-type ATPase, PMCA-type	Phytophthora parasitica	UniRef100_W2FKL3	Calcium-transporting ATPase	Phytophthora	PF00689.22, PF00122.21, PF13246.7, PF00702.27, PF00690.27, PF08282.13, PF12424.9, PF06127.12	110345
estExt2_Genewise1Plus.C_PHYCAscaffold_290043	10031.6	2.51395	1.32996	0.230714	5.76452	8.18902e-09	5.66312e-07	RAW30838.1	Calnexin	Phytophthora cactorum	UniRef100_A0A329S5D4	Calnexin	Phytophthora cactorum	PF00262.19, PF07210.13, PF14721.7	548475
estExt2_Genewise1Plus.C_PHYCAscaffold_140231	87.5763	0.44045	-1.18294	0.432746	-2.73357	0.0062652	0.0480833	KAF1773576.1	CAP domain	Phytophthora cactorum	UniRef100_A0A329RF92	CAP domain	Phytophthora cactorum	PF00188.27, PF06072.12	544259
estExt2_Genewise1.C_PHYCAscaffold_230254	325.667	3.03211	1.60032	0.241912	6.6153	3.70796e-11	4.5668e-09	XP_002905262.1	carbohydrate esterase, putative	Phytophthora infestans T30-4	UniRef100_D0N7U5	Carbohydrate esterase, putative	Phytophthora infestans (strain T30-4)	PF07859.14, PF10340.10, PF00326.22, PF08840.12	567038
estExt2_fgenesh1_pm.C_PHYCAscaffold_860033	2567.32	2.47524	1.30757	0.264895	4.93619	7.96638e-07	3.30196e-05	XP_002898696.1	catalase	Phytophthora infestans T30-4	UniRef100_D0NQ89	Catalase	Phytophthora infestans (strain T30-4)	PF00199.20, PF06628.13, PF11705.9	530977
estExt2_Genewise1Plus.C_PHYCAscaffold_170215	7077.93	2.69674	1.43122	0.329772	4.34003	1.42466e-05	0.000379871	POM72945.1	Catalase/peroxidase HPI	Phytophthora palmivora var. palmivora	UniRef100_A0A2P4Y534	Catalase/peroxidase HPI	Phytophthora palmivora var. palmivora	PF00141.24	545159
e_gw1.21.215.1	152.699	0.40215	-1.31419	0.409343	-3.21049	0.0013251	0.0144365	XP_002900608.1	Cation Diffusion Facilitator (CDF) Family	Phytophthora infestans T30-4	UniRef100_D0NK86	Cation Diffusion Facilitator (CDF) Family	Phytophthora infestans (strain T30-4)	PF01545.22, PF17197.5	112134
estExt2_Genewise1.C_PHYCAscaffold_40324	201.347	6.39708	2.67741	0.407306	6.57348	4.91541e-11	5.77874e-09	POM76297.1	Cellulose binding elicitor lectin (CBEL)	Phytophthora palmivora var. palmivora	UniRef100_A0A2P4YEQ1	Cellulose binding elicitor lectin (CBEL)	Phytophthora palmivora var. palmivora	PF00024.27, PF14295.7, PF08276.12, PF19029.1	559956
e_gw1.81.173.1	227.252	2.40573	1.26648	0.3017	4.19781	2.69513e-05	0.00065391	5ZC3_A	Chain A, RxLR effector	Phytophthora capsici	UniRef100_A0A3F2YLV0	RxLR effector	Phytophthora capsici	PF16810.6	129145
gw1.81.97.1	333.226	2.15662	1.10878	0.208382	5.32088	1.03268e-07	5.45086e-06	5ZC3_A	Chain A, RxLR effector	Phytophthora capsici	UniRef100_A0A3F2YLV0	RxLR effector	Phytophthora capsici	PF16810.6, PF01325.20, PF01851.23	38714
estExt2_Genewise1Plus.C_PHYCAscaffold_60201	21711.5	3.33633	1.73826	0.286246	6.07261	1.25846e-09	1.07068e-07	POM74099.1	Chaperone dnaK	Phytophthora palmivora var. palmivora	UniRef100_A0A2P4Y8U5	Chaperone dnaK	Phytophthora palmivora var. palmivora	PF00012.21, PF06723.14, PF14450.7, PF02782.17, PF13830.7	541134
e_gw1.25.346.1	54.9468	18.36840	4.19915	0.926362	4.53295	5.81646e-06	0.000182918	POM67182.1	Chloroperoxidase	Phytophthora palmivora var. palmivora	UniRef100_A0A2P4XNQ2	Chloroperoxidase	Phytophthora palmivora var. palmivora	PF01328.18	113839
e_gw1.21.233.1	97.5733	3.54649	1.82639	0.478445	3.81735	0.000134894	0.00243637	KUF96869.1	Chromatin structure-remodeling complex protein BSH	Phytophthora nicotianae	UniRef100_A0A0W8DL00	Chromatin structure-remodeling complex protein BSH	Phytophthora nicotianae	PF04513.13, PF12718.8, PF06160.13, PF12128.9, PF04740.13, PF07851.14, PF03148.15, PF08702.11, PF09969.10, PF07889.13, PF09487.11, PF16526.6, PF04102.13, PF05400.14, PF06009.13, PF09769.10, PF06657.14, PF08317.12, PF18977.1, PF06785.12, PF11945.9, PF08700.12, PF08181.12, PF03799.16, PF07400.12, PF01935.18, PF14362.7, PF05377.12, PF11629.9, PF10147.10, PF02601.16, PF05791.12, PF06818.16, PF04003.13…	112024
estExt2_fgenesh1_pm.C_PHYCAscaffold_50150	432.624	2.02000	1.01435	0.228922	4.431	9.37979e-06	0.000269554	KAE8891184.1	Cilia- and flagella-associated protein 20	Phytophthora fragariae	UniRef100_A0A6A3JJZ3	Cilia-and flagella-associated protein 20	Phytophthora	PF05018.14	525840
estExt2_Genewise1.C_PHYCAscaffold_270310	154.752	3.41325	1.77115	0.466101	3.79992	0.000144743	0.00256765	XP_002906419.1	cleavage induced hypothetical protein	Phytophthora infestans T30-4	UniRef100_D0N007	PX domain-containing protein	Phytophthora infestans (strain T30-4)	PF00787.25, PF14570.7	568075
e_gw1.31.98.1	206.455	0.43941	-1.18637	0.35176	-3.37266	0.00074447	0.0092483	KAF1782869.1	Concanavalin A-like lectin/glucanase domain	Phytophthora cactorum	UniRef100_A0A6A5ITG0	Concanavalin A-like lectin/glucanase domain	Phytophthora cactorum	PF03935.16	116751
e_gw1.1.408.1	1723.36	2.16637	1.11528	0.32331	3.44957	0.000561475	0.00736409	XP_002904425.1	conserved hypothetical protein	Phytophthora infestans T30-4	UniRef100_D0N8A9	CCHC-type domain-containing protein	Phytophthora infestans (strain T30-4)	PF00098.24, PF16588.6	96010
e_gw1.10.585.1	178.634	3.27636	1.71209	0.234773	7.29255	3.0414e-13	5.17519e-11	XP_002895585.1	conserved hypothetical protein	Phytophthora infestans T30-4	UniRef100_D0P286	TPR_REGION domain-containing protein	Phytophthora infestans (strain T30-4)	PF00515.29, PF07719.18, PF13414.7, PF13181.7, PF13431.7, PF13424.7, PF13432.7, PF13176.7, PF13371.7, PF13374.7, PF13428.7, PF14559.7, PF10516.10, PF13174.7, PF03704.18, PF01239.23, PF13429.7, PF12895.8, PF07721.15, PF07774.14, PF07720.13	105108
e_gw1.11.453.1	309.254	2.22464	1.15357	0.339832	3.39453	0.000687472	0.00867038	XP_002897692.1	conserved hypothetical protein	Phytophthora infestans T30-4	UniRef100_D0NT97	Uncharacterized protein	Phytophthora infestans (strain T30-4)		105594
e_gw1.13.445.1	72.2027	5.43950	2.44347	0.446907	5.46753	4.56354e-08	2.59981e-06	XP_002909738.1	conserved hypothetical protein	Phytophthora infestans T30-4	UniRef100_D0RMJ2	Uncharacterized protein	Phytophthora infestans (strain T30-4)		106905
e_gw1.14.730.1	274.06	2.41999	1.275	0.392408	3.24918	0.0011574	0.0130039	XP_002895238.1	conserved hypothetical protein	Phytophthora infestans T30-4	UniRef100_D0P382	Uncharacterized protein	Phytophthora infestans (strain T30-4)	PF12934.8, PF15870.6, PF06005.13	107614
e_gw1.15.348.1	453.516	0.27960	-1.83856	0.426112	-4.31474	1.5979e-05	0.000416614	XP_002899595.1	conserved hypothetical protein	Phytophthora infestans T30-4	UniRef100_D0NN48	Uncharacterized protein	Phytophthora infestans (strain T30-4)	PF10551.10	108603
e_gw1.181.16.1	115.502	0.42665	-1.22889	0.368256	-3.33705	0.000846718	0.0102048	XP_002901471.1	conserved hypothetical protein	Phytophthora infestans T30-4	UniRef100_D0NHS3	Uncharacterized protein	Phytophthora infestans (strain T30-4)	PF04749.18	132561
e_gw1.21.277.1	281.014	2.88759	1.52987	0.28038	5.45641	4.85868e-08	2.74377e-06	XP_002900634.1	conserved hypothetical protein	Phytophthora infestans T30-4	UniRef100_D0NKB2	Uncharacterized protein	Phytophthora infestans (strain T30-4)	PF16308.6	111813
e_gw1.23.460.1	54.6145	0.03450	-4.85711	1.56895	-3.09577	0.00196305	0.019664	XP_002908126.1	conserved hypothetical protein	Phytophthora infestans T30-4	UniRef100_H3H3R4	Endonuclease	Phytophthora ramorum	PF00098.24, PF03732.18, PF16588.6, PF14392.7, PF10122.10	113058
e_gw1.25.299.1	132.772	0.47575	-1.07173	0.344668	-3.10945	0.00187435	0.0189449	XP_002903852.1	conserved hypothetical protein	Phytophthora infestans T30-4	UniRef100_D0NAP9	Uncharacterized protein	Phytophthora infestans (strain T30-4)		114139
e_gw1.33.345.1	141.255	0.48678	-1.03866	0.262067	-3.96335	7.39065e-05	0.00149571	XP_002897014.1	conserved hypothetical protein	Phytophthora infestans T30-4	UniRef100_D0NV23	Uncharacterized protein	Phytophthora infestans (strain T30-4)		117344
e_gw1.4.1006.1	472.782	0.37392	-1.4192	0.309603	-4.58394	4.56294e-06	0.000149387	XP_002906582.1	conserved hypothetical protein	Phytophthora infestans T30-4	UniRef100_D0MXT5	Uncharacterized protein	Phytophthora infestans (strain T30-4)	PF09815.10, PF02674.17	99969
e_gw1.50.462.1	26.3217	0.17495	-2.51499	0.873103	-2.88052	0.00397025	0.0338693	XP_002899031.1	conserved hypothetical protein	Phytophthora infestans T30-4	UniRef100_D0NP53	Uncharacterized protein	Phytophthora infestans (strain T30-4)	PF17749.2	123485
e_gw1.67.162.1	320.101	2.66932	1.41647	0.252344	5.61327	1.98542e-08	1.21111e-06	XP_002904339.1	conserved hypothetical protein	Phytophthora infestans T30-4	UniRef100_D0N9M9	Uncharacterized protein	Phytophthora infestans (strain T30-4)	PF00264.21	127261
e_gw1.7.728.1	471.717	0.36794	-1.44244	0.2745	-5.2548	1.48188e-07	7.51519e-06	XP_002905378.1	conserved hypothetical protein	Phytophthora infestans T30-4	UniRef100_D0N1P0	Rab-GAP TBC domain-containing protein	Phytophthora infestans (strain T30-4)	PF00566.19	102676
estExt2_fgenesh1_pg.C_PHYCAscaffold_130131	157.978	0.45399	-1.13928	0.331573	-3.43599	0.000590396	0.00766566	XP_002897199.1	conserved hypothetical protein	Phytophthora infestans T30-4	UniRef100_D0NUJ0	ANK_REP_REGION domain-containing protein	Phytophthora infestans (strain T30-4)	PF12796.8, PF13637.7, PF13857.7, PF13606.7, PF16468.6, PF00023.31	533414
estExt2_fgenesh1_pg.C_PHYCAscaffold_470058	239.819	3.36626	1.75115	0.358338	4.88686	1.02456e-06	4.10087e-05	XP_002899308.1	conserved hypothetical protein	Phytophthora infestans T30-4	UniRef100_D0NNV6	Uncharacterized protein	Phytophthora infestans (strain T30-4)	PF06785.12, PF17280.3, PF05263.12, PF05242.12, PF12999.8	536096
estExt2_Genewise1.C_PHYCAscaffold_11189	527.404	2.83984	1.50581	0.335691	4.4857	7.26733e-06	0.000218054	XP_002907181.1	conserved hypothetical protein	Phytophthora infestans T30-4	UniRef100_D0MVT2	Uncharacterized protein	Phytophthora infestans (strain T30-4)	PF01062.22, PF11026.9	558408
estExt2_Genewise1Plus.C_PHYCAscaffold_380190	820.587	2.37138	1.24573	0.267128	4.66341	3.11013e-06	0.000107254	XP_002895109.1	conserved hypothetical protein	Phytophthora infestans T30-4	UniRef100_D0P3L7	Uncharacterized protein	Phytophthora infestans (strain T30-4)	PF00787.25, PF08538.11, PF08132.12	550715
estExt2_Genewise1Plus.C_PHYCAscaffold_80591	275.968	0.37735	-1.40604	0.308811	-4.55308	5.2866e-06	0.000169224	XP_002908609.1	conserved hypothetical protein	Phytophthora infestans T30-4	UniRef100_D0MUP5	C2 NT-type domain-containing protein	Phytophthora infestans (strain T30-4)	PF14739.7, PF14662.7, PF06156.14, PF10473.10, PF08614.12, PF02183.19, PF05137.14, PF02680.15, PF05266.15	542159
gw1.12.306.1	405.508	2.21940	1.15017	0.282063	4.0777	4.54833e-05	0.00101763	XP_002899249.1	conserved hypothetical protein	Phytophthora infestans T30-4	UniRef100_H3GBI0	Uncharacterized protein	Phytophthora ramorum	PF00098.24, PF14392.7	59519
gw1.18.327.1	2196.91	0.40377	-1.30838	0.304364	-4.29875	1.71767e-05	0.000445148	XP_002900493.1	conserved hypothetical protein	Phytophthora infestans T30-4	UniRef100_D0NJX1	Uncharacterized protein	Phytophthora infestans (strain T30-4)	PF12796.8, PF13637.7, PF13606.7, PF13857.7, PF00023.31	64031
gw1.18.472.1	55.0921	0.04039	-4.6298	1.58947	-2.9128	0.00358199	0.0312145	XP_002901355.1	conserved hypothetical protein	Phytophthora infestans T30-4	UniRef100_H3GYD0	Uncharacterized protein	Phytophthora ramorum		68730
gw1.23.281.1	42.3961	0.26198	-1.93247	0.47799	-4.0429	5.27933e-05	0.00114551	XP_002905167.1	conserved hypothetical protein	Phytophthora infestans T30-4	UniRef100_D0N7K0	Uncharacterized protein	Phytophthora infestans (strain T30-4)	PF12799.8, PF13855.7, PF13516.7, PF00560.34, PF14580.7, PF14611.7	62905
gw1.24.340.1	386.885	2.59214	1.37414	0.181959	7.55197	4.28734e-14	8.15351e-12	XP_002998613.1	conserved hypothetical protein	Phytophthora infestans T30-4	UniRef100_D0N508	Uncharacterized protein	Phytophthora infestans (strain T30-4)	PF13424.7	66933
gw1.27.373.1	52.346	0.13543	-2.88435	0.585712	-4.92453	8.45642e-07	3.48256e-05	XP_002898282.1	conserved hypothetical protein	Phytophthora infestans T30-4	UniRef100_D0NRP7	Uncharacterized protein	Phytophthora infestans (strain T30-4)		59055
gw1.6.388.1	140.792	2.63201	1.39616	0.332572	4.19808	2.69187e-05	0.00065391	XP_002904055.1	conserved hypothetical protein	Phytophthora infestans T30-4	UniRef100_H3GX92	Uncharacterized protein	Phytophthora ramorum		62059
e_gw1.12.123.1	793.797	2.27014	1.18278	0.307425	3.84738	0.000119389	0.0022183	XP_002897145.1	Crinkler (CRN) family protein	Phytophthora infestans T30-4	UniRef100_D0NUR6	Crinkler (CRN) family protein	Phytophthora infestans (strain T30-4)	PF00910.23	106668
e_gw1.25.261.1	78.7977	0.38031	-1.39474	0.489189	-2.85113	0.00435635	0.0364165	XP_002908482.1	Crinkler (CRN) family protein	Phytophthora infestans T30-4	UniRef100_D0MUB8	Crinkler (CRN) family protein	Phytophthora infestans	PF13391.7	114206
estExt2_Genewise1.C_PHYCAscaffold_550284	585.129	2.05630	1.04005	0.194893	5.33651	9.47508e-08	5.02386e-06	XP_002998255.1	Crinkler (CRN) family protein	Phytophthora infestans T30-4	UniRef100_D0N6B0	Crinkler (CRN) family protein	Phytophthora infestans (strain T30-4)	PF00240.24, PF13191.7	573801
estExt2_Genewise1.C_PHYCAscaffold_21063	688.429	3.07203	1.61919	0.368374	4.39551	1.10512e-05	0.000308669	AJD14507.1	crinkler-family protein Pc559084	Phytophthora capsici	UniRef100_A0A0B4V0B1	Crinkler-family protein Pc559084	Phytophthora capsici		559084
gw1.1.815.1	275.594	2.65296	1.4076	0.260288	5.40787	6.37798e-08	3.55517e-06	AFB18281.1	crinkling and necrosis inducing protein 7	Phytophthora capsici	UniRef100_A0A1L1UKU7	Crinkling and necrosis inducing protein 7	Phytophthora capsici	PF00240.24	73233
e_gw1.15.479.1	82.7081	2.36639	1.24269	0.388183	3.2013	0.0013681	0.0148301	AAY43408.1	CRN-like CRN14	Phytophthora infestans	UniRef100_D0NUR2	Crinkler (CRN) family protein	Phytophthora infestans (strain T30-4)	PF11090.9	108281
e_gw1.20.272.1	4099.55	2.74063	1.45451	0.212758	6.83644	8.11844e-12	1.08235e-09	XP_008912506.1	cystathionine beta-synthase	Phytophthora parasitica INRA-310	UniRef100_W2KGB8	Cystathionine beta-synthase	Phytophthora	PF00291.26, PF00571.29	111612
e_gw1.28.263.1	137.129	0.25397	-1.97725	0.282403	-7.00154	2.53171e-12	3.63779e-10	XP_002896821.1	cysteine protease family C01A, putative	Phytophthora infestans T30-4	UniRef100_D0NVS5	Cysteine protease family C01A, putative	Phytophthora infestans (strain T30-4)	PF00112.24, PF03051.16	115221
estExt2_Genewise1Plus.C_PHYCAscaffold_250294	116.098	0.34626	-1.53007	0.471588	-3.2445	0.00117656	0.0131621	POM66470.1	DAHP synthetase phospho-2-dehydro-3-deoxyheptonate aldolase	Phytophthora palmivora var. palmivora	UniRef100_A0A2P4XLN2	3-deoxy-7-phosphoheptulonate synthase	Phytophthora palmivora var. palmivora	PF00793.21	547571
e_gw1.60.195.1	370.645	2.57034	1.36196	0.304472	4.47318	7.70641e-06	0.000228053	POM59037.1	D-aspartate oxidase	Phytophthora palmivora var. palmivora	UniRef100_A0A2P4X0F9	D-aspartate oxidase	Phytophthora palmivora var. palmivora	PF01266.25, PF00890.25, PF13241.7, PF00070.28, PF07992.15, PF16912.6, PF13450.7, PF01494.20, PF13738.7, PF13454.7, PF00899.22	125936
estExt2_Genewise1.C_PHYCAscaffold_340323	188.366	0.45003	-1.15191	0.390479	-2.95	0.00317777	0.0285977	KUF81424.1	Diacylglycerol O-acyltransferase 2	Phytophthora nicotianae	UniRef100_A0A0W8CVP9	Diacylglycerol O-acyltransferase 2	Phytophthora		569925
e_gw1.18.645.1	183.534	2.18505	1.12767	0.295173	3.82036	0.000133255	0.00241014	KAF1785482.1	Dimeric alpha-beta barrel	Phytophthora cactorum	UniRef100_A0A6A5J300	Dimeric alpha-beta barrel	Phytophthora cactorum	PF03992.17	110565
e_gw1.17.274.1	161.837	0.33366	-1.58355	0.415174	-3.81418	0.000136638	0.00245417	RAW31520.1	DNA mismatch repair protein	Phytophthora cactorum	UniRef100_A0A329S4V1	DNA mismatch repair protein	Phytophthora cactorum	PF00488.22, PF05190.19, PF13514.7, PF05192.19, PF13555.7	110015
gw1.37.44.1	5780.68	5.54343	2.47078	0.267218	9.24631	2.3237e-20	8.34726e-18	KAF4040110.1	DnaJ central domain	Phytophthora infestans	UniRef100_D0MR77	Chaperone protein dnaJ, putative	Phytophthora infestans (strain T30-4)	PF01556.19, PF00226.32, PF00684.20, PF15777.6, PF17302.3, PF01155.20, PF14537.7	36484
estExt2_Genewise1.C_PHYCAscaffold_260286	442.249	0.47742	-1.06666	0.228086	-4.67656	2.91731e-06	0.000102247	POM77587.1	Drug/Metabolite Transporter (DMT) Superfamily	Phytophthora palmivora var. palmivora	UniRef100_A0A2P4YIF3	Pectinesterase	Phytophthora palmivora var. palmivora	PF00892.21	567766
e_gw1.51.378.1	578.005	0.40632	-1.29932	0.268089	-4.84659	1.25604e-06	4.92214e-05	KUF78164.1	Dynein assembly factor with WDR repeat domains 1	Phytophthora nicotianae	UniRef100_A0A3R7J721	WD_REPEATS_REGION domain-containing protein (Fragment)	Phytophthora kernoviae	PF00400.33, PF12894.8, PF17005.6, PF16529.6, PF08662.12, PF11715.9, PF15911.6, PF17731.2, PF14933.7, PF00801.21, PF17141.5	123689
e_gw1.8.554.1	1284.89	4.89092	2.2901	0.710757	3.22206	0.00127271	0.0139955	KUF94179.1	Dynein heavy chain	Phytophthora nicotianae	UniRef100_W2Q6N0	Uncharacterized protein	Phytophthora	PF02902.20, PF10551.10, PF01610.18, PF03101.16	103913
e_gw1.16.669.1	67.8435	3.92535	1.97282	0.409846	4.81357	1.48256e-06	5.70957e-05	KAF1780230.1	Elicitin	Phytophthora cactorum	UniRef100_A0A329SB26	Elicitin	Phytophthora cactorum	PF00964.18	109069
e_gw1.58.25.1	271.298	0.38996	-1.35859	0.313635	-4.33176	1.47924e-05	0.000391196	KUF92302.1	Endoglucanase E	Phytophthora nicotianae	UniRef100_W2RI07	Serine/threonine-protein phosphatase	Phytophthora	PF00149.29	125514
e_gw1.15.359.1	98.5521	3.06593	1.61632	0.423664	3.8151	0.000136125	0.00244836	POM67268.1	Epoxide hydrolase	Phytophthora palmivora var. palmivora	UniRef100_A0A2P4XNZ2	Epoxide hydrolase	Phytophthora palmivora var. palmivora	PF00561.21, PF12697.8, PF12146.9, PF08386.11, PF06441.13, PF06189.13, PF03096.15	108611
gw1.2.503.1	242.039	3.02142	1.59523	0.353769	4.50924	6.50612e-06	0.00019797	KAF4131429.1	Fibronectin type III-like domain	Phytophthora infestans	UniRef100_D0MZG4	Glycoside hydrolase, putative	Phytophthora infestans (strain T30-4)	PF00933.22, PF01915.23, PF14310.7, PF07705.12	74027
estExt2_Genewise1.C_PHYCAscaffold_920063	1021.38	4.90371	2.29387	0.681195	3.36743	0.000758729	0.00937142	KUF79559.1	Folate-Biopterin Transporter (FBT) family	Phytophthora nicotianae	UniRef100_A0A0W8C648	Folate-Biopterin Transporter (FBT) family	Phytophthora nicotianae	PF03092.17, PF03209.16, PF09858.10	576602
estExt2_fgenesh1_pg.C_PHYCAscaffold_80146	556.174	3.23890	1.6955	0.251537	6.74058	1.57758e-11	2.04013e-09	POM64127.1	Fructose-1,6-bisphosphatase	Phytophthora palmivora var. palmivora	UniRef100_A0A2P4XF01	Fructose-bisphosphatase	Phytophthora palmivora var. palmivora	PF00316.21, PF18913.1	532838
estExt2_Genewise1Plus.C_PHYCAscaffold_80606	4879.49	3.39871	1.76499	0.479223	3.68303	0.000230482	0.00373209	OWY97614.1	Fructose-1,6-bisphosphatase	Phytophthora megakarya	UniRef100_A0A225UX67	Fructose-bisphosphatase	Phytophthora megakarya	PF00316.21, PF18913.1, PF00459.26	542172
e_gw1.15.94.1	310.239	2.52622	1.33698	0.243154	5.49848	3.83081e-08	2.22153e-06	KAF4035558.1	GAF domain	Phytophthora infestans	UniRef100_D0NAL6	GAF domain-containing protein	Phytophthora infestans (strain T30-4)	PF13185.7	108847
e_gw1.325.6.1	299.206	0.27429	-1.8662	0.429485	-4.34521	1.39143e-05	0.000375658	POM66666.1	Gcn5-related n-acetyltransferase	Phytophthora palmivora var. palmivora	UniRef100_A0A2P4XM81	Gcn5-related n-acetyltransferase	Phytophthora palmivora var. palmivora	PF13302.8, PF00583.26, PF13420.8	133110
e_gw1.7.87.1	184.168	0.22789	-2.1336	0.44416	-4.80367	1.55782e-06	5.9498e-05	POM66666.1	Gcn5-related n-acetyltransferase	Phytophthora palmivora var. palmivora	UniRef100_A0A2P4XM81	Gcn5-related n-acetyltransferase	Phytophthora palmivora var. palmivora	PF13302.8, PF00583.26, PF13420.8, PF13480.8	103251
e_gw1.3.703.1	14180.3	4.44004	2.15057	0.237328	9.06159	1.28557e-19	4.26281e-17	RAW39504.1	Glutamate--tRNA ligase, cytoplasmic	Phytophthora cactorum	UniRef100_A0A329SRF6	Glutamyl-tRNA synthetase	Phytophthora cactorum	PF00749.22, PF03950.19, PF01406.20	98712
estExt2_Genewise1.C_PHYCAscaffold_580104	4133.6	4.25677	2.08976	0.417533	5.00502	5.58559e-07	2.40776e-05	KAE9046929.1	Glutarate-semialdehyde dehydrogenase	Phytophthora rubi	UniRef100_A0A6A3NZH6	Glutarate-semialdehyde dehydrogenase	Phytophthora rubi	PF00171.23, PF07368.12	573963
estExt2_fgenesh1_pm.C_PHYCAscaffold_160021	5023.89	3.49958	1.80718	0.32921	5.48945	4.03177e-08	2.32763e-06	POM72416.1	Glutaredoxin	Phytophthora palmivora var. palmivora	UniRef100_A0A2P4Y3L5	Glutaredoxin	Phytophthora palmivora var. palmivora	PF00462.25, PF13417.7, PF13409.7, PF05768.15, PF01323.21, PF13462.7, PF13192.7, PF02798.21	527102
e_gw1.17.415.1	11240.7	2.84359	1.50771	0.31168	4.83737	1.31566e-06	5.12474e-05	POM77729.1	Glutathione S-transferase	Phytophthora palmivora var. palmivora	UniRef100_A0A2P4YJ16	Glutathione S-transferase	Phytophthora palmivora var. palmivora	PF14497.7, PF02798.21, PF00043.26, PF13409.7, PF13417.7, PF13410.7	109562
e_gw1.8.942.1	10743.6	3.96028	1.9856	0.265116	7.48956	6.91044e-14	1.25867e-11	KAE8895146.1	Glyceraldehyde-3-phosphate dehydrogenase	Phytophthora fragariae	UniRef100_A0A6A4BPV6	Gp_dh_N domain-containing protein (Fragment)	Phytophthora	PF00044.25, PF01113.21	103586
estExt2_fgenesh1_pg.C_PHYCAscaffold_330120	2082.1	6.79220	2.76388	0.879772	3.14158	0.00168037	0.0175408	RAW23318.1	Glyceraldehyde-3-phosphate dehydrogenase-like protein	Phytophthora cactorum	UniRef100_A0A329RJ25	Glyceraldehyde-3-phosphate dehydrogenase-like protein	Phytophthora cactorum	PF02800.21, PF00044.25	535286
gw1.52.406.1	143.524	0.49690	-1.00898	0.277748	-3.63272	0.000280446	0.0043382	XP_002904137.1	glycoprotein-N-acetylgalactosamine 3-beta-galactosyltransferase, putative	Phytophthora infestans T30-4	UniRef100_A0A225WVU1	Glycoprotein-N-acetylgalactosamine 3-beta-galactosyltransferase	Phytophthora megakarya	PF02434.17, PF01762.22	77485
estExt2_fgenesh1_pg.C_PHYCAscaffold_1690002	372.576	3.45746	1.78971	0.431587	4.14681	3.37136e-05	0.000794144	OWZ17969.1	Glycoside hydrolase	Phytophthora megakarya	UniRef100_A0A225WLF2	Glycoside hydrolase	Phytophthora megakarya	PF00251.21, PF08244.13, PF13088.7, PF02012.21	537801
e_gw1.36.293.1	182.194	3.91859	1.97033	0.338581	5.81939	5.90631e-09	4.1738e-07	KAF1772753.1	Glycoside hydrolase superfamily	Phytophthora cactorum	UniRef100_A0A6A5I1C5	Glycoside hydrolase superfamily	Phytophthora cactorum	PF00332.19, PF15727.6, PF08889.12	118441
estExt2_Genewise1Plus.C_PHYCAscaffold_360228	13734.9	2.48397	1.31265	0.323577	4.05668	4.97751e-05	0.00110033	KAF1785863.1	Glycoside hydrolase superfamily	Phytophthora cactorum	UniRef100_A0A6A5J408	Glycoside hydrolase superfamily	Phytophthora cactorum	PF00332.19, PF00823.20	550254
estExt2_Genewise1Plus.C_PHYCAscaffold_960083	638.874	4.70648	2.23465	0.404361	5.52638	3.26915e-08	1.91297e-06	KAF1788562.1	Glycoside hydrolase superfamily	Phytophthora cactorum	UniRef100_A0A6A5JBU9	Glycoside hydrolase superfamily	Phytophthora cactorum	PF00150.19, PF02449.16	556849
e_gw1.28.200.1	86.4696	0.32978	-1.60043	0.510576	-3.13455	0.00172115	0.0178064	POM70464.1	Glycoside-Pentoside-Hexuronide (GPH):Cation Symporter Family	Phytophthora palmivora var. palmivora	UniRef100_A0A2P4XY23	Glycoside-Pentoside-Hexuronide (GPH):Cation Symporter Family	Phytophthora palmivora var. palmivora	PF07690.17	115405
estExt2_Genewise1Plus.C_PHYCAscaffold_40673	3149.27	2.33640	1.22429	0.441104	2.7755	0.00551166	0.0435992	KAF4028611.1	Glycosyl hydrolases family 6	Phytophthora infestans	UniRef100_D0NXX0	Glycoside hydrolase, putative	Phytophthora infestans (strain T30-4)	PF01341.18, PF04388.13	540242
e_gw1.21.25.1	6483.19	0.48392	-1.04716	0.360999	-2.90073	0.00372295	0.0322257	OWZ18935.1	GTP-binding protein	Phytophthora megakarya	UniRef100_A0A225WMR2	GTP-binding protein	Phytophthora megakarya	PF00009.28, PF03143.18, PF03144.26, PF01926.24, PF03193.17, PF08477.14, PF03029.18, PF02421.19, PF00350.24	112013
e_gw1.9.149.1	87889.2	2.53430	1.34159	0.314606	4.26434	2.00495e-05	0.000507398	AAR21576.1	heat shock protein 70	Phytophthora nicotianae	UniRef100_Q6SL82	Heat shock protein 70	Phytophthora	PF00012.21, PF06723.14, PF01968.19, PF08841.11, PF05192.19	104429
e_gw1.9.159.1	805.232	3.63598	1.86234	0.213461	8.72452	2.67309e-18	7.85646e-16	OWZ17331.1	Heat shock protein70	Phytophthora megakarya	UniRef100_A0A225WHY1	Heat shock protein70	Phytophthora megakarya	PF00012.21, PF06723.14, PF08841.11, PF01968.19	104444
e_gw1.7.89.1	295.499	2.42222	1.27633	0.251874	5.06735	4.03391e-07	1.79884e-05	KAF1787919.1	Histone deacetylase domain	Phytophthora cactorum	UniRef100_G5ADF3	Hist_deacetyl domain-containing protein	Phytophthora sojae (strain P6497)	PF00850.20	102908
e_gw1.22.459.1	189.471	2.89824	1.53518	0.487377	3.14988	0.0016334	0.0171231	KUF82537.1	histone-lysine N-methyltransferase CG1716	Phytophthora nicotianae	UniRef100_A0A0W8CEK5	Histone-lysine N-methyltransferase CG1716	Phytophthora nicotianae		112615
gw1.40.326.1	48.5748	0.31526	-1.66541	0.552115	-3.01642	0.00255782	0.0243398	KAF4047014.1	HSF-type DNA-binding	Phytophthora infestans	UniRef100_A0A329SNQ4	HSF_DOMAIN domain-containing protein	Phytophthora cactorum	PF00447.18	59564
estExt2_fgenesh1_pg.C_PHYCAscaffold_20151	3975.41	2.14205	1.099	0.258397	4.25312	2.10813e-05	0.000527327	XP_002906229.1	hsp90-like protein	Phytophthora infestans T30-4	UniRef100_D0MZG7	Hsp90-like protein	Phytophthora infestans (strain T30-4)	PF09229.12, PF01753.19, PF03833.14, PF08070.12, PF15801.6, PF04929.13	531778
gw1.18.571.1	65.4638	0.35035	-1.51314	0.504656	-2.99836	0.0027144	0.0254736	KUF91440.1	hypothetical protein AM587_10001441	Phytophthora nicotianae	UniRef100_A0A0W8DYH7	DDE_Tnp_1_7 domain-containing protein	Phytophthora nicotianae		71538
e_gw1.86.144.1	34.6687	5.08536	2.34635	0.65274	3.59462	0.000324869	0.00487944	KUF83004.1	hypothetical protein AM587_10003288	Phytophthora nicotianae	UniRef100_A0A0W8CG26	Uncharacterized protein	Phytophthora nicotianae	PF13384.7, PF01527.21, PF13518.7, PF05225.17	129679
gw1.6.597.1	79.6579	0.22875	-2.12813	0.617236	-3.44784	0.000565098	0.0074041	KUF80341.1	hypothetical protein AM587_10006621	Phytophthora nicotianae	UniRef100_A0A0W8D0S8	Uncharacterized protein	Phytophthora nicotianae	PF00612.28	69880
e_gw1.12.551.1	125.497	2.07542	1.0534	0.327015	3.22128	0.00127621	0.0140008	KUF97466.1	hypothetical protein AM587_10009019	Phytophthora nicotianae	UniRef100_A0A0W8DMH5	Uncharacterized protein	Phytophthora		106460
estExt2_fgenesh1_pg.C_PHYCAscaffold_10096	1131.52	2.18585	1.12819	0.191481	5.89194	3.8168e-09	2.85311e-07	KUF82064.1	hypothetical protein AM587_10009525	Phytophthora nicotianae	UniRef100_A0A0W8CDD2	Uncharacterized protein	Phytophthora nicotianae	PF01124.19	531515
e_gw1.60.278.1	64.7294	0.38971	-1.35951	0.397853	-3.41712	0.00063287	0.00806923	KUF86499.1	hypothetical protein AM587_10009997	Phytophthora nicotianae	UniRef100_A0A0W8D1U6	Uncharacterized protein	Phytophthora nicotianae		125856
e_gw1.15.206.1	664.049	2.37141	1.24574	0.251448	4.95428	7.25991e-07	3.04822e-05	KUF79610.1	hypothetical protein AM587_10012273	Phytophthora nicotianae	UniRef100_A0A0W8C697	Uncharacterized protein	Phytophthora		108644
estExt2_fgenesh1_pm.C_PHYCAscaffold_40067	398.041	2.48088	1.31085	0.285325	4.59424	4.34336e-06	0.000142922	KUF77103.1	hypothetical protein AM587_10012962	Phytophthora nicotianae	UniRef100_W2GL00	Uncharacterized protein	Phytophthora	PF09784.10, PF14362.7, PF03194.16, PF18504.2, PF04977.16, PF12429.9, PF14282.7, PF17098.6, PF14703.7, PF04102.13, PF05696.12, PF01519.17	525532
estExt2_Genewise1.C_PHYCAscaffold_260198	993.596	0.14699	-2.76625	0.880813	-3.14056	0.00168624	0.0175717	KUF75976.1	hypothetical protein AM587_10013441	Phytophthora nicotianae	UniRef100_A0A0W8BVX2	Uncharacterized protein	Phytophthora nicotianae	PF05495.13, PF18345.2, PF18044.2, PF00642.25, PF00249.32, PF16131.6, PF14608.7	567708
e_gw1.77.29.1	1195.55	2.36650	1.24276	0.227347	5.46635	4.59393e-08	2.60564e-06	KUF81534.1	hypothetical protein AM588_10000267	Phytophthora nicotianae	UniRef100_A0A0W8CBS9	Serine/threonine-protein kinase AtPK1/AtPK6	Phytophthora	PF13481.7, PF00910.23, PF05729.13, PF03193.17, PF01695.18	128631
gw1.63.24.1	1409.54	4.15574	2.05511	0.23766	8.64726	5.27529e-18	1.48305e-15	KUF82864.1	hypothetical protein AM588_10000455	Phytophthora nicotianae	UniRef100_W2KWW3	Uncharacterized protein	Phytophthora parasitica	PF10294.10, PF06325.14, PF03602.16, PF05175.15, PF02086.16, PF13649.7	40028
e_gw1.7.1022.1	116.394	34.00804	5.0878	1.54417	3.29484	0.000984778	0.011391	KUF83078.1	hypothetical protein AM588_10000488	Phytophthora nicotianae	UniRef100_A0A0W8CG39	HTH CENPB-type domain-containing protein	Phytophthora nicotianae	PF03184.20	103285
e_gw1.100.103.1	776.737	2.03780	1.02701	0.224114	4.58254	4.59365e-06	0.000149738	KUF84356.1	hypothetical protein AM588_10000702	Phytophthora nicotianae	UniRef100_A0A0W8CK41	DDE_3 domain-containing protein	Phytophthora nicotianae	PF13358.7	131073
e_gw1.13.595.1	1005.48	0.36926	-1.43731	0.286581	-5.01537	5.29327e-07	2.29707e-05	KUF89550.1	hypothetical protein AM588_10002255	Phytophthora nicotianae	UniRef100_A0A0W8CZF1	Uncharacterized protein	Phytophthora	PF00005.28, PF00664.24, PF02463.20, PF13191.7, PF03193.17, PF13401.7, PF01926.24, PF00350.24, PF06414.13, PF17608.3	107147
estExt2_fgenesh1_pg.C_PHYCAscaffold_30261	11678.9	0.27811	-1.84628	0.460092	-4.01286	5.99885e-05	0.00125937	KUF93645.1	hypothetical protein AM588_10004161	Phytophthora nicotianae	UniRef100_A0A0W8DBC4	AAA domain-containing protein	Phytophthora nicotianae	PF00004.30, PF13191.7, PF07728.15, PF13671.7, PF13401.7, PF05496.13, PF05673.14, PF13238.7, PF06414.13, PF00005.28, PF13521.7, PF13086.7, PF13245.7, PF00910.23, PF13604.7, PF05110.14, PF12775.8, PF02367.18, PF13173.7, PF05729.13, PF01443.19, PF02492.20, PF01695.18, PF00158.27	532069
estExt2_fgenesh1_pg.C_PHYCAscaffold_30264	9741.12	0.30817	-1.6982	0.454903	-3.7331	0.000189138	0.00317242	KUF93645.1	hypothetical protein AM588_10004161	Phytophthora nicotianae	UniRef100_A0A0W8DBC4	AAA domain-containing protein	Phytophthora nicotianae	PF00004.30, PF04756.14, PF13191.7, PF07728.15, PF13401.7, PF13671.7, PF05496.13, PF05673.14, PF00005.28, PF13238.7, PF13521.7, PF13086.7, PF06414.13, PF13245.7, PF13604.7, PF00910.23, PF02367.18, PF12775.8, PF05729.13, PF01443.19, PF13173.7, PF02492.20, PF01695.18, PF00158.27, PF10724.10	532072
e_gw1.25.584.1	138.966	0.19130	-2.38611	0.554024	-4.30687	1.6558e-05	0.00043084	KUF95963.1	hypothetical protein AM588_10005648	Phytophthora nicotianae	UniRef100_A0A0W8CM97	Uncharacterized protein	Phytophthora nicotianae		113841
estExt2_Genewise1Plus.C_PHYCAscaffold_300199	94.1208	2.30017	1.20174	0.422209	2.84632	0.00442282	0.0368768	KUF96805.1	hypothetical protein AM588_10007736	Phytophthora nicotianae	UniRef100_W2J6N6	Jacalin-type lectin domain-containing protein	Phytophthora parasitica		548825
gw1.33.501.1	333.554	2.67035	1.41703	0.269379	5.26035	1.4378e-07	7.32033e-06	KUF97597.1	hypothetical protein AM588_10009325	Phytophthora nicotianae	UniRef100_A0A3F2S0B0	HTH myb-type domain-containing protein	Phytophthora kernoviae	PF00249.32, PF13921.7, PF01466.20	83577
e_gw1.87.155.1	22.4167	5.08483	2.3462	0.849178	2.76291	0.00572888	0.0448734	KAF0688053.1	hypothetical protein As57867_020232	Aphanomyces stellatus	UniRef100_A0A485LJC9	RNA-directed DNA polymerase	Aphanomyces stellatus	PF00385.25, PF14061.7	129889
gw1.3.435.1	211.076	0.40138	-1.31697	0.309679	-4.25268	2.11224e-05	0.000527327	RLN25871.1	hypothetical protein BBJ28_00000861	Nothophytophthora sp. Chile5	UniRef100_A0A662WKJ4	Uncharacterized protein	Nothophytophthora sp. Chile5		70502
gw1.37.413.1	36.3563	0.24477	-2.03049	0.679032	-2.99028	0.00278726	0.0258757	RLN80480.1	hypothetical protein BBJ28_00001331	Nothophytophthora sp. Chile5	UniRef100_A0A662XI92	Uncharacterized protein	Nothophytophthora sp. Chile5	PF12796.8, PF13637.7, PF13857.7, PF13606.7, PF05106.13	61207
estExt2_fgenesh1_pg.C_PHYCAscaffold_80134	173.177	4.82282	2.26988	0.302263	7.50961	5.93028e-14	1.09558e-11	RLN96663.1	hypothetical protein BBJ28_00002286	Nothophytophthora sp. Chile5	UniRef100_A0A662YD16	Uncharacterized protein	Nothophytophthora sp. Chile5	PF08995.11	532826
e_gw1.11.107.1	18.7881	0.13829	-2.85427	0.953052	-2.99487	0.00274563	0.0255943	RLN81137.1	hypothetical protein BBJ28_00007525	Nothophytophthora sp. Chile5	UniRef100_A0A662XGV9	Oxidored_FMN domain-containing protein	Nothophytophthora sp. Chile5	PF00724.21	105572
e_gw1.3.893.1	1144.42	2.85668	1.51434	0.19175	7.89747	2.84623e-15	6.45745e-13	RLN81499.1	hypothetical protein BBJ28_00011958	Nothophytophthora sp. Chile5	UniRef100_A0A662XGU3	Uncharacterized protein	Nothophytophthora sp. Chile5	PF13365.7	99266
gw1.48.2.1	135.003	0.34820	-1.52203	0.368495	-4.13039	3.62147e-05	0.000842317	RLN74946.1	hypothetical protein BBJ28_00017161	Nothophytophthora sp. Chile5	UniRef100_A0A662XDG8	Uncharacterized protein	Nothophytophthora sp. Chile5	PF07974.14, PF00008.28, PF12661.8	35093
e_gw1.70.112.1	112.858	0.49562	-1.01268	0.321484	-3.15002	0.00163261	0.0171231	RLN72027.1	hypothetical protein BBJ28_00018096	Nothophytophthora sp. Chile5	UniRef100_A0A662X8V8	Uncharacterized protein	Nothophytophthora sp. Chile5	PF04434.18	127591
e_gw1.4.785.1	1446.82	14.29278	3.83721	0.333707	11.4987	1.33859e-30	1.01827e-27	RLN98639.1	hypothetical protein BBJ28_00018369	Nothophytophthora sp. Chile5	UniRef100_A0A662YJS5	PKS_ER domain-containing protein	Nothophytophthora sp. Chile5	PF13602.7, PF00107.27, PF08240.13, PF12242.9, PF13738.7, PF01262.22, PF00291.26	100086
gw1.3.670.1	480.688	0.36727	-1.44507	0.310396	-4.65557	3.23088e-06	0.000110827	RLN38258.1	hypothetical protein BBJ28_00019773	Nothophytophthora sp. Chile5	UniRef100_H3GYV8	Protein kinase domain-containing protein	Phytophthora ramorum	PF00069.26, PF07714.18, PF17667.2	75205
e_gw1.11.550.1	121.434	0.05235	-4.25561	1.54755	-2.7499	0.00596127	0.0463078	RLN05773.1	hypothetical protein BBJ28_00024862	Nothophytophthora sp. Chile5	UniRef100_A0A662WEH0	BED-type domain-containing protein	Nothophytophthora sp. Chile5	PF05699.15	105571
gw1.2.1073.1	56.0644	0.16656	-2.58589	0.808404	-3.19876	0.0013802	0.0149112	RLN96058.1	hypothetical protein BBJ28_00025032	Nothophytophthora sp. Chile5	UniRef100_H3H8B3	DDE_Tnp_1_7 domain-containing protein	Phytophthora ramorum		80196
estExt2_Genewise1.C_PHYCAscaffold_180403	44.2177	2.84437	1.50811	0.491782	3.06663	0.00216489	0.0212094	RLN06862.1	hypothetical protein BBJ28_00025853, partial	Nothophytophthora sp. Chile5	UniRef100_A0A662WH87	Uncharacterized protein (Fragment)	Nothophytophthora sp. Chile5		565583
e_gw1.37.300.1	430.025	0.47924	-1.06117	0.253276	-4.18977	2.79242e-05	0.000674983	RLN91686.1	hypothetical protein BBJ28_00026609, partial	Nothophytophthora sp. Chile5	UniRef100_A0A662Y1W9	Uncharacterized protein (Fragment)	Nothophytophthora sp. Chile5	PF12796.8, PF13637.7, PF13857.7, PF00023.31, PF13606.7, PF05378.14	118792
gw1.7.917.1	304.792	0.45541	-1.13477	0.249798	-4.54273	5.55291e-06	0.000176873	RLN58255.1	hypothetical protein BBP00_00007099	Phytophthora kernoviae	UniRef100_A0A3F2RJ90	Uncharacterized protein	Phytophthora kernoviae	PF00182.20	79327
e_gw1.10.183.1	448.265	4.64221	2.21481	0.260875	8.48995	2.06727e-17	5.56956e-15	RLN52342.1	hypothetical protein BBP00_00009648	Phytophthora kernoviae	UniRef100_A0A3F2RC43	MFS domain-containing protein	Phytophthora kernoviae	PF00083.25, PF07690.17	105311
estExt2_Genewise1Plus.C_PHYCAscaffold_890066	336.932	2.04529	1.03231	0.290038	3.55921	0.000371966	0.00540479	ETP26885.1	hypothetical protein F441_00524	Phytophthora parasitica CJ01A1	UniRef100_W2XVI1	Uncharacterized protein	Phytophthora parasitica CJ01A1	PF13520.7, PF00324.22, PF10823.9	556483
e_gw1.16.758.1	32.2768	30.51428	4.93141	1.59452	3.09273	0.00198322	0.0197894	ETP25471.1	hypothetical protein F441_01658	Phytophthora parasitica CJ01A1	UniRef100_W2XRZ7	Uncharacterized protein	Phytophthora parasitica CJ01A1		108925
e_gw1.1.656.1	2214.5	2.29994	1.2016	0.363394	3.3066	0.000944367	0.0110257	ETP24791.1	hypothetical protein F441_02266	Phytophthora parasitica CJ01A1	UniRef100_W2XQ43	Uncharacterized protein	Phytophthora parasitica CJ01A1	PF00106.26, PF13561.7, PF08659.11, PF04321.18, PF01370.22	96580
estExt2_Genewise1Plus.C_PHYCAscaffold_140562	997.637	3.11327	1.63843	0.184195	8.89506	5.83878e-19	1.88768e-16	ETP22016.1	hypothetical protein F441_04589	Phytophthora parasitica CJ01A1	UniRef100_W2XH80	Uncharacterized protein	Phytophthora parasitica CJ01A1	PF12799.8, PF13516.7, PF14580.7, PF00560.34	544439
e_gw1.33.250.1	286.68	3.31515	1.72908	0.293996	5.88129	4.07074e-09	2.99107e-07	ETP15178.1	hypothetical protein F441_09966	Phytophthora parasitica CJ01A1	UniRef100_A0A0W8CID2	Uncharacterized protein	Phytophthora	PF03092.17	117309
estExt2_fgenesh1_pm.C_PHYCAscaffold_150085	433.602	9.46750	3.24298	0.285361	11.3645	6.28405e-30	4.27712e-27	ETP12839.1	hypothetical protein F441_11869	Phytophthora parasitica CJ01A1	UniRef100_W2WTE9	Aa_trans domain-containing protein	Phytophthora parasitica CJ01A1	PF01490.19	527038
e_gw1.10.303.1	736.528	3.34975	1.74405	0.265785	6.5619	5.31269e-11	6.18952e-09	ETP11816.1	hypothetical protein F441_12701	Phytophthora parasitica CJ01A1	UniRef100_W2WMU0	Uncharacterized protein	Phytophthora parasitica CJ01A1	PF14503.7	104959
e_gw1.180.12.1	238.978	3.48852	1.80262	0.362631	4.97094	6.6629e-07	2.83436e-05	ETP11816.1	hypothetical protein F441_12701	Phytophthora parasitica CJ01A1	UniRef100_W2WMU0	Uncharacterized protein	Phytophthora parasitica CJ01A1		132541
e_gw1.5.1387.1	45.4394	3.81790	1.93278	0.695335	2.77964	0.00544196	0.0432016	ETP11550.1	hypothetical protein F441_12962	Phytophthora parasitica CJ01A1	UniRef100_W2WLX3	Uncharacterized protein	Phytophthora parasitica CJ01A1	PF00589.23	101637
e_gw1.73.119.1	1265.08	0.45801	-1.12655	0.227707	-4.94736	7.52265e-07	3.13816e-05	ETP11301.1	hypothetical protein F441_13179	Phytophthora parasitica CJ01A1	UniRef100_W2WLE6	Macro domain-containing protein	Phytophthora parasitica CJ01A1	PF01661.22	128086
e_gw1.77.95.1	123.111	0.35824	-1.48098	0.366556	-4.04026	5.33918e-05	0.00115462	ETP08838.1	hypothetical protein F441_15248	Phytophthora parasitica CJ01A1	UniRef100_W2WFG0	Uncharacterized protein	Phytophthora parasitica CJ01A1	PF03083.17, PF04193.15, PF08592.12	128614
gw1.2.1018.1	53.6693	0.10162	-3.29875	0.944982	-3.49081	0.000481564	0.00661102	ETP03402.1	hypothetical protein F441_19628	Phytophthora parasitica CJ01A1	UniRef100_W2VYN2	Uncharacterized protein	Phytophthora parasitica CJ01A1		79416
estExt2_Genewise1Plus.C_PHYCAscaffold_40681	334.229	32.76514	5.03409	0.284613	17.6875	5.23299e-70	1.69183e-66	ETP55301.1	hypothetical protein F442_00154	Phytophthora parasitica P10297	UniRef100_V9G2C1	Uncharacterized protein	Phytophthora parasitica P1569	PF01341.18, PF02614.15	540248
e_gw1.65.78.1	553.699	0.48380	-1.04751	0.308644	-3.39392	0.000688991	0.00867038	ETP50279.1	hypothetical protein F442_04268	Phytophthora parasitica P10297	UniRef100_W2ZVP3	Uncharacterized protein	Phytophthora parasitica P10297	PF08954.12, PF12543.9	126797
e_gw1.35.232.1	352.295	2.07306	1.05176	0.289908	3.62792	0.000285715	0.00439255	ETP49406.1	hypothetical protein F442_05059	Phytophthora parasitica P10297	UniRef100_W2ZQX7	Uncharacterized protein	Phytophthora parasitica P10297	PF02055.17, PF17189.5	117993
e_gw1.111.53.1	18.9267	47.20160	5.56076	1.61144	3.4508	0.000558925	0.00733809	ETP45311.1	hypothetical protein F442_08269	Phytophthora parasitica P10297	UniRef100_W2ZEB0	Uncharacterized protein	Phytophthora parasitica P10297	PF10956.9	131701
e_gw1.63.187.1	30.5756	23.69400	4.56645	1.62597	2.80845	0.00497812	0.0403618	ETP42509.1	hypothetical protein F442_10596	Phytophthora parasitica P10297	UniRef100_W2Z8G2	Uncharacterized protein	Phytophthora parasitica P10297	PF04007.13	126516
e_gw1.2.1153.1	25.2739	0.02434	-5.36065	1.68865	-3.17452	0.00150084	0.0159744	ETP40057.1	hypothetical protein F442_12553	Phytophthora parasitica P10297	UniRef100_W2YY39	DDE_Tnp_1_7 domain-containing protein	Phytophthora parasitica P10297	PF13843.7	98246
estExt2_fgenesh1_pm.C_PHYCAscaffold_330042	442.419	0.38337	-1.3832	0.231749	-5.96853	2.39402e-09	1.89936e-07	ETP39923.1	hypothetical protein F442_12665	Phytophthora parasitica P10297	UniRef100_H3GS40	Uncharacterized protein	Phytophthora ramorum	PF13868.7, PF13924.7	528723
e_gw1.235.6.1	57.1834	0.01237	-6.33704	1.51806	-4.17442	2.98742e-05	0.00071676	ETP39598.1	hypothetical protein F442_12940	Phytophthora parasitica P10297	UniRef100_W2YX42	Uncharacterized protein	Phytophthora parasitica P10297	PF12440.9	132829
gw1.54.290.1	534.365	2.74801	1.45839	0.382159	3.81618	0.000135536	0.00244327	ETP38887.1	hypothetical protein F442_13600	Phytophthora parasitica P10297	UniRef100_W2YUR3	FYVE-type domain-containing protein	Phytophthora parasitica P10297	PF01363.22, PF02318.17, PF14445.7, PF14447.7	57550
e_gw1.27.527.1	139.412	0.45777	-1.1273	0.327555	-3.44156	0.000578366	0.00753974	ETP38297.1	hypothetical protein F442_14064	Phytophthora parasitica P10297	UniRef100_W2PVC7	Uncharacterized protein	Phytophthora parasitica (strain INRA-310)		114768
estExt2_fgenesh1_pm.C_PHYCAscaffold_290045	704.54	0.35824	-1.48101	0.26086	-5.67741	1.36747e-08	8.62638e-07	ETP37082.1	hypothetical protein F442_15079	Phytophthora parasitica P10297	UniRef100_W2YQG1	Uncharacterized protein	Phytophthora parasitica P10297	PF04493.15	528359
e_gw1.81.70.1	169.903	3.91478	1.96893	0.282983	6.95777	3.45699e-12	4.70588e-10	ETP36082.1	hypothetical protein F442_15876	Phytophthora parasitica P10297	UniRef100_W2YMM7	Uncharacterized protein	Phytophthora parasitica P10297	PF02945.16, PF02318.17	129175
estExt2_Genewise1.C_PHYCAscaffold_320169	1872.47	2.01133	1.00815	0.250658	4.02203	5.76998e-05	0.00122524	ETP32369.1	hypothetical protein F442_18917	Phytophthora parasitica P10297	UniRef100_W2YDU9	Uncharacterized protein	Phytophthora parasitica P10297		569338
estExt2_Genewise1.C_PHYCAscaffold_180157	66.3074	3.88560	1.95814	0.406806	4.81345	1.48346e-06	5.70957e-05	ETP32085.1	hypothetical protein F442_19147	Phytophthora parasitica P10297	UniRef100_W2I390	Peptidase S1 domain-containing protein	Phytophthora parasitica	PF00089.27, PF00947.20	565466
e_gw1.20.609.1	105.194	0.33159	-1.59252	0.451323	-3.52856	0.000417829	0.00591825	ETP31441.1	hypothetical protein F442_19696, partial	Phytophthora parasitica P10297	UniRef100_W2Y8V9	Uncharacterized protein (Fragment)	Phytophthora parasitica P10297	PF00856.29, PF17907.2	111491
estExt2_Genewise1Plus.C_PHYCAscaffold_130700	1191.17	0.49501	-1.01446	0.271815	-3.73216	0.000189844	0.00317602	ETP31389.1	hypothetical protein F442_19736	Phytophthora parasitica P10297	UniRef100_W2YB11	Uncharacterized protein	Phytophthora parasitica P10297	PF00005.28, PF00664.24, PF02463.20, PF01926.24, PF03193.17, PF13191.7, PF13555.7, PF00350.24, PF13401.7, PF13238.7, PF01935.18, PF06414.13, PF00910.23, PF01695.18, PF12775.8, PF02367.18, PF10412.10, PF05673.14, PF03029.18, PF03308.17, PF13476.7, PF00931.23, PF02492.20	544133
estExt2_Genewise1Plus.C_PHYCAscaffold_780099	865.997	4.53376	2.18071	0.278553	7.8287	4.92931e-15	1.06243e-12	ETP30834.1	hypothetical protein F442_20229	Phytophthora parasitica P10297	UniRef100_W2Y9F3	J domain-containing protein	Phytophthora parasitica P10297	PF00226.32	555816
e_gw1.12.941.1	106.168	0.30842	-1.69701	0.392224	-4.32664	1.51401e-05	0.000397143	ETP30695.1	hypothetical protein F442_20358	Phytophthora parasitica P10297	UniRef100_W2M9G6	Uncharacterized protein	Phytophthora parasitica		106408
gw1.55.246.1	254.706	0.38704	-1.36943	0.242199	-5.65417	1.566e-08	9.73632e-07	ETP28526.1	hypothetical protein F442_22176	Phytophthora parasitica P10297	UniRef100_A0A080YY83	Uncharacterized protein	Phytophthora parasitica P1976	PF13518.7, PF13542.7, PF13384.7	60446
estExt2_fgenesh1_pg.C_PHYCAscaffold_100005	119.356	6.37026	2.67135	0.956359	2.79325	0.00521808	0.0416905	ETP28500.1	hypothetical protein F442_22206, partial	Phytophthora parasitica P10297	UniRef100_W2Y062	Uncharacterized protein (Fragment)	Phytophthora parasitica P10297		533025
estExt2_Genewise1Plus.C_PHYCAscaffold_40704	297.336	2.48455	1.31298	0.210202	6.24631	4.2026e-10	4.18062e-08	ETI57547.1	hypothetical protein F443_00181	Phytophthora parasitica P1569	UniRef100_A0A0W8D1W6	PKS_ER domain-containing protein	Phytophthora	PF13602.7, PF00107.27, PF08240.13, PF12242.9, PF01262.22	540269
estExt2_Genewise1Plus.C_PHYCAscaffold_310317	452.77	2.61754	1.38821	0.472594	2.93743	0.00330949	0.0294754	ETI55311.1	hypothetical protein F443_02001	Phytophthora parasitica P1569	UniRef100_W2XQH2	Metallophos domain-containing protein0	Phytophthora parasitica	PF00149.29	549194
estExt2_Genewise1Plus.C_PHYCAscaffold_360102	5552.59	3.81951	1.93339	0.318114	6.07766	1.21948e-09	1.04564e-07	ETI54139.1	hypothetical protein F443_03016	Phytophthora parasitica P1569	UniRef100_W2LSY8	Uncharacterized protein	Phytophthora	PF02055.17, PF17189.5	550198
estExt2_fgenesh1_pg.C_PHYCAscaffold_520083	809.516	4.74187	2.24545	0.201593	11.1385	8.14394e-29	5.26587e-26	ETI53461.1	hypothetical protein F443_03581	Phytophthora parasitica P1569	UniRef100_W2XLL5	Uncharacterized protein	Phytophthora parasitica		536415
e_gw1.65.127.1	195.547	0.47647	-1.06955	0.322017	-3.32139	0.000895696	0.0105976	ETI52744.1	hypothetical protein F443_04203	Phytophthora parasitica P1569	UniRef100_W2NWN0	Vps16_C domain-containing protein	Phytophthora parasitica	PF04840.13	126784
estExt2_Genewise1Plus.C_PHYCAscaffold_100329	1398.88	9.38704	3.23067	0.768479	4.20398	2.62264e-05	0.000639924	ETI51423.1	hypothetical protein F443_05220	Phytophthora parasitica P1569	UniRef100_H3G977	MFS domain-containing protein	Phytophthora ramorum	PF00083.25, PF07690.17	542873
estExt2_fgenesh1_pm.C_PHYCAscaffold_100063	3891.98	0.15107	-2.7267	0.475306	-5.73671	9.65317e-09	6.46812e-07	ETI51405.1	hypothetical protein F443_05232	Phytophthora parasitica P1569	UniRef100_V9FIV3	Uncharacterized protein	Phytophthora parasitica	PF01061.25, PF00005.28, PF19055.1, PF13304.7, PF13191.7, PF03193.17, PF13555.7, PF13401.7, PF06414.13, PF13481.7, PF13604.7, PF02463.20, PF13238.7, PF08370.12, PF00004.30, PF01926.24, PF00910.23, PF07728.15, PF18751.2, PF13476.7, PF13479.7, PF05729.13, PF06422.13, PF01935.18, PF02367.18, PF13671.7, PF02492.20, PF05673.14, PF10662.10, PF08477.14, PF09818.10, PF13521.7, PF07226.12	526510
estExt2_Genewise1Plus.C_PHYCAscaffold_280460	428.044	5.32227	2.41204	0.420213	5.74005	9.46511e-09	6.44225e-07	ETI50701.1	hypothetical protein F443_05831	Phytophthora parasitica P1569	UniRef100_V9FHX7	Uncharacterized protein	Phytophthora parasitica P1569	PF01363.22, PF02318.17, PF05443.12, PF15842.6, PF08474.12, PF09723.11, PF00130.23	548428
estExt2_Genewise1Plus.C_PHYCAscaffold_170473	811.011	0.49297	-1.02042	0.278424	-3.66499	0.000247347	0.00396369	ETI49651.1	hypothetical protein F443_06484	Phytophthora parasitica P1569	UniRef100_V9FEZ4	PKD_channel domain-containing protein	Phytophthora parasitica	PF08016.13, PF00520.32	545328
e_gw1.17.176.1	215.794	0.38589	-1.37375	0.315124	-4.35939	1.30425e-05	0.000355086	ETI49544.1	hypothetical protein F443_06674	Phytophthora parasitica P1569	UniRef100_W2JB43	Apple domain-containing protein	Phytophthora parasitica	PF00024.27, PF14295.7, PF02537.16	109852
e_gw1.47.130.1	557.351	0.47174	-1.08395	0.244575	-4.43198	9.33725e-06	0.00026893	ETI48777.1	hypothetical protein F443_07241	Phytophthora parasitica P1569	UniRef100_V9FEC7	Uncharacterized protein	Phytophthora parasitica		122068
estExt2_Genewise1Plus.C_PHYCAscaffold_280216	3145.51	3.70189	1.88826	0.409951	4.60606	4.10361e-06	0.000136071	ETI47627.1	hypothetical protein F443_08184	Phytophthora parasitica P1569	UniRef100_V9FB62	Uncharacterized protein	Phytophthora parasitica	PF17537.3	548293
estExt2_fgenesh1_pm.C_PHYCAscaffold_60066	271.82	2.18138	1.12524	0.3637	3.09387	0.00197566	0.0197464	ETI46462.1	hypothetical protein F443_09159	Phytophthora parasitica P1569	UniRef100_W2GU38	Uncharacterized protein	Phytophthora	PF02318.17, PF01363.22	525991
gw1.27.524.1	24.2123	0.03812	-4.71327	1.598	-2.94949	0.00318304	0.0286252	ETI46317.1	hypothetical protein F443_09302	Phytophthora parasitica P1569	UniRef100_V9F7F9	Histone H3-K79 methyltransferase	Phytophthora parasitica	PF00249.32	63084
e_gw1.19.705.1	426.415	2.64371	1.40257	0.260394	5.38633	7.19094e-08	3.94039e-06	ETI45126.1	hypothetical protein F443_10220	Phytophthora parasitica P1569	UniRef100_W2GQF7	DnaJ homolog subfamily C member 16	Phytophthora parasitica	PF00226.32, PF04679.16	110976
e_gw1.5.843.1	214.055	0.46456	-1.10607	0.257691	-4.29226	1.76866e-05	0.000456534	ETI45053.1	hypothetical protein F443_10286	Phytophthora parasitica P1569	UniRef100_V9F2T1	Uncharacterized protein	Phytophthora parasitica P1569	PF16810.6	101354
e_gw1.59.27.1	475.314	0.45034	-1.15092	0.398567	-2.88764	0.00388138	0.0332191	ETI41430.1	hypothetical protein F443_13333	Phytophthora parasitica P1569	UniRef100_V9EQB2	Uncharacterized protein	Phytophthora parasitica	PF13855.7, PF12799.8	125643
e_gw1.77.99.1	75.4805	0.30979	-1.69064	0.577965	-2.92516	0.00344279	0.030246	ETI38926.1	hypothetical protein F443_15425	Phytophthora parasitica P1569	UniRef100_V9EJ09	Uncharacterized protein	Phytophthora parasitica	PF03083.17, PF09815.10, PF04193.15	128594
e_gw1.40.117.1	185.553	0.38110	-1.39176	0.39284	-3.54281	0.000395887	0.00564535	ETI38561.1	hypothetical protein F443_15719	Phytophthora parasitica P1569	UniRef100_W2G6X4	Uncharacterized protein	Phytophthora parasitica	PF06333.13	120215
estExt2_Genewise1Plus.C_PHYCAscaffold_740059	257.545	3.19713	1.67678	0.261987	6.40023	1.55144e-10	1.68599e-08	ETI37039.1	hypothetical protein F443_16934	Phytophthora parasitica P1569	UniRef100_V9ED29	Uncharacterized protein	Phytophthora parasitica	PF01485.22, PF01363.22, PF02318.17	555525
estExt2_Genewise1.C_PHYCAscaffold_740099	433.279	2.81879	1.49508	0.30456	4.90897	9.15538e-07	3.72705e-05	ETI37033.1	hypothetical protein F443_16950	Phytophthora parasitica P1569	UniRef100_W2W8K6	Uncharacterized protein	Phytophthora parasitica		575495
e_gw1.14.457.1	1974.82	39.63723	5.30878	0.353968	14.9979	7.57699e-51	1.22482e-47	ETI35780.1	hypothetical protein F443_17951	Phytophthora parasitica P1569	UniRef100_W2FZD9	Uncharacterized protein	Phytophthora parasitica		108201
e_gw1.1.430.1	194.423	0.39015	-1.35792	0.353926	-3.83673	0.000124683	0.0022936	ETI35411.1	hypothetical protein F443_18246	Phytophthora parasitica P1569	UniRef100_W2MIM7	MFS domain-containing protein	Phytophthora parasitica	PF07690.17	97319
estExt2_Genewise1Plus.C_PHYCAscaffold_10738	201.905	0.34898	-1.51879	0.32839	-4.62494	3.74708e-06	0.000126191	ETI35411.1	hypothetical protein F443_18246	Phytophthora parasitica P1569	UniRef100_W2MIM7	MFS domain-containing protein	Phytophthora parasitica	PF07690.17, PF07332.12	538234
estExt2_fgenesh1_pg.C_PHYCAscaffold_10175	2249.57	2.08172	1.05778	0.35251	3.0007	0.00269362	0.0253522	ETI35414.1	hypothetical protein F443_18249	Phytophthora parasitica P1569	UniRef100_V9E8M5	MFS domain-containing protein1	Phytophthora	PF00083.25, PF07690.17, PF09843.10	531556
e_gw1.1.1167.1	109.736	3.76429	1.91238	0.501556	3.81289	0.000137351	0.00245814	ETI34605.1	hypothetical protein F443_18930	Phytophthora parasitica P1569	UniRef100_V9E688	Uncharacterized protein	Phytophthora parasitica	PF10282.10	96173
gw1.32.494.1	93.2689	0.24355	-2.03771	0.622819	-3.27176	0.00106881	0.0121778	ETI34239.1	hypothetical protein F443_19206	Phytophthora parasitica P1569	UniRef100_W2FXD2	Uncharacterized protein	Phytophthora parasitica	PF00071.23, PF08477.14, PF00025.22, PF00009.28, PF01926.24, PF13191.7, PF03193.17, PF10995.9, PF04670.13, PF13238.7, PF00005.28	84633
gw1.302.13.1	60.1936	2.71739	1.44222	0.460578	3.13133	0.00174017	0.01796	ETI33783.1	hypothetical protein F443_19568	Phytophthora parasitica P1569	UniRef100_V9E5H0	RNA-directed DNA polymerase	Phytophthora parasitica P1569	PF17917.2, PF17919.2	81173
estExt2_Genewise1.C_PHYCAscaffold_380227	20275.8	7.92406	2.98624	0.452354	6.60155	4.0687e-11	4.96382e-09	ETI33541.1	hypothetical protein F443_19781, partial	Phytophthora parasitica P1569	UniRef100_A0A080Z6T8	tRNA-binding domain-containing protein	Phytophthora	PF01588.21, PF01880.19	570704
e_gw1.13.706.1	177.268	0.45553	-1.13439	0.301374	-3.76407	0.000167169	0.00289684	ETI31725.1	hypothetical protein F443_21352	Phytophthora parasitica P1569	UniRef100_W2M8W2	Aldo_ket_red domain-containing protein	Phytophthora parasitica	PF00248.22	107567
estExt2_Genewise1Plus.C_PHYCAscaffold_530195	516.47	2.11281	1.07916	0.345354	3.12479	0.0017793	0.0182184	ETI30647.1	hypothetical protein F443_22257	Phytophthora parasitica P1569	UniRef100_W2HTM9	ABC transporter domain-containing protein	Phytophthora	PF01061.25, PF00005.28, PF13304.7, PF19055.1, PF13191.7, PF13555.7, PF13476.7, PF13481.7, PF12698.8, PF13401.7, PF03193.17, PF02463.20, PF13521.7, PF03266.16, PF06414.13, PF13604.7, PF05729.13	553481
e_gw1.4.941.1	114.364	0.21630	-2.2089	0.397069	-5.563	2.65175e-08	1.5803e-06	ETO86221.1	hypothetical protein F444_00201	Phytophthora parasitica P1976	UniRef100_W2PDX4	PKS_ER domain-containing protein	Phytophthora parasitica (strain INRA-310)	PF13602.7, PF00107.27, PF01262.22, PF02826.20	99795
estExt2_Genewise1.C_PHYCAscaffold_220089	1838.16	2.11045	1.07755	0.214598	5.02123	5.13406e-07	2.25063e-05	ETO82324.1	hypothetical protein F444_03516	Phytophthora parasitica P1976	UniRef100_A0A081ATW3	Cation-transporting ATPase	Phytophthora parasitica P1976	PF00122.21, PF00702.27, PF00690.27, PF13246.7	566651
estExt2_fgenesh1_pg.C_PHYCAscaffold_390007	648.912	2.40614	1.26672	0.298799	4.23938	2.24143e-05	0.00055529	ETO81913.1	hypothetical protein F444_03878	Phytophthora parasitica P1976	UniRef100_H3GRA2	FYVE-type domain-containing protein	Phytophthora ramorum		535610
estExt2_Genewise1Plus.C_PHYCAscaffold_370144	591.899	0.47367	-1.07806	0.283833	-3.7982	0.000145748	0.00257841	ETO81679.1	hypothetical protein F444_04059	Phytophthora parasitica P1976	UniRef100_A0A081AS18	SGNH_hydro domain-containing protein	Phytophthora parasitica P1976	PF13472.7, PF00657.23	550437
e_gw1.42.132.1	629.776	2.94342	1.55749	0.243543	6.39515	1.60388e-10	1.71416e-08	ETO80925.1	hypothetical protein F444_04698	Phytophthora parasitica P1976	UniRef100_A0A081APW4	Aa_trans domain-containing protein	Phytophthora parasitica P1976	PF01490.19, PF16982.6, PF06024.13, PF05745.12	120729
estExt2_Genewise1Plus.C_PHYCAscaffold_490035	1563.08	5.11903	2.35587	0.394579	5.97059	2.36394e-09	1.88707e-07	ETO79710.1	hypothetical protein F444_05637	Phytophthora parasitica P1976	UniRef100_W2LLC6	Uncharacterized protein	Phytophthora	PF15732.6, PF06012.13, PF11409.9	552671
gw1.17.611.1	92.7163	0.46928	-1.09148	0.368938	-2.95844	0.00309197	0.0279597	ETO78170.1	hypothetical protein F444_06814	Phytophthora parasitica P1976	UniRef100_A0A081AH09	Uncharacterized protein	Phytophthora parasitica P1976	PF10524.10	69783
estExt2_Genewise1.C_PHYCAscaffold_40564	244.851	0.44249	-1.17627	0.383022	-3.07103	0.00213321	0.0210104	ETO77663.1	hypothetical protein F444_07163	Phytophthora parasitica P1976	UniRef100_A0A081AFK2	C2H2-type domain-containing protein	Phytophthora parasitica P1976	PF05728.13	560103
e_gw1.48.316.1	35.7314	24.04843	4.58787	1.6048	2.85885	0.00425181	0.0357274	ETO75690.1	hypothetical protein F444_08769	Phytophthora parasitica P1976	UniRef100_A0A081A9X9	Uncharacterized protein	Phytophthora parasitica P1976	PF04937.16	122534
estExt2_Genewise1Plus.C_PHYCAscaffold_310081	541.254	2.60998	1.38404	0.248108	5.57837	2.42784e-08	1.45518e-06	ETO73175.1	hypothetical protein F444_10866	Phytophthora parasitica P1976	UniRef100_A0A081A2R4	Uncharacterized protein	Phytophthora parasitica	PF00096.27, PF13894.7, PF13465.7, PF02176.19, PF15909.6, PF16622.6, PF04606.13, PF12171.9, PF16159.6, PF18366.2, PF13963.7, PF13912.7	549049
e_gw1.9.632.1	64.7984	5.91618	2.56467	0.411793	6.22804	4.72304e-10	4.59235e-08	ETO71744.1	hypothetical protein F444_11960	Phytophthora parasitica P1976	UniRef100_W2Q135	Uncharacterized protein	Phytophthora parasitica (strain INRA-310)		104328
estExt2_Genewise1Plus.C_PHYCAscaffold_500142	1167.49	0.16931	-2.56224	0.759573	-3.37327	0.000742812	0.00923658	ETO70355.1	hypothetical protein F444_13147	Phytophthora parasitica P1976	UniRef100_A0A080ZUP4	AB hydrolase-1 domain-containing protein	Phytophthora parasitica P1976	PF00561.21, PF12697.8, PF12146.9, PF06441.13	552928
gw1.2.110.1	185.263	0.39904	-1.32538	0.386334	-3.43066	0.000602121	0.00777885	ETO68711.1	hypothetical protein F444_14497	Phytophthora parasitica P1976	UniRef100_W2PVY2	Kinesin-like protein	Phytophthora parasitica (strain INRA-310)	PF00225.24, PF16796.6, PF00308.19	37690
e_gw1.23.592.1	18.6467	23.98171	4.58386	1.62593	2.81922	0.00481401	0.0392736	ETO68507.1	hypothetical protein F444_14664	Phytophthora parasitica P1976	UniRef100_A0A080ZPE6	CCHC-type domain-containing protein	Phytophthora parasitica P1976	PF00078.28	113017
e_gw1.53.85.1	127.805	0.41831	-1.25736	0.411954	-3.05218	0.00227189	0.0220076	ETO66151.1	hypothetical protein F444_16606	Phytophthora parasitica P1976	UniRef100_A0A329S956	Uncharacterized protein	Phytophthora cactorum		124355
gw1.3.519.1	347.807	2.21547	1.14761	0.406158	2.82553	0.0047202	0.0387566	ETO65671.1	hypothetical protein F444_17091	Phytophthora parasitica P1976	UniRef100_W2G2I9	CCT domain-containing protein	Phytophthora	PF06203.15, PF09425.11	73146
gw1.1.1706.1	519.632	0.49309	-1.02007	0.274927	-3.71034	0.000206984	0.00341418	ETO63306.1	hypothetical protein F444_18947	Phytophthora parasitica P1976	UniRef100_H3H8M2	MYND-type domain-containing protein	Phytophthora ramorum	PF01753.19	82446
gw1.11.760.1	97.8549	0.22837	-2.13057	0.567663	-3.75323	0.000174569	0.00298614	ETO60006.1	hypothetical protein F444_21740	Phytophthora parasitica P1976	UniRef100_W2JZM4	Ion_trans domain-containing protein	Phytophthora parasitica	PF00520.32, PF07885.17, PF08016.13, PF14159.7, PF11146.9	77356
estExt2_Genewise1Plus.C_PHYCAscaffold_200235	331.691	3.64864	1.86736	0.2628	7.10563	1.19777e-12	1.76018e-10	KAF4325148.1	hypothetical protein G195_001490	Phytophthora kernoviae 00238/432	UniRef100_H3H586	Uncharacterized protein	Phytophthora ramorum	PF13868.7, PF02876.18, PF16475.6	546188
e_gw1.31.458.1	985.141	22.64987	4.50143	0.224669	20.0358	2.68371e-89	1.15686e-85	KAF4045228.1	hypothetical protein GN244_ATG02612	Phytophthora infestans	UniRef100_W2IKM6	Uncharacterized protein	Phytophthora		116683
gw1.11.294.1	148.765	4.75102	2.24824	0.647063	3.47453	0.000511759	0.00690821	KAF4044141.1	hypothetical protein GN244_ATG03523	Phytophthora infestans	UniRef100_A0A6A3HE61	Uncharacterized protein	Phytophthora fragariae		61398
e_gw1.3.533.1	19.7275	33.77499	5.07788	1.6242	3.12639	0.00176965	0.0181484	KAF4043833.1	hypothetical protein GN244_ATG03704	Phytophthora infestans	UniRef100_A0A2P4Y4P2	HTH CENPB-type domain-containing protein	Phytophthora palmivora var. palmivora		98742
e_gw1.90.57.1	66.9804	0.15212	-2.71672	0.677211	-4.01162	6.0303e-05	0.00126187	KAF4027843.1	hypothetical protein GN244_ATG20515	Phytophthora infestans	UniRef100_A0A225V254	Uncharacterized protein	Phytophthora megakarya		130078
e_gw1.52.334.1	395.45	2.80060	1.48573	0.439617	3.37961	0.000725885	0.00903478	KAF4144025.1	hypothetical protein GN958_ATG06787	Phytophthora infestans	UniRef100_H3GX92	Uncharacterized protein	Phytophthora ramorum		123971
estExt2_Genewise1Plus.C_PHYCAscaffold_740147	737.904	2.68355	1.42414	0.410939	3.46558	0.000529088	0.00704506	KAF4139212.1	hypothetical protein GN958_ATG11572	Phytophthora infestans	UniRef100_W2KGX7	Uncharacterized protein	Phytophthora parasitica	PF01363.22	555576
e_gw1.9.908.1	76.8494	0.29592	-1.75674	0.393446	-4.46501	8.0066e-06	0.000234257	KAF4132928.1	hypothetical protein GN958_ATG17837	Phytophthora infestans	UniRef100_W2NN68	Uncharacterized protein	Phytophthora		104265
e_gw1.342.6.1	377.682	2.54524	1.3478	0.193389	6.96936	3.18392e-12	4.42736e-10	KAF4129397.1	hypothetical protein GN958_ATG21352	Phytophthora infestans	UniRef100_A0A2P4XXN3	Uncharacterized protein	Phytophthora palmivora var. palmivora		133161
estExt2_fgenesh1_pm.C_PHYCAscaffold_270070	319.567	0.47340	-1.07887	0.202171	-5.33644	9.47897e-08	5.02386e-06	KAF1775423.1	hypothetical protein GQ600_13315	Phytophthora cactorum	UniRef100_A0A6A5I9B3	Uncharacterized protein	Phytophthora cactorum	PF05667.12	528166
e_gw1.4.880.1	206.934	0.48354	-1.04831	0.251198	-4.17322	3.0032e-05	0.000719211	KAF1795335.1	hypothetical protein GQ600_14232	Phytophthora cactorum	UniRef100_A0A6A5JT60	Uncharacterized protein	Phytophthora cactorum	PF18360.2	99922
gw1.52.300.1	200.281	2.45461	1.29549	0.403985	3.20678	0.00134229	0.014587	KAF1776469.1	hypothetical protein GQ600_15506	Phytophthora cactorum	UniRef100_A0A6A5I9W1	Uncharacterized protein	Phytophthora cactorum		49965
estExt2_Genewise1Plus.C_PHYCAscaffold_130558	1357.15	4.03951	2.01418	0.199208	10.111	4.93965e-24	2.45691e-21	KAF1782814.1	hypothetical protein GQ600_17562	Phytophthora cactorum	UniRef100_A0A6A5IUL9	Uncharacterized protein	Phytophthora cactorum	PF02656.16, PF12938.8	544067
e_gw1.28.181.1	349.094	0.38075	-1.3931	0.451166	-3.08777	0.00201666	0.0200149	KAF1778992.1	hypothetical protein GQ600_19007	Phytophthora cactorum	UniRef100_A0A6A5IK95	Uncharacterized protein	Phytophthora cactorum	PF13913.7	115583
estExt2_fgenesh1_pg.C_PHYCAscaffold_80140	696.539	0.49186	-1.02369	0.242049	-4.22928	2.34439e-05	0.000576381	KAF1792502.1	hypothetical protein GQ600_20476	Phytophthora cactorum	UniRef100_A0A6A5JN50	Uncharacterized protein	Phytophthora cactorum		532832
e_gw1.47.406.1	319.659	0.47672	-1.06878	0.28455	-3.75606	0.00017261	0.00296491	KAF1791242.1	hypothetical protein GQ600_23199	Phytophthora cactorum	UniRef100_A0A6A5JJJ2	Uncharacterized protein	Phytophthora cactorum	PF05579.14	122376
e_gw1.159.24.1	115.308	3.84677	1.94365	0.415885	4.67352	2.96074e-06	0.000103203	KAF1772563.1	hypothetical protein GQ600_24383	Phytophthora cactorum	UniRef100_A0A6A5I0R9	Uncharacterized protein	Phytophthora cactorum		132396
e_gw1.87.150.1	139.552	5.23588	2.38843	0.539564	4.42659	9.57325e-06	0.000273893	KAF1795602.1	hypothetical protein GQ600_26223	Phytophthora cactorum	UniRef100_W2J1X5	Uncharacterized protein	Phytophthora parasitica		129875
e_gw1.15.267.1	111.323	0.40099	-1.31835	0.482314	-2.73338	0.00626883	0.0480833	KAF1785023.1	hypothetical protein GQ600_26551	Phytophthora cactorum	UniRef100_A0A6A5J1S7	Uncharacterized protein	Phytophthora cactorum	PF17280.3	108574
estExt2_Genewise1Plus.C_PHYCAscaffold_50808	2537.84	2.65015	1.40607	0.405921	3.46391	0.00053239	0.00707592	KAF1774939.1	hypothetical protein GQ600_26658	Phytophthora cactorum	UniRef100_A0A329RJ89	Uncharacterized protein	Phytophthora cactorum	PF02203.16, PF00214.20	540903
estExt2_Genewise1.C_PHYCAscaffold_100525	236.44	2.64009	1.40059	0.310319	4.51339	6.37993e-06	0.000195048	KAF1790890.1	hypothetical protein GQ600_27095	Phytophthora cactorum	UniRef100_A0A329SYB9	Uncharacterized protein	Phytophthora cactorum		562918
e_gw1.53.334.1	153.218	4.70228	2.23336	0.319436	6.99156	2.71837e-12	3.86307e-10	KAF1795928.1	hypothetical protein GQ600_3006	Phytophthora cactorum	UniRef100_A0A6A5JUR3	Uncharacterized protein	Phytophthora cactorum	PF16810.6	124376
e_gw1.62.205.1	3471.89	0.48423	-1.04622	0.286136	-3.65639	0.00025579	0.00405494	KAF1794121.1	hypothetical protein GQ600_5567	Phytophthora cactorum	UniRef100_A0A6A5JQS7	Uncharacterized protein	Phytophthora cactorum		126237
e_gw1.55.168.1	106.714	0.31484	-1.66732	0.326654	-5.10423	3.32137e-07	1.54504e-05	KAF1791077.1	hypothetical protein GQ600_7083	Phytophthora cactorum	UniRef100_A0A6A5JJB8	Uncharacterized protein	Phytophthora cactorum		124800
estExt2_fgenesh1_pg.C_PHYCAscaffold_140040	283.147	7.01307	2.81005	0.306195	9.1773	4.42031e-20	1.5043e-17	KAF1773595.1	hypothetical protein GQ600_7337	Phytophthora cactorum	UniRef100_A0A6A5I294	Uncharacterized protein	Phytophthora cactorum		533470
e_gw1.50.324.1	96.1173	0.38790	-1.36624	0.446855	-3.05745	0.00223225	0.0217139	KAF1778299.1	hypothetical protein GQ600_7984	Phytophthora cactorum	UniRef100_A0A6A5IEY8	Uncharacterized protein	Phytophthora cactorum		123468
gw1.385.4.1	52.5577	0.46998	-1.08933	0.366132	-2.97524	0.00292757	0.0268506	KAF1772991.1	hypothetical protein GQ600_8596	Phytophthora cactorum	UniRef100_A0A6A5I0W6	Uncharacterized protein	Phytophthora cactorum		52789
estExt2_Genewise1.C_PHYCAscaffold_220429	85.7723	0.40460	-1.30544	0.393775	-3.31519	0.0009158	0.0107959	ETM55961.1	hypothetical protein L914_00938	Phytophthora parasitica	UniRef100_H3GE77	Uncharacterized protein	Phytophthora ramorum		566774
estExt2_Genewise1.C_PHYCAscaffold_380180	1160.87	0.48853	-1.03349	0.20335	-5.08232	3.72851e-07	1.69183e-05	ETM51602.1	hypothetical protein L914_04593	Phytophthora parasitica	UniRef100_W2QGW0	Uncharacterized protein	Phytophthora parasitica (strain INRA-310)		570668
estExt2_fgenesh1_pg.C_PHYCAscaffold_460089	434.283	0.22981	-2.12147	0.305455	-6.94528	3.77705e-12	5.088e-10	ETM48842.1	hypothetical protein L914_06685	Phytophthora parasitica	UniRef100_W2NJM0	Aminotran_5 domain-containing protein	Phytophthora parasitica	PF00266.20, PF00155.22	536047
e_gw1.7.940.1	128.905	4.82363	2.27012	0.368116	6.16686	6.96615e-10	6.48102e-08	ETM48076.1	hypothetical protein L914_07344	Phytophthora parasitica	UniRef100_W2NHK2	Uncharacterized protein	Phytophthora parasitica		102852
estExt2_Genewise1Plus.C_PHYCAscaffold_160443	443.89	0.22020	-2.18313	0.434971	-5.01902	5.19348e-07	2.26899e-05	ETM47260.1	hypothetical protein L914_07996	Phytophthora parasitica	UniRef100_W2NFF9	Uncharacterized protein	Phytophthora parasitica	PF01485.22, PF01363.22	544943
estExt2_Genewise1Plus.C_PHYCAscaffold_210077	842.199	0.48457	-1.04521	0.255763	-4.08663	4.37686e-05	0.00099127	ETM46035.1	hypothetical protein L914_09013	Phytophthora parasitica	UniRef100_W2NBV4	Uncharacterized protein	Phytophthora parasitica	PF00702.27, PF00122.21, PF00403.27, PF08282.13	546403
gw1.70.174.1	23.1911	0.02046	-5.61127	1.57736	-3.55738	0.000374577	0.00543053	ETM42791.1	hypothetical protein L914_11617	Phytophthora parasitica	UniRef100_W2XYE3	Chromo domain-containing protein	Phytophthora parasitica	PF00385.25, PF09767.10	62460
gw1.50.374.1	26.2348	0.18406	-2.44175	0.898329	-2.7181	0.00656576	0.0496831	ETM41667.1	hypothetical protein L914_12572	Phytophthora parasitica	UniRef100_W2KVL9	Uncharacterized protein	Phytophthora parasitica		49820
estExt2_Genewise1.C_PHYCAscaffold_20713	7869.21	2.27944	1.18868	0.310129	3.83285	0.000126668	0.00232381	ETM39995.1	hypothetical protein L914_13929	Phytophthora parasitica	UniRef100_W2PXJ2	TRP domain-containing protein	Phytophthora parasitica (strain INRA-310)	PF06011.13, PF04341.13	558907
e_gw1.16.174.1	92.3156	0.13344	-2.90573	0.695564	-4.17752	2.94707e-05	0.000709712	ETM39959.1	hypothetical protein L914_13960	Phytophthora parasitica	UniRef100_W2MWW0	Uncharacterized protein	Phytophthora parasitica	PF17299.3	109150
e_gw1.53.65.1	183.091	2.11804	1.08273	0.34979	3.09537	0.00196566	0.0196749	ETM35294.1	hypothetical protein L914_17762	Phytophthora parasitica	UniRef100_W2PKR0	AB hydrolase-1 domain-containing protein	Phytophthora	PF00561.21, PF12146.9, PF08386.11, PF12697.8	124472
gw1.28.281.1	52.8643	4.02487	2.00894	0.422574	4.75406	1.99376e-06	7.30404e-05	ETM33966.1	hypothetical protein L914_18842	Phytophthora parasitica	UniRef100_H3GMJ7	Uncharacterized protein	Phytophthora ramorum	PF00314.18	62329
gw1.93.87.1	165.72	0.25346	-1.98016	0.61023	-3.24493	0.00117478	0.0131577	ETK96967.1	hypothetical protein L915_00424	Phytophthora parasitica	UniRef100_A0A0W8CCI5	Voltage-gated potassium channel subunit beta	Phytophthora nicotianae	PF00248.22	38010
e_gw1.58.40.1	2365.15	0.45493	-1.13628	0.301348	-3.77065	0.000162822	0.00283013	ETK96578.1	hypothetical protein L915_00733	Phytophthora parasitica	UniRef100_W2JU93	HD domain-containing protein	Phytophthora parasitica	PF01966.23, PF08668.13, PF12261.9, PF02978.20, PF00356.22	125425
estExt2_fgenesh1_pg.C_PHYCAscaffold_40251	127.418	3.45627	1.78922	0.552938	3.23583	0.00121288	0.0134519	ETK94964.1	hypothetical protein L915_02069	Phytophthora parasitica	UniRef100_W2XRA6	RWP-RK domain-containing protein	Phytophthora parasitica CJ01A1	PF02042.16	532276
gw1.24.27.1	211.603	4.86567	2.28264	0.50718	4.50064	6.77477e-06	0.000204699	ETK94603.1	hypothetical protein L915_02385, partial	Phytophthora parasitica	UniRef100_W2XRJ5	Adenylyl cyclase-associated protein	Phytophthora parasitica	PF08603.12, PF07986.13	36481
e_gw1.3.49.1	2953.63	0.45592	-1.13313	0.388838	-2.91415	0.00356657	0.0311011	ETK94094.1	hypothetical protein L915_02799	Phytophthora parasitica	UniRef100_W2JP24	AAA domain-containing protein	Phytophthora parasitica	PF00004.30, PF07728.15, PF13191.7, PF13238.7, PF05673.14, PF05496.13, PF13401.7, PF13086.7, PF00910.23, PF13521.7, PF13479.7, PF12775.8, PF13245.7, PF13671.7, PF06414.13, PF13604.7, PF03215.16, PF13207.7, PF12774.8	99227
estExt2_fgenesh1_pm.C_PHYCAscaffold_1110004	798.902	3.09197	1.62853	0.247306	6.58506	4.54705e-11	5.49556e-09	ETK94054.1	hypothetical protein L915_02834	Phytophthora parasitica	UniRef100_W2JNY2	MFS domain-containing protein	Phytophthora parasitica	PF00083.25, PF07690.17	531328
e_gw1.28.108.1	255.379	0.13050	-2.93789	0.473983	-6.1983	5.70745e-10	5.44067e-08	ETK87655.1	hypothetical protein L915_07939	Phytophthora parasitica	UniRef100_W2GZB4	Uncharacterized protein	Phytophthora parasitica	PF07731.15, PF07732.16, PF00394.23, PF16410.6, PF12997.8	115240
estExt2_fgenesh1_pg.C_PHYCAscaffold_280053	665.409	2.26454	1.17922	0.330011	3.57326	0.00035256	0.00520469	ETK87567.1	hypothetical protein L915_08014	Phytophthora parasitica	UniRef100_W2GX71	Phosphodiesterase	Phytophthora parasitica	PF00233.20, PF14560.7	534810
estExt2_Genewise1.C_PHYCAscaffold_330244	856.67	2.61318	1.38581	0.272507	5.0854	3.66853e-07	1.67047e-05	ETK85463.1	hypothetical protein L915_09732	Phytophthora parasitica	UniRef100_W2L3S7	HTH myb-type domain-containing protein	Phytophthora parasitica		569633
gw1.66.27.1	23.6098	4.35550	2.12284	0.63536	3.34116	0.000834302	0.0100834	ETK83441.1	hypothetical protein L915_11344	Phytophthora parasitica	UniRef100_W2IRT2	Uncharacterized protein	Phytophthora parasitica	PF00240.24, PF11976.9, PF10302.10, PF18036.2, PF18396.2	41716
gw1.50.342.1	155.626	0.42016	-1.25099	0.279019	-4.48353	7.34189e-06	0.000219781	ETK81898.1	hypothetical protein L915_12641	Phytophthora parasitica	UniRef100_W2GFT0	Uncharacterized protein	Phytophthora parasitica	PF03083.17, PF04193.15, PF12822.8	49039
estExt2_Genewise1Plus.C_PHYCAscaffold_90602	1431.68	2.10872	1.07637	0.254481	4.22967	2.34037e-05	0.000576381	ETK80448.1	hypothetical protein L915_13888	Phytophthora parasitica	UniRef100_W2IIE5	Uncharacterized protein	Phytophthora parasitica	PF03092.17, PF03209.16	542614
e_gw1.36.308.1	108.329	20.50542	4.35793	1.58566	2.74834	0.00598979	0.0464667	ETK79494.1	hypothetical protein L915_14662	Phytophthora parasitica	UniRef100_W2G9A6	Histone H3-K79 methyltransferase	Phytophthora parasitica	PF08123.14, PF13837.7, PF02390.18, PF08241.13, PF13649.7	118556
estExt2_Genewise1.C_PHYCAscaffold_810067	1743.21	2.84650	1.50919	0.237661	6.35018	2.15061e-10	2.22494e-08	ETK78359.1	hypothetical protein L915_15595, partial	Phytophthora parasitica	UniRef100_W2PTQ6	1,3-beta-glucan synthase	Phytophthora parasitica	PF02364.16, PF14288.7, PF07690.17, PF17595.3	575955
estExt2_fgenesh1_pm.C_PHYCAscaffold_30158	7318.77	0.28726	-1.79958	0.420892	-4.27563	1.906e-05	0.000486163	ETK75940.1	hypothetical protein L915_17529	Phytophthora parasitica	UniRef100_W2G111	Uncharacterized protein	Phytophthora parasitica	PF01505.19, PF11978.9, PF17795.2, PF17794.2, PF17796.2, PF08982.12, PF12208.9	525392
e_gw1.1.1047.1	424.573	0.44990	-1.15231	0.307611	-3.74601	0.000179667	0.00304118	ETK74886.1	hypothetical protein L915_18404	Phytophthora parasitica	UniRef100_W2FY70	Uncharacterized protein	Phytophthora parasitica	PF07937.12, PF10083.10	96644
e_gw1.429.3.1	170.225	0.47834	-1.06389	0.372251	-2.858	0.00426319	0.0357657	ETK74886.1	hypothetical protein L915_18404	Phytophthora parasitica	UniRef100_W2FY70	Uncharacterized protein	Phytophthora parasitica		133369
e_gw1.18.701.1	53.7171	0.41858	-1.25643	0.460748	-2.72693	0.00639275	0.0486381	ETK74383.1	hypothetical protein L915_18806	Phytophthora parasitica	UniRef100_W2QWY7	Uncharacterized protein	Phytophthora	PF01369.21	110193
e_gw1.29.499.1	955.471	5.32314	2.41228	0.772129	3.12419	0.00178295	0.0182414	ETK74230.1	hypothetical protein L915_18919	Phytophthora parasitica	UniRef100_W2FVZ2	Uncharacterized protein	Phytophthora parasitica	PF16810.6, PF04916.14	115786
e_gw1.38.113.1	102.566	2.77444	1.47219	0.419109	3.51267	0.000443622	0.00618869	ETK73967.1	hypothetical protein L915_19154	Phytophthora parasitica	UniRef100_W2FT91	Uncharacterized protein	Phytophthora parasitica	PF13851.7, PF05300.12	119423
e_gw1.13.386.1	52.0309	3.97522	1.99104	0.617118	3.22635	0.00125382	0.013823	ETK71993.1	hypothetical protein L915_20841	Phytophthora parasitica	UniRef100_W2WGA4	RNA-directed DNA polymerase	Phytophthora parasitica	PF13650.7, PF13975.7	107311
e_gw1.13.433.1	20.4318	73.06090	6.19103	1.70459	3.63197	0.000281267	0.0043457	ETK71993.1	hypothetical protein L915_20841	Phytophthora parasitica	UniRef100_W2WGA4	RNA-directed DNA polymerase	Phytophthora parasitica	PF17919.2	107226
e_gw1.9.589.1	110.303	0.40310	-1.31078	0.458451	-2.85915	0.00424784	0.0357172	ETK71232.1	hypothetical protein L915_21486	Phytophthora parasitica	UniRef100_W2HRY8	Uncharacterized protein	Phytophthora parasitica	PF14977.7	104726
e_gw1.46.182.1	142.827	0.44129	-1.1802	0.327562	-3.60298	0.000314592	0.00476941	ETK71136.1	hypothetical protein L915_21574	Phytophthora parasitica	UniRef100_W2PGG1	ABC transporter domain-containing protein	Phytophthora parasitica (strain INRA-310)	PF01061.25, PF19055.1, PF00005.28, PF13304.7, PF12698.8, PF02463.20	121788
e_gw1.246.6.1	48.3745	0.03942	-4.66509	1.54797	-3.01368	0.00258102	0.0244885	ETK70810.1	hypothetical protein L915_21862, partial	Phytophthora parasitica	UniRef100_W2FL76	DDE_Tnp_1_7 domain-containing protein (Fragment)	Phytophthora parasitica		132858
gw1.14.849.1	59.9409	0.14702	-2.76595	0.82735	-3.34315	0.000828341	0.0100301	ETL50142.1	hypothetical protein L916_00580	Phytophthora parasitica	UniRef100_W2M2P4	SANT domain-containing protein	Phytophthora parasitica	PF00249.32, PF13921.7	83573
e_gw1.18.726.1	125.022	6.91473	2.78967	0.365555	7.63133	2.32341e-14	4.62251e-12	ETL49354.1	hypothetical protein L916_01146	Phytophthora parasitica	UniRef100_W2JSG9	Uncharacterized protein	Phytophthora parasitica	PF00856.29, PF17907.2	110370
e_gw1.8.264.1	123.911	0.35457	-1.49587	0.372837	-4.01212	6.01755e-05	0.00126125	ETL49327.1	hypothetical protein L916_01165	Phytophthora parasitica	UniRef100_W2JU57	Carbonic anhydrase	Phytophthora parasitica	PF00194.22, PF10563.10	103788
gw1.36.411.1	244.142	2.05572	1.03965	0.358756	2.89792	0.00375647	0.0324506	ETL47410.1	hypothetical protein L916_02842	Phytophthora parasitica	UniRef100_A0A0W8D059	Uncharacterized protein	Phytophthora nicotianae	PF01095.20	49809
gw1.51.306.1	72.1323	0.40550	-1.30223	0.474039	-2.74709	0.00601259	0.0465761	ETL46312.1	hypothetical protein L916_03796	Phytophthora parasitica	UniRef100_W2XJM1	Jacalin-type lectin domain-containing protein	Phytophthora parasitica CJ01A1		50991
e_gw1.66.119.1	47.4412	0.22288	-2.16567	0.591325	-3.6624	0.000249865	0.0039892	ETL45674.1	hypothetical protein L916_04274	Phytophthora parasitica	UniRef100_W2JH29	Tnp_zf-ribbon_2 domain-containing protein	Phytophthora parasitica	PF13842.7, PF12557.9, PF01220.20	126981
gw1.17.527.1	2782.48	2.52022	1.33355	0.452628	2.94623	0.0032167	0.0288677	ETL43161.1	hypothetical protein L916_06254	Phytophthora parasitica	UniRef100_W2J9Q7	Uncharacterized protein	Phytophthora parasitica	PF07731.15, PF07732.16, PF02535.23, PF00394.23	64839
gw1.7.405.1	31.9083	0.24681	-2.01851	0.676633	-2.98317	0.00285279	0.0262953	ETL41620.1	hypothetical protein L916_07445	Phytophthora parasitica	UniRef100_W2LBK8	Uncharacterized protein	Phytophthora parasitica		68510
e_gw1.27.541.1	35.5161	0.17794	-2.4905	0.706672	-3.52427	0.000424651	0.00599518	ETL41570.1	hypothetical protein L916_07494, partial	Phytophthora parasitica	UniRef100_W2J538	DDE_Tnp_1_7 domain-containing protein (Fragment)	Phytophthora parasitica		114805
e_gw1.50.288.1	183.609	0.22352	-2.16155	0.300765	-7.18684	6.63081e-13	1.07187e-10	ETL35324.1	hypothetical protein L916_12529	Phytophthora parasitica	UniRef100_W2IM68	Uncharacterized protein	Phytophthora parasitica	PF14362.7, PF14661.7, PF14662.7, PF10491.10, PF07366.13	123320
estExt2_Genewise1Plus.C_PHYCAscaffold_1060038	1077.55	6.13840	2.61786	0.299663	8.73604	2.41433e-18	7.26096e-16	ETL32528.1	hypothetical protein L916_14911	Phytophthora parasitica	UniRef100_W2KN49	Uncharacterized protein	Phytophthora parasitica	PF03083.17, PF04193.15	557288
estExt2_Genewise1.C_PHYCAscaffold_70082	491.013	0.46469	-1.10565	0.308712	-3.58149	0.000341638	0.00506659	ETL30253.1	hypothetical protein L916_16740	Phytophthora parasitica	UniRef100_W2W8U1	Calmodulin	Phytophthora parasitica	PF13499.7, PF00036.33, PF00400.33, PF13202.7, PF13405.7	561437
e_gw1.1.1138.1	387.575	2.95087	1.56114	0.212161	7.3583	1.86271e-13	3.21181e-11	ETL26995.1	hypothetical protein L916_19417	Phytophthora parasitica	UniRef100_W2HYK6	Uncharacterized protein	Phytophthora parasitica		97028
estExt2_fgenesh1_pm.C_PHYCAscaffold_40242	183.288	0.38072	-1.3932	0.264749	-5.26236	1.42219e-07	7.26948e-06	ETM03603.1	hypothetical protein L917_00198	Phytophthora parasitica	UniRef100_W2M1L5	Uncharacterized protein	Phytophthora parasitica	PF19037.1, PF19036.1, PF19038.1	525682
e_gw1.93.91.1	198.317	0.36936	-1.43692	0.491834	-2.92154	0.00348303	0.0304959	ETM03375.1	hypothetical protein L917_00399	Phytophthora parasitica	UniRef100_W2RET1	Aldo_ket_red domain-containing protein	Phytophthora parasitica (strain INRA-310)	PF00248.22	130383
estExt2_Genewise1.C_PHYCAscaffold_1080005	90.7404	3.01643	1.59284	0.442926	3.59618	0.000322922	0.00486583	ETM03318.1	hypothetical protein L917_00433	Phytophthora parasitica	UniRef100_W2XVQ7	Carboxylic ester hydrolase	Phytophthora	PF00135.29, PF07859.14, PF00326.22	577335
estExt2_Genewise1.C_PHYCAscaffold_80504	491.878	3.47780	1.79818	0.29889	6.01619	1.78572e-09	1.45239e-07	ETM02278.1	hypothetical protein L917_01225, partial	Phytophthora parasitica	UniRef100_W2P6E2	Uncharacterized protein	Phytophthora		562062
estExt2_Genewise1Plus.C_PHYCAscaffold_60716	266.239	0.37344	-1.42105	0.351979	-4.03731	5.40668e-05	0.00116338	ETM01898.1	hypothetical protein L917_01559	Phytophthora parasitica	UniRef100_W2LWQ1	Uncharacterized protein	Phytophthora	PF14389.7	541405
e_gw1.92.129.1	586.892	6.01858	2.58942	0.319104	8.11467	4.87107e-16	1.18854e-13	ETL99560.1	hypothetical protein L917_03607	Phytophthora parasitica	UniRef100_A0A0W8CTW2	Succinate dehydrogenase iron-sulfur subunit	Phytophthora	PF05187.14, PF12946.8	130237
estExt2_Genewise1.C_PHYCAscaffold_410166	2357.6	2.73149	1.44969	0.382767	3.78738	0.000152243	0.00267866	ETL96691.1	hypothetical protein L917_05865	Phytophthora parasitica	UniRef100_W2LH18	SCP domain-containing protein	Phytophthora parasitica	PF00188.27, PF00721.22	571233
gw1.30.469.1	72.2923	3.88632	1.95841	0.415214	4.71662	2.398e-06	8.56657e-05	ETL94696.1	hypothetical protein L917_07435	Phytophthora parasitica	UniRef100_W2QBT9	Uncharacterized protein	Phytophthora parasitica (strain INRA-310)	PF01419.18	71436
estExt2_Genewise1.C_PHYCAscaffold_300360	10320	2.05016	1.03574	0.260039	3.98302	6.80441e-05	0.00140342	ETL94500.1	hypothetical protein L917_07560	Phytophthora parasitica	UniRef100_W2LCX1	Ubiquitin carboxyl-terminal hydrolase	Phytophthora parasitica	PF00443.30, PF13423.7, PF15499.7, PF00240.24	568885
estExt2_Genewise1Plus.C_PHYCAscaffold_160444	9919.25	0.23455	-2.09205	0.384497	-5.441	5.29824e-08	2.979e-06	ETL94023.1	hypothetical protein L917_07929	Phytophthora parasitica	UniRef100_W2QBI4	N-acetyltransferase domain-containing protein	Phytophthora parasitica (strain INRA-310)	PF02567.17, PF00583.26, PF13673.8, PF13508.8, PF13523.7, PF14542.7	544944
e_gw1.19.653.1	54.6816	5.22279	2.38482	0.605958	3.93562	8.29813e-05	0.00164588	ETL91642.1	hypothetical protein L917_09824	Phytophthora parasitica	UniRef100_W2N8S7	Jacalin-type lectin domain-containing protein	Phytophthora parasitica	PF01419.18	110856
estExt2_Genewise1.C_PHYCAscaffold_50789	3857.84	2.59107	1.37355	0.490849	2.79831	0.00513708	0.0412882	ETL91205.1	hypothetical protein L917_10220	Phytophthora parasitica	UniRef100_W2N765	Uncharacterized protein	Phytophthora parasitica		560846
estExt2_Genewise1Plus.C_PHYCAscaffold_40247	2696.56	0.37052	-1.43237	0.244242	-5.86455	4.50361e-09	3.26447e-07	ETL90339.1	hypothetical protein L917_10943	Phytophthora parasitica	UniRef100_W2N4N6	Aminotran_1_2 domain-containing protein	Phytophthora parasitica	PF00155.22, PF01053.21, PF00266.20	539942
e_gw1.59.198.1	95.1456	0.48959	-1.03035	0.319861	-3.22123	0.00127644	0.0140008	ETL88155.1	hypothetical protein L917_12752	Phytophthora parasitica	UniRef100_W2WLJ3	Uncharacterized protein	Phytophthora parasitica		125649
estExt2_Genewise1.C_PHYCAscaffold_770081	216.274	0.18452	-2.43817	0.881051	-2.76735	0.00565142	0.0443472	ETL85862.1	hypothetical protein L917_14648	Phytophthora parasitica	UniRef100_W2KLD6	Uncharacterized protein	Phytophthora parasitica	PF14724.7	575673
estExt2_Genewise1.C_PHYCAscaffold_60386	808.452	4.31810	2.1104	0.687271	3.07069	0.00213564	0.0210184	ETL84127.1	hypothetical protein L917_16006	Phytophthora parasitica	UniRef100_W2G382	FYVE-type domain-containing protein	Phytophthora parasitica		561200
estExt2_Genewise1Plus.C_PHYCAscaffold_130395	1419.56	3.24610	1.69871	0.342084	4.96575	6.84354e-07	2.89218e-05	ETL84072.1	hypothetical protein L917_16067	Phytophthora parasitica	UniRef100_W2KG73	HTH myb-type domain-containing protein	Phytophthora parasitica	PF00249.32, PF13222.7, PF13863.7	543978
e_gw1.28.240.1	495.207	4.89855	2.29235	0.837969	2.73561	0.00622656	0.0478292	ETL80783.1	hypothetical protein L917_18747, partial	Phytophthora parasitica	UniRef100_W2PJ43	Uncharacterized protein	Phytophthora parasitica (strain INRA-310)	PF00314.18	115210
estExt2_Genewise1.C_PHYCAscaffold_640111	1185.74	2.47832	1.30936	0.292645	4.47425	7.66806e-06	0.000227439	ETL80527.1	hypothetical protein L917_18985	Phytophthora parasitica	UniRef100_W2K5Y0	Uncharacterized protein	Phytophthora parasitica	PF01130.22, PF10101.10	574624
e_gw1.13.435.1	96.9753	2.51410	1.33004	0.360566	3.68877	0.000225342	0.00367018	ETL78750.1	hypothetical protein L917_20504	Phytophthora parasitica	UniRef100_W2PF54	Cation-transporting ATPase	Phytophthora parasitica		107409
gw1.71.198.1	144.041	0.39660	-1.33423	0.481855	-2.76895	0.00562374	0.0443043	RAW33618.1	hypothetical protein PC110_g10046	Phytophthora cactorum	UniRef100_A0A329SDA8	Cyclic nucleotide-binding domain-containing protein	Phytophthora cactorum	PF00027.30, PF00753.28, PF12706.8, PF08795.11	74327
e_gw1.2.546.1	337.566	0.48985	-1.0296	0.317278	-3.24511	0.00117407	0.0131577	RAW33059.1	hypothetical protein PC110_g10600	Phytophthora cactorum	UniRef100_A0A329S8X8	Uncharacterized protein	Phytophthora cactorum	PF18903.1	97732
e_gw1.30.564.1	459.781	0.37071	-1.43164	0.291649	-4.90877	9.16487e-07	3.72705e-05	RAW32566.1	hypothetical protein PC110_g11083	Phytophthora cactorum	UniRef100_A0A329S9I6	Uncharacterized protein	Phytophthora cactorum	PF00515.29, PF07719.18, PF13414.7, PF13432.7, PF13181.7, PF13431.7, PF13371.7, PF13424.7, PF13174.7, PF12895.8, PF13428.7, PF14559.7, PF12569.9, PF13176.7, PF13429.7, PF14561.7, PF04733.15, PF03704.18, PF14853.7, PF10516.10, PF10255.10, PF07721.15, PF17004.6	116364
e_gw1.30.440.1	162.349	0.33436	-1.58053	0.266698	-5.92627	3.09886e-09	2.38539e-07	RAW32568.1	hypothetical protein PC110_g11085	Phytophthora cactorum	UniRef100_A0A6A5I8R6	Phenylalanyl-tRNA synthetase beta subunit	Phytophthora cactorum		116254
gw1.30.91.1	182.876	0.47049	-1.08778	0.340226	-3.19722	0.0013876	0.0149786	RAW32584.1	hypothetical protein PC110_g11094	Phytophthora cactorum	UniRef100_A0A329S6N5	Protein kinase domain-containing protein	Phytophthora cactorum	PF00069.26, PF07714.18, PF17667.2, PF06293.15	39967
e_gw1.87.14.1	75.3286	6.40356	2.67888	0.970656	2.75986	0.00578261	0.0452394	RAW31894.1	hypothetical protein PC110_g11761, partial	Phytophthora cactorum	UniRef100_A0A329S4J9	RNase H domain-containing protein (Fragment)	Phytophthora cactorum	PF13456.7, PF00075.25	129839
estExt2_Genewise1Plus.C_PHYCAscaffold_380187	10127.9	0.46675	-1.09928	0.303952	-3.61662	0.000298479	0.00455181	RAW31843.1	hypothetical protein PC110_g11819	Phytophthora cactorum	UniRef100_A0A329S4R3	Queuosine salvage protein	Phytophthora cactorum	PF10343.10, PF10776.10, PF12441.9	550712
estExt2_fgenesh1_pg.C_PHYCAscaffold_540035	2989.13	0.37777	-1.4044	0.270022	-5.20108	1.98136e-07	9.74256e-06	RAW31804.1	hypothetical protein PC110_g11841	Phytophthora cactorum	UniRef100_A0A329S4A8	Anoct_dimer domain-containing protein	Phytophthora cactorum	PF04547.13, PF16178.6, PF07264.12, PF02714.16	536486
e_gw1.54.125.1	2310.12	3.93475	1.97627	0.414278	4.7704	1.83864e-06	6.80814e-05	RAW31822.1	hypothetical protein PC110_g11850	Phytophthora cactorum	UniRef100_A0A329S8E9	Uncharacterized protein	Phytophthora cactorum	PF00230.21	124758
estExt2_Genewise1Plus.C_PHYCAscaffold_870012	866.779	2.49870	1.32118	0.304534	4.33836	1.43551e-05	0.000381975	RAW31594.1	hypothetical protein PC110_g12061	Phytophthora cactorum	UniRef100_A0A329S3Q7	Uncharacterized protein	Phytophthora cactorum	PF13738.7	556356
estExt2_Genewise1.C_PHYCAscaffold_330331	222.288	3.39499	1.76341	0.552383	3.19236	0.00141114	0.0152073	RAW31452.1	hypothetical protein PC110_g12180	Phytophthora cactorum	UniRef100_A0A329S7G4	Uncharacterized protein	Phytophthora cactorum	PF05547.12, PF13688.7, PF10462.10, PF13583.7, PF13574.7	569704
gw1.1.1323.1	25.413	0.03886	-4.68567	1.51071	-3.10163	0.00192459	0.0193838	RAW31364.1	hypothetical protein PC110_g12288	Phytophthora cactorum	UniRef100_A0A329S342	Uncharacterized protein	Phytophthora cactorum		78685
e_gw1.30.351.1	2734.78	0.41793	-1.25867	0.403538	-3.11908	0.00181419	0.0184733	RAW31064.1	hypothetical protein PC110_g12563	Phytophthora cactorum	UniRef100_A0A6A5JT76	Uncharacterized protein	Phytophthora cactorum	PF02656.16	116166
e_gw1.1.446.1	168.982	0.27161	-1.88037	0.371007	-5.06827	4.0145e-07	1.79639e-05	RAW30988.1	hypothetical protein PC110_g12668	Phytophthora cactorum	UniRef100_H3GKB8	Uncharacterized protein	Phytophthora ramorum		96285
e_gw1.21.473.1	1689.33	0.42519	-1.23382	0.37334	-3.30482	0.000950365	0.0110523	RAW30988.1	hypothetical protein PC110_g12668	Phytophthora cactorum	UniRef100_A0A329S5R5	Uncharacterized protein	Phytophthora cactorum		111973
estExt2_Genewise1Plus.C_PHYCAscaffold_520265	236.807	0.31296	-1.67595	0.360325	-4.65121	3.29993e-06	0.000112896	RAW30953.1	hypothetical protein PC110_g12679	Phytophthora cactorum	UniRef100_A0A329S267	Uncharacterized protein	Phytophthora cactorum	PF04749.18, PF00335.21, PF07219.14	553345
e_gw1.7.844.1	187.512	0.33247	-1.58872	0.485984	-3.26908	0.00107897	0.012253	RAW30819.1	hypothetical protein PC110_g12823	Phytophthora cactorum	UniRef100_W2G3R4	Uncharacterized protein	Phytophthora parasitica	PF05055.13, PF08702.11, PF19111.1, PF05377.12, PF03176.16, PF16921.6, PF05478.12, PF07889.13, PF13747.7, PF10473.10, PF08028.12	103177
e_gw1.15.28.1	295.584	0.40562	-1.30178	0.329289	-3.95332	7.70752e-05	0.00155497	RAW42504.1	hypothetical protein PC110_g1329	Phytophthora cactorum	UniRef100_A0A329T1D4	DUF4200 domain-containing protein	Phytophthora cactorum	PF13863.7, PF12841.8, PF05531.13	108707
estExt2_Genewise1Plus.C_PHYCAscaffold_360280	1814.06	5.11763	2.35547	0.397145	5.93102	3.01053e-09	2.33127e-07	RAW30174.1	hypothetical protein PC110_g13476	Phytophthora cactorum	UniRef100_A0A329RZY4	Uncharacterized protein	Phytophthora cactorum	PF00332.19, PF04499.16, PF04970.14, PF02862.18, PF10428.10, PF06413.12, PF12722.8	550269
estExt2_Genewise1Plus.C_PHYCAscaffold_360286	145.767	4.64243	2.21488	0.391112	5.66304	1.48718e-08	9.32831e-07	RAW30178.1	hypothetical protein PC110_g13478	Phytophthora cactorum	UniRef100_A0A329S3M0	Uncharacterized protein	Phytophthora cactorum	PF00332.19, PF07745.14, PF15465.7	550275
e_gw1.7.344.1	203.072	0.45019	-1.1514	0.293203	-3.92698	8.60185e-05	0.00169572	RAW29988.1	hypothetical protein PC110_g13650	Phytophthora cactorum	UniRef100_A0A329S341	Uncharacterized protein	Phytophthora cactorum	PF00612.28	103296
estExt2_Genewise1.C_PHYCAscaffold_180438	1723.59	0.40001	-1.3219	0.302322	-4.37249	1.22839e-05	0.000337274	RAW29972.1	hypothetical protein PC110_g13663	Phytophthora cactorum	UniRef100_A0A329RYZ5	Poly [ADP-ribose] polymerase	Phytophthora cactorum	PF05406.16, PF02877.15	565594
estExt2_Genewise1Plus.C_PHYCAscaffold_430311	623.385	3.82434	1.93521	0.250838	7.71499	1.20987e-14	2.4835e-12	RAW29960.1	hypothetical protein PC110_g13683	Phytophthora cactorum	UniRef100_A0A329S086	Uncharacterized protein	Phytophthora cactorum	PF07648.16, PF00050.22, PF06020.12	551809
e_gw1.128.8.1	476.041	0.40462	-1.30538	0.303222	-4.30502	1.66967e-05	0.000433578	RAW42443.1	hypothetical protein PC110_g1376	Phytophthora cactorum	UniRef100_A0A329SZ79	Uncharacterized protein	Phytophthora cactorum	PF10143.10, PF17673.2, PF18096.2, PF07321.13	132036
e_gw1.31.239.1	126.299	0.36165	-1.46732	0.444062	-3.30432	0.000952064	0.0110621	RAW29831.1	hypothetical protein PC110_g13802	Phytophthora cactorum	UniRef100_A0A329RZD1	Uncharacterized protein	Phytophthora cactorum	PF06337.13, PF00787.25, PF00612.28	116835
estExt2_Genewise1Plus.C_PHYCAscaffold_40996	493.629	3.45709	1.78956	0.251264	7.12224	1.06189e-12	1.57843e-10	RAW29689.1	hypothetical protein PC110_g13938	Phytophthora cactorum	UniRef100_A0A329RZ87	Uncharacterized protein	Phytophthora cactorum	PF09753.10	540450
estExt2_fgenesh1_pm.C_PHYCAscaffold_1090001	1473.41	2.11644	1.08164	0.164399	6.57935	4.72499e-11	5.65773e-09	RAW29403.1	hypothetical protein PC110_g14235	Phytophthora cactorum	UniRef100_A0A329RXF9	Histone acetyltransferase	Phytophthora cactorum	PF08214.12, PF00439.26, PF00628.30, PF17848.2	531319
e_gw1.36.395.1	73.618	3.73981	1.90296	0.613659	3.10101	0.0019286	0.0194091	RAW29327.1	hypothetical protein PC110_g14319	Phytophthora cactorum	UniRef100_A0A6A5IWU4	P-loop containing nucleoside triphosphate hydrolase	Phytophthora cactorum	PF01926.24, PF04548.17, PF13401.7, PF03193.17, PF00005.28, PF00004.30, PF13191.7, PF13555.7, PF00350.24, PF04102.13, PF02421.19, PF00910.23, PF13479.7, PF13245.7, PF13476.7	118371
e_gw1.103.15.1	295.134	0.49663	-1.00976	0.339384	-2.97528	0.00292722	0.0268506	RAW29279.1	hypothetical protein PC110_g14352	Phytophthora cactorum	UniRef100_A0A329RY48	Uncharacterized protein	Phytophthora cactorum	PF13385.7	131229
estExt2_Genewise1Plus.C_PHYCAscaffold_810108	641.394	2.38640	1.25483	0.352023	3.56464	0.000364355	0.00533055	RAW29130.1	hypothetical protein PC110_g14505	Phytophthora cactorum	UniRef100_A0A329RXS4	BZIP domain-containing protein	Phytophthora cactorum	PF00170.22, PF07716.16, PF03961.14	556021
e_gw1.13.853.1	75.8437	0.22225	-2.16972	0.6249	-3.47211	0.000516379	0.00693438	RAW29009.1	hypothetical protein PC110_g14622	Phytophthora cactorum	UniRef100_A0A329RXE1	FYVE-type domain-containing protein	Phytophthora cactorum	PF06521.12	107124
estExt2_Genewise1.C_PHYCAscaffold_340188	660.727	2.30910	1.20733	0.196018	6.15928	7.30758e-10	6.75011e-08	RAW42353.1	hypothetical protein PC110_g1464	Phytophthora cactorum	UniRef100_A0A329SYZ2	Sulfhydryl oxidase	Phytophthora cactorum	PF00085.21, PF04777.14, PF04756.14, PF13462.7, PF13098.7, PF13905.7, PF12760.8, PF12861.8, PF12172.9	569846
e_gw1.7.727.1	385.394	0.35443	-1.49642	0.302954	-4.93944	7.83485e-07	3.25789e-05	RAW28898.1	hypothetical protein PC110_g14731	Phytophthora cactorum	UniRef100_A0A329S027	Uncharacterized protein	Phytophthora cactorum	PF00632.26, PF00641.19, PF04810.16, PF12773.8	103254
estExt2_Genewise1Plus.C_PHYCAscaffold_310209	316.706	3.67584	1.87808	0.305602	6.14549	7.97172e-10	7.25988e-08	RAW28768.1	hypothetical protein PC110_g14863	Phytophthora cactorum	UniRef100_A0A329RZS7	Expansin-like EG45 domain-containing protein	Phytophthora cactorum	PF03330.19, PF11744.9, PF09726.10	549134
e_gw1.44.247.1	565.206	2.85577	1.51388	0.304493	4.97179	6.63371e-07	2.83126e-05	RAW28541.1	hypothetical protein PC110_g15079	Phytophthora cactorum	UniRef100_A0A329RVJ6	Cellulase domain-containing protein	Phytophthora cactorum	PF00150.19	121580
estExt2_Genewise1Plus.C_PHYCAscaffold_330157	1199.44	3.67870	1.8792	0.222703	8.43815	3.22402e-17	8.50878e-15	RAW42237.1	hypothetical protein PC110_g1539	Phytophthora cactorum	UniRef100_A0A329SZ97	Cellulase domain-containing protein	Phytophthora cactorum	PF00150.19	549616
e_gw1.32.323.1	143.756	2.10710	1.07526	0.277378	3.87652	0.000105961	0.0020051	RAW28173.1	hypothetical protein PC110_g15441	Phytophthora cactorum	UniRef100_A0A329RTZ8	Uncharacterized protein	Phytophthora cactorum	PF12400.9	117117
e_gw1.24.531.1	571.938	2.07329	1.05192	0.359496	2.9261	0.00343243	0.0302166	RAW28044.1	hypothetical protein PC110_g15569	Phytophthora cactorum	UniRef100_A0A329RTK4	Uncharacterized protein	Phytophthora cactorum		113317
gw1.54.266.1	182.531	3.75304	1.90806	0.474832	4.01839	5.85975e-05	0.00124023	RAW28029.1	hypothetical protein PC110_g15575	Phytophthora cactorum	UniRef100_A0A329RUR7	MFS domain-containing protein	Phytophthora cactorum	PF07690.17	56147
estExt2_Genewise1.C_PHYCAscaffold_20632	466.839	3.16200	1.66084	0.260732	6.3699	1.89147e-10	1.97262e-08	RAW27995.1	hypothetical protein PC110_g15612	Phytophthora cactorum	UniRef100_A0A329RU16	Uncharacterized protein	Phytophthora cactorum		558850
e_gw1.167.5.1	172.05	0.29416	-1.76532	0.519895	-3.39553	0.000684952	0.00866612	RAW27921.1	hypothetical protein PC110_g15683	Phytophthora cactorum	UniRef100_A0A6A3K6I9	MULE domain-containing protein	Phytophthora rubi	PF01523.17, PF03101.16	132442
estExt2_fgenesh1_pg.C_PHYCAscaffold_10100	117.845	0.38668	-1.37077	0.399795	-3.42868	0.000606518	0.00780447	RAW27749.1	hypothetical protein PC110_g15857	Phytophthora cactorum	UniRef100_A0A329RU27	Uncharacterized protein	Phytophthora cactorum		531516
estExt2_Genewise1.C_PHYCAscaffold_1220003	344.561	0.49942	-1.00168	0.328591	-3.0484	0.00230063	0.0222526	RAW27301.1	hypothetical protein PC110_g16298	Phytophthora cactorum	UniRef100_A0A329RS09	Uncharacterized protein	Phytophthora cactorum	PF04612.13, PF13654.7, PF11932.9	577500
e_gw1.13.632.1	333.697	3.35368	1.74574	0.395878	4.4098	1.03466e-05	0.000292784	RAW27283.1	hypothetical protein PC110_g16322	Phytophthora cactorum	UniRef100_A0A329RRI3	GH10 domain-containing protein	Phytophthora cactorum	PF00331.21, PF13204.7, PF02449.16	107267
gw1.2.828.1	614.687	0.49954	-1.00134	0.210214	-4.76345	1.90315e-06	6.9919e-05	RAW26985.1	hypothetical protein PC110_g16617	Phytophthora cactorum	UniRef100_A0A329RQT4	Uncharacterized protein	Phytophthora cactorum	PF01595.21, PF00571.29	77267
estExt2_Genewise1Plus.C_PHYCAscaffold_40234	108.297	0.26521	-1.91481	0.42391	-4.51702	6.27167e-06	0.000192192	RAW26881.1	hypothetical protein PC110_g16718	Phytophthora cactorum	UniRef100_A0A329RQY5	Uncharacterized protein	Phytophthora cactorum		539931
estExt2_fgenesh1_pm.C_PHYCAscaffold_460076	71.7828	0.22312	-2.1641	0.616239	-3.51179	0.0004451	0.00620083	RAW26825.1	hypothetical protein PC110_g16778	Phytophthora cactorum	UniRef100_A0A329RQB7	Uncharacterized protein	Phytophthora cactorum	PF06679.13	529608
gw1.61.192.1	209.298	2.42624	1.27872	0.251765	5.07903	3.79358e-07	1.70936e-05	RAW26541.1	hypothetical protein PC110_g17057	Phytophthora cactorum	UniRef100_A0A6A5ILN4	Peptidase S1, PA clan	Phytophthora cactorum	PF00089.27, PF13365.7	58796
e_gw1.44.432.1	60.678	14.00384	3.80775	1.18598	3.21063	0.00132446	0.0144365	RAW26486.1	hypothetical protein PC110_g17112	Phytophthora cactorum	UniRef100_A0A329RSH0	DDE_3 domain-containing protein	Phytophthora cactorum	PF13358.7, PF03184.20	121390
estExt2_Genewise1Plus.C_PHYCAscaffold_380328	830.799	2.50222	1.32321	0.254445	5.20037	1.98891e-07	9.74264e-06	RAW26460.1	hypothetical protein PC110_g17136	Phytophthora cactorum	UniRef100_A0A329RQ58	Uncharacterized protein	Phytophthora cactorum		550791
estExt2_Genewise1.C_PHYCAscaffold_110687	368.915	3.13272	1.64742	0.283084	5.81953	5.90143e-09	4.1738e-07	RAW26257.1	hypothetical protein PC110_g17334	Phytophthora cactorum	UniRef100_A0A329RNE9	Expansin-like EG45 domain-containing protein	Phytophthora cactorum	PF03330.19, PF00967.18	563328
estExt2_Genewise1Plus.C_PHYCAscaffold_90343	368.444	2.79721	1.48399	0.372383	3.98511	6.74478e-05	0.00139335	RAW26109.1	hypothetical protein PC110_g17481	Phytophthora cactorum	UniRef100_A0A329RPA9	PKS_ER domain-containing protein	Phytophthora cactorum	PF08240.13, PF00107.27, PF13602.7, PF01262.22	542432
e_gw1.31.221.1	583.871	0.47962	-1.06004	0.308617	-3.43482	0.000592939	0.00768325	RAW25847.1	hypothetical protein PC110_g17734	Phytophthora cactorum	UniRef100_A0A329RM98	Uncharacterized protein	Phytophthora cactorum	PF07393.12, PF17767.2	116527
estExt2_fgenesh1_pm.C_PHYCAscaffold_940025	91.7746	2.41688	1.27315	0.395622	3.21809	0.00129046	0.0141269	RAW25839.1	hypothetical protein PC110_g17750	Phytophthora cactorum	UniRef100_A0A329RNJ7	Uncharacterized protein	Phytophthora cactorum	PF14769.7, PF10139.10	531090
estExt2_fgenesh1_pm.C_PHYCAscaffold_600024	260.62	2.52139	1.33422	0.284373	4.69178	2.70837e-06	9.59581e-05	RAW25745.1	hypothetical protein PC110_g17845	Phytophthora cactorum	UniRef100_A0A329RLZ4	Uncharacterized protein	Phytophthora cactorum	PF12406.9	530272
estExt2_Genewise1Plus.C_PHYCAscaffold_230027	336.363	4.67729	2.22567	0.378923	5.87368	4.26233e-09	3.11415e-07	RAW25666.1	hypothetical protein PC110_g17919	Phytophthora cactorum	UniRef100_A0A329RPM6	Uncharacterized protein	Phytophthora cactorum	PF07714.18, PF00069.26, PF00610.22	546881
estExt2_fgenesh1_pm.C_PHYCAscaffold_540060	146.954	0.11709	-3.09436	1.11149	-2.78397	0.00536988	0.0427343	RAW25607.1	hypothetical protein PC110_g17973	Phytophthora cactorum	UniRef100_A0A329RLN6	Uncharacterized protein	Phytophthora cactorum	PF05250.12, PF17190.5, PF16752.6	530090
estExt2_fgenesh1_pg.C_PHYCAscaffold_240059	860.148	3.90188	1.96417	0.20332	9.6605	4.43706e-22	1.85097e-19	RAW25557.1	hypothetical protein PC110_g18025	Phytophthora cactorum	UniRef100_A0A329RLJ2	Uncharacterized protein	Phytophthora cactorum	PF00067.23	534494
estExt2_fgenesh1_pg.C_PHYCAscaffold_740005	453.725	0.42002	-1.25148	0.287662	-4.35054	1.35805e-05	0.000367412	RAW25437.1	hypothetical protein PC110_g18147	Phytophthora cactorum	UniRef100_A0A329RL99	ANK_REP_REGION domain-containing protein	Phytophthora cactorum	PF12796.8, PF13637.7, PF13606.7, PF00023.31, PF13857.7	537104
e_gw1.24.412.1	69.058	3.04157	1.60482	0.384819	4.17032	3.04172e-05	0.00072709	RAW25344.1	hypothetical protein PC110_g18238	Phytophthora cactorum	UniRef100_W2J5Y3	Peptidase S1 domain-containing protein	Phytophthora parasitica	PF00089.27	113701
estExt2_Genewise1.C_PHYCAscaffold_150381	146.716	2.59086	1.37343	0.341986	4.01603	5.91858e-05	0.00124595	RAW25263.1	hypothetical protein PC110_g18321	Phytophthora cactorum	UniRef100_A0A329RKI4	Aa_trans domain-containing protein	Phytophthora cactorum	PF01490.19, PF12794.8	564622
e_gw1.77.92.1	450.833	0.30983	-1.69045	0.273828	-6.17343	6.68256e-10	6.26223e-08	RAW25197.1	hypothetical protein PC110_g18384	Phytophthora cactorum	UniRef100_A0A329RKK9	Uncharacterized protein	Phytophthora cactorum	PF03083.17, PF03358.16, PF14184.7, PF05545.12	128549
estExt2_fgenesh1_pm.C_PHYCAscaffold_1040019	3264.96	3.62138	1.85654	0.191459	9.6968	3.11093e-22	1.34102e-19	RAW25054.1	hypothetical protein PC110_g18527	Phytophthora cactorum	UniRef100_A0A329RK62	Ubiquitin-like domain-containing protein	Phytophthora cactorum	PF00240.24, PF14560.7, PF11717.9, PF13881.7, PF11976.9, PF00761.21, PF02820.19, PF10302.10	531269
e_gw1.12.838.1	68.1671	2.67879	1.42158	0.443372	3.20629	0.00134458	0.0145995	RAW24970.1	hypothetical protein PC110_g18609	Phytophthora cactorum	UniRef100_A0A329REG5	Pectate lyase	Phytophthora cactorum	PF03211.14	106531
estExt2_Genewise1Plus.C_PHYCAscaffold_270399	218.9	0.45758	-1.1279	0.320505	-3.51913	0.000432958	0.00608588	RAW41923.1	hypothetical protein PC110_g1868	Phytophthora cactorum	UniRef100_A0A329SXS7	GpcrRhopsn4 domain-containing protein	Phytophthora cactorum	PF10192.10, PF06814.14	548165
gw1.27.258.1	134.919	0.49823	-1.0051	0.360884	-2.78512	0.00535082	0.0426089	RAW41882.1	hypothetical protein PC110_g1875	Phytophthora cactorum	UniRef100_A0A329T1W3	Protein kinase domain-containing protein	Phytophthora cactorum	PF00069.26, PF07714.18, PF01163.23	56702
gw1.6.888.1	520.007	0.48998	-1.02921	0.271635	-3.78893	0.000151295	0.00266924	RAW24537.1	hypothetical protein PC110_g19035	Phytophthora cactorum	UniRef100_A0A329RIW3	DDE Tnp4 domain-containing protein	Phytophthora cactorum	PF13359.7, PF01609.22	78345
e_gw1.10.194.1	191.958	0.49121	-1.02558	0.308369	-3.32583	0.00088155	0.0104685	RAW24351.1	hypothetical protein PC110_g19222	Phytophthora cactorum	UniRef100_A0A329RJ21	MFS domain-containing protein	Phytophthora cactorum	PF00083.25, PF07690.17, PF01770.19, PF04226.14, PF11255.9	105289
gw1.28.61.1	204.632	0.27865	-1.84348	0.283868	-6.49415	8.3506e-11	9.4728e-09	RAW24337.1	hypothetical protein PC110_g19233	Phytophthora cactorum	UniRef100_A0A329RIC4	Pept_C1 domain-containing protein	Phytophthora cactorum	PF00112.24, PF03051.16	40265
e_gw1.4.643.1	200.979	2.58277	1.36892	0.297922	4.59489	4.32979e-06	0.000142839	RAW24296.1	hypothetical protein PC110_g19279	Phytophthora cactorum	UniRef100_A0A6A5IT12	1, 4-beta cellobiohydrolase	Phytophthora cactorum	PF01341.18, PF11328.9	100188
estExt2_Genewise1Plus.C_PHYCAscaffold_930026	65.2047	3.15345	1.65693	0.50021	3.31247	0.000924765	0.0108818	RAW24222.1	hypothetical protein PC110_g19348	Phytophthora cactorum	UniRef100_A0A329RLR9	Uncharacterized protein	Phytophthora cactorum		556638
e_gw1.52.217.1	47.4983	0.21429	-2.22238	0.661447	-3.35987	0.000779782	0.00960705	RAW24100.1	hypothetical protein PC110_g19471	Phytophthora cactorum	UniRef100_A0A329RI60	Uncharacterized protein	Phytophthora cactorum	PF15507.7	124035
e_gw1.13.765.1	5964.84	2.32124	1.21489	0.237428	5.11691	3.10589e-07	1.45527e-05	RAW23823.1	hypothetical protein PC110_g19748	Phytophthora cactorum	UniRef100_A0A329RGE5	Uncharacterized protein	Phytophthora cactorum	PF00191.21, PF03505.15	107407
estExt2_Genewise1Plus.C_PHYCAscaffold_80001	78.154	0.42757	-1.22576	0.348476	-3.5175	0.000435633	0.00609429	RAW23661.1	hypothetical protein PC110_g19903	Phytophthora cactorum	UniRef100_A0A329S3D9	Uncharacterized protein	Phytophthora cactorum		541864
e_gw1.29.161.1	382.249	2.05503	1.03916	0.361332	2.87592	0.00402856	0.0342295	RAW23643.1	hypothetical protein PC110_g19924	Phytophthora cactorum	UniRef100_A0A329RFY3	Uncharacterized protein	Phytophthora cactorum	PF16810.6, PF12153.9, PF01442.19	115890
e_gw1.20.343.1	134.978	3.39032	1.76142	0.31788	5.54114	3.00502e-08	1.77447e-06	RAW41829.1	hypothetical protein PC110_g2006	Phytophthora cactorum	UniRef100_A0A329SZ10	Uncharacterized protein	Phytophthora cactorum	PF10277.10, PF10327.10, PF09253.11, PF05767.13, PF00003.23	111632
e_gw1.20.318.1	286.354	2.33664	1.22444	0.340319	3.59791	0.000320786	0.00484061	RAW41853.1	hypothetical protein PC110_g2016	Phytophthora cactorum	UniRef100_A0A329SXH9	LigB domain-containing protein	Phytophthora cactorum	PF02900.19	111336
e_gw1.315.2.1	134.504	3.80138	1.92652	0.467691	4.11923	3.80144e-05	0.000879432	RAW22668.1	hypothetical protein PC110_g20891	Phytophthora cactorum	UniRef100_A0A329RH92	MFS domain-containing protein	Phytophthora cactorum	PF18936.1	133083
e_gw1.107.73.1	403.015	2.56944	1.36145	0.412135	3.30342	0.000955148	0.011088	RAW41676.1	hypothetical protein PC110_g2107	Phytophthora cactorum	UniRef100_A0A329T0R9	Uncharacterized protein	Phytophthora cactorum	PF12799.8, PF14580.7, PF13855.7, PF13516.7, PF11439.9	131523
gw1.13.804.1	471.998	2.39411	1.25949	0.225789	5.57817	2.43056e-08	1.45518e-06	RAW22484.1	hypothetical protein PC110_g21075	Phytophthora cactorum	UniRef100_A0A329RDA0	Uncharacterized protein	Phytophthora cactorum	PF00240.24, PF18036.2, PF11976.9, PF04505.13	71310
estExt2_Genewise1.C_PHYCAscaffold_140152	4026.32	77.26123	6.27167	0.299252	20.9579	1.59072e-97	1.02856e-93	RAW22363.1	hypothetical protein PC110_g21197	Phytophthora cactorum	UniRef100_A0A329RCK3	VPS9 domain-containing protein	Phytophthora cactorum	PF02204.19, PF17929.2	564193
e_gw1.55.146.1	276.024	0.47836	-1.06385	0.342412	-3.10692	0.00189049	0.019085	RAW22207.1	hypothetical protein PC110_g21353	Phytophthora cactorum	UniRef100_A0A329RC07	Uncharacterized protein	Phytophthora cactorum	PF00067.23	124947
e_gw1.25.150.1	198.262	0.40271	-1.31219	0.383417	-3.42236	0.0006208	0.00795657	RAW41701.1	hypothetical protein PC110_g2146	Phytophthora cactorum	UniRef100_A0A329SYZ7	Uncharacterized protein	Phytophthora cactorum	PF07714.18, PF00069.26, PF00610.22, PF01636.24	113989
e_gw1.6.203.1	557.783	0.41333	-1.27464	0.315392	-4.04146	5.3119e-05	0.00115064	RAW21796.1	hypothetical protein PC110_g21761	Phytophthora cactorum	UniRef100_A0A329RIW1	Uncharacterized protein	Phytophthora cactorum	PF07519.12, PF00326.22, PF14258.7	102304
gw1.81.131.1	48.0986	0.25297	-1.98294	0.6616	-2.99719	0.00272484	0.0254926	RAW21663.1	hypothetical protein PC110_g21894	Phytophthora cactorum	UniRef100_A0A329RAT1	Uncharacterized protein	Phytophthora cactorum		40660
estExt2_fgenesh1_pg.C_PHYCAscaffold_30263	17030.9	0.27243	-1.87605	0.467171	-4.01577	5.92532e-05	0.00124595	RAW21654.1	hypothetical protein PC110_g21903	Phytophthora cactorum	UniRef100_A0A329RAJ1	AAA domain-containing protein	Phytophthora cactorum	PF00004.30, PF13191.7, PF07728.15, PF13401.7, PF05496.13, PF13086.7, PF13238.7, PF05673.14, PF13671.7, PF00005.28, PF13521.7, PF00910.23, PF06825.13, PF13604.7, PF02367.18, PF13245.7, PF01443.19, PF12775.8, PF05729.13, PF01695.18, PF02492.20, PF00158.27, PF13555.7	532071
e_gw1.16.205.1	237.411	0.47338	-1.07894	0.252338	-4.27576	1.90487e-05	0.000486163	RAW41571.1	hypothetical protein PC110_g2218	Phytophthora cactorum	UniRef100_A0A329SYN9	Uncharacterized protein	Phytophthora cactorum	PF01590.27, PF04423.15, PF01226.18, PF01363.22	108899
e_gw1.42.374.1	279.364	0.35147	-1.50851	0.386097	-3.90708	9.34171e-05	0.0018127	RAW21265.1	hypothetical protein PC110_g22292	Phytophthora cactorum	UniRef100_A0A329S456	NmrA domain-containing protein	Phytophthora cactorum	PF05368.14, PF13460.7, PF03435.19, PF02558.17, PF03807.18, PF02254.19, PF01488.21, PF01262.22, PF00106.26, PF13241.7, PF01266.25, PF00070.28, PF17836.2, PF03446.16, PF01494.20, PF13738.7, PF08659.11, PF01370.22, PF02737.19, PF13454.7, PF13561.7, PF02826.20, PF06228.14, PF16363.6, PF01408.23, PF01210.24, PF16994.6	120640
estExt2_fgenesh1_pg.C_PHYCAscaffold_550008	4715.46	2.72303	1.44521	0.371105	3.89434	9.84653e-05	0.00188925	RAW21228.1	hypothetical protein PC110_g22329, partial	Phytophthora cactorum	UniRef100_A0A0W8CBJ9	Solute carrier family 2	Phytophthora	PF00083.25, PF10762.10	536512
estExt2_Genewise1.C_PHYCAscaffold_70789	1343.22	2.66309	1.4131	0.29625	4.76996	1.8426e-06	6.80814e-05	RAW21198.1	hypothetical protein PC110_g22359	Phytophthora cactorum	UniRef100_A0A329RE34	Uncharacterized protein	Phytophthora cactorum	PF03083.17, PF17368.3, PF10990.9	561760
e_gw1.63.103.1	25.8079	0.16054	-2.63899	0.952386	-2.77093	0.00558971	0.0441307	RAW21172.1	hypothetical protein PC110_g22384	Phytophthora cactorum	UniRef100_A0A329R9S9	Uncharacterized protein	Phytophthora cactorum	PF13358.7, PF16264.6, PF00252.19	126497
e_gw1.86.150.1	207.349	3.42799	1.77736	0.357169	4.97626	6.4824e-07	2.77584e-05	RAW20887.1	hypothetical protein PC110_g22670	Phytophthora cactorum	UniRef100_A0A329RRW8	Uncharacterized protein	Phytophthora cactorum	PF05405.15, PF07827.12, PF15562.7	129734
gw1.13.784.1	6226.06	2.20586	1.14134	0.236403	4.82797	1.37932e-06	5.34054e-05	RAW20854.1	hypothetical protein PC110_g22703, partial	Phytophthora cactorum	UniRef100_A0A329RGE5	Uncharacterized protein	Phytophthora cactorum	PF00191.21	70742
estExt2_fgenesh1_pm.C_PHYCAscaffold_80127	590.044	0.34607	-1.53087	0.160735	-9.5242	1.66322e-21	6.72149e-19	RAW41530.1	hypothetical protein PC110_g2305	Phytophthora cactorum	UniRef100_A0A329SY14	Methyltransf_25 domain-containing protein	Phytophthora cactorum	PF13649.7, PF13489.7, PF08242.13, PF08241.13, PF13847.7, PF05175.15, PF00891.19, PF01209.19, PF13679.7, PF05401.12, PF01739.19, PF00398.21, PF06080.13, PF10294.10, PF03492.16	526256
e_gw1.10.243.1	926.762	3.97095	1.98948	0.414694	4.79748	1.60675e-06	6.09341e-05	RAW41397.1	hypothetical protein PC110_g2393	Phytophthora cactorum	UniRef100_A0A329SX02	Protein kinase domain-containing protein	Phytophthora cactorum	PF00069.26, PF07714.18, PF06293.15, PF17667.2, PF17797.2, PF14531.7, PF03109.17	104945
e_gw1.7.272.1	309.899	0.37937	-1.39831	0.23657	-5.91078	3.40498e-09	2.60552e-07	RAW41222.1	hypothetical protein PC110_g2576	Phytophthora cactorum	UniRef100_A0A329T006	Uncharacterized protein	Phytophthora cactorum		102996
e_gw1.7.386.1	1976.19	2.45999	1.29865	0.295599	4.3933	1.11644e-05	0.000311159	RAW41224.1	hypothetical protein PC110_g2578	Phytophthora cactorum	UniRef100_A0A329SWT4	Uncharacterized protein	Phytophthora cactorum	PF01428.17, PF13912.7, PF00096.27, PF18112.2, PF18279.2, PF13894.7, PF16293.6, PF15750.6, PF10571.10, PF02928.17, PF16159.6, PF04423.15, PF04236.16	103174
e_gw1.7.103.1	401.605	2.02620	1.01878	0.195021	5.22394	1.7516e-07	8.7766e-06	RAW41235.1	hypothetical protein PC110_g2591	Phytophthora cactorum	UniRef100_A0A329SXC1	Uncharacterized protein	Phytophthora cactorum	PF07910.14, PF03416.20	103082
estExt2_Genewise1.C_PHYCAscaffold_90160	683.616	3.35878	1.74794	0.32732	5.34015	9.28677e-08	4.97554e-06	RAW41127.1	hypothetical protein PC110_g2681	Phytophthora cactorum	UniRef100_A0A329SW59	Uncharacterized protein	Phytophthora cactorum	PF01363.22, PF06337.13, PF14445.7, PF00975.21, PF13639.7, PF13445.7, PF14634.7, PF12771.8, PF14447.7, PF02318.17	562278
e_gw1.8.270.1	106.28	4.78018	2.25706	0.646706	3.49009	0.000482856	0.00661932	RAW41056.1	hypothetical protein PC110_g2747	Phytophthora cactorum	UniRef100_A0A329SYU4	Uncharacterized protein	Phytophthora cactorum		103479
estExt2_Genewise1Plus.C_PHYCAscaffold_80401	990.234	0.43094	-1.21445	0.206423	-5.88328	4.02203e-09	2.98925e-07	RAW41043.1	hypothetical protein PC110_g2782	Phytophthora cactorum	UniRef100_A0A329SVB9	Uncharacterized protein	Phytophthora cactorum	PF12796.8, PF13857.7, PF13606.7, PF13637.7, PF00023.31, PF01363.22, PF07191.13	542071
estExt2_Genewise1.C_PHYCAscaffold_190376	204.358	0.35453	-1.49601	0.237364	-6.3026	2.92698e-10	2.98045e-08	RAW43518.1	hypothetical protein PC110_g286	Phytophthora cactorum	UniRef100_A0A329T4M2	Uncharacterized protein	Phytophthora cactorum	PF15241.7, PF02183.19	565917
estExt2_Genewise1.C_PHYCAscaffold_190337	71.3766	0.42194	-1.24488	0.366794	-3.39395	0.00068892	0.00867038	RAW43546.1	hypothetical protein PC110_g315	Phytophthora cactorum	UniRef100_A0A329T5W9	C2 domain-containing protein	Phytophthora cactorum		565897
e_gw1.28.119.1	247.029	0.39810	-1.32881	0.347381	-3.82523	0.000130653	0.00237303	RAW40543.1	hypothetical protein PC110_g3269	Phytophthora cactorum	UniRef100_A0A329SU61	EF-hand domain-containing protein	Phytophthora cactorum	PF01198.20, PF13405.7, PF13499.7, PF12763.8	115572
e_gw1.28.137.1	115.09	0.31882	-1.64917	0.45899	-3.59303	0.000326851	0.00490352	RAW40517.1	hypothetical protein PC110_g3274	Phytophthora cactorum	UniRef100_A0A329SUC7	Uncharacterized protein	Phytophthora cactorum	PF02985.23, PF13646.7, PF12802.8	115449
e_gw1.1.406.1	1335.98	2.76457	1.46705	0.285244	5.14315	2.70171e-07	1.2798e-05	RAW40473.1	hypothetical protein PC110_g3337	Phytophthora cactorum	UniRef100_A0A329SU07	Protein kinase domain-containing protein	Phytophthora cactorum	PF07714.18, PF00069.26, PF17667.2, PF01636.24, PF06293.15, PF01163.23, PF14531.7	97200
estExt2_fgenesh1_pm.C_PHYCAscaffold_460035	616.793	4.06447	2.02307	0.387317	5.22329	1.75776e-07	8.7766e-06	RAW40109.1	hypothetical protein PC110_g3689	Phytophthora cactorum	UniRef100_A0A329STY8	Uncharacterized protein	Phytophthora cactorum	PF01786.18, PF03232.14	529576
estExt2_Genewise1.C_PHYCAscaffold_460122	180.474	2.24712	1.16808	0.319793	3.65262	0.000259582	0.00410883	RAW40083.1	hypothetical protein PC110_g3690	Phytophthora cactorum	UniRef100_A0A329SSZ2	ABC transporter domain-containing protein	Phytophthora cactorum	PF01061.25, PF00005.28, PF19055.1, PF13304.7, PF02463.20, PF12698.8, PF13191.7, PF03215.16, PF13481.7, PF05729.13, PF03193.17, PF00004.30, PF13401.7, PF13238.7, PF13555.7, PF02404.16, PF03266.16, PF13476.7, PF00910.23, PF13521.7, PF02223.18, PF00006.26, PF13604.7	572042
estExt2_Genewise1.C_PHYCAscaffold_30926	2889.95	0.47170	-1.08405	0.223219	-4.85642	1.19526e-06	4.69822e-05	RAW39929.1	hypothetical protein PC110_g3871	Phytophthora cactorum	UniRef100_A0A329STH0	HTH myb-type domain-containing protein	Phytophthora cactorum	PF00249.32, PF18137.2, PF16810.6	559615
gw1.3.1233.1	129.354	2.41465	1.27181	0.259523	4.90058	9.55535e-07	3.87366e-05	RAW39927.1	hypothetical protein PC110_g3873	Phytophthora cactorum	UniRef100_A0A6A5I3Z0	Myb domain	Phytophthora cactorum	PF00249.32, PF13921.7, PF01285.19	82215
e_gw1.17.299.1	104.799	0.30301	-1.72258	0.598735	-2.87703	0.00401437	0.0341539	RAW39755.1	hypothetical protein PC110_g4052	Phytophthora cactorum	UniRef100_A0A329ST04	KH domain-containing protein	Phytophthora cactorum	PF00013.30, PF07369.12	109722
estExt2_Genewise1.C_PHYCAscaffold_620101	283.873	0.48502	-1.04388	0.225048	-4.63847	3.50995e-06	0.000119449	RAW39553.1	hypothetical protein PC110_g4224	Phytophthora cactorum	UniRef100_A0A329SRG1	Macro domain-containing protein	Phytophthora cactorum	PF01661.22, PF13542.7	574403
e_gw1.7.1105.1	60.1983	0.27374	-1.86913	0.601668	-3.10658	0.00189267	0.0190921	RAW39380.1	hypothetical protein PC110_g4430	Phytophthora cactorum	UniRef100_A0A329SRR4	Uncharacterized protein	Phytophthora cactorum	PF02359.19, PF02933.18, PF03152.15, PF01568.22	102576
estExt2_Genewise1Plus.C_PHYCAscaffold_220399	186.837	0.48595	-1.04111	0.319895	-3.25453	0.0011358	0.0128032	RAW39319.1	hypothetical protein PC110_g4467	Phytophthora cactorum	UniRef100_A0A329SRP5	Uncharacterized protein	Phytophthora cactorum	PF03092.17, PF04612.13	546796
estExt2_fgenesh1_pg.C_PHYCAscaffold_740024	278.524	2.88986	1.531	0.429443	3.56509	0.000363736	0.00533055	RAW38796.1	hypothetical protein PC110_g4954	Phytophthora cactorum	UniRef100_A0A329SS59	Uncharacterized protein	Phytophthora cactorum	PF02318.17, PF01363.22	537120
e_gw1.18.137.1	344.559	0.37956	-1.39762	0.283842	-4.92392	8.48289e-07	3.48256e-05	RAW38763.1	hypothetical protein PC110_g5002	Phytophthora cactorum	UniRef100_A0A329SP86	Uncharacterized protein	Phytophthora cactorum	PF16909.6, PF06650.13, PF09333.12	110670
e_gw1.37.46.1	1462.76	2.09012	1.06359	0.187008	5.68739	1.28999e-08	8.21781e-07	RAW38673.1	hypothetical protein PC110_g5075	Phytophthora cactorum	UniRef100_A0A6A5J1U4	Alpha/Beta hydrolase fold	Phytophthora cactorum	PF02628.16	119137
gw1.382.1.1	660.449	2.27657	1.18686	0.208169	5.70145	1.18789e-08	7.64271e-07	RAW38673.1	hypothetical protein PC110_g5075	Phytophthora cactorum	UniRef100_A0A6A5J1U4	Alpha/Beta hydrolase fold	Phytophthora cactorum	PF02628.16	40395
e_gw1.502.4.1	57.7282	0.13600	-2.87828	0.849593	-3.38784	0.000704459	0.00884472	RAW38630.1	hypothetical protein PC110_g5130	Phytophthora cactorum	UniRef100_A0A329SPJ8	Uncharacterized protein	Phytophthora cactorum	PF14295.7, PF00024.27, PF08276.12, PF07232.12	133487
estExt2_fgenesh1_pg.C_PHYCAscaffold_70114	1278.12	2.05578	1.03969	0.176022	5.90658	3.49277e-09	2.65697e-07	RAW38367.1	hypothetical protein PC110_g5374	Phytophthora cactorum	UniRef100_A0A329SNB1	Calmodulin	Phytophthora cactorum	PF13499.7, PF13405.7, PF00036.33, PF13833.7, PF13202.7, PF00160.22, PF14812.7	532695
e_gw1.40.156.1	333.148	0.47072	-1.08707	0.266094	-4.0853	4.40203e-05	0.000993491	RAW38309.1	hypothetical protein PC110_g5410	Phytophthora cactorum	UniRef100_A0A329SNJ7	F5/8 type C domain-containing protein	Phytophthora cactorum	PF00754.26, PF01834.17, PF07738.14	120218
estExt2_Genewise1Plus.C_PHYCAscaffold_190551	612.691	0.45190	-1.14593	0.243122	-4.7134	2.43619e-06	8.679e-05	RAW38261.1	hypothetical protein PC110_g5460	Phytophthora cactorum	UniRef100_A0A329SP21	Uncharacterized protein	Phytophthora cactorum	PF04547.13	546038
e_gw1.2.1404.1	318.699	0.49071	-1.02705	0.27887	-3.68291	0.000230586	0.00373209	RAW43263.1	hypothetical protein PC110_g549	Phytophthora cactorum	UniRef100_G4YM49	Uncharacterized protein	Phytophthora sojae (strain P6497)	PF03133.16, PF14398.7, PF14397.7	98253
estExt2_Genewise1Plus.C_PHYCAscaffold_100546	166.26	0.36131	-1.4687	0.417428	-3.51845	0.00043408	0.00609429	RAW38216.1	hypothetical protein PC110_g5517	Phytophthora cactorum	UniRef100_A0A329SQL7	Uncharacterized protein	Phytophthora cactorum	PF04791.17, PF15168.7	542993
e_gw1.27.367.1	386.347	0.36414	-1.45744	0.301653	-4.8315	1.35507e-06	5.26239e-05	RAW38016.1	hypothetical protein PC110_g5715	Phytophthora cactorum	UniRef100_A0A329SQ04	HA domain-containing protein	Phytophthora cactorum	PF03457.15	115114
e_gw1.2.378.1	204.934	0.41850	-1.25671	0.361917	-3.47236	0.000515897	0.00693438	RAW43254.1	hypothetical protein PC110_g573	Phytophthora cactorum	UniRef100_A0A329T3R7	Uncharacterized protein	Phytophthora cactorum	PF13520.7, PF00324.22, PF07332.12, PF07695.12, PF00951.19	98362
estExt2_Genewise1.C_PHYCAscaffold_11094	1481.17	2.19071	1.1314	0.219644	5.15104	2.59042e-07	1.23966e-05	RAW37898.1	hypothetical protein PC110_g5875	Phytophthora cactorum	UniRef100_H3GTJ3	Uncharacterized protein	Phytophthora ramorum		558356
estExt2_Genewise1.C_PHYCAscaffold_20872	564.489	2.23608	1.16097	0.309086	3.75615	0.00017255	0.00296491	RAW43280.1	hypothetical protein PC110_g592	Phytophthora cactorum	UniRef100_A0A329T3R5	MFS domain-containing protein	Phytophthora cactorum	PF00083.25, PF07690.17, PF10762.10, PF10439.10	558976
estExt2_fgenesh1_pm.C_PHYCAscaffold_20154	304.412	0.40065	-1.31957	0.310026	-4.25633	2.0781e-05	0.000521825	RAW37746.1	hypothetical protein PC110_g5964	Phytophthora cactorum	UniRef100_A0A329SP16	Uncharacterized protein	Phytophthora cactorum	PF13516.7, PF11932.9, PF08317.12, PF06005.13, PF04546.14, PF08687.12, PF12325.9, PF04977.16, PF11221.9, PF02403.23, PF17675.2	525199
e_gw1.2.350.1	231.373	5.93915	2.57026	0.3245	7.92066	2.36252e-15	5.45574e-13	RAW43274.1	hypothetical protein PC110_g598	Phytophthora cactorum	UniRef100_A0A329T3U0	MFS domain-containing protein	Phytophthora cactorum	PF12832.8, PF07690.17, PF03825.17, PF13347.7, PF01306.20, PF08361.12, PF03209.16	97635
gw1.26.33.1	932.849	0.27252	-1.87557	0.645251	-2.90674	0.00365219	0.0317194	RAW43753.1	hypothetical protein PC110_g6	Phytophthora cactorum	UniRef100_A0A329T2C8	Uncharacterized protein	Phytophthora cactorum	PF02784.17, PF00278.23	36736
gw1.2.694.1	298.434	0.28755	-1.79809	0.433548	-4.14739	3.36284e-05	0.000794144	RAW37603.1	hypothetical protein PC110_g6125	Phytophthora cactorum	UniRef100_A0A329SL57	PKD_channel domain-containing protein	Phytophthora cactorum	PF08016.13, PF00520.32, PF15110.7, PF13253.7	75980
estExt2_fgenesh1_pg.C_PHYCAscaffold_90155	784.686	0.47664	-1.06903	0.172482	-6.19791	5.72171e-10	5.44067e-08	RAW37514.1	hypothetical protein PC110_g6221	Phytophthora cactorum	UniRef100_A0A329SL16	Uncharacterized protein	Phytophthora cactorum	PF19220.1, PF09586.11	532971
estExt2_Genewise1Plus.C_PHYCAscaffold_50362	192.146	0.36567	-1.4514	0.390922	-3.71275	0.000205017	0.00339473	RAW37496.1	hypothetical protein PC110_g6277	Phytophthora cactorum	UniRef100_A0A329SNE6	Protein kinase domain-containing protein	Phytophthora cactorum	PF07714.18, PF00069.26, PF04916.14	540664
estExt2_Genewise1Plus.C_PHYCAscaffold_130483	791.072	5.98115	2.58042	0.315343	8.18291	2.77071e-16	6.89055e-14	RAW37407.1	hypothetical protein PC110_g6327	Phytophthora cactorum	UniRef100_A0A329SKQ7	Cellulase domain-containing protein	Phytophthora cactorum	PF00150.19	544039
e_gw1.1.1522.1	1712.56	2.11219	1.07874	0.281448	3.83282	0.000126685	0.00232381	RAW37227.1	hypothetical protein PC110_g6506	Phytophthora cactorum	UniRef100_A0A329SK84	Uncharacterized protein	Phytophthora cactorum	PF09184.12, PF11916.9	96856
estExt2_Genewise1.C_PHYCAscaffold_70189	217.477	2.38303	1.2528	0.246335	5.08575	3.66178e-07	1.67047e-05	RAW37214.1	hypothetical protein PC110_g6542	Phytophthora cactorum	UniRef100_A0A329SK70	Uncharacterized protein	Phytophthora cactorum	PF04991.14	561476
e_gw1.7.421.1	287.399	2.10552	1.07417	0.28117	3.82037	0.00013325	0.00241014	RAW37213.1	hypothetical protein PC110_g6543	Phytophthora cactorum	UniRef100_A0A329SK82	Uncharacterized protein	Phytophthora cactorum	PF04991.14	103023
estExt2_Genewise1Plus.C_PHYCAscaffold_80304	164.358	0.39210	-1.3507	0.412351	-3.2756	0.00105436	0.0120451	RAW37140.1	hypothetical protein PC110_g6580	Phytophthora cactorum	UniRef100_A0A329SKE1	Uncharacterized protein	Phytophthora cactorum	PF18634.2	542015
estExt2_Genewise1Plus.C_PHYCAscaffold_840072	219.664	2.18044	1.12462	0.290153	3.87595	0.000106209	0.0020051	RAW36956.1	hypothetical protein PC110_g6743	Phytophthora cactorum	UniRef100_A0A329SLW3	Uncharacterized protein	Phytophthora cactorum	PF00169.30, PF04849.14, PF17002.6, PF02675.16, PF00261.21, PF06103.12	556162
estExt2_fgenesh1_pm.C_PHYCAscaffold_380067	965.689	9.96446	3.31679	0.398507	8.32305	8.57286e-17	2.21729e-14	RAW36924.1	hypothetical protein PC110_g6794	Phytophthora cactorum	UniRef100_A0A329SJC8	Uncharacterized protein	Phytophthora cactorum	PF00854.22, PF07332.12	529122
estExt2_fgenesh1_pm.C_PHYCAscaffold_260044	3454.41	0.48456	-1.04526	0.254964	-4.09963	4.13817e-05	0.000942162	RAW43743.1	hypothetical protein PC110_g68	Phytophthora cactorum	UniRef100_A0A329T2B8	Uncharacterized protein	Phytophthora cactorum	PF02369.17, PF17789.2, PF10670.10, PF05001.14	528052
e_gw1.90.37.1	608.724	3.28318	1.71509	0.401953	4.2669	1.98207e-05	0.000503578	RAW36829.1	hypothetical protein PC110_g6923	Phytophthora cactorum	UniRef100_A0A329SJA8	Uncharacterized protein	Phytophthora cactorum	PF03545.14	130095
estExt2_Genewise1Plus.C_PHYCAscaffold_640111	828.3	2.42933	1.28056	0.375884	3.4068	0.000657287	0.00834974	RAW36736.1	hypothetical protein PC110_g6976	Phytophthora cactorum	UniRef100_A0A329SL99	Uncharacterized protein	Phytophthora cactorum	PF01130.22	554673
e_gw1.30.435.1	68.2138	0.38205	-1.38818	0.44176	-3.14238	0.00167581	0.0175195	RAW36698.1	hypothetical protein PC110_g7011	Phytophthora cactorum	UniRef100_A0A329SLZ0	Uncharacterized protein	Phytophthora cactorum	PF01454.20, PF14088.7, PF12872.8, PF10152.10	116311
e_gw1.50.436.1	241.441	0.49002	-1.02908	0.304031	-3.3848	0.000712289	0.00893436	RAW36671.1	hypothetical protein PC110_g7055	Phytophthora cactorum	UniRef100_A0A329SJC3	Uncharacterized protein	Phytophthora cactorum		123339
gw1.12.880.1	388.594	7.45250	2.89772	0.252447	11.4785	1.69143e-30	1.2152e-27	RAW36632.1	hypothetical protein PC110_g7082	Phytophthora cactorum	UniRef100_A0A329SM29	Uncharacterized protein	Phytophthora cactorum	PF02466.20, PF10247.10	81067
e_gw1.51.338.1	185.719	2.14536	1.10122	0.301923	3.64734	0.000264966	0.00414333	RAW36529.1	hypothetical protein PC110_g7180	Phytophthora cactorum	UniRef100_A0A329SIG3	Uncharacterized protein	Phytophthora cactorum	PF00027.30	123729
e_gw1.60.223.1	311.684	0.37958	-1.39752	0.243562	-5.73781	9.59086e-09	6.46812e-07	RAW36495.1	hypothetical protein PC110_g7208	Phytophthora cactorum	UniRef100_H3HD94	N-acetyltransferase domain-containing protein	Phytophthora ramorum	PF14996.7, PF04871.14	125901
e_gw1.43.63.1	36.7984	0.25222	-1.98725	0.544502	-3.64967	0.000262582	0.00413209	RAW36363.1	hypothetical protein PC110_g7362	Phytophthora cactorum	UniRef100_A0A329SHU4	DUF1336 domain-containing protein	Phytophthora cactorum	PF07059.13	121158
e_gw1.27.508.1	58.9168	0.30983	-1.69045	0.482916	-3.50051	0.000464372	0.00640219	RAW36137.1	hypothetical protein PC110_g7600	Phytophthora cactorum	UniRef100_A0A329SH65	Uncharacterized protein	Phytophthora cactorum	PF15739.6, PF10514.10, PF13608.7, PF14100.7	114808
e_gw1.58.232.1	31.5095	0.19132	-2.38597	0.878019	-2.71745	0.00657875	0.0497276	RAW35911.1	hypothetical protein PC110_g7786	Phytophthora cactorum	UniRef100_A0A329SH66	GMP_PDE_delta domain-containing protein	Phytophthora cactorum		125523
estExt2_fgenesh1_pm.C_PHYCAscaffold_480012	972.216	0.21866	-2.19323	0.688905	-3.18365	0.0014543	0.0155816	RAW35843.1	hypothetical protein PC110_g7887	Phytophthora cactorum	UniRef100_H3HC90	FSH1 domain-containing protein	Phytophthora ramorum	PF03959.14, PF02230.17, PF12697.8, PF12146.9, PF01738.19, PF00561.21, PF11288.9	529711
gw1.24.235.1	401.837	0.31906	-1.64812	0.229946	-7.16741	7.64278e-13	1.1908e-10	RAW35779.1	hypothetical protein PC110_g7908	Phytophthora cactorum	UniRef100_A0A329SGD1	Uncharacterized protein	Phytophthora cactorum	PF04547.13, PF04932.16	64326
e_gw1.30.481.1	48.2597	3.32932	1.73523	0.550229	3.15365	0.00161245	0.0169727	RAW35741.1	hypothetical protein PC110_g7952	Phytophthora cactorum	UniRef100_A0A329SGQ1	Uncharacterized protein	Phytophthora cactorum		116395
e_gw1.19.476.1	2182.72	2.71190	1.4393	0.268198	5.36657	8.02485e-08	4.35926e-06	RAW35711.1	hypothetical protein PC110_g7987	Phytophthora cactorum	UniRef100_A0A329SGM6	Uncharacterized protein	Phytophthora cactorum	PF00232.19, PF04186.14, PF13472.7, PF12079.9	111127
e_gw1.19.483.1	457.297	3.78719	1.92113	0.287789	6.67548	2.46428e-11	3.09398e-09	RAW35719.1	hypothetical protein PC110_g7999	Phytophthora cactorum	UniRef100_A0A329SG75	Calmodulin	Phytophthora cactorum	PF00036.33, PF13405.7, PF13499.7, PF13202.7, PF13833.7	110835
e_gw1.14.215.1	233.447	4.57569	2.19399	0.492517	4.45465	8.40318e-06	0.000243654	RAW35422.1	hypothetical protein PC110_g8287	Phytophthora cactorum	UniRef100_A0A329SIN9	Uncharacterized protein	Phytophthora cactorum	PF03105.20, PF13639.7, PF13445.7, PF00097.26, PF13920.7, PF15227.7, PF14634.7, PF13923.7, PF14570.7, PF14447.7, PF12678.8, PF16685.6, PF17121.6	107875
e_gw1.59.180.1	82.2155	0.49399	-1.01744	0.351948	-2.89089	0.00384154	0.0329653	RAW35107.1	hypothetical protein PC110_g8573	Phytophthora cactorum	UniRef100_A0A329SE40	Uncharacterized protein	Phytophthora cactorum		125652
estExt2_Genewise1Plus.C_PHYCAscaffold_130295	2563.48	2.32491	1.21718	0.212568	5.72605	1.02794e-08	6.81709e-07	RAW35084.1	hypothetical protein PC110_g8613	Phytophthora cactorum	UniRef100_A0A329SE66	Uncharacterized protein	Phytophthora cactorum	PF12340.9, PF12359.9	543907
estExt2_Genewise1Plus.C_PHYCAscaffold_240390	123.646	0.26030	-1.94176	0.502978	-3.86052	0.000113147	0.00212061	RAW34961.1	hypothetical protein PC110_g8707	Phytophthora cactorum	UniRef100_A0A329SEC6	Uncharacterized protein	Phytophthora cactorum	PF00069.26, PF07714.18, PF14531.7, PF06293.15, PF01636.24, PF17667.2	547373
estExt2_Genewise1.C_PHYCAscaffold_40823	1204.5	2.13384	1.09345	0.291466	3.75155	0.000175743	0.00300226	RAW34829.1	hypothetical protein PC110_g8859	Phytophthora cactorum	UniRef100_A0A329SDU3	Uncharacterized protein	Phytophthora cactorum	PF00406.23, PF13207.7, PF13238.7, PF13671.7, PF17213.4, PF05191.15, PF02223.18	560279
estExt2_fgenesh1_pm.C_PHYCAscaffold_410024	3953.7	2.10626	1.07469	0.25796	4.1661	3.09857e-05	0.000736595	RAW34794.1	hypothetical protein PC110_g8901	Phytophthora cactorum	UniRef100_A0A329SDC9	AA_permease_C domain-containing protein	Phytophthora cactorum	PF13520.7, PF00324.22, PF13906.7, PF16945.6, PF09843.10	529273
e_gw1.34.212.1	139.571	0.29404	-1.7659	0.438651	-4.02575	5.67948e-05	0.00121458	RAW34729.1	hypothetical protein PC110_g8961	Phytophthora cactorum	UniRef100_D0MYP4	Uncharacterized protein	Phytophthora infestans (strain T30-4)	PF14822.7	117657
estExt2_Genewise1Plus.C_PHYCAscaffold_440030	231.018	0.18753	-2.41484	0.56862	-4.24684	2.16807e-05	0.000540221	RAW34450.1	hypothetical protein PC110_g9226	Phytophthora cactorum	UniRef100_A0A329SCS7	Uncharacterized protein	Phytophthora cactorum	PF05699.15, PF08908.12, PF16512.6	551860
e_gw1.14.823.1	32.2071	0.15416	-2.6975	0.849094	-3.17691	0.00148852	0.0158693	RAW34417.1	hypothetical protein PC110_g9271	Phytophthora cactorum	UniRef100_A0A329SC26	Uncharacterized protein	Phytophthora cactorum	PF15626.7, PF07999.12	108113
estExt2_Genewise1Plus.C_PHYCAscaffold_310074	408.865	0.38057	-1.39377	0.476704	-2.92377	0.00345819	0.0303401	RAW34362.1	hypothetical protein PC110_g9313	Phytophthora cactorum	UniRef100_A0A329SFP2	Uncharacterized protein	Phytophthora cactorum	PF00964.18, PF00688.19, PF12218.9	549042
estExt2_Genewise1Plus.C_PHYCAscaffold_310116	300.555	0.49445	-1.01611	0.341471	-2.97568	0.00292341	0.0268505	RAW34355.1	hypothetical protein PC110_g9327	Phytophthora cactorum	UniRef100_A0A329SC48	Uncharacterized protein	Phytophthora cactorum	PF03935.16	549075
estExt2_Genewise1Plus.C_PHYCAscaffold_360425	160.219	0.41079	-1.28352	0.445669	-2.87999	0.00397687	0.0338794	RAW34081.1	hypothetical protein PC110_g9578	Phytophthora cactorum	UniRef100_A0A329SBP4	Uncharacterized protein	Phytophthora cactorum	PF08439.11	550347
e_gw1.25.183.1	245.672	0.36290	-1.46237	0.433847	-3.37071	0.000749753	0.00928717	RAW34063.1	hypothetical protein PC110_g9613	Phytophthora cactorum	UniRef100_A0A329SB14	Uncharacterized protein	Phytophthora cactorum		114026
estExt2_fgenesh1_pg.C_PHYCAscaffold_760035	2341.32	2.00568	1.00409	0.262299	3.82805	0.000129163	0.00235906	RAW34038.1	hypothetical protein PC110_g9642	Phytophthora cactorum	UniRef100_A0A329SEE4	Uncharacterized protein	Phytophthora cactorum		537167
estExt2_Genewise1.C_PHYCAscaffold_760089	71.3804	2.93323	1.55249	0.499151	3.11026	0.00186922	0.0189442	RAW34049.1	hypothetical protein PC110_g9655	Phytophthora cactorum	UniRef100_A0A329SBN6	Protein kinase domain-containing protein	Phytophthora cactorum	PF00069.26, PF07714.18, PF17667.2, PF14531.7, PF06293.15, PF01636.24	575616
estExt2_Genewise1.C_PHYCAscaffold_60818	259.295	2.32309	1.21604	0.297526	4.08718	4.36644e-05	0.000990647	RAW33889.1	hypothetical protein PC110_g9785	Phytophthora cactorum	UniRef100_A0A329SB68	Uncharacterized protein	Phytophthora cactorum	PF12541.9, PF12420.9	561392
gw1.25.336.1	247.549	5.78411	2.53209	0.322949	7.84055	4.48577e-15	9.83219e-13	KAE9310421.1	hypothetical protein PF001_g10202	Phytophthora fragariae	UniRef100_G5AD46	Uncharacterized protein	Phytophthora sojae (strain P6497)	PF02598.18	68852
e_gw1.30.116.1	249.737	0.49224	-1.02257	0.328047	-3.11715	0.0018261	0.01858	KAE9302498.1	hypothetical protein PF001_g13979	Phytophthora fragariae	UniRef100_A0A6A4D791	Uncharacterized protein	Phytophthora fragariae	PF00612.28	116185
e_gw1.30.201.1	432.963	0.45593	-1.13313	0.377762	-2.99959	0.00270343	0.025426	KAE9269615.1	hypothetical protein PF001_g29147	Phytophthora fragariae	UniRef100_A0A6A4BBJ8	RNA-directed DNA polymerase	Phytophthora fragariae	PF00665.27, PF00385.25, PF13683.7	116403
gw1.22.331.1	144.148	3.73424	1.90082	0.588189	3.23164	0.00123082	0.0136159	KAE8915721.1	hypothetical protein PF003_g1115	Phytophthora fragariae	UniRef100_A0A6A4BHP7	Reverse transcriptase domain-containing protein	Phytophthora fragariae	PF13975.7, PF09747.10	58463
estExt2_Genewise1.C_PHYCAscaffold_460147	161.587	2.34703	1.23084	0.239494	5.13931	2.75749e-07	1.30146e-05	KAE8900677.1	hypothetical protein PF003_g15636	Phytophthora fragariae	UniRef100_A0A6A3JIL0	Uncharacterized protein	Phytophthora fragariae	PF16810.6, PF13518.7	572048
estExt2_Genewise1.C_PHYCAscaffold_520327	296.944	0.38557	-1.37494	0.351653	-3.90994	9.23193e-05	0.001798	KAE8900209.1	hypothetical protein PF003_g15665	Phytophthora fragariae	UniRef100_A0A6A3SKD0	Uncharacterized protein	Phytophthora fragariae	PF10274.10, PF10363.10, PF09726.10, PF10351.10, PF08192.12, PF15487.7	573311
e_gw1.60.270.1	74.734	0.41875	-1.25585	0.354483	-3.54277	0.000395943	0.00564535	KAE8899139.1	hypothetical protein PF003_g17024	Phytophthora fragariae	UniRef100_A0A6A3PFI5	Uncharacterized protein	Phytophthora fragariae		125803
gw1.36.327.1	72.3944	4.49910	2.16964	0.475619	4.56171	5.07391e-06	0.000162924	KAE8898288.1	hypothetical protein PF003_g17429	Phytophthora fragariae	UniRef100_H3GF14	Uncharacterized protein	Phytophthora ramorum	PF03083.17, PF04193.15, PF00032.18	48230
estExt2_Genewise1Plus.C_PHYCAscaffold_20217	1142.33	0.42582	-1.23168	0.299956	-4.10621	4.02196e-05	0.000920567	KAE8898666.1	hypothetical protein PF003_g17734	Phytophthora fragariae	UniRef100_A0A6A3X521	Uncharacterized protein	Phytophthora fragariae	PF13366.7, PF13588.7, PF07363.12	538673
estExt2_fgenesh1_pg.C_PHYCAscaffold_570041	771.753	2.60439	1.38094	0.349929	3.94636	7.93479e-05	0.00159443	KAE8896080.1	hypothetical protein PF003_g19794	Phytophthora fragariae	UniRef100_G4ZSX8	Aa_trans domain-containing protein	Phytophthora sojae (strain P6497)	PF01490.19, PF18949.1	536585
estExt2_fgenesh1_pg.C_PHYCAscaffold_100056	769.708	2.33505	1.22345	0.250384	4.88631	1.02744e-06	4.10087e-05	KAE8913311.1	hypothetical protein PF003_g2602	Phytophthora fragariae	UniRef100_A0A6A4G491	Uncharacterized protein	Phytophthora rubi	PF04147.13, PF02724.15, PF03666.14, PF01080.18, PF04499.16, PF12685.8	533066
e_gw1.77.128.1	661.387	2.34997	1.23264	0.393909	3.12926	0.00175246	0.0180422	KAE8889355.1	hypothetical protein PF003_g26632	Phytophthora fragariae	UniRef100_A0A6A3UHH9	Uncharacterized protein	Phytophthora fragariae	PF03083.17, PF01034.21, PF05961.12	128577
e_gw1.14.49.1	30.4639	6.80104	2.76575	0.836076	3.30802	0.000939588	0.0109876	KAE8887912.1	hypothetical protein PF003_g28129	Phytophthora fragariae	UniRef100_A0A6A3PPW4	Reverse transcriptase Ty1/copia-type domain-containing protein	Phytophthora fragariae	PF07727.15	107960
gw1.61.88.1	109.194	0.38038	-1.39448	0.491929	-2.83471	0.00458666	0.0378739	KAE8884635.1	hypothetical protein PF003_g31246	Phytophthora fragariae	UniRef100_H3H0F1	Uncharacterized protein	Phytophthora ramorum		48210
e_gw1.46.323.1	76.8707	3.66477	1.87372	0.602065	3.11216	0.00185726	0.0188525	KAE8882376.1	hypothetical protein PF003_g33691	Phytophthora fragariae	UniRef100_A0A6A3UVY4	Endonuclease	Phytophthora fragariae	PF13650.7, PF13975.7, PF12353.9, PF01982.17, PF05003.13, PF14787.7	122033
e_gw1.28.37.1	209.997	2.19898	1.13684	0.291094	3.90539	9.40729e-05	0.00182118	KAE8912471.1	hypothetical protein PF003_g3388	Phytophthora fragariae	UniRef100_A0A329T366	Copine domain-containing protein	Phytophthora cactorum	PF07002.17, PF10138.10	115229
estExt2_Genewise1.C_PHYCAscaffold_200380	258.199	2.08717	1.06155	0.273877	3.87601	0.000106185	0.0020051	KAE8881795.1	hypothetical protein PF003_g33999	Phytophthora fragariae	UniRef100_H3GVQ1	ANK_REP_REGION domain-containing protein	Phytophthora ramorum	PF12796.8, PF13857.7, PF13637.7, PF13606.7, PF00023.31, PF04891.13	566248
gw1.68.116.1	109.135	3.03214	1.60034	0.421004	3.80124	0.000143975	0.00256106	KAE8880708.1	hypothetical protein PF003_g35050	Phytophthora fragariae	UniRef100_A0A6A3TV94	Protein kinase domain-containing protein	Phytophthora fragariae	PF00069.26, PF07714.18, PF01636.24, PF17667.2, PF01163.23, PF14531.7, PF04655.15, PF06293.15	60287
e_gw1.54.365.1	68.1919	0.36871	-1.43946	0.454878	-3.1645	0.00155349	0.0164805	KAE8879788.1	hypothetical protein PF003_g36188	Phytophthora fragariae	UniRef100_A0A6A4F4L9	RNA-directed DNA polymerase	Phytophthora rubi	PF17917.2, PF17919.2, PF00078.28	124561
e_gw1.90.39.1	186.339	2.02000	1.01436	0.328573	3.08715	0.00202084	0.0200257	KAE8879101.1	hypothetical protein PF003_g36765	Phytophthora fragariae	UniRef100_A0A6A3VBF1	Uncharacterized protein	Phytophthora fragariae		130059
e_gw1.44.203.1	204.24	0.37247	-1.4248	0.436871	-3.26137	0.00110875	0.0125528	KAE8877142.1	hypothetical protein PF003_g38765	Phytophthora fragariae	UniRef100_A0A6A3RN28	AA_permease domain-containing protein	Phytophthora fragariae	PF00324.22, PF18159.2, PF10066.10	121456
gw1.30.51.1	399.701	0.46450	-1.10624	0.394365	-2.80512	0.00502975	0.0407039	KAE8911591.1	hypothetical protein PF003_g4685	Phytophthora fragariae	UniRef100_A0A6A3DLE7	Pept_C1 domain-containing protein	Phytophthora fragariae	PF00112.24, PF03051.16	37467
gw1.183.1.1	127.122	3.50512	1.80946	0.415323	4.35676	1.32001e-05	0.000358617	KAE8915944.1	hypothetical protein PF003_g490	Phytophthora fragariae	UniRef100_A0A6A3TT45	Uncharacterized protein	Phytophthora fragariae	PF13894.7, PF00096.27, PF13465.7, PF13912.7, PF12171.9, PF15909.6, PF13909.7, PF18366.2, PF17017.6, PF04968.13, PF16293.6, PF13913.7, PF16622.6, PF12874.8	48816
gw1.19.286.1	132.898	3.34836	1.74346	0.362875	4.80456	1.55093e-06	5.9498e-05	KAE8915944.1	hypothetical protein PF003_g490	Phytophthora fragariae	UniRef100_A0A6A3TT45	Uncharacterized protein	Phytophthora fragariae	PF13465.7, PF13894.7, PF00096.27, PF13909.7, PF15909.6, PF13912.7, PF12171.9, PF18366.2, PF04968.13, PF17017.6, PF18408.2, PF16622.6	59962
gw1.23.484.1	410.901	0.39432	-1.34257	0.253141	-5.30363	1.1352e-07	5.89574e-06	KAE8910369.1	hypothetical protein PF003_g5306	Phytophthora fragariae	UniRef100_A0A6A3WFF4	Integrase catalytic domain-containing protein	Phytophthora fragariae	PF02211.16, PF13683.7, PF06543.13, PF07248.13	70613
gw1.27.474.1	61.585	0.19819	-2.33501	0.580097	-4.02521	5.69242e-05	0.00121476	KAE8910561.1	hypothetical protein PF003_g5322	Phytophthora fragariae	UniRef100_A0A6A4AGY6	PX domain-containing protein	Phytophthora	PF00787.25	61454
e_gw1.1.1736.1	186.556	2.56161	1.35705	0.302941	4.4796	7.47842e-06	0.000223351	KAE8909794.1	hypothetical protein PF003_g6409	Phytophthora fragariae	UniRef100_A0A6A3JSW4	CCHC-type domain-containing protein	Phytophthora rubi		97246
e_gw1.96.43.1	115.853	0.10455	-3.2578	0.454484	-7.16813	7.60295e-13	1.1908e-10	KAE8908582.1	hypothetical protein PF003_g7436	Phytophthora fragariae	UniRef100_A0A6A3PVQ1	Uncharacterized protein	Phytophthora	PF00230.21, PF11992.9	130673
e_gw1.54.93.1	203.686	0.40411	-1.30717	0.335421	-3.8971	9.73498e-05	0.00187062	KAE8908151.1	hypothetical protein PF003_g7908	Phytophthora fragariae	UniRef100_A0A6A3DRN3	Uncharacterized protein	Phytophthora fragariae	PF06653.12	124486
e_gw1.22.322.1	128.23	0.46442	-1.1065	0.343	-3.22595	0.00125556	0.0138304	KAE9217967.1	hypothetical protein PF004_g14001	Phytophthora fragariae	UniRef100_A0A6A3K724	Uncharacterized protein	Phytophthora fragariae		112516
e_gw1.41.415.1	223.895	0.46638	-1.10044	0.282642	-3.89339	9.88523e-05	0.00189106	KAE9213349.1	hypothetical protein PF005_g10236	Phytophthora fragariae	UniRef100_A0A6A3Y7G4	Uncharacterized protein	Phytophthora fragariae	PF09547.11	120375
gw1.8.438.1	95.0863	0.41305	-1.27562	0.319551	-3.99191	6.55439e-05	0.00135836	KAE9186735.1	hypothetical protein PF005_g20728	Phytophthora fragariae	UniRef100_A0A6A3WV06	RNA-directed DNA polymerase	Phytophthora fragariae	PF02211.16, PF13683.7	70627
estExt2_Genewise1.C_PHYCAscaffold_620197	309.192	2.45759	1.29724	0.374267	3.46608	0.000528097	0.00704057	KAE9169347.1	hypothetical protein PF005_g28009	Phytophthora fragariae	UniRef100_A0A6A3QMI7	Uncharacterized protein	Phytophthora fragariae	PF02338.20	574463
gw1.11.234.1	385.665	2.54321	1.34665	0.287959	4.67654	2.91751e-06	0.000102247	KAE9169347.1	hypothetical protein PF005_g28009	Phytophthora fragariae	UniRef100_A0A6A3VP73	Uncharacterized protein	Phytophthora fragariae		58670
gw1.62.190.1	218.673	2.53888	1.34419	0.334548	4.01794	5.87102e-05	0.00124059	KAE9169347.1	hypothetical protein PF005_g28009	Phytophthora fragariae	UniRef100_A0A6A3VP73	Uncharacterized protein	Phytophthora fragariae		58597
e_gw1.47.93.1	838.398	3.13935	1.65047	0.288658	5.71772	1.07963e-08	7.08718e-07	KAE9168075.1	hypothetical protein PF005_g28537	Phytophthora fragariae	UniRef100_A0A6A3VMY7	TauD domain-containing protein	Phytophthora fragariae	PF05141.13, PF02668.17	122073
e_gw1.21.682.1	52.1542	2.72058	1.44392	0.482616	2.99185	0.00277291	0.025761	KAE9096312.1	hypothetical protein PF007_g17052	Phytophthora fragariae	UniRef100_H3GWK4	Reverse transcriptase domain-containing protein	Phytophthora ramorum	PF17917.2, PF17919.2, PF00078.28	112145
gw1.1.145.1	126.476	0.42600	-1.23107	0.281328	-4.37591	1.20928e-05	0.000333443	KAE9081134.1	hypothetical protein PF007_g22784	Phytophthora fragariae	UniRef100_A0A6A3XB53	Phosphodiesterase	Phytophthora fragariae	PF00233.20, PF14377.7	39061
e_gw1.4.1157.1	90.2444	10.50768	3.39337	0.47397	7.15947	8.09876e-13	1.22665e-10	KAE9058559.1	hypothetical protein PF007_g31257	Phytophthora fragariae	UniRef100_A0A6G0JIJ2	Uncharacterized protein	Phytophthora fragariae	PF00856.29, PF17907.2	100267
e_gw1.78.11.1	157.744	3.49701	1.80612	0.473594	3.81365	0.000136928	0.00245597	KAE9334351.1	hypothetical protein PF008_g14011	Phytophthora fragariae	UniRef100_A0A6G0RIR0	Uncharacterized protein	Phytophthora fragariae	PF07178.12	128811
e_gw1.7.224.1	277.451	0.45932	-1.12244	0.346082	-3.24328	0.00118162	0.0131958	KAE9331741.1	hypothetical protein PF008_g15281	Phytophthora fragariae	UniRef100_A0A6G0RFX8	Uncharacterized protein	Phytophthora fragariae	PF05081.13, PF12530.9, PF17282.3	102742
e_gw1.12.939.1	30.3389	8.08794	3.01577	0.781862	3.85717	0.000114708	0.00214676	KAE9328648.1	hypothetical protein PF008_g16129	Phytophthora fragariae	UniRef100_A0A6G0RC54	Uncharacterized protein	Phytophthora fragariae	PF06836.13	106293
estExt2_fgenesh1_pg.C_PHYCAscaffold_110057	2948.7	3.83821	1.94043	0.331888	5.84665	5.01581e-09	3.58367e-07	KAE9315093.1	hypothetical protein PF008_g19324	Phytophthora fragariae	UniRef100_A0A6G0R410	Uncharacterized protein	Phytophthora fragariae	PF00208.22, PF05088.13, PF02812.19	533182
gw1.75.71.1	23.0164	27.35194	4.77357	1.60353	2.97692	0.00291159	0.026761	KAE9301604.1	hypothetical protein PF008_g22711	Phytophthora fragariae	UniRef100_A0A6A3HKH1	Endonuclease	Phytophthora rubi	PF17919.2, PF08116.12, PF18453.2	41500
e_gw1.25.185.1	127.757	5.91292	2.56387	0.431828	5.93725	2.8984e-09	2.26893e-07	KAE9298407.1	hypothetical protein PF008_g23507	Phytophthora fragariae	UniRef100_A0A6G0QQL1	Uncharacterized protein	Phytophthora fragariae	PF10551.10	113923
e_gw1.89.18.1	949.903	8.62175	3.10798	0.231792	13.4085	5.39129e-41	6.3382e-38	KAE9298407.1	hypothetical protein PF008_g23507	Phytophthora fragariae	UniRef100_A0A6G0QQL1	Uncharacterized protein	Phytophthora fragariae	PF04434.18, PF05856.13, PF10551.10	129927
e_gw1.50.257.1	112.46	3.23003	1.69155	0.571376	2.96048	0.00307162	0.0278362	KAE9294640.1	hypothetical protein PF008_g24495	Phytophthora fragariae	UniRef100_A0A6A4BZM0	Uncharacterized protein	Phytophthora fragariae		123316
e_gw1.53.168.1	135.716	6.16173	2.62333	0.365718	7.17311	7.33121e-13	1.17046e-10	KAE9279877.1	hypothetical protein PF008_g28265	Phytophthora fragariae	UniRef100_A0A6G0QBV0	Uncharacterized protein	Phytophthora fragariae	PF05856.13	124257
e_gw1.7.1115.1	27.0417	0.14112	-2.82503	0.980805	-2.88031	0.0039728	0.0338693	KAE9275407.1	hypothetical protein PF008_g29360	Phytophthora fragariae	UniRef100_A0A6A3DFM4	Uncharacterized protein	Phytophthora fragariae	PF17917.2, PF17919.2, PF00075.25, PF13013.7	103147
gw1.2.1250.1	31.3386	100.20498	6.64681	1.57036	4.23268	2.30926e-05	0.000569912	KAE9259936.1	hypothetical protein PF008_g33241, partial	Phytophthora fragariae	UniRef100_A0A6A3GCV6	Uncharacterized protein (Fragment)	Phytophthora fragariae		82208
gw1.30.404.1	785.259	6.96676	2.80049	0.28232	9.91956	3.42252e-23	1.58071e-20	KAE9354845.1	hypothetical protein PF008_g4348	Phytophthora fragariae	UniRef100_A0A6G0SC61	Uncharacterized protein	Phytophthora fragariae		68843
e_gw1.18.496.1	112.474	0.34287	-1.54425	0.380132	-4.0624	4.85701e-05	0.00107737	KAE9344389.1	hypothetical protein PF008_g9243	Phytophthora fragariae	UniRef100_A0A6A3SG24	Uncharacterized protein	Phytophthora fragariae	PF10240.10, PF08134.12	110523
gw1.2.259.1	1096.15	2.12167	1.0852	0.34546	3.14132	0.0016819	0.0175408	KAE8935117.1	hypothetical protein PF009_g14921	Phytophthora fragariae	UniRef100_A0A6A3XNH9	Uncharacterized protein	Phytophthora fragariae	PF00642.25, PF18345.2, PF18044.2, PF14608.7, PF16131.6, PF14416.7, PF10283.10, PF08352.13	43331
gw1.61.62.1	190.751	0.41346	-1.27417	0.288342	-4.41897	9.9174e-06	0.000282493	KAE8923134.1	hypothetical protein PF009_g26609	Phytophthora fragariae	UniRef100_A0A6A3JFK9	ANK_REP_REGION domain-containing protein	Phytophthora rubi	PF12796.8, PF13637.7, PF13857.7, PF13606.7, PF00023.31, PF18571.2, PF11795.9, PF06707.12, PF15216.7, PF16418.6, PF12640.8, PF08875.12, PF03436.14	46075
e_gw1.77.41.1	127.029	0.34827	-1.52172	0.470611	-3.2335	0.00122284	0.0135508	KAE8947625.1	hypothetical protein PF009_g2788	Phytophthora fragariae	UniRef100_A0A6A4DHW3	Acyl_transf_3 domain-containing protein	Phytophthora fragariae	PF01757.23, PF16892.6	128667
e_gw1.2.832.1	139.061	0.29334	-1.76935	0.427864	-4.13531	3.54474e-05	0.000825955	KAE8921202.1	hypothetical protein PF009_g28513	Phytophthora fragariae	UniRef100_A0A6A3Q2G5	Uncharacterized protein	Phytophthora fragariae	PF01595.21, PF00571.29, PF01384.21	98462
e_gw1.2.1333.1	55.9147	7.51922	2.91058	0.879866	3.30798	0.000939706	0.0109876	KAE8920937.1	hypothetical protein PF009_g28776	Phytophthora fragariae	UniRef100_A0A6A3VJA2	CCHC-type domain-containing protein	Phytophthora fragariae	PF12875.8, PF12904.8	98076
estExt2_Genewise1Plus.C_PHYCAscaffold_300296	917.857	0.37287	-1.42324	0.222452	-6.39798	1.57451e-10	1.69679e-08	KAE8947249.1	hypothetical protein PF009_g3166	Phytophthora fragariae	UniRef100_A0A6A3UK57	Uncharacterized protein	Phytophthora fragariae		548876
e_gw1.40.295.1	103.14	0.33895	-1.56085	0.478614	-3.26118	0.00110948	0.0125528	KAE8947042.1	hypothetical protein PF009_g3352	Phytophthora fragariae	UniRef100_A0A6A4EPM1	Uncharacterized protein	Phytophthora fragariae	PF01935.18	120057
estExt2_Genewise1.C_PHYCAscaffold_120055	474.683	2.49857	1.3211	0.247412	5.33968	9.31087e-08	4.97554e-06	KAE9101470.1	hypothetical protein PF010_g14433	Phytophthora fragariae	UniRef100_A0A6G0KWV5	Uncharacterized protein	Phytophthora fragariae	PF12796.8, PF13637.7, PF13857.7, PF13606.7, PF00023.31, PF11795.9, PF04361.14	563377
estExt2_fgenesh1_pm.C_PHYCAscaffold_90038	1036.75	0.43498	-1.20098	0.361293	-3.32412	0.000886975	0.0105136	KAE9073794.1	hypothetical protein PF010_g24931	Phytophthora fragariae	UniRef100_A0A6G0K1A8	Uncharacterized protein	Phytophthora fragariae	PF00652.23, PF14200.7, PF00332.19, PF03498.15, PF02449.16	526320
estExt2_fgenesh1_pg.C_PHYCAscaffold_530020	751.227	2.13358	1.09328	0.259844	4.20744	2.58283e-05	0.000631401	KAE9068549.1	hypothetical protein PF010_g27020	Phytophthora fragariae	UniRef100_A0A6G0JVQ6	Uncharacterized protein	Phytophthora fragariae	PF00459.26, PF04971.13	536430
gw1.68.181.1	60.1599	6.75705	2.75639	0.773264	3.56462	0.000364383	0.00533055	KAE9067352.1	hypothetical protein PF010_g27496	Phytophthora fragariae	UniRef100_A0A6G0JTR3	Uncharacterized protein	Phytophthora fragariae	PF13347.7, PF03092.17, PF07690.17, PF02653.17, PF00083.25	63064
e_gw1.62.204.1	157.337	2.47249	1.30596	0.414423	3.15129	0.00162553	0.0170767	KAE9122518.1	hypothetical protein PF010_g6723	Phytophthora fragariae	UniRef100_A0A6G0LKJ9	Uncharacterized protein	Phytophthora fragariae	PF00098.24, PF15288.7, PF10122.10, PF16278.6, PF14392.7	126372
gw1.55.261.1	51.8861	0.20478	-2.28787	0.56236	-4.06834	4.73495e-05	0.00105391	KAE8992182.1	hypothetical protein PF011_g17642	Phytophthora fragariae	UniRef100_A0A6A3JD80	Integrase catalytic domain-containing protein	Phytophthora fragariae	PF13683.7	60904
e_gw1.14.385.1	27.1652	3.67979	1.87962	0.649242	2.8951	0.00379036	0.032613	KAE8991987.1	hypothetical protein PF011_g17726	Phytophthora fragariae	UniRef100_A0A6A3RCZ2	Uncharacterized protein	Phytophthora fragariae		107653
e_gw1.31.470.1	115.169	17.66861	4.14312	0.417885	9.9145	3.60059e-23	1.60562e-20	KAE8991987.1	hypothetical protein PF011_g17726	Phytophthora fragariae	UniRef100_A0A6A3RCZ2	Uncharacterized protein	Phytophthora fragariae		116853
e_gw1.35.10.1	279.845	2.58084	1.36784	0.308982	4.42693	9.55851e-06	0.000273893	KAE9027452.1	hypothetical protein PF011_g2037	Phytophthora fragariae	UniRef100_A0A067BT72	Uncharacterized protein (Fragment)	Saprolegnia parasitica (strain CBS 223.65)	PF00514.24, PF13646.7, PF04826.14, PF13513.7, PF11698.9, PF16186.6, PF05804.13, PF02985.23, PF18702.2, PF17135.5, PF03130.17, PF12348.9	118041
estExt2_Genewise1.C_PHYCAscaffold_380054	8926.77	4.01253	2.00451	0.354007	5.66235	1.49316e-08	9.32831e-07	KAE8976078.1	hypothetical protein PF011_g24207	Phytophthora fragariae	UniRef100_A0A6A3I724	Uncharacterized protein	Phytophthora fragariae	PF00964.18, PF02009.17, PF05086.13	570597
e_gw1.71.203.1	103.592	2.74840	1.45859	0.355129	4.10721	4.00464e-05	0.000919857	KAE8964695.1	hypothetical protein PF011_g28571	Phytophthora fragariae	UniRef100_A0A6A4BBJ8	RNA-directed DNA polymerase	Phytophthora fragariae	PF17917.2, PF17919.2, PF00078.28, PF10703.10	127755
e_gw1.23.436.1	64.3404	3.06746	1.61705	0.437528	3.69587	0.000219134	0.00358602	KAE8963071.1	hypothetical protein PF011_g29166, partial	Phytophthora fragariae	UniRef100_A0A6A3VBH1	MULE domain-containing protein	Phytophthora fragariae		112955
e_gw1.34.286.1	74.4187	0.39626	-1.33549	0.410121	-3.25634	0.00112859	0.0127356	OWZ15711.1	hypothetical protein PHMEG_00010593	Phytophthora megakarya	UniRef100_A0A225WDB5	ANK_REP_REGION domain-containing protein	Phytophthora megakarya	PF13637.7, PF12796.8, PF13857.7, PF13606.7, PF00023.31	117748
e_gw1.25.637.1	31.9818	0.23845	-2.06823	0.685808	-3.01575	0.00256345	0.0243575	OWZ15355.1	hypothetical protein PHMEG_00011007	Phytophthora megakarya	UniRef100_H3H0B0	FAD-binding FR-type domain-containing protein	Phytophthora ramorum	PF08022.13, PF01794.20, PF08030.13, PF00970.25, PF00175.22	114016
e_gw1.46.257.1	93.7362	0.27203	-1.87817	0.553406	-3.39383	0.000689232	0.00867038	OWZ15221.1	hypothetical protein PHMEG_00011185	Phytophthora megakarya	UniRef100_A0A225WBW2	Uncharacterized protein	Phytophthora megakarya	PF13637.7, PF12796.8, PF13857.7, PF00397.27, PF13606.7, PF00023.31	122012
estExt2_fgenesh1_pm.C_PHYCAscaffold_910002	272.983	3.07310	1.61969	0.44761	3.61854	0.00029627	0.00452879	OWZ13927.1	hypothetical protein PHMEG_00012676	Phytophthora megakarya	UniRef100_A0A225WA88	Uncharacterized protein	Phytophthora megakarya	PF16025.6, PF04977.16	531038
estExt2_fgenesh1_pm.C_PHYCAscaffold_150087	403.686	3.89989	1.96343	0.453113	4.3332	1.46954e-05	0.000390229	OWZ23434.1	hypothetical protein PHMEG_0001680	Phytophthora megakarya	UniRef100_A0A225WZU7	Uncharacterized protein	Phytophthora megakarya	PF13868.7	527040
estExt2_fgenesh1_pg.C_PHYCAscaffold_110146	420.9	3.67490	1.8777	0.366421	5.12444	2.98424e-07	1.40335e-05	OWZ10093.1	hypothetical protein PHMEG_00017107	Phytophthora megakarya	UniRef100_A0A225VXD9	FYVE-type domain-containing protein	Phytophthora megakarya	PF01363.22, PF14447.7, PF13445.7, PF03107.17, PF14634.7, PF13639.7, PF02318.17, PF00097.26, PF12773.8, PF00643.25, PF17120.6	533241
estExt2_Genewise1Plus.C_PHYCAscaffold_110683	543.923	2.56712	1.36015	0.290089	4.68874	2.74891e-06	9.7128e-05	OWZ10093.1	hypothetical protein PHMEG_00017107	Phytophthora megakarya	UniRef100_A0A225VXD9	FYVE-type domain-containing protein	Phytophthora megakarya	PF01363.22, PF01590.27, PF14447.7, PF13445.7, PF03107.17, PF14634.7, PF13639.7, PF02318.17, PF00643.25, PF00097.26	543377
e_gw1.11.663.1	21.7291	0.09595	-3.3815	1.15417	-2.92982	0.00339156	0.0299793	OWZ09958.1	hypothetical protein PHMEG_00017261	Phytophthora megakarya	UniRef100_A0A225VYH6	Endonuclease	Phytophthora megakarya	PF00078.28	105382
e_gw1.20.593.1	78.2739	4.22462	2.07882	0.575264	3.61368	0.000301878	0.00459821	OWZ09146.1	hypothetical protein PHMEG_00018195	Phytophthora megakarya	UniRef100_A0A225VUM8	Uncharacterized protein	Phytophthora megakarya		111607
e_gw1.25.164.1	479.207	0.40528	-1.30299	0.228525	-5.70177	1.1857e-08	7.64271e-07	OWZ06774.1	hypothetical protein PHMEG_00020928	Phytophthora megakarya	UniRef100_H3H0A7	FAD-binding FR-type domain-containing protein	Phytophthora ramorum	PF01794.20, PF08022.13, PF08030.13, PF12725.8, PF00970.25, PF12354.9, PF10864.9	114083
gw1.47.128.1	95.0384	2.13126	1.0917	0.35585	3.06788	0.00215586	0.0211606	OWZ05623.1	hypothetical protein PHMEG_00022251	Phytophthora megakarya	UniRef100_A0A225VJN3	Uncharacterized protein	Phytophthora megakarya		47881
e_gw1.14.856.1	49.558	9.70556	3.27881	1.17297	2.7953	0.0051851	0.0415451	OWZ05429.1	hypothetical protein PHMEG_00022485	Phytophthora megakarya	UniRef100_A0A225VK89	RNA-directed DNA polymerase	Phytophthora megakarya	PF17917.2, PF17919.2, PF00078.28	107976
e_gw1.117.19.1	117.554	2.24733	1.16821	0.402505	2.90235	0.00370377	0.0321027	OWZ04231.1	hypothetical protein PHMEG_00023900	Phytophthora megakarya	UniRef100_A0A329RIT0	F-box domain-containing protein	Phytophthora cactorum	PF13385.7	131826
e_gw1.173.15.1	26.1752	0.03609	-4.79208	1.65305	-2.89892	0.00374446	0.0323902	OWZ03538.1	hypothetical protein PHMEG_00024718	Phytophthora megakarya	UniRef100_A0A225VF87	ULP_PROTEASE domain-containing protein	Phytophthora megakarya	PF02902.20	132488
gw1.1.1648.1	95.2	0.27086	-1.88438	0.370358	-5.08798	3.61903e-07	1.65962e-05	OWZ03476.1	hypothetical protein PHMEG_00024784	Phytophthora megakarya	UniRef100_A0A225VCR9	Integrase catalytic domain-containing protein	Phytophthora megakarya	PF00385.25	82039
gw1.1.1653.1	62.5873	0.30070	-1.73361	0.439942	-3.94054	8.12981e-05	0.00161995	OWZ03476.1	hypothetical protein PHMEG_00024784	Phytophthora megakarya	UniRef100_A0A225VCR9	Integrase catalytic domain-containing protein	Phytophthora megakarya	PF00385.25	82065
gw1.13.833.1	141.361	0.40680	-1.2976	0.299512	-4.33237	1.47513e-05	0.000390911	OWZ03476.1	hypothetical protein PHMEG_00024784	Phytophthora megakarya	UniRef100_A0A225VCR9	Integrase catalytic domain-containing protein	Phytophthora megakarya	PF00385.25	72221
estExt2_fgenesh1_pg.C_PHYCAscaffold_890022	100.049	2.95728	1.56427	0.403405	3.87766	0.000105465	0.00199982	OWZ00082.1	hypothetical protein PHMEG_00028807	Phytophthora megakarya	UniRef100_A0A225V445	Uncharacterized protein	Phytophthora megakarya	PF04985.15	537430
estExt2_Genewise1Plus.C_PHYCAscaffold_390111	326.598	0.39244	-1.34944	0.450608	-2.99471	0.00274705	0.0255943	OWZ00065.1	hypothetical protein PHMEG_00028827, partial	Phytophthora megakarya	UniRef100_A0A225V437	FYVE-type domain-containing protein (Fragment)	Phytophthora megakarya	PF01363.22, PF02318.17, PF14441.7, PF00130.23	550853
e_gw1.572.3.1	113.021	2.25461	1.17288	0.373821	3.13755	0.00170369	0.0176823	OWY99872.1	hypothetical protein PHMEG_00029050	Phytophthora megakarya	UniRef100_A0A225V3K4	Uncharacterized protein	Phytophthora megakarya	PF13837.7	133584
estExt2_Genewise1Plus.C_PHYCAscaffold_420221	1179.41	2.40872	1.26827	0.209072	6.06616	1.31001e-09	1.10161e-07	OWZ22294.1	hypothetical protein PHMEG_0003015	Phytophthora megakarya	UniRef100_A0A225WX14	Arrestin_C domain-containing protein	Phytophthora megakarya	PF02752.23, PF00339.30, PF08882.12	551503
e_gw1.49.242.1	86.0964	0.19829	-2.33432	0.772482	-3.02184	0.00251243	0.0239607	OWY98482.1	hypothetical protein PHMEG_00030746	Phytophthora megakarya	UniRef100_A0A225UZN9	CCHC-type domain-containing protein	Phytophthora megakarya	PF00098.24, PF00081.23	122996
e_gw1.16.126.1	158.308	2.30927	1.20743	0.345881	3.4909	0.000481405	0.00661102	OWY94768.1	hypothetical protein PHMEG_00035412	Phytophthora megakarya	UniRef100_A0A225UP85	Uncharacterized protein	Phytophthora megakarya	PF05630.12	109163
e_gw1.36.332.1	113.633	3.40179	1.76629	0.370063	4.77295	1.81545e-06	6.74639e-05	OWY94768.1	hypothetical protein PHMEG_00035412	Phytophthora megakarya	UniRef100_A0A225UP85	Uncharacterized protein	Phytophthora megakarya	PF05630.12	118700
estExt2_Genewise1Plus.C_PHYCAscaffold_160264	1771.01	23.07650	4.52835	0.768167	5.89501	3.74661e-09	2.81693e-07	OWY94768.1	hypothetical protein PHMEG_00035412	Phytophthora megakarya	UniRef100_A0A225UP85	Uncharacterized protein	Phytophthora megakarya	PF05630.12	544875
e_gw1.7.796.1	209.203	4.70712	2.23484	0.60292	3.7067	0.000209979	0.00345916	OWY94413.1	hypothetical protein PHMEG_00035870	Phytophthora megakarya	UniRef100_A0A225UN48	Uncharacterized protein	Phytophthora megakarya	PF13204.7, PF12904.8	102730
estExt2_Genewise1.C_PHYCAscaffold_470050	254.084	0.48680	-1.0386	0.288848	-3.59565	0.000323586	0.00486583	OWY93960.1	hypothetical protein PHMEG_00036453	Phytophthora megakarya	UniRef100_A0A225UM01	Uncharacterized protein	Phytophthora megakarya	PF19067.1	572208
gw1.66.32.1	28.663	0.13027	-2.94037	0.741108	-3.96753	7.2621e-05	0.00147663	OWY93860.1	hypothetical protein PHMEG_00036584	Phytophthora megakarya	UniRef100_H3H774	Uncharacterized protein	Phytophthora ramorum	PF01302.26	42965
gw1.37.98.1	34.7741	3.96212	1.98627	0.62928	3.15642	0.00159718	0.0168682	OWY93350.1	hypothetical protein PHMEG_00037297	Phytophthora megakarya	UniRef100_A0A225UK78	Uncharacterized protein	Phytophthora megakarya		41621
e_gw1.31.10.1	155.487	0.34470	-1.53658	0.423574	-3.62766	0.000285998	0.00439255	OWZ21587.1	hypothetical protein PHMEG_0003853	Phytophthora megakarya	UniRef100_A0A225WWX2	ANK_REP_REGION domain-containing protein	Phytophthora megakarya	PF12796.8, PF13637.7, PF13857.7, PF13606.7, PF00023.31	116912
gw1.24.629.1	108.965	0.40660	-1.29831	0.408742	-3.17635	0.00149141	0.0158871	OWY92408.1	hypothetical protein PHMEG_00038611	Phytophthora megakarya	UniRef100_A0A225UHB6	Uncharacterized protein	Phytophthora megakarya	PF07974.14, PF04863.14, PF00008.28	80671
e_gw1.14.420.1	10105	0.22109	-2.17729	0.348933	-6.23985	4.37988e-10	4.29096e-08	OWY92380.1	hypothetical protein PHMEG_00038649	Phytophthora megakarya	UniRef100_A0A225UHE7	Uncharacterized protein	Phytophthora megakarya	PF01589.17	107729
e_gw1.44.409.1	186.398	0.41629	-1.26435	0.45981	-2.74972	0.00596467	0.0463078	OWY91317.1	hypothetical protein PHMEG_00040147	Phytophthora megakarya	UniRef100_A0A225UDK9	Uncharacterized protein	Phytophthora megakarya		121559
e_gw1.92.130.1	135.786	0.48785	-1.0355	0.36757	-2.81715	0.00484516	0.0394818	OWY91317.1	hypothetical protein PHMEG_00040147	Phytophthora megakarya	UniRef100_A0A225UDK9	Uncharacterized protein	Phytophthora megakarya		130307
e_gw1.33.222.1	168.804	2.21150	1.14503	0.413686	2.76786	0.00564253	0.0443043	OWZ20593.1	hypothetical protein PHMEG_0004972	Phytophthora megakarya	UniRef100_A0A225WSG9	Uncharacterized protein	Phytophthora megakarya		117444
estExt2_fgenesh1_pg.C_PHYCAscaffold_440035	154.011	0.46495	-1.10485	0.341408	-3.23615	0.00121153	0.0134485	OWZ19700.1	hypothetical protein PHMEG_0006009	Phytophthora megakarya	UniRef100_A0A225WRX8	Uncharacterized protein	Phytophthora megakarya	PF04530.13	535966
e_gw1.11.510.1	253.972	2.28965	1.19513	0.402797	2.96708	0.00300646	0.0274185	OWZ19000.1	hypothetical protein PHMEG_0006824	Phytophthora megakarya	UniRef100_A0A225WQ52	Uncharacterized protein	Phytophthora megakarya		105471
estExt2_Genewise1.C_PHYCAscaffold_570093	266.477	2.50863	1.3269	0.311599	4.25836	2.05936e-05	0.000519134	OWZ18905.1	hypothetical protein PHMEG_0006934	Phytophthora megakarya	UniRef100_A0A225WMN1	Alpha-carbonic anhydrase domain-containing protein	Phytophthora megakarya	PF00194.22, PF08990.12	573837
e_gw1.8.279.1	46.8504	0.04483	-4.47954	1.58646	-2.8236	0.00474873	0.0388674	OWZ18105.1	hypothetical protein PHMEG_0007860	Phytophthora megakarya	UniRef100_A0A225WKE0	Uncharacterized protein	Phytophthora megakarya	PF13975.7	103334
estExt2_Genewise1.C_PHYCAscaffold_520017	281.231	2.08321	1.05881	0.351215	3.01469	0.00257238	0.0244244	OWZ17926.1	hypothetical protein PHMEG_0008070	Phytophthora megakarya	UniRef100_A0A225WJM3	Uncharacterized protein	Phytophthora megakarya		573169
e_gw1.86.111.1	394.825	2.00497	1.00358	0.30969	3.24061	0.00119276	0.0132859	OWZ24200.1	hypothetical protein PHMEG_000812	Phytophthora megakarya	UniRef100_A0A225X4N2	PX domain-containing protein	Phytophthora megakarya	PF00787.25, PF14982.7	129731
e_gw1.880.1.1	212.482	0.44360	-1.17267	0.387176	-3.02877	0.00245551	0.0234871	OWZ17675.1	hypothetical protein PHMEG_0008343	Phytophthora megakarya	UniRef100_A0A225WJ90	Uncharacterized protein	Phytophthora megakarya		133863
e_gw1.59.112.1	94.0184	0.38568	-1.37451	0.445188	-3.08748	0.00201865	0.0200193	OWZ16608.1	hypothetical protein PHMEG_0009578	Phytophthora megakarya	UniRef100_A0A225WH87	Uncharacterized protein	Phytophthora megakarya	PF07888.12	125532
gw1.32.77.1	1181.43	4.61853	2.20743	0.254565	8.67139	4.26862e-18	1.22671e-15	POM73139.1	Hypothetical protein PHPALM_10041	Phytophthora palmivora var. palmivora	UniRef100_A0A2P4Y610	RING-type domain-containing protein	Phytophthora palmivora var. palmivora	PF13639.7, PF13923.7, PF17123.6, PF12678.8, PF14634.7, PF13920.7, PF00097.26, PF13445.7, PF14447.7, PF12861.8, PF14446.7, PF05883.12, PF14570.7, PF17120.6, PF17034.6, PF15227.7, PF06906.12, PF11789.9, PF11793.9, PF17122.6, PF12906.8, PF03854.15, PF01155.20, PF00628.30, PF10571.10	41368
e_gw1.99.87.1	30.6176	0.04249	-4.55658	1.56491	-2.91173	0.00359433	0.0313009	POM73114.1	Hypothetical protein PHPALM_10069	Phytophthora palmivora var. palmivora	UniRef100_A0A2P4Y5P6	DDE_Tnp_1_7 domain-containing protein	Phytophthora palmivora var. palmivora	PF03107.17, PF13842.7	130880
e_gw1.193.13.1	34.0333	0.07060	-3.82427	1.2833	-2.98002	0.00288229	0.0265105	POM72961.1	Hypothetical protein PHPALM_10241	Phytophthora palmivora var. palmivora	UniRef100_A0A2P4Y577	Uncharacterized protein	Phytophthora palmivora var. palmivora		132626
e_gw1.43.237.1	346.521	2.14185	1.09886	0.351179	3.12905	0.00175372	0.0180422	POM71184.1	Hypothetical protein PHPALM_12274	Phytophthora palmivora var. palmivora	UniRef100_A0A2P4YF37	PX domain-containing protein	Phytophthora palmivora var. palmivora	PF00787.25	121243
estExt2_Genewise1.C_PHYCAscaffold_610199	4224.09	2.33192	1.22152	0.21306	5.73323	9.85386e-09	6.56856e-07	POM70954.1	hypothetical protein PHPALM_12548	Phytophthora palmivora var. palmivora	UniRef100_A0A2P4XZH0	Uncharacterized protein	Phytophthora palmivora var. palmivora	PF15279.7, PF10351.10	574374
e_gw1.1.826.1	64.6929	0.43269	-1.20861	0.388646	-3.1098	0.00187216	0.0189442	POM70679.1	Hypothetical protein PHPALM_12849, partial	Phytophthora palmivora var. palmivora	UniRef100_A0A2P4XYW1	Uncharacterized protein (Fragment)	Phytophthora palmivora var. palmivora		96839
e_gw1.30.415.1	211.459	0.45720	-1.1291	0.246968	-4.57183	4.83486e-06	0.000156311	POM70326.1	Hypothetical protein PHPALM_13251	Phytophthora palmivora var. palmivora	UniRef100_A0A2P4XXP8	Uncharacterized protein	Phytophthora palmivora var. palmivora	PF09726.10	116260
e_gw1.1.703.1	42.6957	0.08475	-3.5606	0.784958	-4.53604	5.73205e-06	0.000181239	POM69866.1	Hypothetical protein PHPALM_13809	Phytophthora palmivora var. palmivora	UniRef100_A0A2P4XWD2	DDE_Tnp_1_7 domain-containing protein	Phytophthora palmivora var. palmivora	PF13843.7, PF13546.7	96975
e_gw1.44.290.1	255.286	0.46875	-1.09312	0.377412	-2.89636	0.00377523	0.0325693	POM69866.1	Hypothetical protein PHPALM_13809	Phytophthora palmivora var. palmivora	UniRef100_A0A2P4XWD2	DDE_Tnp_1_7 domain-containing protein	Phytophthora palmivora var. palmivora	PF13843.7	121474
e_gw1.71.70.1	60.5096	3.66271	1.87291	0.585155	3.20071	0.00137088	0.0148478	POM69604.1	Hypothetical protein PHPALM_14096	Phytophthora palmivora var. palmivora	UniRef100_A0A2P4XVM0	RNA-directed DNA polymerase	Phytophthora palmivora var. palmivora	PF12353.9	127636
e_gw1.55.212.1	61.1719	0.23475	-2.09079	0.508556	-4.11124	3.93547e-05	0.000907192	POM69044.1	Hypothetical protein PHPALM_14716	Phytophthora palmivora var. palmivora	UniRef100_A0A2P4XTZ6	Uncharacterized protein	Phytophthora palmivora var. palmivora		124828
e_gw1.84.113.1	145.653	0.40674	-1.29782	0.46483	-2.79202	0.00523799	0.0417876	POM68678.1	Hypothetical protein PHPALM_15133	Phytophthora palmivora var. palmivora	UniRef100_A0A2P4XSY0	Uncharacterized protein	Phytophthora palmivora var. palmivora	PF01786.18, PF13570.7	129445
estExt2_Genewise1.C_PHYCAscaffold_51133	664.258	0.18888	-2.40447	0.392538	-6.12544	9.04315e-10	8.08469e-08	POM68614.1	Hypothetical protein PHPALM_15211	Phytophthora palmivora var. palmivora	UniRef100_A0A2P4XSS7	Uncharacterized protein	Phytophthora palmivora var. palmivora	PF05227.14	560999
e_gw1.14.455.1	120.625	5.40649	2.43469	0.392164	6.20835	5.35422e-10	5.16722e-08	POM67753.1	Hypothetical protein PHPALM_16185	Phytophthora palmivora var. palmivora	UniRef100_A0A2P4XQC1	Uncharacterized protein	Phytophthora palmivora var. palmivora		107879
e_gw1.15.608.1	71.0745	23.57700	4.55931	0.63089	7.22678	4.94564e-13	8.09583e-11	POM67753.1	Hypothetical protein PHPALM_16185	Phytophthora palmivora var. palmivora	UniRef100_A0A2P4XQC1	Uncharacterized protein	Phytophthora palmivora var. palmivora		108546
e_gw1.159.12.1	315.62	2.98135	1.57597	0.292846	5.38156	7.38448e-08	4.02937e-06	POM67224.1	Hypothetical protein PHPALM_16813	Phytophthora palmivora var. palmivora	UniRef100_A0A2P4XNW1	Uncharacterized protein	Phytophthora palmivora var. palmivora		132386
estExt2_Genewise1.C_PHYCAscaffold_5910001	250.688	2.92552	1.54869	0.227964	6.7936	1.09368e-11	1.44321e-09	POM67224.1	Hypothetical protein PHPALM_16813	Phytophthora palmivora var. palmivora	UniRef100_A0A2P4XNW1	Uncharacterized protein	Phytophthora palmivora var. palmivora	PF02450.16, PF12697.8	577825
estExt2_Genewise1Plus.C_PHYCAscaffold_60788	318.393	0.48475	-1.0447	0.217491	-4.80343	1.55968e-06	5.9498e-05	POM66867.1	Hypothetical protein PHPALM_17203	Phytophthora palmivora var. palmivora	UniRef100_H3GR25	Uncharacterized protein	Phytophthora ramorum	PF12796.8, PF13637.7, PF13857.7, PF13606.7, PF00023.31, PF11829.9, PF18571.2	541441
e_gw1.25.324.1	158.159	0.31696	-1.65761	0.380508	-4.3563	1.32277e-05	0.000358617	POM66670.1	Hypothetical protein PHPALM_17436	Phytophthora palmivora var. palmivora	UniRef100_A0A2P4XM88	Uncharacterized protein	Phytophthora palmivora var. palmivora	PF14163.7	113887
e_gw1.58.268.1	55.7372	0.40157	-1.31626	0.470179	-2.79948	0.00511844	0.0411896	POM65581.1	Hypothetical protein PHPALM_18677	Phytophthora palmivora var. palmivora	UniRef100_A0A2P4XJ39	Uncharacterized protein	Phytophthora palmivora var. palmivora	PF13516.7, PF12799.8, PF13855.7, PF00560.34	125351
estExt2_fgenesh1_pg.C_PHYCAscaffold_80088	193.716	3.90052	1.96367	0.562671	3.48991	0.000483192	0.00661932	POM65187.1	Hypothetical protein PHPALM_19140, partial	Phytophthora palmivora var. palmivora	UniRef100_A0A2P4XI14	Uncharacterized protein (Fragment)	Phytophthora palmivora var. palmivora	PF00098.24, PF05086.13	532798
e_gw1.167.22.1	73.9275	2.46315	1.30051	0.433838	2.99768	0.00272045	0.0254841	POM64696.1	Hypothetical protein PHPALM_19741	Phytophthora palmivora var. palmivora	UniRef100_A0A2P4XGM6	RNA-directed DNA polymerase	Phytophthora palmivora var. palmivora	PF00078.28, PF17919.2	132444
estExt2_Genewise1Plus.C_PHYCAscaffold_860051	248.23	0.34468	-1.53667	0.338688	-4.53712	5.70274e-06	0.000180754	POM62617.1	hypothetical protein PHPALM_28203	Phytophthora palmivora var. palmivora	UniRef100_A0A2P4XAM9	Uncharacterized protein	Phytophthora palmivora var. palmivora		556294
gw1.8.451.1	549.106	5.07982	2.34478	0.252102	9.30092	1.39237e-20	5.1446e-18	POM62466.1	hypothetical protein PHPALM_28382	Phytophthora palmivora var. palmivora	UniRef100_A0A2P4XA95	Jacalin-type lectin domain-containing protein	Phytophthora palmivora var. palmivora	PF01419.18, PF16458.6, PF12261.9	71428
e_gw1.14.615.1	110.08	3.42209	1.77488	0.468906	3.78514	0.00015362	0.0026992	POM61925.1	hypothetical protein PHPALM_28979	Phytophthora palmivora var. palmivora	UniRef100_A0A2P4X8Q6	SAM domain-containing protein	Phytophthora palmivora var. palmivora	PF00536.31, PF07647.18, PF10344.10, PF02198.17	108146
e_gw1.264.5.1	20.918	0.03259	-4.93951	1.60819	-3.07148	0.00213002	0.0209969	POM61253.1	hypothetical protein PHPALM_29758, partial	Phytophthora palmivora var. palmivora	UniRef100_A0A2P4X6T1	Integrase catalytic domain-containing protein (Fragment)	Phytophthora palmivora var. palmivora	PF03421.17, PF17427.3	132922
gw1.20.518.1	126.876	0.46220	-1.11342	0.409203	-2.72094	0.00650958	0.0493157	POM59344.1	hypothetical protein PHPALM_31937	Phytophthora palmivora var. palmivora	UniRef100_A0A2P4X1D3	Uncharacterized protein	Phytophthora palmivora var. palmivora		75129
estExt2_Genewise1Plus.C_PHYCAscaffold_90286	406.425	3.21955	1.68686	0.411248	4.1018	4.09949e-05	0.000935003	POM58387.1	Hypothetical protein PHPALM_36969	Phytophthora palmivora var. palmivora	UniRef100_A0A2P4WYM2	Uncharacterized protein	Phytophthora palmivora var. palmivora		542396
e_gw1.61.147.1	730.442	0.45174	-1.14645	0.309374	-3.70572	0.000210795	0.00346286	POM81547.1	Hypothetical protein PHPALM_467	Phytophthora palmivora var. palmivora	UniRef100_A0A2P4YUQ6	Uncharacterized protein	Phytophthora palmivora var. palmivora	PF00400.33	126185
e_gw1.14.697.1	129.536	3.34521	1.7421	0.63826	2.72945	0.00634402	0.0484024	POM75737.1	Hypothetical protein PHPALM_7124	Phytophthora palmivora var. palmivora	UniRef100_A0A2P4YD45	Uncharacterized protein	Phytophthora palmivora var. palmivora	PF00170.22	107576
e_gw1.34.400.1	20.2865	0.10830	-3.2069	0.951765	-3.36943	0.000753251	0.00932157	POM75176.1	Hypothetical protein PHPALM_7757	Phytophthora palmivora var. palmivora	UniRef100_A0A2P4YBI8	DDE-1 domain-containing protein	Phytophthora palmivora var. palmivora	PF03184.20	117870
e_gw1.16.307.1	276.858	2.84436	1.5081	0.288409	5.22905	1.70382e-07	8.57344e-06	POM81163.1	Hypothetical protein PHPALM_905	Phytophthora palmivora var. palmivora	UniRef100_A0A2P4YTP4	FAD_binding_3 domain-containing protein	Phytophthora palmivora var. palmivora	PF01494.20, PF07992.15, PF13738.7, PF03486.15, PF01262.22, PF01266.25, PF00070.28, PF00890.25, PF02826.20, PF13241.7, PF13450.7, PF05834.13, PF01946.18, PF03721.15, PF02887.17, PF00899.22, PF12831.8	109473
estExt2_fgenesh1_pg.C_PHYCAscaffold_500048	1912.49	0.22459	-2.15463	0.201809	-10.6766	1.30948e-26	7.69736e-24	POM74024.1	hypothetical protein PHPALM_9069	Phytophthora palmivora var. palmivora	UniRef100_A0A2P4Y893	Uncharacterized protein	Phytophthora palmivora var. palmivora	PF03995.14, PF14625.7, PF17858.2, PF12591.9	536288
e_gw1.623.2.1	77.6291	0.24709	-2.01686	0.532505	-3.7875	0.00015217	0.00267866	POM73232.1	Hypothetical protein PHPALM_9936	Phytophthora palmivora var. palmivora	UniRef100_A0A2P4Y5Y7	Uncharacterized protein	Phytophthora palmivora var. palmivora		133656
e_gw1.574.5.1	200.62	2.02272	1.0163	0.370921	2.73993	0.00614513	0.0473875	XP_009528782.1	hypothetical protein PHYSODRAFT_250265	Phytophthora sojae	UniRef100_G4ZN04	Uncharacterized protein	Phytophthora sojae (strain P6497)	PF13520.7, PF00324.22, PF14991.7	133592
estExt2_fgenesh1_pm.C_PHYCAscaffold_160030	1055.76	0.41958	-1.25299	0.263975	-4.74663	2.06838e-06	7.53473e-05	XP_009518338.1	hypothetical protein PHYSODRAFT_251162	Phytophthora sojae	UniRef100_G4YTC8	Oxidored_FMN domain-containing protein	Phytophthora sojae (strain P6497)	PF00724.21	527109
estExt2_Genewise1.C_PHYCAscaffold_20292	1710.16	0.43776	-1.1918	0.336467	-3.54212	0.000396932	0.00565323	XP_009536241.1	hypothetical protein PHYSODRAFT_255917	Phytophthora sojae	UniRef100_G5A843	AraC_E_bind domain-containing protein	Phytophthora sojae (strain P6497)	PF14526.7, PF06445.16	558661
e_gw1.5.861.1	105.713	0.47029	-1.08837	0.398611	-2.7304	0.00632569	0.0484024	XP_009531428.1	hypothetical protein PHYSODRAFT_256117	Phytophthora sojae	UniRef100_A0A6A4FE95	Uncharacterized protein	Phytophthora rubi	PF16723.6	100804
e_gw1.11.679.1	59.0899	0.15753	-2.66628	0.778159	-3.42639	0.000611651	0.0078471	XP_009533523.1	hypothetical protein PHYSODRAFT_260985	Phytophthora sojae	UniRef100_H3H7N4	GED domain-containing protein	Phytophthora ramorum		105942
e_gw1.183.13.1	131.981	2.80185	1.48638	0.355146	4.18527	2.84832e-05	0.000687211	XP_009526189.1	hypothetical protein PHYSODRAFT_264405	Phytophthora sojae	UniRef100_H3GJR5	Uncharacterized protein	Phytophthora ramorum		132587
e_gw1.19.402.1	178.147	3.06822	1.6174	0.350296	4.61724	3.8887e-06	0.000130281	XP_009526189.1	hypothetical protein PHYSODRAFT_264405	Phytophthora sojae	UniRef100_H3GJR5	Uncharacterized protein	Phytophthora ramorum		111026
estExt2_Genewise1.C_PHYCAscaffold_1420011	235.718	6.31460	2.65869	0.307719	8.64	5.62152e-18	1.54675e-15	XP_009517797.1	hypothetical protein PHYSODRAFT_284631	Phytophthora sojae	UniRef100_G4YLP2	Uncharacterized protein	Phytophthora sojae (strain P6497)	PF06522.12	577562
e_gw1.9.417.1	434.275	2.06060	1.04307	0.173062	6.02711	1.66916e-09	1.37488e-07	XP_009523238.1	hypothetical protein PHYSODRAFT_285443	Phytophthora sojae	UniRef100_G4Z9X2	Uncharacterized protein	Phytophthora sojae (strain P6497)	PF00240.24	104199
e_gw1.13.230.1	267.082	0.41518	-1.26819	0.354984	-3.57253	0.000353554	0.00521341	XP_009533922.1	hypothetical protein PHYSODRAFT_304780	Phytophthora sojae	UniRef100_G4ZZH7	Uncharacterized protein	Phytophthora sojae (strain P6497)	PF07004.13, PF04065.16	107283
gw1.27.272.1	147.177	0.49214	-1.02287	0.342634	-2.98531	0.00283289	0.026224	XP_009515552.1	hypothetical protein PHYSODRAFT_309181	Phytophthora sojae	UniRef100_G4YPH5	Uncharacterized protein	Phytophthora sojae (strain P6497)	PF00415.19, PF13540.7, PF13953.7, PF12345.9, PF13938.7, PF13150.7, PF13854.7, PF13418.7, PF07646.16, PF13964.7	56997
estExt2_Genewise1Plus.C_PHYCAscaffold_1060066	227.267	0.39748	-1.33106	0.487837	-2.72849	0.0063626	0.0485148	XP_009518717.1	hypothetical protein PHYSODRAFT_310764	Phytophthora sojae	UniRef100_G4Z104	Uncharacterized protein	Phytophthora sojae (strain P6497)		557298
e_gw1.6.874.1	50.5655	11.06406	3.46781	0.606963	5.71338	1.10757e-08	7.19752e-07	XP_009521551.1	hypothetical protein PHYSODRAFT_312327	Phytophthora sojae	UniRef100_G4YYX1	Uncharacterized protein	Phytophthora sojae (strain P6497)	PF13855.7, PF12799.8	102427
estExt2_Genewise1Plus.C_PHYCAscaffold_720014	51.6319	0.25490	-1.97202	0.487755	-4.04306	5.27592e-05	0.00114551	XP_009523256.1	hypothetical protein PHYSODRAFT_313173	Phytophthora sojae	UniRef100_G4Z9Z0	Uncharacterized protein	Phytophthora sojae (strain P6497)	PF00027.30	555305
e_gw1.58.48.1	61.646	0.35192	-1.50667	0.50486	-2.98434	0.00284191	0.0262699	XP_009523419.1	hypothetical protein PHYSODRAFT_313258	Phytophthora sojae	UniRef100_A0A6A3LLC5	GMP_PDE_delta domain-containing protein	Phytophthora	PF05351.12	125334
e_gw1.20.624.1	164.917	0.46108	-1.11692	0.345533	-3.23245	0.00122734	0.013589	XP_009525506.1	hypothetical protein PHYSODRAFT_314242	Phytophthora sojae	UniRef100_G4ZD40	Calmodulin	Phytophthora sojae (strain P6497)		111715
gw1.315.8.1	79.8086	4.55811	2.18844	0.373685	5.85636	4.73113e-09	3.39905e-07	XP_009532001.1	hypothetical protein PHYSODRAFT_317154	Phytophthora sojae	UniRef100_G4ZWJ4	MFS domain-containing protein	Phytophthora sojae (strain P6497)	PF00083.25, PF07690.17	50585
gw1.91.68.1	71.5382	0.02325	-5.42651	1.51293	-3.58676	0.000334806	0.00500928	XP_009532696.1	hypothetical protein PHYSODRAFT_317473	Phytophthora sojae	UniRef100_G4ZWD5	Rhodanese domain-containing protein	Phytophthora sojae (strain P6497)		47641
estExt2_Genewise1.C_PHYCAscaffold_1580010	479.968	2.17370	1.12015	0.198898	5.63178	1.78357e-08	1.09834e-06	XP_009514787.1	hypothetical protein PHYSODRAFT_321313	Phytophthora sojae	UniRef100_G4YIC9	GTP--RNA guanylyltransferase	Phytophthora sojae (strain P6497)	PF02940.16	577597
estExt2_Genewise1Plus.C_PHYCAscaffold_200423	147.081	0.35113	-1.50992	0.425969	-3.54467	0.0003931	0.00564535	XP_009525579.1	hypothetical protein PHYSODRAFT_330588	Phytophthora sojae	UniRef100_G4ZDZ6	Uncharacterized protein	Phytophthora sojae (strain P6497)	PF00620.28, PF07399.12	546299
estExt2_Genewise1Plus.C_PHYCAscaffold_50360	287.394	0.31046	-1.68752	0.352692	-4.78468	1.71262e-06	6.41961e-05	XP_009531181.1	hypothetical protein PHYSODRAFT_335489	Phytophthora sojae	UniRef100_G4ZVC8	Protein kinase domain-containing protein	Phytophthora sojae (strain P6497)	PF12799.8, PF13855.7	540662
estExt2_Genewise1.C_PHYCAscaffold_3150006	127.184	2.86240	1.51722	0.336657	4.50674	6.58319e-06	0.000199845	XP_009531999.1	hypothetical protein PHYSODRAFT_336177	Phytophthora sojae	UniRef100_G4ZWJ2	MFS domain-containing protein	Phytophthora sojae (strain P6497)	PF00083.25, PF07690.17, PF06779.15, PF05631.15, PF12832.8, PF06609.14, PF13347.7, PF03419.14	577729
gw1.304.8.1	25810.1	3.86988	1.95229	0.303662	6.42915	1.28319e-10	1.41831e-08	XP_009523972.1	hypothetical protein PHYSODRAFT_354375	Phytophthora sojae	UniRef100_G4ZB36	Glyceraldehyde-3-phosphate dehydrogenase	Phytophthora	PF00044.25, PF02800.21, PF01113.21	49822
gw1.11.888.1	75.612	0.43996	-1.18455	0.417227	-2.8391	0.00452411	0.0374797	XP_009533732.1	hypothetical protein PHYSODRAFT_378730, partial	Phytophthora sojae	UniRef100_G5A239	Uncharacterized protein (Fragment)	Phytophthora sojae (strain P6497)		82462
gw1.37.405.1	64.6556	0.26484	-1.91682	0.476296	-4.02442	5.71149e-05	0.00121682	XP_009529427.1	hypothetical protein PHYSODRAFT_382453, partial	Phytophthora sojae	UniRef100_G4ZMP4	Uncharacterized protein (Fragment)	Phytophthora sojae (strain P6497)	PF00612.28	60131
e_gw1.1.490.1	439.647	0.27720	-1.85101	0.24932	-7.42423	1.13437e-13	1.98238e-11	XP_009530322.1	hypothetical protein PHYSODRAFT_403180, partial	Phytophthora sojae	UniRef100_G4ZTC9	Uncharacterized protein (Fragment)	Phytophthora sojae (strain P6497)	PF00106.26, PF13561.7, PF01370.22, PF04321.18, PF08659.11	96860
gw1.53.318.1	257.151	11.83272	3.56471	0.382021	9.33119	1.04684e-20	3.9817e-18	XP_009516918.1	hypothetical protein PHYSODRAFT_403238, partial	Phytophthora sojae	UniRef100_G4YE62	Uncharacterized protein (Fragment)	Phytophthora sojae (strain P6497)		49866
gw1.20.248.1	94.8556	2.59919	1.37806	0.430781	3.19899	0.00137909	0.0149112	XP_009538078.1	hypothetical protein PHYSODRAFT_406959, partial	Phytophthora sojae	UniRef100_G5ADC8	MULE domain-containing protein (Fragment)	Phytophthora sojae (strain P6497)	PF10551.10	65315
gw1.28.77.1	148.393	0.39655	-1.33444	0.272598	-4.89526	9.81775e-07	3.95524e-05	XP_009514050.1	hypothetical protein PHYSODRAFT_467506	Phytophthora sojae	UniRef100_G4YP66	Uncharacterized protein	Phytophthora sojae (strain P6497)	PF00782.21, PF05706.13, PF00102.28, PF04179.13, PF06602.15	41361
e_gw1.27.288.1	364.034	0.30520	-1.71219	0.298054	-5.74455	9.21651e-09	6.30624e-07	XP_009515424.1	hypothetical protein PHYSODRAFT_469112	Phytophthora sojae	UniRef100_G4YIM5	Uncharacterized protein	Phytophthora sojae (strain P6497)	PF00612.28, PF10825.9	114721
e_gw1.18.174.1	2306.17	3.03761	1.60294	0.220755	7.26115	3.83805e-13	6.44594e-11	XP_009516159.1	hypothetical protein PHYSODRAFT_474854	Phytophthora sojae	UniRef100_G4YMK9	Uncharacterized protein	Phytophthora sojae (strain P6497)	PF15001.7	110274
e_gw1.7.28.1	579.799	0.23282	-2.10271	0.412713	-5.09484	3.49041e-07	1.61207e-05	XP_009520530.1	hypothetical protein PHYSODRAFT_479550	Phytophthora sojae	UniRef100_G4Z0F6	Carboxypeptidase	Phytophthora sojae (strain P6497)	PF00450.23, PF12365.9	103114
e_gw1.9.161.1	66600.5	4.62819	2.21045	0.346692	6.37582	1.81987e-10	1.92906e-08	XP_009519712.1	hypothetical protein PHYSODRAFT_480010	Phytophthora sojae	UniRef100_G4YW42	Uncharacterized protein	Phytophthora sojae (strain P6497)	PF00012.21, PF06723.14, PF02782.17, PF08841.11, PF01968.19, PF05192.19	104335
e_gw1.9.162.1	75991.7	4.94617	2.30631	0.354852	6.49937	8.06584e-11	9.23075e-09	XP_009519712.1	hypothetical protein PHYSODRAFT_480010	Phytophthora sojae	UniRef100_G4YW42	Uncharacterized protein	Phytophthora sojae (strain P6497)	PF00012.21, PF06723.14, PF02782.17, PF08841.11, PF01968.19, PF05192.19	104465
estExt2_fgenesh1_pg.C_PHYCAscaffold_90071	87192.5	4.90135	2.29318	0.359974	6.3704	1.88536e-10	1.97262e-08	XP_009519712.1	hypothetical protein PHYSODRAFT_480010	Phytophthora sojae	UniRef100_G4YW42	Uncharacterized protein	Phytophthora sojae (strain P6497)	PF00012.21, PF06723.14, PF02782.17, PF08841.11, PF01968.19, PF05192.19	532912
e_gw1.121.12.1	120.495	4.08274	2.02954	0.454923	4.46127	8.14745e-06	0.000237304	XP_009519925.1	hypothetical protein PHYSODRAFT_484312	Phytophthora sojae	UniRef100_G4Z080	Uncharacterized protein	Phytophthora sojae (strain P6497)	PF00078.28	131923
e_gw1.17.275.1	103.592	0.28211	-1.82568	0.41602	-4.38846	1.14156e-05	0.000316796	XP_009519077.1	hypothetical protein PHYSODRAFT_484933	Phytophthora sojae	UniRef100_G4YWR9	Uncharacterized protein	Phytophthora sojae (strain P6497)		109907
estExt2_Genewise1Plus.C_PHYCAscaffold_130363	99.5371	0.38784	-1.36647	0.471699	-2.89691	0.00376858	0.0325335	XP_009519387.1	hypothetical protein PHYSODRAFT_485044	Phytophthora sojae	UniRef100_G4YRQ8	Protein kinase domain-containing protein	Phytophthora sojae (strain P6497)	PF00069.26, PF07714.18	543953
estExt2_fgenesh1_pm.C_PHYCAscaffold_230018	328.424	0.48694	-1.03818	0.222122	-4.67392	2.95511e-06	0.000103203	XP_009521396.1	hypothetical protein PHYSODRAFT_485860	Phytophthora sojae	UniRef100_G4YWJ4	Uncharacterized protein	Phytophthora sojae (strain P6497)		527800
e_gw1.4.279.1	76.9625	5.60430	2.48653	0.480381	5.17617	2.26491e-07	1.10528e-05	XP_009519251.1	hypothetical protein PHYSODRAFT_486897	Phytophthora sojae	UniRef100_G4Z023	Uncharacterized protein	Phytophthora sojae (strain P6497)		100403
e_gw1.8.151.1	851.513	0.38891	-1.36249	0.313862	-4.34104	1.41811e-05	0.000379645	XP_009523859.1	hypothetical protein PHYSODRAFT_488306	Phytophthora sojae	UniRef100_G4Z988	Uncharacterized protein	Phytophthora sojae (strain P6497)	PF12796.8, PF13637.7, PF13606.7, PF00023.31, PF13857.7, PF12348.9, PF13513.7, PF12755.8, PF09205.11, PF13646.7	103954
e_gw1.8.22.1	222.929	0.25582	-1.96679	0.447238	-4.39764	1.09435e-05	0.000306323	XP_009523889.1	hypothetical protein PHYSODRAFT_490614	Phytophthora sojae	UniRef100_G4ZA33	TPR_REGION domain-containing protein	Phytophthora sojae (strain P6497)	PF07719.18, PF12895.8, PF14559.7, PF13371.7, PF13432.7, PF14853.7, PF13428.7, PF13374.7, PF13424.7, PF13174.7, PF17004.6, PF13176.7, PF00515.29	103403
e_gw1.46.289.1	87.5356	0.36162	-1.46744	0.499684	-2.93674	0.00331687	0.0295209	XP_009524495.1	hypothetical protein PHYSODRAFT_490818	Phytophthora sojae	UniRef100_G4Z726	Uncharacterized protein	Phytophthora sojae (strain P6497)	PF15716.6	121870
e_gw1.12.154.1	523.452	4.97351	2.31426	0.380794	6.07747	1.22094e-09	1.04564e-07	XP_009522361.1	hypothetical protein PHYSODRAFT_494306	Phytophthora sojae	UniRef100_G4Z7D6	Uncharacterized protein	Phytophthora sojae (strain P6497)	PF12796.8, PF13857.7, PF13637.7, PF13606.7, PF00023.31, PF05836.13, PF02151.20, PF12640.8, PF08898.11	106645
e_gw1.5.1050.1	35.704	27.18240	4.7646	1.59145	2.99387	0.00275461	0.0256278	XP_009524733.1	hypothetical protein PHYSODRAFT_495642, partial	Phytophthora sojae	UniRef100_G4ZB50	Uncharacterized protein (Fragment)	Phytophthora sojae (strain P6497)		101597
e_gw1.6.826.1	104.201	0.43006	-1.2174	0.362344	-3.35978	0.000780034	0.00960705	XP_009527400.1	hypothetical protein PHYSODRAFT_498449	Phytophthora sojae	UniRef100_G4ZDK3	Pyr_redox_2 domain-containing protein	Phytophthora sojae (strain P6497)	PF07992.15, PF00070.28, PF01266.25, PF13738.7, PF04820.15, PF05834.13, PF13450.7, PF13434.7, PF13454.7, PF03486.15, PF02254.19, PF01946.18, PF01494.20, PF01134.23, PF00696.29, PF12831.8, PF00732.20, PF03435.19, PF13241.7, PF03949.16, PF01262.22, PF00899.22, PF00056.24, PF00890.25	101833
estExt2_fgenesh1_pm.C_PHYCAscaffold_190009	168.741	0.10063	-3.31287	0.587307	-5.64079	1.69276e-08	1.04741e-06	XP_009525886.1	hypothetical protein PHYSODRAFT_500748	Phytophthora sojae	UniRef100_G4ZIG4	Peptidyl-prolyl cis-trans isomerase	Phytophthora sojae (strain P6497)	PF00160.22	527385
e_gw1.55.338.1	159.081	0.37335	-1.42141	0.394433	-3.60368	0.000313743	0.00476212	XP_009526682.1	hypothetical protein PHYSODRAFT_501545	Phytophthora sojae	UniRef100_G4ZHF4	Kinesin-like protein	Phytophthora sojae (strain P6497)	PF00225.24, PF16796.6, PF17400.3, PF13191.7	124985
e_gw1.19.428.1	235.984	4.89744	2.29203	0.26078	8.78914	1.50708e-18	4.64039e-16	XP_009526172.1	hypothetical protein PHYSODRAFT_503260	Phytophthora sojae	UniRef100_G4ZGN2	PcF domain-containing protein	Phytophthora sojae (strain P6497)	PF09461.11	110745
e_gw1.26.286.1	232.458	140.42312	7.13364	0.597786	11.9334	7.92321e-33	6.40393e-30	XP_009526172.1	hypothetical protein PHYSODRAFT_503260	Phytophthora sojae	UniRef100_G4ZGN2	PcF domain-containing protein	Phytophthora sojae (strain P6497)	PF09461.11	114313
estExt2_fgenesh1_pm.C_PHYCAscaffold_110121	298.545	5.87742	2.55518	0.232786	10.9765	4.95563e-28	3.05173e-25	XP_009528301.1	hypothetical protein PHYSODRAFT_507213	Phytophthora sojae	UniRef100_G4ZKV6	Expansin-like EG45 domain-containing protein	Phytophthora sojae (strain P6497)	PF03330.19, PF05808.12, PF00967.18, PF06933.12, PF07271.12, PF06809.12, PF14283.7, PF17231.3, PF05454.12, PF11921.9	526657
e_gw1.40.310.1	808.856	2.50834	1.32673	0.360299	3.68231	0.000231131	0.00373623	XP_009530090.1	hypothetical protein PHYSODRAFT_510021	Phytophthora sojae	UniRef100_G4ZPT6	Uncharacterized protein	Phytophthora sojae (strain P6497)	PF05227.14, PF05699.15	119960
gw1.371.3.1	187.644	0.47810	-1.06463	0.289196	-3.68134	0.000232011	0.00374502	XP_009530719.1	hypothetical protein PHYSODRAFT_510782	Phytophthora sojae	UniRef100_G4ZU16	Uncharacterized protein	Phytophthora sojae (strain P6497)	PF03988.13, PF11683.9, PF11667.9, PF11188.9	82641
e_gw1.18.215.1	52.673	3.36083	1.74882	0.550453	3.17705	0.00148782	0.0158693	XP_009531671.1	hypothetical protein PHYSODRAFT_511565, partial	Phytophthora sojae	UniRef100_G4ZSM0	Uncharacterized protein (Fragment)	Phytophthora sojae (strain P6497)	PF12353.9	110567
e_gw1.100.124.1	107.425	0.48678	-1.03865	0.365129	-2.84462	0.00444649	0.0370264	XP_009530713.1	hypothetical protein PHYSODRAFT_513976	Phytophthora sojae	UniRef100_G4ZU10	Uncharacterized protein	Phytophthora sojae (strain P6497)	PF15890.6, PF09351.11, PF03836.16, PF06667.13	131042
e_gw1.32.409.1	40.1198	0.32186	-1.63549	0.585337	-2.7941	0.00520446	0.0416485	XP_009532612.1	hypothetical protein PHYSODRAFT_515179	Phytophthora sojae	UniRef100_M4BX67	Uncharacterized protein	Hyaloperonospora arabidopsidis (strain Emoy2)		117195
estExt2_Genewise1.C_PHYCAscaffold_570196	189.33	0.37479	-1.41585	0.50148	-2.82334	0.0047526	0.0388745	XP_009533042.1	hypothetical protein PHYSODRAFT_515489	Phytophthora sojae	UniRef100_G4ZY97	F-box domain-containing protein	Phytophthora sojae (strain P6497)	PF06881.12	573882
estExt2_Genewise1Plus.C_PHYCAscaffold_710141	126.45	0.31934	-1.64682	0.443643	-3.71204	0.000205599	0.00339567	XP_009532017.1	hypothetical protein PHYSODRAFT_516484	Phytophthora sojae	UniRef100_G4ZWL0	F-box domain-containing protein	Phytophthora sojae (strain P6497)	PF12799.8, PF13516.7, PF00560.34, PF08004.12, PF18791.2	555279
estExt2_Genewise1Plus.C_PHYCAscaffold_180402	357.38	0.33713	-1.5686	0.36234	-4.32909	1.49728e-05	0.000395161	XP_009533287.1	hypothetical protein PHYSODRAFT_518857	Phytophthora sojae	UniRef100_G5A0K6	Uncharacterized protein	Phytophthora sojae (strain P6497)		545620
e_gw1.86.101.1	248.322	0.37070	-1.43167	0.306384	-4.67281	2.97109e-06	0.000103207	XP_009533307.1	hypothetical protein PHYSODRAFT_520489	Phytophthora sojae	UniRef100_G5A0M6	Protein kinase domain-containing protein	Phytophthora sojae (strain P6497)	PF00069.26, PF07714.18, PF06293.15, PF17667.2	129660
e_gw1.10.237.1	128.749	0.22053	-2.18093	0.614519	-3.54901	0.000386684	0.0055686	XP_009534427.1	hypothetical protein PHYSODRAFT_523301	Phytophthora sojae	UniRef100_G5A4G5	MFS domain-containing protein	Phytophthora sojae (strain P6497)	PF07690.17, PF00083.25	105338
estExt2_Genewise1Plus.C_PHYCAscaffold_540087	510.412	4.23670	2.08294	0.354108	5.88221	4.04815e-09	2.99107e-07	XP_009535924.1	hypothetical protein PHYSODRAFT_525185	Phytophthora sojae	UniRef100_G5A5A6	Uncharacterized protein	Phytophthora sojae (strain P6497)	PF00230.21, PF06496.12	553594
e_gw1.80.102.1	274.394	0.46675	-1.09927	0.325097	-3.38135	0.000721297	0.008995	XP_009537049.1	hypothetical protein PHYSODRAFT_529192	Phytophthora sojae	UniRef100_G5AA54	Uncharacterized protein	Phytophthora sojae (strain P6497)	PF13851.7, PF07926.13, PF02183.19, PF09720.11, PF17675.2, PF04632.13, PF00769.20, PF04977.16	128977
estExt2_fgenesh1_pg.C_PHYCAscaffold_470035	599.32	2.41016	1.26913	0.270984	4.6834	2.82149e-06	9.94209e-05	XP_009537725.1	hypothetical protein PHYSODRAFT_530509	Phytophthora sojae	UniRef100_G5AC87	Uncharacterized protein	Phytophthora sojae (strain P6497)	PF10509.10, PF08544.14, PF00288.27	536081
estExt2_fgenesh1_pm.C_PHYCAscaffold_470025	654.979	2.05502	1.03915	0.300468	3.45844	0.000543308	0.00718412	XP_009537725.1	hypothetical protein PHYSODRAFT_530509	Phytophthora sojae	UniRef100_G5AC87	Uncharacterized protein	Phytophthora sojae (strain P6497)	PF10509.10, PF08544.14, PF00288.27	529649
e_gw1.34.248.1	204.346	0.37519	-1.41431	0.325702	-4.34233	1.40981e-05	0.000379037	XP_009538638.1	hypothetical protein PHYSODRAFT_532945	Phytophthora sojae	UniRef100_G5AEY7	Uncharacterized protein	Phytophthora sojae (strain P6497)	PF09713.11, PF04119.13	117651
estExt2_Genewise1Plus.C_PHYCAscaffold_220123	1080.75	2.01736	1.01247	0.261561	3.87087	0.000108448	0.00204438	XP_009538989.1	hypothetical protein PHYSODRAFT_533972	Phytophthora sojae	UniRef100_G5AFU2	Aa_trans domain-containing protein	Phytophthora sojae (strain P6497)	PF01490.19, PF09925.10	546661
estExt2_Genewise1Plus.C_PHYCAscaffold_10681	4792.22	4.19290	2.06795	0.476164	4.34294	1.4059e-05	0.000378772	XP_009533155.1	hypothetical protein PHYSODRAFT_548365	Phytophthora sojae	UniRef100_G4ZZR4	MFS domain-containing protein	Phytophthora sojae (strain P6497)	PF00083.25, PF07690.17, PF03092.17	538197
estExt2_fgenesh1_pg.C_PHYCAscaffold_360023	1421.27	2.09188	1.0648	0.322549	3.30121	0.000962695	0.0111555	XP_009536496.1	hypothetical protein PHYSODRAFT_550045	Phytophthora sojae	UniRef100_G5A8U8	MFS domain-containing protein	Phytophthora sojae (strain P6497)	PF00083.25, PF07690.17, PF06609.14	535439
estExt2_Genewise1.C_PHYCAscaffold_420350	143.235	2.35262	1.23427	0.368225	3.35195	0.000802453	0.00978992	XP_009537557.1	hypothetical protein PHYSODRAFT_550657	Phytophthora sojae	UniRef100_G5ABR8	MFS domain-containing protein	Phytophthora sojae (strain P6497)	PF00083.25, PF07690.17, PF17280.3, PF13321.7	571532
estExt2_fgenesh1_pg.C_PHYCAscaffold_90092	424.923	0.43857	-1.18913	0.313052	-3.79849	0.000145582	0.00257841	XP_009519755.1	hypothetical protein PHYSODRAFT_554628	Phytophthora sojae	UniRef100_G4YWW9	Uncharacterized protein	Phytophthora sojae (strain P6497)	PF00787.25	532926
estExt2_Genewise1.C_PHYCAscaffold_170447	3901.77	0.47215	-1.0827	0.35702	-3.0326	0.0024246	0.0232603	XP_009519082.1	hypothetical protein PHYSODRAFT_556459	Phytophthora sojae	UniRef100_G4YWS4	ANK_REP_REGION domain-containing protein	Phytophthora sojae (strain P6497)	PF18826.2, PF18716.2, PF13606.7, PF13637.7, PF13857.7, PF00023.31, PF12796.8, PF18859.2, PF15116.7	565278
gw1.6.344.1	646.408	3.76702	1.91342	0.440819	4.34061	1.42088e-05	0.000379645	XP_009527832.1	hypothetical protein PHYSODRAFT_559402	Phytophthora sojae	UniRef100_G4ZIW9	Uncharacterized protein	Phytophthora sojae (strain P6497)	PF03083.17, PF03650.14	60230
estExt2_Genewise1.C_PHYCAscaffold_110320	337.108	0.37297	-1.42288	0.372876	-3.81596	0.000135653	0.00244327	XP_009533551.1	hypothetical protein PHYSODRAFT_563676	Phytophthora sojae	UniRef100_G5A1K8	PKS_ER domain-containing protein	Phytophthora sojae (strain P6497)	PF08240.13, PF00107.27, PF02826.20, PF01262.22, PF13602.7, PF01488.21, PF01408.23, PF13460.7, PF00148.20	563175
estExt2_fgenesh1_pm.C_PHYCAscaffold_500016	7229.43	19.67181	4.29806	0.407498	10.5474	5.2206e-26	2.93534e-23	XP_009535354.1	hypothetical protein PHYSODRAFT_564655	Phytophthora sojae	UniRef100_H3GNJ5	Glutamate dehydrogenase	Phytophthora ramorum	PF00208.22, PF05088.13, PF02812.19	529861
e_gw1.330.5.1	172.928	0.48736	-1.03693	0.237233	-4.37094	1.2371e-05	0.000338945	GAX99829.1	Hypothetical protein PINS_007691	Pythium insidiosum	UniRef100_A0A2D4C2J2	Uncharacterized protein	Pythium insidiosum		133130
e_gw1.87.169.1	107.957	2.09919	1.06983	0.308179	3.47145	0.000517649	0.00694422	XP_002897344.1	hypothetical protein PITG_16923	Phytophthora infestans T30-4	UniRef100_D0NUE7	Uncharacterized protein	Phytophthora	PF01679.18	129790
e_gw1.4.275.1	970.625	2.69371	1.42959	0.365916	3.90688	9.34943e-05	0.0018127	XP_008889935.1	hypothetical protein PPTG_00308	Phytophthora parasitica INRA-310	UniRef100_W2RGX0	M20_dimer domain-containing protein	Phytophthora parasitica	PF01546.29, PF07687.15, PF04389.18, PF07826.12	99738
estExt2_fgenesh1_pg.C_PHYCAscaffold_140029	2402.73	111.31575	6.79851	0.304777	22.3065	3.19243e-110	4.12845e-106	XP_008890225.1	hypothetical protein PPTG_00566	Phytophthora parasitica INRA-310	UniRef100_W2RFG2	Uncharacterized protein	Phytophthora parasitica (strain INRA-310)	PF17234.3, PF04935.13	533460
gw1.14.468.1	5678.35	108.82576	6.76588	0.414237	16.3334	5.71531e-60	1.23184e-56	XP_008890225.1	hypothetical protein PPTG_00566	Phytophthora parasitica INRA-310	UniRef100_W2RFG2	Uncharacterized protein	Phytophthora parasitica (strain INRA-310)	PF12252.9	73386
e_gw1.14.357.1	592.422	2.77255	1.47121	0.430186	3.41995	0.000626325	0.00801151	XP_008890241.1	hypothetical protein PPTG_00582	Phytophthora parasitica INRA-310	UniRef100_H3GX05	SCP domain-containing protein	Phytophthora ramorum	PF00188.27, PF12238.9, PF05104.13	107961
estExt2_fgenesh1_pg.C_PHYCAscaffold_200110	9548.94	2.07899	1.05588	0.222415	4.74737	2.0608e-06	7.52833e-05	XP_008890297.1	hypothetical protein PPTG_00634	Phytophthora parasitica INRA-310	UniRef100_W2P7Z1	Uncharacterized protein	Phytophthora parasitica	PF01363.22, PF04499.16, PF00169.30	534123
e_gw1.22.444.1	394.436	0.36120	-1.46912	0.291642	-5.03741	4.71863e-07	2.08264e-05	XP_008890633.1	hypothetical protein PPTG_00831	Phytophthora parasitica INRA-310	UniRef100_W2RH72	Uncharacterized protein	Phytophthora	PF04117.13, PF14126.7	112726
gw1.55.137.1	404.334	0.47877	-1.06258	0.238358	-4.45793	8.27556e-06	0.000240493	XP_008892807.1	hypothetical protein PPTG_01313	Phytophthora parasitica INRA-310	UniRef100_A0A0W8BZS3	Cytochrome P450 86A2	Phytophthora	PF00067.23	56109
estExt2_Genewise1.C_PHYCAscaffold_190512	545.304	2.43972	1.28672	0.436905	2.94507	0.00322881	0.0289363	XP_008893252.1	hypothetical protein PPTG_01627	Phytophthora parasitica INRA-310	UniRef100_W2N8K0	Uncharacterized protein	Phytophthora	PF00096.27, PF13465.7, PF13894.7, PF13909.7, PF15909.6, PF16622.6, PF12171.9, PF16159.6, PF13912.7, PF16293.6, PF04606.13, PF12874.8, PF17017.6, PF15961.6	565968
e_gw1.5.1451.1	172.063	0.42572	-1.23204	0.382338	-3.22238	0.00127131	0.013992	XP_008893379.1	hypothetical protein PPTG_01748	Phytophthora parasitica INRA-310	UniRef100_W2L2B3	Uncharacterized protein	Phytophthora		101229
e_gw1.5.459.1	363.248	0.27917	-1.84077	0.246381	-7.47126	7.94319e-14	1.40714e-11	XP_008893589.1	hypothetical protein PPTG_01948	Phytophthora parasitica INRA-310	UniRef100_W2GP46	t-SNARE coiled-coil homology domain-containing protein	Phytophthora parasitica	PF08202.12, PF09753.10, PF11683.9, PF10498.10, PF17496.3, PF07851.14, PF17522.3, PF02970.17	100811
estExt2_fgenesh1_pm.C_PHYCAscaffold_90004	848.553	2.29826	1.20054	0.268559	4.4703	7.81104e-06	0.000229573	XP_008891516.1	hypothetical protein PPTG_02236	Phytophthora parasitica INRA-310	UniRef100_W2H6H9	Uncharacterized protein	Phytophthora parasitica	PF12118.9, PF10732.10, PF14282.7, PF08317.12, PF10271.10	526290
estExt2_Genewise1Plus.C_PHYCAscaffold_410261	1732.63	5.07782	2.34421	0.33585	6.97992	2.95347e-12	4.15155e-10	XP_008891545.1	hypothetical protein PPTG_02253	Phytophthora parasitica INRA-310	UniRef100_W2JDA1	ELFV_dehydrog domain-containing protein	Phytophthora parasitica	PF00208.22, PF05088.13, PF02812.19	551335
e_gw1.17.244.1	147.544	0.40581	-1.30113	0.453695	-2.86786	0.0041326	0.0349299	XP_008892303.1	hypothetical protein PPTG_02789	Phytophthora parasitica INRA-310	UniRef100_W2NN47	Uncharacterized protein	Phytophthora	PF03092.17, PF03209.16, PF16082.6	109645
e_gw1.98.14.1	328.344	0.44553	-1.16639	0.316289	-3.68774	0.000226252	0.00367858	XP_008894148.1	hypothetical protein PPTG_03223	Phytophthora parasitica INRA-310	UniRef100_W2R6K3	SWIM-type domain-containing protein	Phytophthora parasitica	PF02902.20, PF10551.10, PF01610.18, PF19074.1	130864
e_gw1.59.118.1	2596.21	2.67856	1.42146	0.390318	3.6418	0.000270742	0.00420317	XP_008894285.1	hypothetical protein PPTG_03358	Phytophthora parasitica INRA-310	UniRef100_W2R4L0	Uncharacterized protein	Phytophthora parasitica	PF00230.21, PF07214.13, PF16079.6, PF16083.6	125677
e_gw1.23.291.1	862.506	0.45922	-1.12274	0.235664	-4.76418	1.89627e-06	6.9865e-05	XP_008896216.1	hypothetical protein PPTG_04139	Phytophthora parasitica INRA-310	UniRef100_W2QZM6	Uncharacterized protein	Phytophthora parasitica (strain INRA-310)	PF00630.20, PF07691.13, PF03160.15, PF07974.14, PF00053.25, PF13115.7	112853
e_gw1.23.259.1	3930.29	2.92106	1.54649	0.229732	6.73171	1.67678e-11	2.14694e-09	XP_008896317.1	hypothetical protein PPTG_04205	Phytophthora parasitica INRA-310	UniRef100_W2MIG2	CS domain-containing protein	Phytophthora	PF04969.17	113110
e_gw1.40.337.1	7626.28	3.47921	1.79876	0.313549	5.73677	9.65018e-09	6.46812e-07	XP_008895323.1	hypothetical protein PPTG_04781	Phytophthora parasitica INRA-310	UniRef100_W2MQM0	Uncharacterized protein	Phytophthora	PF04969.17, PF05002.16, PF06102.13, PF06625.12	119979
estExt2_Genewise1Plus.C_PHYCAscaffold_340109	106.688	0.27492	-1.86292	0.358066	-5.20272	1.96387e-07	9.69344e-06	XP_008895473.1	hypothetical protein PPTG_04886	Phytophthora parasitica INRA-310	UniRef100_H3GA68	Tub domain-containing protein	Phytophthora ramorum	PF01167.19, PF12043.9	549844
e_gw1.12.144.1	2198.46	2.62022	1.38969	0.211293	6.57705	4.7986e-11	5.69316e-09	XP_008897757.1	hypothetical protein PPTG_05786	Phytophthora parasitica INRA-310	UniRef100_W2QWF9	Cellulase domain-containing protein	Phytophthora parasitica (strain INRA-310)	PF00150.19, PF04681.13	106156
e_gw1.12.517.1	1597.06	2.44107	1.28752	0.372079	3.46033	0.000539515	0.0071559	XP_008897769.1	hypothetical protein PPTG_05800	Phytophthora parasitica INRA-310	UniRef100_W2MBN1	Uncharacterized protein	Phytophthora	PF00067.23	106739
e_gw1.44.91.1	64.0255	0.24164	-2.04909	0.644239	-3.18064	0.0014695	0.0157184	XP_008899215.1	hypothetical protein PPTG_06919	Phytophthora parasitica INRA-310	UniRef100_W2QRF5	Uncharacterized protein	Phytophthora parasitica (strain INRA-310)	PF00170.22, PF16888.6, PF07716.16, PF01765.20, PF15397.7, PF18121.2, PF14661.7, PF17950.2, PF14916.7, PF16808.6, PF03131.18	121543
estExt2_Genewise1.C_PHYCAscaffold_31039	866.555	2.23147	1.158	0.344795	3.35851	0.000783645	0.00963317	XP_008900342.1	hypothetical protein PPTG_07735	Phytophthora parasitica INRA-310	UniRef100_W2HH65	Uncharacterized protein	Phytophthora	PF00964.18, PF13670.7	559703
estExt2_Genewise1Plus.C_PHYCAscaffold_30917	731.301	2.64480	1.40316	0.365332	3.84078	0.000122646	0.0022658	XP_008900408.1	hypothetical protein PPTG_07796, partial	Phytophthora parasitica INRA-310	UniRef100_W2HF61	MFS domain-containing protein	Phytophthora	PF00083.25, PF07690.17	539682
estExt2_Genewise1.C_PHYCAscaffold_90741	1500.56	2.55699	1.35445	0.278708	4.85973	1.17545e-06	4.63441e-05	XP_008900535.1	hypothetical protein PPTG_07909	Phytophthora parasitica INRA-310	UniRef100_W2JMP3	Uncharacterized protein	Phytophthora	PF14027.7, PF05615.14	562643
e_gw1.52.294.1	36.3614	0.34805	-1.52264	0.534473	-2.84886	0.00438758	0.0366539	XP_008900750.1	hypothetical protein PPTG_08422	Phytophthora parasitica INRA-310	UniRef100_W2LQX9	Uncharacterized protein	Phytophthora parasitica	PF04749.18, PF16015.6	123878
estExt2_Genewise1Plus.C_PHYCAscaffold_380176	2260.1	2.42236	1.27642	0.243096	5.25067	1.51548e-07	7.65554e-06	XP_008902120.1	hypothetical protein PPTG_09026	Phytophthora parasitica INRA-310	UniRef100_W2QHT8	Uncharacterized protein	Phytophthora parasitica	PF00153.28	550701
gw1.10.209.1	209.942	0.09443	-3.40454	0.555307	-6.13092	8.73743e-10	7.90157e-08	XP_008902666.1	hypothetical protein PPTG_09421	Phytophthora parasitica INRA-310	UniRef100_W2QEW9	MFS domain-containing protein	Phytophthora parasitica	PF07690.17, PF00083.25	56607
e_gw1.10.544.1	206.691	2.53565	1.34236	0.221294	6.06594	1.31185e-09	1.10161e-07	XP_008902682.1	hypothetical protein PPTG_09441	Phytophthora parasitica INRA-310	UniRef100_W2NSR3	TPR_REGION domain-containing protein	Phytophthora	PF00515.29, PF13414.7, PF07719.18, PF13371.7, PF13432.7, PF13431.7, PF13181.7, PF12895.8, PF13424.7, PF14559.7, PF13428.7, PF13174.7, PF14561.7, PF14863.7, PF13176.7	105103
estExt2_Genewise1Plus.C_PHYCAscaffold_100178	4936.93	2.40061	1.2634	0.376608	3.35468	0.000794556	0.00971191	XP_008902711.1	hypothetical protein PPTG_09469	Phytophthora parasitica INRA-310	UniRef100_W2LM32	PlsC domain-containing protein	Phytophthora	PF01553.22	542790
e_gw1.66.86.1	1209.03	0.47160	-1.08438	0.251032	-4.31968	1.56258e-05	0.000409054	XP_008902882.1	hypothetical protein PPTG_09618	Phytophthora parasitica INRA-310	UniRef100_A0A0W8D7R8	D-2-hydroxyacid dehydrogenase	Phytophthora	PF02826.20, PF03446.16, PF01488.21, PF03807.18, PF01210.24, PF02737.19, PF00670.22, PF02558.17, PF03623.14, PF02254.19, PF03435.19	127016
estExt2_Genewise1Plus.C_PHYCAscaffold_10992	74.0812	0.27983	-1.83739	0.617949	-2.97336	0.00294554	0.0269581	XP_008903524.1	hypothetical protein PPTG_10035	Phytophthora parasitica INRA-310	UniRef100_W2J7R0	Uncharacterized protein	Phytophthora parasitica	PF10211.10, PF04012.13, PF14523.7, PF11221.9	538368
e_gw1.49.232.1	111.062	3.34708	1.7429	0.368407	4.73093	2.23498e-06	8.09601e-05	XP_008903107.1	hypothetical protein PPTG_10217	Phytophthora parasitica INRA-310	UniRef100_W2QFN8	GH131_N domain-containing protein	Phytophthora parasitica (strain INRA-310)	PF18271.2	122939
e_gw1.11.619.1	87.1523	27.28724	4.77015	1.56806	3.04207	0.00234957	0.0226245	XP_008903267.1	hypothetical protein PPTG_10347	Phytophthora parasitica INRA-310	UniRef100_W2QF25	Uncharacterized protein	Phytophthora parasitica (strain INRA-310)		105943
e_gw1.61.210.1	181.405	8.02170	3.00391	0.496882	6.04551	1.48939e-09	1.23467e-07	XP_008904104.1	hypothetical protein PPTG_10489	Phytophthora parasitica INRA-310	UniRef100_H3H0D0	Peptidase S1 domain-containing protein	Phytophthora ramorum	PF00089.27, PF13365.7, PF03761.16	126085
e_gw1.61.1.1	583.165	0.28419	-1.81508	0.3746	-4.84538	1.26369e-06	4.93716e-05	XP_008904162.1	hypothetical protein PPTG_10537	Phytophthora parasitica INRA-310	UniRef100_W2QC18	Phospholipid-transporting ATPase	Phytophthora parasitica (strain INRA-310)	PF16212.6, PF16209.6, PF13246.7, PF00702.27, PF00122.21, PF08282.13	126081
e_gw1.30.417.1	282.045	0.40861	-1.29119	0.276994	-4.66143	3.14013e-06	0.000108001	XP_008904429.1	hypothetical protein PPTG_10763	Phytophthora parasitica INRA-310	UniRef100_W2J574	Uncharacterized protein	Phytophthora	PF06279.12	116425
estExt2_Genewise1.C_PHYCAscaffold_1740002	2993.61	2.04634	1.03304	0.204739	5.04568	4.51921e-07	2.00833e-05	XP_008904641.1	hypothetical protein PPTG_10896	Phytophthora parasitica INRA-310	UniRef100_W2J4K4	Ubiquitin carboxyl-terminal hydrolase	Phytophthora	PF00443.30, PF00240.24, PF13423.7	577612
gw1.7.825.1	411.224	3.15960	1.65974	0.421966	3.93336	8.37667e-05	0.00165891	XP_008905738.1	hypothetical protein PPTG_11201	Phytophthora parasitica INRA-310	UniRef100_W2J316	Uncharacterized protein	Phytophthora	PF00892.21, PF06027.13, PF16913.6, PF03151.17, PF10852.9, PF10639.10	76473
gw1.16.279.1	238.817	4.01834	2.0066	0.296711	6.76281	1.35342e-11	1.76792e-09	XP_008905052.1	hypothetical protein PPTG_11478	Phytophthora parasitica INRA-310	UniRef100_W2NFA4	Uncharacterized protein	Phytophthora	PF01363.22	65957
estExt2_Genewise1Plus.C_PHYCAscaffold_60541	681.516	3.95182	1.98252	0.32213	6.1544	7.53635e-10	6.91207e-08	XP_008905965.1	hypothetical protein PPTG_11606	Phytophthora parasitica INRA-310	UniRef100_W2Q6H8	Uncharacterized protein	Phytophthora parasitica		541322
e_gw1.26.43.1	2652.79	0.48390	-1.04722	0.252968	-4.13974	3.47706e-05	0.000814589	XP_008905260.1	hypothetical protein PPTG_11824	Phytophthora parasitica INRA-310	UniRef100_W2LAK5	PKS_ER domain-containing protein	Phytophthora parasitica	PF00107.27, PF13602.7, PF08240.13	114417
gw1.26.310.1	804.893	0.41526	-1.26791	0.199832	-6.34487	2.22618e-10	2.28484e-08	XP_008905270.1	hypothetical protein PPTG_11833	Phytophthora parasitica INRA-310	UniRef100_W2Q8F3	Uncharacterized protein	Phytophthora parasitica (strain INRA-310)	PF00664.24, PF00005.28, PF02463.20, PF01926.24, PF13555.7, PF03193.17, PF00350.24, PF13304.7, PF13191.7, PF12775.8, PF04548.17, PF05673.14, PF13476.7	64406
e_gw1.26.296.1	1892.42	0.28552	-1.80831	0.218595	-8.27243	1.31258e-16	3.32829e-14	XP_008905279.1	hypothetical protein PPTG_11840	Phytophthora parasitica INRA-310	UniRef100_W2Q9A4	Uncharacterized protein	Phytophthora parasitica	PF00664.24, PF00005.28, PF01926.24, PF02463.20, PF13555.7, PF03193.17, PF00350.24, PF13476.7, PF13191.7, PF13479.7, PF01935.18, PF13304.7, PF06414.13, PF05673.14, PF13401.7, PF04548.17, PF12775.8, PF08477.14, PF02492.20, PF13671.7, PF01580.19, PF02367.18, PF00735.19, PF00910.23	114358
estExt2_Genewise1Plus.C_PHYCAscaffold_260249	164.487	0.47155	-1.08451	0.351033	-3.08949	0.00200501	0.0199596	XP_008905279.1	hypothetical protein PPTG_11840	Phytophthora parasitica INRA-310	UniRef100_W2Q9A4	Uncharacterized protein	Phytophthora parasitica	PF00005.28	547759
e_gw1.40.433.1	452.661	2.10373	1.07295	0.331534	3.23632	0.00121082	0.0134485	XP_008906654.1	hypothetical protein PPTG_12396	Phytophthora parasitica INRA-310	UniRef100_W2Q6I1	BED-type domain-containing protein	Phytophthora parasitica (strain INRA-310)	PF02892.16	120182
e_gw1.31.16.1	109.352	0.20164	-2.31013	0.647578	-3.56734	0.000360618	0.00529945	XP_008906702.1	hypothetical protein PPTG_12429	Phytophthora parasitica INRA-310	UniRef100_W2GQI2	Uncharacterized protein	Phytophthora	PF14772.7, PF14775.7, PF12128.9, PF06103.12, PF11593.9	116760
e_gw1.100.129.1	21.7531	4.33186	2.11499	0.606179	3.48904	0.00048475	0.00662662	XP_008908718.1	hypothetical protein PPTG_13982	Phytophthora parasitica INRA-310	UniRef100_W2KXU1	Uncharacterized protein	Phytophthora	PF05940.13, PF02060.16, PF17555.3	131055
estExt2_Genewise1Plus.C_PHYCAscaffold_1000033	112.886	0.49053	-1.02757	0.303616	-3.38445	0.000713215	0.0089373	XP_008908756.1	hypothetical protein PPTG_14017	Phytophthora parasitica INRA-310	UniRef100_W2IR50	Uncharacterized protein2	Phytophthora parasitica	PF15669.6	557001
gw1.10.523.1	428.82	2.03912	1.02795	0.231536	4.43969	9.00868e-06	0.000260627	XP_008909248.1	hypothetical protein PPTG_14046	Phytophthora parasitica INRA-310	UniRef100_W2ILI2	Peptidase S1 domain-containing protein	Phytophthora	PF00089.27, PF13365.7, PF03761.16	69328
gw1.67.79.1	154.976	0.27714	-1.8513	0.450122	-4.11288	3.90747e-05	0.000902347	XP_008909037.1	hypothetical protein PPTG_14232	Phytophthora parasitica INRA-310	UniRef100_W2IMW6	Uncharacterized protein	Phytophthora	PF04749.18	49865
estExt2_fgenesh1_pg.C_PHYCAscaffold_270022	513.432	2.44413	1.28932	0.352416	3.65852	0.00025368	0.00403516	XP_008909553.1	hypothetical protein PPTG_14763	Phytophthora parasitica INRA-310	UniRef100_W2IIQ3	Uncharacterized protein	Phytophthora	PF03092.17, PF03209.16	534695
estExt2_Genewise1.C_PHYCAscaffold_50120	107.557	4.36614	2.12636	0.709318	2.99775	0.00271978	0.0254841	XP_008911259.1	hypothetical protein PPTG_15714	Phytophthora parasitica INRA-310	UniRef100_W2MNR2	Arabinan endo-1,5-alpha-L-arabinosidase	Phytophthora parasitica	PF04616.15	560479
e_gw1.400.1.1	38.2655	0.17456	-2.51819	0.820726	-3.06825	0.00215318	0.0211606	XP_008911284.1	hypothetical protein PPTG_15735	Phytophthora parasitica INRA-310	UniRef100_W2PS88	Uncharacterized protein	Phytophthora		133278
estExt2_Genewise1Plus.C_PHYCAscaffold_290165	81.5404	5.79574	2.53499	0.48008	5.28035	1.28937e-07	6.66966e-06	XP_008911008.1	hypothetical protein PPTG_15977	Phytophthora parasitica INRA-310	UniRef100_A0A2P4Y3N1	Secreted RxLR effector peptide protein	Phytophthora palmivora var. palmivora	PF16810.6, PF12214.9	548556
e_gw1.27.314.1	105.446	5.30391	2.40706	0.415731	5.78993	7.04152e-09	4.92221e-07	XP_008911683.1	hypothetical protein PPTG_16112	Phytophthora parasitica INRA-310	UniRef100_W2KJE8	Uncharacterized protein	Phytophthora	PF13343.7, PF01547.26, PF13416.7, PF13531.7	114799
e_gw1.13.32.1	1072.19	0.21366	-2.22663	0.389624	-5.71482	1.09818e-08	7.17259e-07	XP_008912029.1	hypothetical protein PPTG_16168	Phytophthora parasitica INRA-310	UniRef100_W2G3D2	Poly [ADP-ribose] polymerase	Phytophthora parasitica	PF00644.21, PF02877.15, PF05406.16, PF16326.6, PF10707.10	107347
estExt2_Genewise1.C_PHYCAscaffold_740110	173.916	0.33018	-1.59867	0.420043	-3.80597	0.000141247	0.00252293	XP_008912234.1	hypothetical protein PPTG_16453	Phytophthora parasitica INRA-310	UniRef100_W2MNQ1	Uncharacterized protein	Phytophthora	PF01363.22	575506
e_gw1.9.575.1	90.54	4.34477	2.11928	0.349642	6.06129	1.35037e-09	1.12664e-07	XP_008912674.1	hypothetical protein PPTG_16671	Phytophthora parasitica INRA-310	UniRef100_W2FYY2	Uncharacterized protein	Phytophthora parasitica		104436
estExt2_fgenesh1_pg.C_PHYCAscaffold_200046	386.651	0.30951	-1.69193	0.276231	-6.12506	9.06495e-10	8.08469e-08	XP_008912489.1	hypothetical protein PPTG_16756	Phytophthora parasitica INRA-310	UniRef100_W2PN98	Cilia- and flagella-associated protein 206	Phytophthora	PF12018.9, PF13744.7, PF16515.6	534078
estExt2_fgenesh1_pm.C_PHYCAscaffold_10171	1598.24	2.79226	1.48144	0.191189	7.74852	9.29667e-15	1.97089e-12	XP_008912918.1	hypothetical protein PPTG_16924	Phytophthora parasitica INRA-310	UniRef100_H3H343	FYVE-type domain-containing protein	Phytophthora ramorum	PF01363.22, PF02318.17, PF08192.12, PF07394.13	524952
estExt2_Genewise1.C_PHYCAscaffold_130149	207.627	0.45254	-1.14388	0.248195	-4.60882	4.04955e-06	0.000134624	XP_008913546.1	hypothetical protein PPTG_17628	Phytophthora parasitica INRA-310	UniRef100_W2FYC5	Uncharacterized protein	Phytophthora	PF01237.19	563801
estExt2_Genewise1.C_PHYCAscaffold_380223	9134.58	2.03888	1.02778	0.299185	3.43526	0.000591991	0.00767866	XP_008914081.1	hypothetical protein PPTG_17805	Phytophthora parasitica INRA-310	UniRef100_W2PI88	Uncharacterized protein	Phytophthora parasitica	PF00166.22	570700
gw1.20.631.1	301.966	0.41947	-1.25337	0.246278	-5.08926	3.59472e-07	1.65434e-05	XP_008914331.1	hypothetical protein PPTG_18024	Phytophthora parasitica INRA-310	UniRef100_W2K664	N-acetyltransferase domain-containing protein	Phytophthora parasitica	PF00583.26, PF13508.8, PF13673.8, PF12568.9, PF08445.11	80611
estExt2_Genewise1Plus.C_PHYCAscaffold_70365	379.712	2.97250	1.57168	0.237562	6.61588	3.6936e-11	4.5668e-09	XP_008914518.1	hypothetical protein PPTG_18158	Phytophthora parasitica INRA-310	UniRef100_W2PIT6	NMO domain-containing protein	Phytophthora parasitica (strain INRA-310)	PF03060.16, PF00478.26, PF01070.19, PF01180.22, PF00977.22, PF04481.13, PF05690.15, PF01645.18	541605
e_gw1.3.924.1	222.605	0.48349	-1.04844	0.258697	-4.05278	5.06117e-05	0.00111311	XP_008914894.1	hypothetical protein PPTG_18614	Phytophthora parasitica INRA-310	UniRef100_W2PFK5	Uncharacterized protein	Phytophthora		98579
e_gw1.46.376.1	57.7417	9.75920	3.28676	0.948115	3.46663	0.000527027	0.00704057	XP_008915413.1	hypothetical protein PPTG_18771	Phytophthora parasitica INRA-310	UniRef100_W2M6C1	Uncharacterized protein	Phytophthora	PF01124.19	121697
e_gw1.71.24.1	205.999	0.33644	-1.57157	0.351468	-4.47144	7.76951e-06	0.000229327	XP_008915821.1	hypothetical protein PPTG_19202	Phytophthora parasitica INRA-310	UniRef100_W2H936	Dynein light chain	Phytophthora	PF01221.19	127702
gw1.103.104.1	114.574	20.47037	4.35547	1.58626	2.74575	0.00603732	0.0466953	XP_008893862.1	hypothetical protein PPTG_21161	Phytophthora parasitica INRA-310	UniRef100_W2RBJ3	CCHC-type domain-containing protein	Phytophthora parasitica	PF03732.18, PF00098.24	51568
gw1.19.634.1	79.1544	10.77283	3.42932	0.976576	3.51158	0.000445451	0.00620083	XP_008893862.1	hypothetical protein PPTG_21161	Phytophthora parasitica INRA-310	UniRef100_W2RBJ3	CCHC-type domain-containing protein	Phytophthora parasitica	PF03732.18, PF00098.24, PF14160.7	72395
e_gw1.59.238.1	106.281	3.85294	1.94596	0.655071	2.97061	0.00297213	0.0271821	XP_008904071.1	hypothetical protein PPTG_22702	Phytophthora parasitica INRA-310	UniRef100_W2QEX1	Uncharacterized protein	Phytophthora parasitica (strain INRA-310)	PF13650.7, PF12353.9, PF05979.13, PF02724.15	125689
e_gw1.9.182.1	371.357	2.98891	1.57962	0.457171	3.45521	0.000549871	0.00723391	XP_008912702.1	hypothetical protein PPTG_23968	Phytophthora parasitica INRA-310	UniRef100_W2PN17	Uncharacterized protein	Phytophthora parasitica	PF03094.16, PF15190.7	104588
gw1.11.844.1	29.5525	23.89101	4.5784	1.60485	2.85285	0.00433297	0.036268	XP_008912885.1	hypothetical protein PPTG_24008	Phytophthora parasitica INRA-310	UniRef100_W2PMI2	Uncharacterized protein	Phytophthora parasitica (strain INRA-310)		80632
e_gw1.7.976.1	517.158	0.49590	-1.01189	0.276531	-3.65923	0.000252977	0.00402893	XP_008914231.1	hypothetical protein PPTG_24255	Phytophthora parasitica INRA-310	UniRef100_W2PKJ3	Uncharacterized protein	Phytophthora parasitica (strain INRA-310)	PF13843.7	103172
e_gw1.50.407.1	65.3032	0.21378	-2.22582	0.64061	-3.47454	0.000511733	0.00690821	KAE9028492.1	hypothetical protein PR001_g11720	Phytophthora rubi	UniRef100_A0A6A3MAC7	Reverse transcriptase domain-containing protein	Phytophthora rubi	PF05133.15	123362
e_gw1.42.251.1	149.92	0.13636	-2.87451	0.654935	-4.389	1.13875e-05	0.000316695	KAE9019621.1	hypothetical protein PR001_g13837, partial	Phytophthora rubi	UniRef100_A0A6A3LJE9	Uncharacterized protein (Fragment)	Phytophthora rubi	PF00240.24, PF18036.2, PF04505.13	120859
e_gw1.12.754.1	1116.88	0.43857	-1.18913	0.269519	-4.41203	1.02406e-05	0.000290419	KAE9000733.1	hypothetical protein PR001_g18707	Phytophthora rubi	UniRef100_A0A6A3KB11	Tr-type G domain-containing protein	Phytophthora rubi	PF00009.28, PF10662.10, PF03193.17, PF01926.24, PF03308.17, PF02492.20	106412
e_gw1.6.358.1	131.212	5.56801	2.47716	0.614188	4.03323	5.50153e-05	0.00117986	KAE8991053.1	hypothetical protein PR001_g21332	Phytophthora rubi	UniRef100_A0A6A3JHJ9	Uncharacterized protein	Phytophthora rubi		102206
gw1.16.582.1	66.7259	0.31802	-1.65279	0.35667	-4.63396	3.58743e-06	0.000121447	KAE8989884.1	hypothetical protein PR001_g21650	Phytophthora rubi	UniRef100_A0A6A3EW33	CCHC-type domain-containing protein	Phytophthora fragariae	PF03732.18, PF14893.7, PF07315.12, PF10373.10, PF03483.18	70541
e_gw1.577.4.1	52.2267	0.29397	-1.76625	0.474182	-3.72484	0.000195439	0.00325278	KAE8969146.1	hypothetical protein PR001_g27585, partial	Phytophthora rubi	UniRef100_A0A6A3HG81	DDE_Tnp_1_7 domain-containing protein (Fragment)	Phytophthora rubi		133594
e_gw1.83.32.1	365.252	3.08059	1.62321	0.434879	3.73255	0.000189548	0.00317518	KAE8966634.1	hypothetical protein PR001_g28340	Phytophthora rubi	UniRef100_A0A6A4BNV8	RNA-directed DNA polymerase	Phytophthora rubi	PF00665.27, PF13683.7, PF17921.2	129340
gw1.13.268.1	298.349	0.47464	-1.0751	0.354628	-3.03162	0.00243241	0.023318	KAE9049693.1	hypothetical protein PR001_g3087	Phytophthora rubi	UniRef100_A0A6A4FP55	Protein kinase domain-containing protein	Phytophthora rubi	PF07714.18, PF00069.26, PF14575.7, PF07584.12, PF15102.7	56389
e_gw1.31.559.1	116.964	0.43129	-1.21326	0.42663	-2.84382	0.00445762	0.0370714	KAE8956560.1	hypothetical protein PR001_g31692, partial	Phytophthora rubi	UniRef100_A0A6A3GIP0	DDE_Tnp_1_7 domain-containing protein (Fragment)	Phytophthora rubi	PF13188.8	116604
estExt2_Genewise1Plus.C_PHYCAscaffold_220163	197.876	0.39032	-1.35727	0.299449	-4.53255	5.82757e-06	0.000182918	KAE9044105.1	hypothetical protein PR001_g5496	Phytophthora rubi	UniRef100_A0A6A4FSS8	HTH CENPB-type domain-containing protein	Phytophthora rubi	PF03221.17, PF10722.10	546680
e_gw1.40.329.1	206.52	0.40812	-1.29294	0.281535	-4.59246	4.38047e-06	0.000143777	KAE9043170.1	hypothetical protein PR001_g5906	Phytophthora rubi	UniRef100_A0A6A3NCR5	DDE_3 domain-containing protein	Phytophthora rubi	PF13358.7, PF13384.7, PF13565.7, PF13518.7, PF13592.7, PF08933.12	120216
e_gw1.44.150.1	167.875	0.31469	-1.66798	0.274158	-6.08402	1.17206e-09	1.01726e-07	KAE9034509.1	hypothetical protein PR001_g9701	Phytophthora rubi	UniRef100_A0A6A3N9Z4	Uncharacterized protein	Phytophthora rubi	PF00615.20	121635
gw1.18.116.1	59.0569	2.75038	1.45963	0.388611	3.75602	0.00017264	0.00296491	KAE9017768.1	hypothetical protein PR002_g13296	Phytophthora rubi	UniRef100_A0A6A4DA20	Endonuclease	Phytophthora rubi	PF17919.2	41518
e_gw1.127.6.1	76.4428	0.20481	-2.28766	0.819145	-2.79274	0.00522644	0.0417212	KAE9013016.1	hypothetical protein PR002_g14640	Phytophthora rubi	UniRef100_A0A6A3LK57	Uncharacterized protein	Phytophthora rubi		132034
estExt2_Genewise1.C_PHYCAscaffold_540263	467.628	0.48677	-1.0387	0.30178	-3.44191	0.000577626	0.00753974	KAE9010230.1	hypothetical protein PR002_g15410	Phytophthora rubi	UniRef100_A0A6A4ERG0	Uncharacterized protein	Phytophthora rubi	PF02181.24, PF06810.12, PF07889.13, PF08620.11, PF13851.7, PF18052.2, PF05531.13	573652
e_gw1.22.494.1	64.3867	0.30519	-1.71221	0.477903	-3.58276	0.000339977	0.00504774	KAE9008038.1	hypothetical protein PR002_g16022	Phytophthora rubi	UniRef100_G5AG62	Uncharacterized protein (Fragment)	Phytophthora sojae (strain P6497)		112668
gw1.19.724.1	2359.65	2.16183	1.11225	0.313116	3.55219	0.000382035	0.00551393	KAE9007451.1	hypothetical protein PR002_g16195	Phytophthora rubi	UniRef100_A0A6A3KJ94	Elongation of fatty acids protein	Phytophthora rubi	PF01151.19	83982
e_gw1.86.48.1	216.969	0.30124	-1.73102	0.314406	-5.50568	3.67736e-08	2.14215e-06	KAE9001079.1	hypothetical protein PR002_g18011	Phytophthora rubi	UniRef100_A0A6A3K1N1	Uncharacterized protein	Phytophthora rubi	PF07519.12	129728
gw1.2.124.1	374.75	0.42940	-1.21961	0.275548	-4.42612	9.59429e-06	0.000273893	KAE9000048.1	hypothetical protein PR002_g18285	Phytophthora rubi	UniRef100_A0A6A3K6H2	Uncharacterized protein	Phytophthora rubi	PF03133.16, PF14398.7, PF14397.7	38200
e_gw1.90.81.1	112.462	5.13882	2.36144	0.325777	7.24862	4.21032e-13	6.98049e-11	KAE8990243.1	hypothetical protein PR002_g21208	Phytophthora rubi	UniRef100_A0A6A3WUY3	SWIM-type domain-containing protein	Phytophthora fragariae	PF04434.18	130080
gw1.25.435.1	164.477	6.11089	2.61138	0.329579	7.92338	2.31142e-15	5.43479e-13	KAE8990243.1	hypothetical protein PR002_g21208	Phytophthora rubi	UniRef100_A0A6A3WUY3	SWIM-type domain-containing protein	Phytophthora fragariae	PF04434.18	70772
e_gw1.13.774.1	837.34	0.39866	-1.32678	0.204769	-6.47939	9.20927e-11	1.0356e-08	KAE8981720.1	hypothetical protein PR002_g23735	Phytophthora rubi	UniRef100_A0A6A3IHU3	Uncharacterized protein	Phytophthora rubi		107516
e_gw1.3.1232.1	53.7216	0.29067	-1.78256	0.508435	-3.50598	0.000454927	0.00629884	KAE8981652.1	hypothetical protein PR002_g23762	Phytophthora rubi	UniRef100_A0A6A3ILZ4	Thioredoxin domain-containing protein	Phytophthora rubi	PF00085.21, PF13899.7, PF13905.7, PF00578.22	98656
e_gw1.14.134.1	876.58	0.49325	-1.01962	0.258633	-3.94233	8.06932e-05	0.00161038	KAE9045116.1	hypothetical protein PR002_g2406	Phytophthora rubi	UniRef100_A0A6A3NNT1	Uncharacterized protein	Phytophthora rubi	PF00400.33, PF12894.8, PF03153.14, PF09026.11, PF12226.9, PF02183.19, PF13324.7, PF03987.16	107696
e_gw1.38.469.1	154.808	4.20973	2.07373	0.731424	2.83519	0.00457985	0.0378444	KAE8976911.1	hypothetical protein PR002_g25174	Phytophthora rubi	UniRef100_A0A6A3I482	RNA-directed DNA polymerase	Phytophthora rubi	PF00078.28, PF17919.2, PF17931.2, PF08511.12, PF05380.14	119395
e_gw1.5.1474.1	212.061	0.47375	-1.0778	0.329481	-3.27121	0.0010709	0.0121909	KAE8975738.1	hypothetical protein PR002_g25512	Phytophthora rubi	UniRef100_A0A6A4CDH9	Uncharacterized protein	Phytophthora rubi		101251
e_gw1.17.581.1	67.5666	0.16033	-2.64087	0.941952	-2.80361	0.00505339	0.0408186	KAE9044600.1	hypothetical protein PR002_g2695	Phytophthora rubi	UniRef100_A0A6A3NTP8	WW domain-containing protein	Phytophthora	PF00397.27	109539
e_gw1.26.383.1	158.437	0.44313	-1.1742	0.398931	-2.94338	0.00324653	0.0290749	KAE9044575.1	hypothetical protein PR002_g2723	Phytophthora rubi	UniRef100_A0A6A3P3Y4	C2H2-type domain-containing protein	Phytophthora rubi	PF05685.13, PF00096.27, PF13894.7	114334
e_gw1.403.6.1	371.561	0.22396	-2.1587	0.377067	-5.72499	1.03441e-08	6.82499e-07	KAE8969597.1	hypothetical protein PR002_g27385	Phytophthora rubi	UniRef100_A0A6A3HM78	Uncharacterized protein	Phytophthora rubi	PF13385.7	133289
estExt2_fgenesh1_pm.C_PHYCAscaffold_70099	535.147	2.62249	1.39094	0.184578	7.53575	4.85542e-14	9.10004e-12	KAE8961549.1	hypothetical protein PR002_g29863	Phytophthora rubi	UniRef100_A0A6A4BA49	DLH domain-containing protein	Phytophthora rubi	PF01738.19, PF12146.9, PF04010.14	526127
e_gw1.14.380.1	51.1874	0.34908	-1.51837	0.551781	-2.75175	0.00592769	0.0460955	KAE8954893.1	hypothetical protein PR002_g31962	Phytophthora rubi	UniRef100_A0A6A3GCV8	DOT1 domain-containing protein	Phytophthora rubi		107690
e_gw1.7.777.1	154.723	0.40306	-1.31095	0.391549	-3.34811	0.00081364	0.00987054	KAE9041853.1	hypothetical protein PR002_g4227	Phytophthora rubi	UniRef100_A0A6A4G7P1	Uncharacterized protein	Phytophthora rubi	PF00534.21, PF13692.7, PF14565.7	102732
estExt2_Genewise1Plus.C_PHYCAscaffold_240459	2533.8	4.31060	2.10789	0.413066	5.10303	3.34261e-07	1.54934e-05	KAE9040671.1	hypothetical protein PR002_g4852	Phytophthora rubi	UniRef100_A0A6A4FMQ5	Protein kinase domain-containing protein	Phytophthora rubi	PF00069.26, PF07714.18, PF14531.7, PF10707.10, PF06293.15, PF17667.2, PF01163.23, PF01636.24, PF13513.7, PF13095.7, PF01191.20	547411
estExt2_Genewise1Plus.C_PHYCAscaffold_210479	1946.13	0.42429	-1.23687	0.315066	-3.92576	8.6456e-05	0.00170175	KAE9039240.1	hypothetical protein PR002_g5600	Phytophthora rubi	UniRef100_A0A6A3NBA3	Uncharacterized protein	Phytophthora rubi	PF00654.21, PF00571.29, PF02687.22	546601
e_gw1.65.144.1	168.327	0.43553	-1.19916	0.376713	-3.18322	0.00145646	0.0155918	KAE9037655.1	hypothetical protein PR002_g6451	Phytophthora rubi	UniRef100_A0A6A4EXM9	Uncharacterized protein	Phytophthora rubi	PF14362.7, PF04513.13, PF11559.9, PF09769.10, PF07889.13, PF04632.13, PF08581.11, PF05549.12	126847
e_gw1.48.267.1	187.693	0.42317	-1.24069	0.345927	-3.58657	0.000335063	0.00500928	KAE9048023.1	hypothetical protein PR002_g694	Phytophthora rubi	UniRef100_A0A6A4FX38	Uncharacterized protein	Phytophthora rubi	PF09240.11, PF14223.7	122442
e_gw1.3.877.1	107.465	0.20590	-2.27998	0.485005	-4.70095	2.58952e-06	9.19991e-05	KAE9035432.1	hypothetical protein PR002_g7589	Phytophthora rubi	UniRef100_A0A6A3N1P5	PX domain-containing protein	Phytophthora rubi	PF00787.25	98625
estExt2_Genewise1Plus.C_PHYCAscaffold_190430	205.096	0.49145	-1.02489	0.308186	-3.32554	0.000882466	0.0104698	KAE9033036.1	hypothetical protein PR002_g8875	Phytophthora rubi	UniRef100_A0A6A3MV43	Uncharacterized protein	Phytophthora rubi	PF13516.7, PF12799.8, PF13855.7, PF17436.3, PF00560.34	545977
estExt2_fgenesh1_pg.C_PHYCAscaffold_20218	762.957	6.07413	2.60268	0.337193	7.71867	1.17546e-14	2.45179e-12	KAE9031784.1	hypothetical protein PR002_g9515	Phytophthora rubi	UniRef100_A0A6A3N277	Uncharacterized protein	Phytophthora rubi	PF09744.10, PF02616.15	531832
e_gw1.80.113.1	89.7401	0.28742	-1.79878	0.411219	-4.37426	1.21843e-05	0.000335249	KAE9341014.1	hypothetical protein PR003_g10192, partial	Phytophthora rubi	UniRef100_A0A6A4FER2	Integrase catalytic domain-containing protein (Fragment)	Phytophthora rubi	PF17921.2	128981
gw1.26.552.1	118.804	0.23560	-2.08556	0.360812	-5.7802	7.46135e-09	5.18764e-07	KAE9358819.1	hypothetical protein PR003_g1047	Phytophthora rubi	UniRef100_A0A6A4E7Y5	Uncharacterized protein	Phytophthora fragariae	PF00415.19, PF13540.7, PF13964.7, PF07646.16, PF16011.6	79142
e_gw1.14.370.1	34.0081	10.01021	3.3234	0.625438	5.31372	1.07411e-07	5.60095e-06	KAE9358511.1	hypothetical protein PR003_g1239	Phytophthora rubi	UniRef100_H3H668	MULE domain-containing protein	Phytophthora ramorum	PF04434.18	107908
e_gw1.688.2.1	104.507	2.96892	1.56994	0.536595	2.92574	0.0034364	0.030231	KAE9295328.1	hypothetical protein PR003_g24042	Phytophthora rubi	UniRef100_A0A6A4CWW7	RNA-directed DNA polymerase	Phytophthora rubi	PF17921.2, PF00665.27, PF13683.7, PF06543.13	133732
e_gw1.16.848.1	488.662	2.08874	1.06263	0.30604	3.47219	0.000516226	0.00693438	KAE9290290.1	hypothetical protein PR003_g25333	Phytophthora rubi	UniRef100_A0A6A4CQF8	RNA-directed DNA polymerase	Phytophthora rubi	PF00078.28, PF17919.2	109371
gw1.21.359.1	406.493	2.03871	1.02766	0.337937	3.04098	0.00235812	0.0226899	KAE9290290.1	hypothetical protein PR003_g25333	Phytophthora rubi	UniRef100_A0A6A3JU21	RNA-directed DNA polymerase	Phytophthora rubi		62543
estExt2_Genewise1Plus.C_PHYCAscaffold_540207	74.3611	0.39337	-1.34604	0.391092	-3.44175	0.00057797	0.00753974	TYZ65484.1	hypothetical protein PybrP1_010330	Pythium brassicum	UniRef100_H3HE93	DUF4201 domain-containing protein	Phytophthora ramorum	PF13870.7, PF06156.14, PF05667.12, PF19220.1, PF06818.16	553680
e_gw1.47.383.1	162.482	0.43071	-1.2152	0.253827	-4.78752	1.68855e-06	6.36629e-05	XP_008904017.1	hypothetical protein, variant	Phytophthora parasitica INRA-310	UniRef100_W2NK37	SGL domain-containing protein	Phytophthora	PF08450.13, PF01436.22, PF01731.21, PF00058.18, PF03088.17, PF13570.7, PF13141.7	122248
gw1.26.76.1	140.369	0.07807	-3.67911	0.513667	-7.16243	7.92565e-13	1.22017e-10	ETP17165.1	hypothetical protein, variant 5	Phytophthora parasitica CJ01A1	UniRef100_V9FAD4	Calmodulin	Phytophthora parasitica P1569	PF00036.33, PF13405.7, PF13499.7, PF13202.7, PF13833.7, PF14788.7, PF14658.7, PF12763.8, PF17959.2, PF05042.14, PF10591.10	41424
estExt2_Genewise1.C_PHYCAscaffold_190427	2808.95	0.48033	-1.05789	0.359914	-2.9393	0.00328955	0.02934	KAF1788154.1	Inosine triphosphate pyrophosphatase-like	Phytophthora cactorum	UniRef100_A0A329SW35	Inosine triphosphate pyrophosphatase-like	Phytophthora cactorum	PF02545.15	565940
estExt2_Genewise1Plus.C_PHYCAscaffold_670112	1567.27	4.47943	2.16332	0.178815	12.0981	1.08135e-33	9.32266e-31	POM81755.1	Inositol metabolism protein Opi10	Phytophthora palmivora var. palmivora	UniRef100_A0A2P4YVC7	Inositol metabolism protein Opi10	Phytophthora palmivora var. palmivora	PF05603.13, PF13526.7	555032
e_gw1.57.28.1	154.899	0.42777	-1.2251	0.318058	-3.85182	0.000117244	0.00218473	POM81700.1	Integrase catalytic core protein	Phytophthora palmivora var. palmivora	UniRef100_A0A2P4YV75	Integrase catalytic core protein	Phytophthora palmivora var. palmivora		125294
gw1.12.298.1	1389.5	2.06876	1.04877	0.306933	3.41692	0.000633334	0.00806923	POM62632.1	Integrase catalytic core protein	Phytophthora palmivora var. palmivora	UniRef100_A0A2P4XAP8	Integrase catalytic core protein	Phytophthora palmivora var. palmivora	PF07727.15	59366
gw1.12.367.1	397.87	2.11268	1.07907	0.391835	2.7539	0.00588897	0.0458496	POM74471.1	Integrase catalytic core protein	Phytophthora palmivora var. palmivora	UniRef100_A0A2P4Y9J2	Integrase catalytic core protein	Phytophthora palmivora var. palmivora	PF18052.2	60950
e_gw1.50.472.1	49.1757	4.22260	2.07813	0.652706	3.18387	0.00145319	0.0155816	KAF1790138.1	Kazal domain	Phytophthora cactorum	UniRef100_A0A329RII9	Kazal domain	Phytophthora cactorum	PF00050.22, PF07648.16	123230
gw1.44.226.1	134.625	3.34609	1.74247	0.418938	4.15927	3.19272e-05	0.000756195	KUF80101.1	kinase protein	Phytophthora nicotianae	UniRef100_A0A0W8C7L5	Kinase protein	Phytophthora nicotianae	PF00069.26, PF07714.18, PF17667.2, PF14531.7, PF01163.23	58845
e_gw1.11.482.1	83.4408	0.42403	-1.23776	0.444233	-2.78629	0.00533159	0.0424819	OWZ08617.1	LOW QUALITY PROTEIN: hypothetical protein PHMEG_00018806	Phytophthora megakarya	UniRef100_A0A225VUX7	Uncharacterized protein	Phytophthora megakarya		105395
e_gw1.101.38.1	472.605	0.49680	-1.00926	0.187188	-5.39168	6.98025e-08	3.85763e-06	POM68454.1	LOW QUALITY PROTEIN: hypothetical protein PHPALM_15386	Phytophthora palmivora var. palmivora	UniRef100_A0A2P4XSC0	HTH CENPB-type domain-containing protein	Phytophthora palmivora var. palmivora	PF03221.17, PF13518.7, PF00360.21	131107
e_gw1.32.381.1	176.13	0.49401	-1.01737	0.25071	-4.05797	4.95015e-05	0.00109615	POM68454.1	LOW QUALITY PROTEIN: hypothetical protein PHPALM_15386	Phytophthora palmivora var. palmivora	UniRef100_A0A2P4XSC0	HTH CENPB-type domain-containing protein	Phytophthora palmivora var. palmivora	PF03221.17, PF13518.7	116978
e_gw1.6.268.1	118.716	0.25940	-1.94677	0.553003	-3.52036	0.000430965	0.00606446	POM62471.1	LOW QUALITY PROTEIN: hypothetical protein PHPALM_28380	Phytophthora palmivora var. palmivora	UniRef100_A0A2P4XA89	Uncharacterized protein	Phytophthora palmivora var. palmivora	PF11051.9, PF01501.21, PF00535.27	101964
e_gw1.44.100.1	125.82	4.13418	2.0476	0.438232	4.67241	2.97682e-06	0.000103207	OWZ21351.1	LOW QUALITY PROTEIN: RxLR effector protein	Phytophthora megakarya	UniRef100_A0A225WUR7	RxLR effector protein	Phytophthora megakarya	PF13966.7, PF02135.17	121350
gw1.14.709.1	133.695	3.63366	1.86142	0.401366	4.63772	3.52278e-06	0.000119571	OWZ21351.1	LOW QUALITY PROTEIN: RxLR effector protein	Phytophthora megakarya	UniRef100_A0A225WUR7	RxLR effector protein	Phytophthora megakarya	PF13966.7, PF02135.17	79163
e_gw1.2.566.1	510.998	0.40755	-1.29493	0.264591	-4.89409	9.87595e-07	3.96633e-05	RAW27486.1	Lysosomal beta glucosidase	Phytophthora cactorum	UniRef100_A0A329RV87	Lysosomal beta glucosidase	Phytophthora cactorum	PF00933.22, PF01915.23, PF14310.7, PF07705.12	97806
estExt2_Genewise1Plus.C_PHYCAscaffold_150409	231.619	2.18175	1.12549	0.284293	3.9589	7.52961e-05	0.00152145	RAW24379.1	Lysosomal beta glucosidase	Phytophthora cactorum	UniRef100_A0A329RJL9	Lysosomal beta glucosidase	Phytophthora cactorum	PF00933.22, PF01915.23, PF14310.7, PF07705.12, PF00648.22	544673
estExt2_Genewise1Plus.C_PHYCAscaffold_50257	297.893	0.43561	-1.19891	0.241629	-4.96176	6.98569e-07	2.94263e-05	KAF1772976.1	Magnesium transporter NIPA	Phytophthora cactorum	UniRef100_A0A6A5I194	Magnesium transporter NIPA	Phytophthora cactorum	PF05653.15, PF00892.21, PF10639.10, PF08627.11, PF12420.9	540601
estExt2_Genewise1Plus.C_PHYCAscaffold_300241	640.973	2.60103	1.37908	0.28334	4.86723	1.13172e-06	4.47567e-05	POM61693.1	Major Facilitator Superfamily (MFS)	Phytophthora palmivora var. palmivora	UniRef100_A0A2P4X810	Major Facilitator Superfamily (MFS)	Phytophthora palmivora var. palmivora	PF00083.25, PF07690.17, PF03137.21	548848
e_gw1.2.352.1	6896.75	5.50013	2.45947	0.408415	6.02197	1.72306e-09	1.41029e-07	OWZ17944.1	Major Facilitator Superfamily (MFS) transporter	Phytophthora megakarya	UniRef100_A0A225WKK9	Major Facilitator Superfamily (MFS) transporter	Phytophthora megakarya	PF12832.8, PF07690.17, PF03825.17, PF01306.20, PF13347.7, PF05978.17, PF05977.14	98191
estExt2_fgenesh1_pg.C_PHYCAscaffold_710049	124.91	2.34700	1.23082	0.385923	3.18929	0.00142624	0.0153369	OWZ19381.1	Major Facilitator Superfamily (MFS) transporter	Phytophthora megakarya	UniRef100_A0A225WNZ8	Major Facilitator Superfamily (MFS) transporter	Phytophthora megakarya	PF00083.25, PF12670.8, PF02342.19, PF07690.17	537034
estExt2_Genewise1.C_PHYCAscaffold_100242	4033.79	4.76821	2.25345	0.822831	2.73865	0.00616918	0.0475163	OWZ16637.1	Major Facilitator Superfamily (MFS) transporter	Phytophthora megakarya	UniRef100_A0A225WI04	Major Facilitator Superfamily (MFS) transporter	Phytophthora megakarya	PF07690.17, PF15029.7	562791
estExt2_Genewise1Plus.C_PHYCAscaffold_240326	56.1664	0.14456	-2.7903	0.800326	-3.48646	0.000489466	0.00667	OWZ09807.1	Major Facilitator Superfamily (MFS) transporter	Phytophthora megakarya	UniRef100_A0A225VYF5	Major Facilitator Superfamily (MFS) transporter	Phytophthora megakarya	PF12832.8, PF03825.17, PF01306.20, PF07690.17, PF03209.16, PF10981.9	547329
estExt2_Genewise1Plus.C_PHYCAscaffold_890016	440.62	2.46485	1.3015	0.285957	4.55139	5.32932e-06	0.00017017	KAF1777403.1	Major facilitator superfamily domain	Phytophthora cactorum	UniRef100_A0A6A5IE08	Major facilitator superfamily domain	Phytophthora cactorum	PF00083.25, PF07690.17, PF06609.14	556448
e_gw1.17.93.1	3028.32	0.30200	-1.72738	0.334326	-5.16676	2.38191e-07	1.15367e-05	ETI49872.1	maleylacetoacetate isomerase	Phytophthora parasitica P1569	UniRef100_A0A0W8C5I6	Maleylacetoacetate isomerase	Phytophthora	PF13417.7, PF02798.21, PF13409.7, PF00043.26, PF14497.7, PF13410.7	109612
estExt2_Genewise1Plus.C_PHYCAscaffold_310359	84.2767	0.41951	-1.25324	0.35236	-3.55669	0.000375553	0.00543857	POM70756.1	Maltose O-acetyltransferase	Phytophthora palmivora var. palmivora	UniRef100_A0A2P4XYW8	Maltose O-acetyltransferase	Phytophthora palmivora var. palmivora	PF00132.25, PF14602.7, PF12464.9, PF11021.9	549221
estExt2_fgenesh1_pm.C_PHYCAscaffold_130150	3649.7	0.35616	-1.48939	0.391441	-3.80489	0.000141866	0.0025305	XP_002897249.1	mannitol dehydrogenase, putative	Phytophthora infestans T30-4	UniRef100_D0NUP0	Mannitol dehydrogenase, putative	Phytophthora infestans (strain T30-4)	PF08240.13, PF00076.23, PF00107.27, PF14605.7, PF02826.20, PF13893.7, PF01262.22, PF16842.6, PF08777.12	526875
e_gw1.7.24.1	173.489	0.39122	-1.35396	0.394766	-3.42979	0.000604051	0.007796	KAE8912922.1	MAPK/MAK/MRK overlapping kinase	Phytophthora fragariae	UniRef100_H3HDT2	Protein kinase domain-containing protein	Phytophthora ramorum	PF00069.26, PF07714.18, PF06293.15, PF14531.7, PF13095.7, PF16957.6, PF05445.12, PF17667.2, PF01636.24, PF07387.12, PF08916.12	103178
gw1.10.52.1	302.312	0.09525	-3.39213	0.929648	-3.64884	0.000263431	0.00413311	KAF1786471.1	Metallo-dependent phosphatase-like	Phytophthora cactorum	UniRef100_G5A4G4	Metallophos domain-containing protein	Phytophthora sojae (strain P6497)	PF00149.29, PF12914.8, PF13341.7	38255
e_gw1.3.474.1	50.734	3.16237	1.66101	0.56075	2.96212	0.00305533	0.02777	KUF96965.1	Mite allergen Der f 3	Phytophthora nicotianae	UniRef100_A0A0W8DL93	Mite allergen Der f 3	Phytophthora		98858
e_gw1.34.202.1	106.531	2.16049	1.11136	0.397822	2.7936	0.00521246	0.0416868	POM77476.1	Mitochondrial Carrier (MC) Family	Phytophthora palmivora var. palmivora	UniRef100_A0A2P4YI38	Mitochondrial Carrier (MC) Family	Phytophthora palmivora var. palmivora		117647
e_gw1.38.114.1	117.366	2.46892	1.30388	0.43393	3.00481	0.00265746	0.0250483	KUF95472.1	Mitochondrial metalloendopeptidase OMA1	Phytophthora nicotianae	UniRef100_W2Y930	Uncharacterized protein	Phytophthora parasitica P10297	PF12072.9, PF01991.19	119407
estExt2_Genewise1Plus.C_PHYCAscaffold_60453	389.793	2.24163	1.16455	0.336312	3.46271	0.000534765	0.00710018	KAF1772399.1	Multi antimicrobial extrusion protein	Phytophthora cactorum	UniRef100_A0A6A5HYD8	Multi antimicrobial extrusion protein	Phytophthora cactorum		541273
e_gw1.36.142.1	1073.38	2.31935	1.21372	0.408691	2.96978	0.00298015	0.0272333	XP_009536345.1	multidrug resistance protein ABC superfamily	Phytophthora sojae	UniRef100_G5A8E7	Multidrug resistance protein ABC superfamily	Phytophthora sojae (strain P6497)	PF01061.25, PF00005.28, PF12698.8, PF19055.1, PF13304.7, PF09858.10	118393
e_gw1.8.823.1	128.134	2.54030	1.345	0.272761	4.93106	8.17828e-07	3.37896e-05	POM63451.1	Multidrug/Oligosaccharidyl-lipid/polysaccharide (MOP) Flippase Superfamily	Phytophthora palmivora var. palmivora	UniRef100_A0A2P4XD23	Multidrug/Oligosaccharidyl-lipid/polysaccharide (MOP) Flippase Superfamily	Phytophthora palmivora var. palmivora	PF01554.19, PF14667.7, PF03023.15	103811
estExt2_Genewise1Plus.C_PHYCAscaffold_80665	129.049	2.48443	1.31292	0.27434	4.78572	1.70376e-06	6.40496e-05	POM63451.1	Multidrug/Oligosaccharidyl-lipid/polysaccharide (MOP) Flippase Superfamily	Phytophthora palmivora var. palmivora	UniRef100_A0A2P4XD23	Multidrug/Oligosaccharidyl-lipid/polysaccharide (MOP) Flippase Superfamily	Phytophthora palmivora var. palmivora	PF01554.19, PF05761.15	542228
e_gw1.39.133.1	2525.27	2.08421	1.0595	0.282458	3.751	0.00017613	0.0030049	OWY99976.1	Multidrug/Oligosaccharidyl-lipid/Polysaccharide (MOP) Flippase transporter	Phytophthora megakarya	UniRef100_A0A225V5I0	Multidrug/Oligosaccharidyl-lipid/Polysaccharide (MOP) Flippase transporter	Phytophthora megakarya	PF01554.19	119549
gw1.44.38.1	76.7913	8.04840	3.0087	0.383415	7.84711	4.25737e-15	9.49246e-13	KAF4133478.1	Myb-like DNA-binding domain	Phytophthora infestans	UniRef100_A0A329SV82	Uncharacterized protein	Phytophthora cactorum	PF00249.32, PF13921.7, PF11626.9, PF10545.10, PF13837.7, PF15963.6, PF09111.11, PF16282.6	39725
estExt2_Genewise1Plus.C_PHYCAscaffold_220131	4366.39	0.34129	-1.55092	0.414624	-3.74055	0.000183614	0.00309583	KAF1777054.1	Myb-like domain	Phytophthora cactorum	UniRef100_A0A6A5ID09	Myb-like domain	Phytophthora cactorum	PF00249.32, PF12605.9, PF18137.2	546669
e_gw1.21.22.1	601.838	0.47114	-1.08579	0.235511	-4.61033	4.02025e-06	0.000133995	RAW27178.1	Myosin-12	Phytophthora cactorum	UniRef100_A0A329RVI4	Myosin-12	Phytophthora cactorum	PF00063.22, PF13191.7, PF13401.7, PF13604.7, PF00910.23, PF02367.18, PF00485.19, PF06414.13, PF13245.7, PF13238.7	111822
gw1.79.150.1	143.471	2.30124	1.20241	0.297247	4.04517	5.22844e-05	0.00114213	XP_024584351.1	myosin-like protein	Plasmopara halstedii	UniRef100_A0A0P1B1L2	Myosin-like protein	Plasmopara halstedii	PF01363.22, PF02318.17, PF13912.7, PF12874.8, PF05458.13, PF12773.8, PF09723.11, PF16744.6, PF00643.25, PF01155.20, PF14471.7	83452
estExt2_Genewise1Plus.C_PHYCAscaffold_500302	82.2499	0.12597	-2.98889	0.5547	-5.3883	7.11265e-08	3.91408e-06	ETP11570.1	NAD(P)H:quinone oxidoreductase, type IV	Phytophthora parasitica CJ01A1	UniRef100_W2WLZ4	NAD(P)H:quinone oxidoreductase, type IV	Phytophthora parasitica CJ01A1	PF03358.16, PF02525.18, PF00258.26	553010
e_gw1.16.434.1	171.834	2.14672	1.10214	0.292823	3.76383	0.000167332	0.00289684	KAF1786947.1	Necrosis inducing protein	Phytophthora cactorum	UniRef100_A0A6A5J7R0	Necrosis inducing protein	Phytophthora cactorum	PF05630.12, PF17471.3	109162
e_gw1.16.433.1	253.207	0.45755	-1.12801	0.384315	-2.93513	0.00333407	0.0296332	AUD40033.1	Nep1-like protein Pc109095	Phytophthora capsici	UniRef100_A0A2R2Z560	Nep1-like protein Pc109095	Phytophthora capsici	PF05630.12	108964
gw1.16.133.1	307.36	0.47815	-1.06445	0.305565	-3.48356	0.000494798	0.00672841	AUD40033.1	Nep1-like protein Pc109095	Phytophthora capsici	UniRef100_A0A2R2Z560	Nep1-like protein Pc109095	Phytophthora capsici	PF05630.12	59113
e_gw1.16.123.1	722.208	3.14873	1.65477	0.294964	5.61008	2.02237e-08	1.22786e-06	AUD40035.1	Nep1-like protein Pc109174	Phytophthora capsici	UniRef100_A0A2R2Z570	Nep1-like protein Pc109174	Phytophthora capsici	PF05630.12	109174
e_gw1.37.62.1	189.713	2.83304	1.50235	0.447638	3.35618	0.000790269	0.0096778	OWZ03628.1	Nitric oxide dioxygenase (Pi-NOD1)	Phytophthora megakarya	UniRef100_A0A225VFI1	Nitric oxide dioxygenase	Phytophthora megakarya	PF00970.25, PF00042.23, PF00175.22, PF08030.13	119085
e_gw1.60.307.1	113.682	0.44617	-1.16433	0.315057	-3.69563	0.000219343	0.00358602	KAF4128079.1	Nucleoside transporter	Phytophthora infestans	UniRef100_W2GGJ2	Uncharacterized protein	Phytophthora parasitica	PF01733.19, PF07690.17, PF12129.9	125828
e_gw1.6.244.1	151.67	0.46092	-1.11743	0.354357	-3.1534	0.00161382	0.0169727	KAF1776089.1	Nucleotide-diphospho-sugar transferase	Phytophthora cactorum	UniRef100_A0A329S902	Nucleotide-diphospho-sugar transferase	Phytophthora cactorum	PF11051.9, PF08682.11	101795
e_gw1.17.391.1	137.864	0.41478	-1.26957	0.434068	-2.92482	0.0034466	0.030259	KUF98417.1	ORM1 protein 2	Phytophthora nicotianae	UniRef100_A0A0W8C7C0	Uncharacterized protein	Phytophthora nicotianae		109508
estExt2_Genewise1Plus.C_PHYCAscaffold_850035	4752.88	2.42962	1.28073	0.350198	3.65716	0.000255028	0.00405162	XP_002903558.1	ornithine aminotransferase, mitochondrial precursor	Phytophthora infestans T30-4	UniRef100_D0NBA5	Ornithine aminotransferase	Phytophthora infestans (strain T30-4)	PF00202.22, PF14590.7	556236
e_gw1.3.752.1	299.185	2.34790	1.23137	0.356142	3.45753	0.000545162	0.00719391	XP_009520923.1	papain-like cysteine protease C1	Phytophthora sojae	UniRef100_G4YX67	Papain-like cysteine protease C1	Phytophthora sojae (strain P6497)	PF00112.24, PF03051.16, PF04502.14, PF12200.9	99007
estExt2_Genewise1.C_PHYCAscaffold_10868	131.667	0.43616	-1.19706	0.335535	-3.56761	0.000360246	0.00529945	ACR19254.1	pectate lyase	Phytophthora capsici	UniRef100_G2XKW4	Pectate lyase	Phytophthora capsici	PF16318.6, PF13229.7	558255
e_gw1.49.198.1	531.313	2.44275	1.28851	0.278126	4.63281	3.60743e-06	0.000121805	ACO54869.1	pectin methylesterase	Phytophthora capsici	UniRef100_G2XKV0	Pectinesterase	Phytophthora capsici	PF01095.20	122914
e_gw1.72.117.1	225.89	4.04699	2.01685	0.474239	4.25281	2.11104e-05	0.000527327	ACO54868.1	pectin methylesterase	Phytophthora capsici	UniRef100_G2XKU9	Pectinesterase	Phytophthora capsici	PF01095.20, PF13927.7, PF16640.6	127953
e_gw1.3.182.1	2140.47	4.28758	2.10016	0.238478	8.80654	1.29067e-18	4.07095e-16	OWY98525.1	Peptidase	Phytophthora megakarya	UniRef100_A0A225UY86	Peptidase	Phytophthora megakarya	PF05903.15	98705
estExt2_fgenesh1_pg.C_PHYCAscaffold_5110001	2440.89	2.52381	1.3356	0.299192	4.46404	8.04294e-06	0.000234788	ETM55265.1	phosphate acetyltransferase, partial	Phytophthora parasitica	UniRef100_W2P3L8	Phosphate acetyltransferase (Fragment)	Phytophthora parasitica	PF01515.20, PF13500.7, PF07085.13, PF01656.24	537865
estExt2_Genewise1.C_PHYCAscaffold_230148	2441.36	0.49677	-1.00934	0.30198	-3.34241	0.000830534	0.0100472	KAF4140696.1	Phosphatidylinositol 3- and 4-kinase, partial	Phytophthora infestans	UniRef100_D0N7Q5	Phosphatidylinositol kinase	Phytophthora infestans (strain T30-4)	PF00454.28, PF00613.21, PF13575.7	566968
estExt2_fgenesh1_pg.C_PHYCAscaffold_710014	2027.07	3.08339	1.62452	0.260299	6.24097	4.34862e-10	4.29096e-08	KUF87818.1	Phosphoglucomutase-2	Phytophthora nicotianae	UniRef100_A0A0W8CUM6	Phosphoglucomutase-2	Phytophthora nicotianae	PF02878.17, PF02879.17, PF02880.17, PF00408.21	537003
estExt2_Genewise1Plus.C_PHYCAscaffold_370344	483.87	2.05684	1.04043	0.38226	2.72179	0.00649297	0.0492187	OWZ00132.1	PhosphoLipase D	Phytophthora megakarya	UniRef100_A0A225V497	Phospholipase D	Phytophthora megakarya	PF13091.7, PF00614.23	550574
estExt2_Genewise1.C_PHYCAscaffold_520279	82.0575	0.43279	-1.20827	0.32876	-3.67522	0.000237647	0.00381296	POM77543.1	PLAC8 family protein	Phytophthora palmivora var. palmivora	UniRef100_A0A2P4YIE1	PLAC8 family protein	Phytophthora palmivora var. palmivora	PF16311.6, PF13038.7	573300
estExt2_Genewise1Plus.C_PHYCAscaffold_520270	3134.12	0.24015	-2.058	0.162603	-12.6566	1.02833e-36	1.02295e-33	XP_002904132.1	PLAC8 family protein	Phytophthora infestans T30-4	UniRef100_D0NA56	PLAC8 family protein	Phytophthora infestans (strain T30-4)	PF04749.18, PF06796.12	553350
estExt2_Genewise1Plus.C_PHYCAscaffold_30168	2376.59	2.05600	1.03984	0.246972	4.21034	2.54984e-05	0.000624518	KAE9022665.1	Pleiotropic drug resistance protein 3	Phytophthora rubi	UniRef100_A0A6A3LXT5	Pleiotropic drug resistance protein 3	Phytophthora rubi	PF01061.25, PF00005.28, PF19055.1, PF13304.7, PF13555.7, PF13191.7, PF03193.17, PF06422.13, PF02463.20, PF13401.7, PF13481.7, PF12698.8, PF13476.7, PF13238.7, PF00004.30, PF06414.13, PF07728.15, PF18751.2, PF02492.20, PF13604.7, PF13479.7, PF02367.18, PF00503.21, PF01926.24, PF13671.7, PF00910.23, PF08477.14, PF05673.14, PF05729.13, PF10662.10, PF13521.7, PF01935.18	539268
estExt2_fgenesh1_pg.C_PHYCAscaffold_500081	676.598	0.24105	-2.05261	0.419129	-4.89733	9.71484e-07	3.92601e-05	KAF1773461.1	P-loop containing nucleoside triphosphate hydrolase	Phytophthora cactorum	UniRef100_A0A6A5I245	P-loop containing nucleoside triphosphate hydrolase	Phytophthora cactorum	PF00025.22, PF08477.14, PF00503.21, PF00071.23, PF04670.13, PF09439.11, PF01926.24	536311
e_gw1.92.143.1	50.4442	2.74685	1.45778	0.468055	3.11454	0.00184231	0.0187154	OWZ04003.1	Pol Polyprotein	Phytophthora megakarya	UniRef100_A0A225VF43	Pol Polyprotein	Phytophthora megakarya	PF00078.28, PF17919.2	130304
e_gw1.13.901.1	1480.24	0.29050	-1.78337	0.330146	-5.40176	6.5989e-08	3.66253e-06	POM77569.1	Poly-ADP-ribose	Phytophthora palmivora var. palmivora	UniRef100_A0A2P4YIK4	Poly [ADP-ribose] polymerase	Phytophthora palmivora var. palmivora	PF00644.21, PF02877.15	107102
gw1.37.432.1	104.463	2.59178	1.37394	0.354037	3.88079	0.000104117	0.00198006	XP_024582364.1	Predicted methyltransferase	Plasmopara halstedii	UniRef100_A0A0N7L738	Predicted methyltransferase	Plasmopara halstedii		62610
gw1.59.195.1	76.5948	2.77000	1.46989	0.403959	3.63871	0.00027401	0.0042488	XP_024582364.1	Predicted methyltransferase	Plasmopara halstedii	UniRef100_A0A0N7L738	Predicted methyltransferase	Plasmopara halstedii		51559
e_gw1.31.214.1	846.894	0.47833	-1.06392	0.169073	-6.29268	3.12026e-10	3.15244e-08	OWZ18374.1	Primary ciliary dyskinesia protein	Phytophthora megakarya	UniRef100_A0A225WLQ5	Primary ciliary dyskinesia protein	Phytophthora megakarya	PF15780.6, PF14874.7	116869
gw1.145.17.1	42.2852	5.18523	2.37441	0.717583	3.3089	0.000936649	0.0109717	OWZ00347.1	protease, Reverse transcriptase, ribonuclease H, integrase	Phytophthora megakarya	UniRef100_A0A225V6E3	Protease, Reverse transcriptase, ribonuclease H, integrase	Phytophthora megakarya	PF13683.7, PF17105.6	50840
e_gw1.6.295.1	143.99	0.42644	-1.22957	0.348255	-3.53066	0.000414527	0.00588437	OWZ05384.1	Protein kinase	Phytophthora megakarya	UniRef100_H3GDM3	Protein kinase domain-containing protein	Phytophthora ramorum	PF00069.26, PF07714.18, PF06293.15, PF14531.7, PF17667.2, PF01636.24, PF01163.23, PF12330.9	101728
estExt2_Genewise1Plus.C_PHYCAscaffold_130359	204.86	0.35440	-1.49653	0.330446	-4.52883	5.93108e-06	0.000184897	OWZ24130.1	Protein kinase	Phytophthora megakarya	UniRef100_A0A225X4H4	Protein kinase	Phytophthora megakarya	PF00069.26, PF07714.18, PF06293.15, PF17667.2	543949
estExt2_Genewise1.C_PHYCAscaffold_90628	14378.3	2.28451	1.19188	0.329474	3.61753	0.000297423	0.00454106	XP_002907089.1	protein kinase, putative	Phytophthora infestans T30-4	UniRef100_D0MVJ0	Protein kinase, putative	Phytophthora infestans (strain T30-4)	PF00069.26, PF07714.18, PF05808.12, PF14575.7, PF08693.11, PF01636.24, PF02656.16, PF15102.7	562574
estExt2_fgenesh1_pm.C_PHYCAscaffold_440031	299.866	2.58697	1.37126	0.336874	4.07055	4.69015e-05	0.00104574	KAF1778341.1	Protein kinase-like domain	Phytophthora cactorum	UniRef100_A0A329S3V5	Protein kinase-like domain	Phytophthora cactorum	PF00069.26, PF07714.18, PF17667.2, PF14531.7, PF01163.23, PF07590.12	529523
e_gw1.3.61.1	202.745	2.11063	1.07768	0.389231	2.76873	0.00562755	0.0443043	RAW36579.1	putative 1,4-beta-D-glucan cellobiohydrolase B	Phytophthora cactorum	UniRef100_G4YUK6	Putative glycosyl hydrolase family 7 protein	Phytophthora sojae (strain P6497)	PF00840.21	99373
estExt2_Genewise1Plus.C_PHYCAscaffold_780059	1061.51	2.74277	1.45563	0.321493	4.52773	5.9621e-06	0.000184897	RAW36615.1	putative acyl-CoA dehydrogenase	Phytophthora cactorum	UniRef100_A0A329SIQ9	Putative acyl-CoA dehydrogenase	Phytophthora cactorum	PF01636.24, PF00441.25, PF02770.20, PF08028.12, PF02771.17, PF02958.21, PF01163.23, PF01633.21, PF06293.15	555787
e_gw1.22.636.1	214.334	2.59113	1.37358	0.391447	3.50898	0.000449832	0.00623497	RAW39137.1	putative cation-transporting ATPase 13A4	Phytophthora cactorum	UniRef100_A0A329SQH2	Cation-transporting ATPase	Phytophthora cactorum		112394
e_gw1.20.379.1	206.088	3.31088	1.72721	0.395513	4.36702	1.25952e-05	0.000344358	XP_009525815.1	putative endoglucanase	Phytophthora sojae	UniRef100_G4ZHR2	Xyloglucan-specific endo-beta-1,4-glucanase 1	Phytophthora sojae	PF01670.17, PF07107.12	111741
estExt2_Genewise1.C_PHYCAscaffold_290097	324.71	2.18101	1.125	0.248308	4.53066	5.87993e-06	0.000184114	POM76356.1	Putative Glycoside hydrolase	Phytophthora palmivora var. palmivora	UniRef100_A0A2P4YEY3	Glycoside hydrolase	Phytophthora palmivora var. palmivora	PF00933.22, PF01915.23, PF14310.7	568475
estExt2_Genewise1.C_PHYCAscaffold_210143	356.256	0.30874	-1.69554	0.427654	-3.96476	7.34713e-05	0.00148923	XP_002895644.1	putative GP-anchored serine-rich elicitin INL13-like protein	Phytophthora infestans T30-4	UniRef100_D0P227	Putative GP-anchored serine-rich elicitin INL13-like protein	Phytophthora infestans (strain T30-4)		566444
e_gw1.17.599.1	122.598	0.46715	-1.09804	0.281681	-3.89819	9.69139e-05	0.00186502	POM78499.1	putative leucine rich repeat calmodulin binding protein	Phytophthora palmivora var. palmivora	UniRef100_A0A2P4YL83	Putative leucine rich repeat calmodulin binding protein	Phytophthora palmivora var. palmivora	PF13516.7, PF12799.8, PF00560.34, PF09235.11	109863
estExt2_fgenesh1_pg.C_PHYCAscaffold_1280002	792.265	3.28318	1.71509	0.280234	6.12022	9.34468e-10	8.27708e-08	KAF1785009.1	Pyridoxal phosphate-dependent transferase	Phytophthora cactorum	UniRef100_A0A329T180	Cystathionine gamma-lyase	Phytophthora cactorum	PF01053.21, PF00155.22, PF01041.18, PF06838.12, PF01212.22, PF00266.20	537777
estExt2_Genewise1Plus.C_PHYCAscaffold_150004	856.604	2.92099	1.54646	0.258925	5.97262	2.33479e-09	1.87537e-07	KAF1785009.1	Pyridoxal phosphate-dependent transferase	Phytophthora cactorum	UniRef100_H3GAC3	Uncharacterized protein	Phytophthora ramorum	PF01053.21, PF00155.22, PF01212.22, PF06838.12, PF16525.6, PF00266.20, PF01041.18	544470
estExt2_Genewise1Plus.C_PHYCAscaffold_540171	6427.91	2.99381	1.58198	0.206176	7.67295	1.68079e-14	3.39624e-12	KUF77887.1	Pyruvate kinase	Phytophthora nicotianae	UniRef100_A0A0W8DJA0	Pyruvate kinase	Phytophthora nicotianae	PF00224.22, PF02887.17, PF03328.15, PF01884.18	553648
e_gw1.14.843.1	48.3305	5.17726	2.37219	0.617962	3.83873	0.000123674	0.00227827	L7NCQ5.1	RecName: Full=NLP effector protein 7; AltName: Full=Necrosis-inducing protein 7; AltName: Full=Nep1-like protein 7; Flags: Precursor	Phytophthora capsici	UniRef100_L7NCQ5	NLP effector protein 7	Phytophthora capsici	PF05630.12, PF12760.8	108039
e_gw1.13.849.1	75.9107	2.62303	1.39123	0.499827	2.78343	0.0053787	0.0427782	POM80399.1	Retrovirus Polyprotein, partial	Phytophthora palmivora var. palmivora	UniRef100_A0A2P4YRM8	Retrovirus Polyprotein (Fragment)	Phytophthora palmivora var. palmivora		107112
e_gw1.38.198.1	30.3379	0.16578	-2.5927	0.782178	-3.31472	0.000917364	0.0108045	KAF1785083.1	Ribonuclease H-like domain	Phytophthora cactorum	UniRef100_A0A6A5J1X9	Ribonuclease H-like domain	Phytophthora cactorum	PF05699.15	119500
estExt2_fgenesh1_pg.C_PHYCAscaffold_220015	556.699	2.43030	1.28114	0.389576	3.28854	0.00100709	0.0115972	POM78293.1	Ring u-box domain containing hypothetical protein	Phytophthora palmivora var. palmivora	UniRef100_A0A2P4YKI2	RING-type domain-containing protein	Phytophthora palmivora var. palmivora	PF13639.7, PF12678.8, PF13920.7, PF00097.26, PF13923.7, PF14447.7, PF12861.8, PF13445.7, PF14634.7, PF17120.6, PF00787.25, PF14570.7, PF17123.6, PF14835.7, PF12906.8	534275
e_gw1.26.495.1	113.762	0.48926	-1.03134	0.363319	-2.83866	0.00453037	0.0375076	KAF4145148.1	RNA recognition motif-containing protein	Phytophthora infestans	UniRef100_W2LB76	Uncharacterized protein	Phytophthora parasitica	PF00076.23	114530
estExt2_Genewise1.C_PHYCAscaffold_210366	53.9154	5.10741	2.35259	0.787226	2.98846	0.00280388	0.0260092	KAF1781402.1	Roadblock/LAMTOR2 domain	Phytophthora cactorum	UniRef100_A0A329SBH6	Roadblock/LAMTOR2 domain	Phytophthora cactorum	PF03259.18, PF13282.7	566521
estExt2_Genewise1Plus.C_PHYCAscaffold_800027	158.76	2.19621	1.13502	0.355156	3.19582	0.00139432	0.0150387	KAF1781649.1	RWP-RK domain	Phytophthora cactorum	UniRef100_A0A6A5IPY1	RWP-RK domain	Phytophthora cactorum	PF02042.16	555916
e_gw1.21.521.1	168.398	14.53614	3.86157	1.36687	2.82512	0.00472632	0.0387576	OWZ15038.1	RxLR effector protein	Phytophthora megakarya	UniRef100_A0A225WCR8	RxLR effector protein	Phytophthora megakarya	PF10279.10, PF12927.8	112209
e_gw1.39.362.1	89.0745	4.75738	2.25017	0.423118	5.31807	1.04876e-07	5.51324e-06	OWY97900.1	RxLR effector protein	Phytophthora megakarya	UniRef100_A0A225UXN4	RxLR effector protein	Phytophthora megakarya	PF16810.6, PF15794.6, PF10366.10	119847
e_gw1.29.358.1	199.508	14.98932	3.90586	0.392966	9.93945	2.80374e-23	1.34289e-20	AMJ52088.1	RxLR128	Phytophthora capsici	UniRef100_A0A140CZC5	RxLR128	Phytophthora capsici	PF16810.6, PF07700.16	115655
e_gw1.5.551.1	522.568	0.23609	-2.08257	0.388115	-5.36586	8.05648e-08	4.35926e-06	AMJ52088.1	RxLR128	Phytophthora capsici	UniRef100_A0A140CZC5	RxLR128	Phytophthora capsici	PF11638.9, PF16810.6, PF03195.15, PF11488.9	101500
estExt2_fgenesh1_pg.C_PHYCAscaffold_520031	556.548	2.18099	1.12498	0.391836	2.87106	0.00409095	0.0346458	QJI54813.1	RxLR19781	Phytophthora capsici	UniRef100_D0NT27	Secreted RxLR effector peptide protein, putative	Phytophthora infestans (strain T30-4)	PF16810.6, PF03945.15, PF06320.14	536383
estExt2_Genewise1Plus.C_PHYCAscaffold_260248	1164.2	0.13491	-2.88993	0.232599	-12.4245	1.92459e-35	1.77777e-32	KAF1795123.1	S-adenosyl-L-methionine-dependent methyltransferase	Phytophthora cactorum	UniRef100_A0A329SM20	S-adenosyl-L-methionine-dependent methyltransferase	Phytophthora cactorum	PF13649.7, PF08242.13, PF13489.7, PF08241.13, PF13847.7, PF05175.15, PF00891.19, PF01209.19, PF01739.19, PF02353.21, PF07024.14, PF00398.21, PF13679.7, PF02527.16, PF05724.12, PF02636.18	547758
e_gw1.2.1222.1	39.7407	0.27077	-1.88488	0.625818	-3.01187	0.00259641	0.0245984	KUF83341.1	SCP extracellular protein	Phytophthora nicotianae	UniRef100_A0A0W8CGS2	SCP extracellular protein	Phytophthora	PF00188.27	97804
e_gw1.96.102.1	276.287	2.29732	1.19995	0.302498	3.9668	7.28445e-05	0.00147885	XP_002903512.1	secreted RxLR effector peptide protein, putative	Phytophthora infestans T30-4	UniRef100_D0NB59	Secreted RxLR effector peptide protein, putative	Phytophthora infestans (strain T30-4)	PF16810.6, PF13515.7	130681
gw1.29.219.1	984.702	25.73532	4.68568	0.330927	14.1593	1.63698e-45	2.11695e-42	XP_002907718.1	secreted RxLR effector peptide protein, putative	Phytophthora infestans T30-4	UniRef100_D0MXB9	Secreted RxLR effector peptide protein, putative	Phytophthora infestans (strain T30-4)	PF06580.14, PF08109.12	62753
gw1.30.403.1	731.971	0.31158	-1.68234	0.164095	-10.2523	1.15603e-24	5.97994e-22	OWZ17615.1	Serine protease	Phytophthora megakarya	UniRef100_A0A225WJ29	Serine protease	Phytophthora megakarya	PF00561.21, PF12697.8, PF12146.9, PF02230.17, PF05728.13, PF00756.21, PF05990.13, PF00151.20, PF07859.14, PF07819.14, PF02089.16, PF00975.21, PF05057.15	68831
e_gw1.17.374.1	77.1152	0.26108	-1.93746	0.410613	-4.71845	2.37649e-06	8.53688e-05	POM61822.1	Serine protease V8	Phytophthora palmivora var. palmivora	UniRef100_A0A2P4X8E5	Serine protease	Phytophthora palmivora var. palmivora	PF13365.7, PF00089.27, PF10459.10	109949
estExt2_Genewise1.C_PHYCAscaffold_860070	818.087	2.63757	1.39921	0.29663	4.71702	2.39319e-06	8.56657e-05	POM63496.1	Serine/threonine protein Kinase	Phytophthora palmivora var. palmivora	UniRef100_A0A2P4XD69	Serine/threonine protein Kinase	Phytophthora palmivora var. palmivora	PF00069.26, PF07714.18, PF17667.2, PF14531.7, PF01636.24, PF06293.15	576280
estExt2_Genewise1Plus.C_PHYCAscaffold_240089	249.838	0.22266	-2.1671	0.309201	-7.0087	2.40537e-12	3.49508e-10	KUF79019.1	serine/threonine-protein kinase drkB	Phytophthora nicotianae	UniRef100_H3GZ86	Protein kinase domain-containing protein	Phytophthora ramorum	PF00069.26, PF07714.18, PF01636.24, PF17667.2, PF06293.15	547239
estExt2_Genewise1Plus.C_PHYCAscaffold_330258	72.3146	3.94062	1.97842	0.542139	3.64929	0.000262969	0.00413209	KAF4027985.1	SGS domain-containing protein	Phytophthora infestans	UniRef100_D0NMU6	Uncharacterized protein	Phytophthora infestans (strain T30-4)	PF13414.7, PF00515.29, PF07719.18, PF13431.7	549692
e_gw1.14.699.1	462.549	0.02333	-5.42143	0.359701	-15.072	2.47357e-51	4.56975e-48	POM73388.1	Short chain dehydrogenase	Phytophthora palmivora var. palmivora	UniRef100_A0A2P4Y6F1	Short chain dehydrogenase	Phytophthora palmivora var. palmivora	PF00106.26, PF13561.7, PF01370.22, PF16363.6, PF04321.18, PF08659.11, PF08643.11	108187
e_gw1.14.741.1	429.452	0.02049	-5.60916	0.390946	-14.3477	1.10183e-46	1.58321e-43	POM73388.1	Short chain dehydrogenase	Phytophthora palmivora var. palmivora	UniRef100_A0A2P4Y6F1	Short chain dehydrogenase	Phytophthora palmivora var. palmivora	PF00106.26, PF13561.7, PF01370.22, PF16363.6, PF04321.18, PF08659.11	107810
estExt2_Genewise1Plus.C_PHYCAscaffold_10494	493.674	2.12706	1.08886	0.303876	3.58324	0.000339355	0.00504774	OWZ11162.1	Short chain dehydrogenase	Phytophthora megakarya	UniRef100_A0A225W0N8	Short chain dehydrogenase	Phytophthora megakarya	PF00106.26, PF13561.7, PF01370.22, PF08659.11, PF16317.6	538150
estExt2_Genewise1.C_PHYCAscaffold_440273	623.345	0.22592	-2.14611	0.439303	-4.88526	1.03295e-06	4.11019e-05	RAW33413.1	Short/branched chain specific acyl-CoA dehydrogenase	Phytophthora cactorum	UniRef100_A0A329S933	Short/branched chain specific acyl-CoA dehydrogenase	Phytophthora cactorum	PF00441.25, PF02771.17, PF02770.20, PF08028.12, PF11794.9, PF00272.20	571913
e_gw1.36.443.1	101.678	0.46898	-1.0924	0.347108	-3.14714	0.00164873	0.0172503	KAF1328728.1	Short-chain dehydrogenase, partial	Globisporangium splendens	UniRef100_A0A2P4X005	Short-chain dehydrogenase	Phytophthora palmivora var. palmivora		118613
estExt2_Genewise1Plus.C_PHYCAscaffold_240094	271.505	0.28103	-1.83119	0.308465	-5.93646	2.91248e-09	2.26893e-07	KUF92119.1	SNW domain-containing protein 1	Phytophthora nicotianae	UniRef100_A0A0W8D6S2	SNW domain-containing protein 1	Phytophthora nicotianae	PF00069.26, PF07714.18, PF01636.24, PF17667.2, PF01034.21, PF06293.15	547243
gw1.48.406.1	115.788	0.45938	-1.12224	0.316973	-3.54048	0.000399398	0.00568208	POM63826.1	STE/STE7/MEK1 protein kinase, variant	Phytophthora palmivora var. palmivora	UniRef100_A0A2P4XE54	STE/STE7/MEK1 protein kinase, variant	Phytophthora palmivora var. palmivora	PF00069.26, PF07714.18, PF14531.7, PF17667.2, PF01636.24, PF16546.6	77287
estExt2_fgenesh1_pm.C_PHYCAscaffold_610045	168.127	0.44767	-1.15949	0.424511	-2.73136	0.00630732	0.0483213	KUF93288.1	Sterol 3-beta-glucosyltransferase	Phytophthora nicotianae	UniRef100_A0A0W8DAP3	Leucine zipper transcription factor-like protein 1	Phytophthora	PF15294.7, PF05557.14, PF16326.6, PF02601.16, PF05667.12, PF00509.19, PF11050.9, PF06103.12, PF10393.10, PF00012.21, PF12718.8, PF14362.7, PF08317.12, PF14073.7, PF05549.12, PF17072.6, PF01544.19, PF05728.13, PF13901.7, PF09177.12, PF07303.14, PF05478.12, PF02932.17, PF04791.17, PF13166.7, PF03961.14, PF06859.13, PF04632.13	530330
e_gw1.34.192.1	121.992	0.33763	-1.5665	0.429343	-3.6486	0.000263673	0.00413311	KAF1794864.1	Stomatin family	Phytophthora cactorum	UniRef100_A0A329T0Q1	Stomatin family	Phytophthora cactorum	PF01145.26, PF04204.17, PF11220.9, PF03648.15	117790
estExt2_Genewise1.C_PHYCAscaffold_120115	80.2381	0.22083	-2.17896	0.588041	-3.70546	0.000211006	0.00346286	XP_009521960.1	subtilisin serine protease	Phytophthora sojae	UniRef100_G4Z299	Subtilisin serine protease	Phytophthora sojae (strain P6497)	PF00082.23	563404
estExt2_Genewise1Plus.C_PHYCAscaffold_310369	9557.95	2.03673	1.02625	0.253761	4.04418	5.25076e-05	0.00114507	RAW33916.1	Sulfite reductase		UniRef100_A0A329SD38	Assimilatory sulfite reductase (NADPH)	Phytophthora cactorum	PF01077.23, PF03460.18, PF00258.26, PF01855.20, PF17147.5, PF18394.2, PF18410.2	549230
e_gw1.7.1055.1	37.3576	5.97133	2.57805	0.908045	2.83912	0.00452378	0.0374797	KAF4140691.1	Tc5 transposase DNA-binding domain	Phytophthora infestans	UniRef100_A0A225W5I7	HTH CENPB-type domain-containing protein	Phytophthora megakarya	PF03221.17	102890
gw1.4.1278.1	76.847	0.23408	-2.09494	0.73165	-2.86331	0.00419239	0.035343	KAF4044741.1	Tetratricopeptide repeat	Phytophthora infestans	UniRef100_W2M3X8	TPR_REGION domain-containing protein	Phytophthora parasitica	PF13424.7, PF00515.29, PF07719.18, PF13374.7, PF13176.7, PF13181.7, PF13428.7, PF13414.7, PF17140.5, PF14559.7, PF17874.2, PF13429.7, PF13432.7, PF09986.10, PF12895.8, PF13431.7, PF13174.7	83800
e_gw1.2.177.1	3172.87	0.24051	-2.0558	0.254972	-8.06286	7.45291e-16	1.78483e-13	KAF1783780.1	Thioredoxin-like fold	Phytophthora cactorum	UniRef100_A0A6A5IW99	Thioredoxin-like fold	Phytophthora cactorum	PF14497.7, PF02798.21, PF13410.7, PF00043.26, PF13409.7, PF13417.7	98049
estExt2_Genewise1.C_PHYCAscaffold_110429	322.093	2.38503	1.25401	0.440625	2.84597	0.00442764	0.0368932	ETI31525.1	TKL protein kinase	Phytophthora parasitica P1569	UniRef100_V9DXB7	TKL protein kinase	Phytophthora parasitica P1569	PF00069.26, PF07714.18, PF17667.2	563236
estExt2_Genewise1Plus.C_PHYCAscaffold_780019	60.6397	0.35582	-1.49077	0.418508	-3.56211	0.000367886	0.00537571	POM68573.1	TKL protein kinase	Phytophthora palmivora var. palmivora	UniRef100_A0A2P4XSP9	TKL protein kinase	Phytophthora palmivora var. palmivora	PF07714.18, PF00069.26, PF14531.7, PF06293.15, PF01163.23, PF07387.12	555768
gw1.49.295.1	136.901	2.92627	1.54906	0.353205	4.38573	1.15599e-05	0.000320112	POM74233.1	TKL protein kinase	Phytophthora palmivora var. palmivora	UniRef100_A0A2P4Y8U8	TKL protein kinase	Phytophthora palmivora var. palmivora	PF00069.26, PF07714.18, PF17667.2, PF01636.24, PF06293.15	49291
gw1.598.3.1	40.4694	0.22954	-2.12321	0.733242	-2.89565	0.0037838	0.0325996	XP_002997490.1	tRNA nucleotidyltransferase, putative	Phytophthora infestans T30-4	UniRef100_D0NYQ5	tRNA nucleotidyltransferase, putative	Phytophthora infestans (strain T30-4)	PF01743.21, PF11513.9	84942
e_gw1.2.751.1	1196.72	0.38940	-1.36068	0.41544	-3.27528	0.00105557	0.0120483	KAF1778535.1	UBA-like	Phytophthora cactorum	UniRef100_A0A6A5IGE1	UBA-like	Phytophthora cactorum	PF02845.17	98429
gw1.66.139.1	32.9239	5.36826	2.42445	0.585417	4.14141	3.45175e-05	0.000810128	XP_002903892.1	ubiquitin family RING domain-containing protein	Phytophthora infestans T30-4	UniRef100_D0NAT9	Ubiquitin family RING domain-containing protein	Phytophthora infestans (strain T30-4)		52471
estExt2_Genewise1Plus.C_PHYCAscaffold_170300	53.3728	0.27091	-1.88413	0.580654	-3.24484	0.00117516	0.0131577	POM66855.1	Ubiquitin-specific protease	Phytophthora palmivora var. palmivora	UniRef100_A0A2P4XMS7	Ubiquitin-specific protease	Phytophthora palmivora var. palmivora		545215
estExt2_fgenesh1_pm.C_PHYCAscaffold_40225	1611.85	2.37422	1.24745	0.260927	4.78084	1.74563e-06	6.52443e-05	KAF1781977.1	UDP-glucose 6-dehydrogenase, eukaryotic type	Phytophthora cactorum	UniRef100_A0A329SDF7	UDP-glucose 6-dehydrogenase	Phytophthora cactorum	PF03721.15, PF03720.16, PF00984.20, PF03446.16, PF19172.1, PF02737.19	525668
e_gw1.6.886.1	160.7	0.30432	-1.71632	0.287673	-5.96624	2.42783e-09	1.91444e-07	KAF4037031.1	Uracil phosphoribosyltransferase	Phytophthora infestans	UniRef100_A0A6A3W0W3	Uncharacterized protein	Phytophthora fragariae	PF04218.14, PF13384.7, PF13518.7, PF15943.6, PF14681.7, PF04545.17, PF02796.16	101910
estExt2_Genewise1.C_PHYCAscaffold_840036	3012.42	4.05063	2.01815	0.690711	2.92184	0.0034797	0.0304874	ABD03938.1	urate oxidase	Phytophthora parasitica	UniRef100_W2PM15	Urate oxidase	Phytophthora	PF01014.19, PF12518.9	576111
estExt2_Genewise1.C_PHYCAscaffold_840038	4222.22	4.08807	2.03142	0.726626	2.79569	0.00517892	0.0415213	ABD03938.1	urate oxidase	Phytophthora parasitica	UniRef100_W2PM15	Urate oxidase	Phytophthora	PF01014.19, PF12518.9	576113
estExt2_Genewise1Plus.C_PHYCAscaffold_290086	12039.9	0.49742	-1.00746	0.321884	-3.12989	0.00174869	0.0180192	KAE9310584.1	Valine--tRNA ligase	Phytophthora rubi	UniRef100_A0A6A4DR35	Valyl-tRNA synthetase	Phytophthora rubi	PF00133.23, PF08264.14, PF09334.12, PF13603.7, PF10458.10, PF14804.7, PF01406.20, PF03413.20, PF14609.7	548494
e_gw1.9.229.1	315.331	0.40140	-1.3169	0.266099	-4.9489	7.46325e-07	3.12345e-05	OWZ22142.1	Voltage-gated potassium channel subunit beta	Phytophthora megakarya	UniRef100_A0A225WX73	Voltage-gated potassium channel subunit beta	Phytophthora megakarya	PF00248.22, PF10949.9	104177
e_gw1.140.25.1	75.9195	54.50379	5.76828	1.5281	3.77482	0.000160125	0.00279075
e_gw1.23.227.1	21.2249	5.39889	2.43266	0.654357	3.71764	0.000201093	0.0033383							PF14439.7	113262
e_gw1.23.463.1	206.699	0.33137	-1.59349	0.284648	-5.5981	2.16715e-08	1.30961e-06
e_gw1.24.9.1	834.387	2.31110	1.20858	0.19312	6.25816	3.89554e-10	3.90521e-08							PF12796.8, PF13637.7, PF13857.7, PF13606.7, PF00023.31	113266
e_gw1.37.94.1	47.361	0.23151	-2.11083	0.472115	-4.47102	7.78492e-06	0.000229327							PF12796.8, PF13637.7, PF13857.7, PF13606.7, PF00023.31	118927
e_gw1.54.208.1	245.91	11.35063	3.5047	0.368261	9.5169	1.78422e-21	6.99199e-19							PF09461.11	124564
e_gw1.577.2.1	1197.37	41.77256	5.38448	0.403247	13.3528	1.14062e-40	1.22921e-37							PF09461.11	133596
e_gw1.60.49.1	239.021	0.45002	-1.15195	0.296409	-3.88635	0.000101762	0.00194099							PF12796.8, PF13637.7, PF00023.31, PF13857.7, PF13606.7, PF16378.6	125873
e_gw1.7.667.1	36.3459	4.94731	2.30665	0.669908	3.44323	0.000574818	0.00751623							PF09461.11	102642
estExt2_fgenesh1_pg.C_PHYCAscaffold_140108	437.351	3.59997	1.84799	0.370279	4.9908	6.01306e-07	2.58342e-05							PF11098.9, PF06152.12, PF05755.13, PF03036.17, PF04610.15	533520
estExt2_fgenesh1_pg.C_PHYCAscaffold_200122	7979.18	2.11527	1.08084	0.298369	3.62249	0.000291786	0.00447082							PF12868.8, PF07213.12, PF10491.10, PF04388.13, PF10428.10, PF03105.20, PF07267.12, PF05086.13	534133
estExt2_fgenesh1_pg.C_PHYCAscaffold_310010	678.463	2.99828	1.58414	0.236488	6.69859	2.10444e-11	2.6681e-09
estExt2_fgenesh1_pg.C_PHYCAscaffold_40286	113.234	2.47157	1.30543	0.447435	2.91758	0.00352761	0.0308237
estExt2_fgenesh1_pg.C_PHYCAscaffold_50139	235.085	2.24065	1.16392	0.329927	3.52779	0.000419037	0.00592483
estExt2_Genewise1.C_PHYCAscaffold_130199	5253.2	2.91889	1.54542	0.293449	5.2664	1.39123e-07	7.13942e-06							PF02290.16, PF14439.7, PF00960.19, PF17570.3	563829
estExt2_Genewise1.C_PHYCAscaffold_190078	132.876	0.48134	-1.05487	0.284679	-3.70546	0.000211006	0.00346286
estExt2_Genewise1.C_PHYCAscaffold_240198	242.467	0.28410	-1.81553	0.453499	-4.00337	6.24469e-05	0.00130042
estExt2_Genewise1.C_PHYCAscaffold_640213	19747.1	0.48631	-1.04005	0.329192	-3.1594	0.00158094	0.0167305							PF04153.19	574666
estExt2_Genewise1.C_PHYCAscaffold_640217	9636.04	0.47290	-1.08039	0.325553	-3.31862	0.000904635	0.0106838
estExt2_Genewise1Plus.C_PHYCAscaffold_1020022	259.753	2.61884	1.38893	0.483383	2.87334	0.00406151	0.0344416							PF07464.12, PF01442.19, PF12732.8, PF09769.10, PF08702.11, PF03036.17, PF02050.17, PF16533.6, PF09602.11, PF04163.13, PF05701.12, PF14942.7, PF02601.16, PF05008.16, PF09718.11, PF05957.14, PF06013.13, PF11727.9, PF05884.13, PF00430.19, PF14613.7, PF07851.14, PF11839.9	557108
estExt2_Genewise1Plus.C_PHYCAscaffold_220284	7130.4	3.01117	1.59033	0.212802	7.47328	7.82193e-14	1.40491e-11							PF03688.15	546721
estExt2_Genewise1Plus.C_PHYCAscaffold_240193	694.454	0.36407	-1.4577	0.369393	-3.9462	7.94011e-05	0.00159443							PF03243.16	547284
estExt2_Genewise1Plus.C_PHYCAscaffold_310047	2347.82	127.73199	6.99698	0.41617	16.8128	1.96739e-63	5.08845e-60
estExt2_Genewise1Plus.C_PHYCAscaffold_630121	232.736	2.49968	1.32175	0.472746	2.79589	0.00517571	0.0415212							PF00989.26	554590
estExt2_Genewise1Plus.C_PHYCAscaffold_670023	79.3461	4.68702	2.22867	0.426887	5.22075	1.78202e-07	8.86351e-06
gw1.12.693.1	146.849	0.29732	-1.7499	0.319663	-5.4742	4.39487e-08	2.5148e-06							PF13857.7, PF12796.8, PF13637.7, PF13606.7, PF16468.6	73150
gw1.26.276.1	483.214	0.40349	-1.30939	0.357495	-3.6627	0.000249573	0.0039892							PF13637.7, PF13857.7, PF12796.8, PF13606.7, PF00023.31, PF03457.15, PF14332.7	63203
gw1.4.160.1	411.871	0.34744	-1.52515	0.250461	-6.08938	1.13349e-09	9.90422e-08							PF13637.7, PF12796.8, PF00023.31, PF13606.7, PF13857.7	39903
gw1.5.79.1	131.643	0.48045	-1.05755	0.361301	-2.92707	0.00342176	0.0301637							PF12796.8, PF13637.7, PF00023.31, PF13857.7, PF13606.7, PF16378.6, PF01250.18	38941
gw1.52.255.1	104.662	0.35887	-1.47846	0.446564	-3.31076	0.000930443	0.0109287							PF12796.8, PF13637.7, PF13857.7, PF16468.6, PF13606.7	48361
