# Supplementary material for: Transcriptomic analysis reveals pathogenicity mechanisms of Phytophthora capsici in black pepper
Source: Front Microbiol. 2024 Nov 18;15:1418816. doi: 10.3389/fmicb.2024.1418816 (PMC11609936; doi:10.3389/fmicb.2024.1418816)
Supplement: Supplementary file 4 [file Table_4.XLSX]

## Sheet: Sheet 1
				Supplementary Table S4
				DEG analysis of Pc vs PcPn_L
Id	baseMean	FoldChange	log2FoldChange	lfcSE	stat	pvalue	padj	NR_ID	NR_Description	NR_Organism	uniref_id	uniref_description	uniref_organism	pfam_id	Protein_ID
estExt2_Genewise1Plus.C_PHYCAscaffold_10109	1649.37	0.35494	-1.49436	0.214286	-6.97368	3.08763e-12	1.38224e-11	XP_002898531.1	1-(5-phosphoribosyl)-5-		UniRef100_D0NQR0	5-proFAR isomerase	Phytophthora infestans (strain T30-4)	PF00977.22, PF18281.2	537983
estExt2_fgenesh1_pm.C_PHYCAscaffold_470018	122.248	5.32934	2.41396	0.303262	7.95998	1.72061e-15	1.10349e-14	POM79812.1	1,3-beta-glucanosyltransferase	Phytophthora palmivora var. palmivora	UniRef100_A0A2P4YPT6	1,3-beta-glucanosyltransferase	Phytophthora palmivora var. palmivora	PF03198.15	529644
e_gw1.1.399.1	8869.4	0.22668	-2.14127	0.326731	-6.55363	5.61566e-11	2.16362e-10	OWZ11158.1	12-oxophytodienoate reductase	Phytophthora megakarya	UniRef100_A0A225W1T9	12-oxophytodienoate reductase	Phytophthora megakarya	PF00724.21, PF10382.10	96582
estExt2_Genewise1Plus.C_PHYCAscaffold_10516	8197.2	0.24374	-2.0366	0.329056	-6.18922	6.0463e-10	2.025e-09	OWZ11158.1	12-oxophytodienoate reductase	Phytophthora megakarya	UniRef100_A0A225W1T9	12-oxophytodienoate reductase	Phytophthora megakarya	PF00724.21, PF10382.10	538155
estExt2_Genewise1.C_PHYCAscaffold_840121	4078.3	0.12826	-2.96281	0.166604	-17.7836	9.47139e-71	2.55924e-68	XP_002997221.1	13 kDa ribonucleoprotein-associated protein	Phytophthora infestans T30-4	UniRef100_W2I660	Ribonucloprotein1	Oomycota	PF01248.27, PF15608.7, PF08228.12	576174
e_gw1.57.13.1	150.877	5.69836	2.51055	0.377433	6.65163	2.8986e-11	1.1518e-10	KAF4039406.1	16S rRNA methyltransferase RsmB/F	Phytophthora infestans	UniRef100_A0A6A3UKR2	SAM_MT_RSMB_NOP domain-containing protein	Phytophthora fragariae	PF01189.18, PF13649.7, PF13847.7, PF01728.20, PF01269.18, PF01135.20, PF13489.7, PF01209.19, PF08242.13, PF08241.13, PF07021.13, PF02353.21	125088
estExt2_Genewise1.C_PHYCAscaffold_320089	1694.19	0.45677	-1.13046	0.216936	-5.21104	1.8778e-07	4.46118e-07	KAF4036636.1	16S rRNA methyltransferase RsmB/F	Phytophthora infestans	UniRef100_A0A225WCA9	tRNA (Cytosine-5-)-methyltransferase	Phytophthora megakarya	PF01189.18, PF17125.6	569290
estExt2_fgenesh1_pm.C_PHYCAscaffold_790011	546.429	7.12426	2.83274	0.24505	11.5598	6.58253e-31	1.82337e-29	KUF77762.1	1-phosphatidylinositol 3-phosphate 5-kinase FAB1	Phytophthora nicotianae	UniRef100_A0A0W8C114	1-phosphatidylinositol 3-phosphate 5-kinase FAB1	Phytophthora nicotianae	PF01363.22, PF17979.2	530811
e_gw1.5.381.1	77.9191	18.74569	4.22849	0.49532	8.53687	1.37901e-17	1.10205e-16	POM79887.1	2',5'-phosphodiesterase, partial	Phytophthora palmivora var. palmivora	UniRef100_A0A2P4YQ10	2',5'-phosphodiesterase (Fragment)	Phytophthora palmivora var. palmivora	PF09472.11	101378
estExt2_Genewise1.C_PHYCAscaffold_840051	3435.12	0.46970	-1.0902	0.180649	-6.03489	1.59075e-09	5.02118e-09	OWZ15042.1	26S protease regulatory protein	Phytophthora megakarya	UniRef100_W2FXK9	26S protease regulatory subunit 6B	Phytophthora	PF00004.30, PF16450.6, PF07728.15, PF07724.15, PF17862.2, PF13191.7, PF05496.13, PF13401.7, PF05673.14, PF03266.16, PF01078.22, PF06068.14, PF13238.7, PF13671.7, PF13521.7, PF01695.18, PF02367.18, PF12775.8, PF00910.23, PF13479.7, PF13604.7, PF01057.18, PF00158.27, PF05729.13, PF13173.7, PF05621.12, PF07726.12, PF01637.19, PF03969.17, PF02562.17, PF13207.7, PF13481.7	576122
e_gw1.30.536.1	5466.86	0.26304	-1.92666	0.241626	-7.97369	1.54001e-15	9.92551e-15	XP_008904718.1	26S protease regulatory subunit 10B	Phytophthora parasitica INRA-310	UniRef100_W2LCC5	26S protease regulatory subunit 10B3	Phytophthora	PF00004.30, PF17862.2, PF16450.6, PF13191.7, PF07724.15, PF07728.15, PF13401.7, PF05496.13, PF17758.2, PF00910.23, PF05673.14, PF13238.7, PF06745.14, PF01695.18, PF01078.22, PF06068.14, PF12775.8, PF13521.7, PF13479.7, PF13481.7, PF13671.7, PF00158.27, PF07726.12, PF13173.7, PF11166.9, PF02562.17, PF02367.18, PF01057.18, PF05729.13, PF12308.9, PF13086.7, PF13166.7	116241
estExt2_Genewise1Plus.C_PHYCAscaffold_80096	8214.35	0.24770	-2.01334	0.210247	-9.57604	1.00836e-21	1.22276e-20	POM73260.1	26S protease regulatory subunit 6A	Phytophthora palmivora var. palmivora	UniRef100_A0A2P4Y627	26S protease regulatory subunit 6A	Phytophthora palmivora var. palmivora	PF00004.30, PF16450.6, PF17862.2, PF07724.15, PF07728.15, PF13191.7, PF13401.7, PF13671.7, PF13086.7, PF05496.13, PF13238.7, PF13173.7, PF14282.7, PF06068.14, PF06745.14, PF07931.13, PF01078.22, PF00158.27, PF01695.18, PF13245.7, PF13479.7, PF02367.18, PF12775.8, PF07726.12, PF00005.28	541906
estExt2_fgenesh1_pm.C_PHYCAscaffold_20005	4302.28	0.22431	-2.15642	0.263056	-8.19759	2.45255e-16	1.74048e-15	OWZ24659.1	26S proteasome complex, subunit DSS1	Phytophthora megakarya	UniRef100_A0A225X5X2	26S proteasome complex, subunit DSS1	Phytophthora megakarya	PF05160.14	525078
e_gw1.1.71.1	7034.31	0.25021	-1.99878	0.25316	-7.89534	2.89534e-15	1.81781e-14	OWZ22202.1	26S proteasome non-ATPase regulatory protein	Phytophthora megakarya	UniRef100_A0A225WXH8	26S proteasome non-ATPase regulatory protein	Phytophthora megakarya	PF01399.28, PF18098.2, PF18799.2, PF08349.12, PF07721.15	96835
estExt2_Genewise1Plus.C_PHYCAscaffold_90376	4441.96	0.33562	-1.57512	0.190563	-8.26559	1.39004e-16	1.01741e-15	OWZ04767.1	26S proteasome non-ATPase regulatory protein	Phytophthora megakarya	UniRef100_A0A225VJ34	26S proteasome non-ATPase regulatory protein	Phytophthora megakarya	PF01399.28	542458
estExt2_Genewise1.C_PHYCAscaffold_490174	4737.08	0.25329	-1.98113	0.253152	-7.82584	5.04274e-15	3.08093e-14	KAE8912314.1	26S proteasome non-ATPase regulatory subunit 11	Phytophthora fragariae	UniRef100_A0A6A3Z7C3	26S proteasome non-ATPase regulatory subunit 11	Phytophthora fragariae	PF18055.2, PF01399.28, PF18503.2, PF18052.2, PF04190.14, PF00515.29	572711
e_gw1.25.275.1	52.2434	822.79362	9.68439	1.49296	6.48671	8.77286e-11	3.30621e-10	XP_002909614.1	26S proteasome non-ATPase regulatory subunit 11, putative	Phytophthora infestans T30-4	UniRef100_D0MSF9	26S proteasome non-ATPase regulatory subunit 11, putative	Phytophthora infestans (strain T30-4)	PF02902.20	114072
e_gw1.48.117.1	53.6814	26.81139	4.74477	0.585711	8.10088	5.45617e-16	3.70497e-15	XP_002909614.1	26S proteasome non-ATPase regulatory subunit 11, putative	Phytophthora infestans T30-4	UniRef100_D0MSF9	26S proteasome non-ATPase regulatory subunit 11, putative	Phytophthora infestans (strain T30-4)	PF02902.20	122691
e_gw1.23.56.1	4192.53	0.25243	-1.98603	0.230745	-8.60701	7.49931e-18	6.17228e-17	XP_008915960.1	26S proteasome non-ATPase regulatory subunit 14	Phytophthora parasitica INRA-310	UniRef100_W2HIH3	26S proteasome regulatory subunit RPN11	Phytophthora	PF01398.22, PF13012.7, PF14464.7	113258
estExt2_Genewise1.C_PHYCAscaffold_410182	3955.96	0.28789	-1.7964	0.228479	-7.8624	3.76849e-15	2.33833e-14	RAW28281.1	26S proteasome non-ATPase regulatory subunit 7 A	Phytophthora cactorum	UniRef100_A0A329RUP7	26S proteasome non-ATPase regulatory subunit 7 A	Phytophthora cactorum	PF13012.7, PF01398.22, PF16519.6	571248
e_gw1.93.157.1	605.519	0.24376	-2.03648	0.218998	-9.29907	1.41675e-20	1.53591e-19	XP_002895725.1	26S proteasome non-ATPase regulatory subunit, putative	Phytophthora infestans T30-4	UniRef100_D0P1W2	26S proteasome non-ATPase regulatory subunit, putative	Phytophthora infestans (strain T30-4)	PF18265.2, PF00595.25, PF13180.7, PF17820.2, PF04495.15, PF09981.10, PF03993.13	130442
estExt2_Genewise1.C_PHYCAscaffold_1190011	3295.88	0.36182	-1.46667	0.143748	-10.2031	1.92106e-24	3.03323e-23	KAF1777988.1	26S proteasome regulatory subunit, C-terminal	Phytophthora cactorum	UniRef100_A0A329RX21	26S proteasome non-ATPase regulatory subunit 3	Phytophthora cactorum	PF08375.12, PF01399.28	577453
estExt2_fgenesh1_pg.C_PHYCAscaffold_490049	864.294	0.25969	-1.94513	0.160396	-12.1271	7.58974e-34	2.6003e-32	POM69952.1	2Fe-2S ferredoxin	Phytophthora palmivora var. palmivora	UniRef100_A0A2P4XWM3	2Fe-2S ferredoxin	Phytophthora palmivora var. palmivora	PF00111.28, PF13510.7	536234
estExt2_Genewise1.C_PHYCAscaffold_240061	489.938	2.17592	1.12163	0.364225	3.07948	0.00207359	0.00303732	POM60197.1	2og-fe oxygenase family protein	Phytophthora palmivora var. palmivora	UniRef100_A0A2P4X3R4	2og-fe oxygenase family protein	Phytophthora palmivora var. palmivora	PF13640.7, PF10605.10	567221
e_gw1.82.47.1	161.015	6.91662	2.79007	0.310595	8.98296	2.63572e-19	2.52483e-18	KAF4042440.1	2OG-Fe(II) oxygenase superfamily	Phytophthora infestans	UniRef100_A0A6A3N4Y2	Fe2OG dioxygenase domain-containing protein	Phytophthora rubi	PF03861.15	129265
gw1.82.133.1	307.365	3.62170	1.85667	0.212012	8.75736	1.99877e-18	1.75287e-17	KAF4042434.1	2OG-Fe(II) oxygenase superfamily	Phytophthora infestans	UniRef100_A0A6A3E3B7	Fe2OG dioxygenase domain-containing protein	Phytophthora fragariae	PF13640.7, PF13661.7, PF09148.11	41895
e_gw1.30.544.1	3419.47	0.14195	-2.81658	0.242949	-11.5933	4.4574e-31	1.25166e-29	OWZ21507.1	2-oxoisovalerate dehydrogenase, subunit beta	Phytophthora megakarya	UniRef100_A0A225WWM2	2-oxoisovalerate dehydrogenase, subunit beta	Phytophthora megakarya	PF02779.25, PF02780.21, PF17147.5	116165
estExt2_Genewise1Plus.C_PHYCAscaffold_20418	104467	0.26859	-1.89653	0.351302	-5.39858	6.71696e-08	1.69444e-07	KAF1789268.1	30s ribosomal protein S13, C-terminal	Phytophthora cactorum	UniRef100_W2IA90	40S ribosomal protein S18	Phytophthora	PF00416.23, PF05833.12	538776
estExt2_fgenesh1_pm.C_PHYCAscaffold_10031	3682.09	0.12800	-2.96577	0.239267	-12.3952	2.77318e-35	1.05624e-33	XP_002898511.1	39S ribosomal protein L24, mitochondrial, putative	Phytophthora infestans T30-4	UniRef100_D0NQP0	50S ribosomal protein L24, chloroplastic	Phytophthora infestans (strain T30-4)	PF17136.5, PF00467.30	524845
estExt2_Genewise1Plus.C_PHYCAscaffold_260376	2883.67	0.37952	-1.39776	0.254708	-5.48771	4.07187e-08	1.05909e-07	POM73198.1	3-hydroxyisobutyrate dehydrogenase	Phytophthora palmivora var. palmivora	UniRef100_A0A2P4Y5V4	3-hydroxyisobutyrate dehydrogenase	Phytophthora palmivora var. palmivora	PF04959.14, PF03248.14	547852
gw1.23.556.1	1399.43	0.33557	-1.57533	0.195649	-8.05182	8.15725e-16	5.42844e-15	OWZ20389.1	3-methyl-2-oxobutanoate hydroxymethyltransferase	Phytophthora megakarya	UniRef100_A0A225WTF7	3-methyl-2-oxobutanoate hydroxymethyltransferase	Phytophthora megakarya	PF02548.16, PF13714.7	77007
estExt2_fgenesh1_pm.C_PHYCAscaffold_790003	497.818	0.31772	-1.65417	0.198269	-8.34305	7.23972e-17	5.41976e-16	POM75843.1	3-oxo-5-alpha-steroid 4-dehydrogenase	Phytophthora palmivora var. palmivora	UniRef100_A0A2P4YDF6	3-oxo-5-alpha-steroid 4-dehydrogenase	Phytophthora palmivora var. palmivora	PF02544.17, PF06966.13, PF04191.14	530803
estExt2_Genewise1Plus.C_PHYCAscaffold_20321	3127.12	0.27012	-1.88833	0.253941	-7.43611	1.03695e-13	5.50415e-13	POM80263.1	3-oxo-5-alpha-steroid 4-dehydrogenase	Phytophthora palmivora var. palmivora	UniRef100_A0A2P4YR18	3-oxo-5-alpha-steroid 4-dehydrogenase	Phytophthora palmivora var. palmivora	PF02544.17, PF06966.13, PF14560.7, PF18036.2, PF04191.14	538718
e_gw1.107.57.1	90448.6	0.24083	-2.05394	0.347413	-5.9121	3.37768e-09	1.02072e-08	XP_002905131.1	40S ribosomal protein S15	Phytophthora infestans T30-4	UniRef100_D0N7G4	40S ribosomal protein S15	Phytophthora infestans (strain T30-4)	PF00203.22	131568
e_gw1.5.1380.1	52446	0.28550	-1.80842	0.352822	-5.12559	2.96605e-07	6.8544e-07	XP_002903095.1	40S ribosomal protein S21	Phytophthora infestans T30-4	UniRef100_W2MP07	40S ribosomal protein S211	Phytophthora	PF01249.19	101373
estExt2_Genewise1.C_PHYCAscaffold_370322	30220.3	0.21756	-2.2005	0.295082	-7.45725	8.83476e-14	4.72452e-13	XP_008901319.1	40S ribosomal protein S29	Phytophthora parasitica INRA-310	UniRef100_W2LP47	40S ribosomal protein S29	Phytophthora parasitica	PF00253.22	570523
gw1.29.509.1	2466.17	0.47430	-1.07611	0.312226	-3.44659	0.000567711	0.000888157	KAF4045791.1	40S ribosome biogenesis protein Tsr1 and BMS1 C-terminal	Phytophthora infestans	UniRef100_D0MXF4	Ribosome biogenesis protein BMS1	Phytophthora infestans (strain T30-4)	PF04950.13, PF08142.13, PF13401.7, PF13191.7, PF00009.28, PF00004.30, PF13671.7, PF10662.10, PF13238.7, PF01443.19, PF03266.16, PF13245.7, PF00910.23, PF13604.7, PF08407.12, PF01926.24, PF00005.28, PF07728.15, PF02492.20, PF13481.7, PF13207.7, PF13555.7, PF03029.18, PF13086.7	73986
estExt2_Genewise1.C_PHYCAscaffold_510043	822.921	0.31297	-1.67588	0.358897	-4.66954	3.01878e-06	6.12668e-06	ETL79260.1	4-aminobutyrate aminotransferase	Phytophthora parasitica	UniRef100_W2PGT8	GABA aminotransferase	Phytophthora parasitica	PF00202.22	573033
gw1.5.47.1	1282.73	0.23691	-2.07758	0.247579	-8.39159	4.79625e-17	3.64195e-16	KAF4044052.1	4-dihydroxy-2-butanone 4-phosphate synthase	Phytophthora infestans	UniRef100_W2GNS3	3,4-dihydroxy-2-butanone-4-phosphate synthase	Phytophthora	PF00926.20, PF00571.29	37454
estExt2_Genewise1.C_PHYCAscaffold_10031	1540.82	0.27996	-1.83672	0.200169	-9.17584	4.4807e-20	4.59657e-19	XP_024573370.1	5 ampactivated protein kinase subunit beta	Plasmopara halstedii	UniRef100_A0A0P1A9P5	5 ampactivated protein kinase subunit beta	Plasmopara halstedii	PF16561.6, PF04739.16, PF02922.19	557875
e_gw1.41.486.1	2988.81	0.12510	-2.9988	0.274508	-10.9243	8.82374e-28	1.86379e-26	XP_002901830.1	50S ribosomal protein L20, putative	Phytophthora infestans T30-4	UniRef100_W2NPI1	50S ribosomal protein L202	Phytophthora	PF00453.19	120240
estExt2_Genewise1Plus.C_PHYCAscaffold_20236	2318.54	0.24820	-2.01041	0.229395	-8.76396	1.88514e-18	1.65423e-17	XP_008913796.1	50S ribosomal protein L27	Phytophthora parasitica INRA-310	UniRef100_W2K623	50S ribosomal protein L27	Phytophthora	PF01016.20, PF12964.8	538683
estExt2_Genewise1Plus.C_PHYCAscaffold_30931	6676.68	0.27694	-1.85235	0.182253	-10.1636	2.88287e-24	4.45549e-23	POM67697.1	50S ribosomal protein L3	Phytophthora palmivora var. palmivora	UniRef100_A0A2P4XQ90	50S ribosomal protein L3	Phytophthora palmivora var. palmivora	PF00297.23	539691
e_gw1.4.143.1	3501.57	0.24431	-2.03319	0.143504	-14.1682	1.44186e-45	1.14716e-43	XP_002906814.1	50S ribosomal protein L4	Phytophthora infestans T30-4	UniRef100_D0MYG7	50S ribosomal protein L4	Phytophthora infestans (strain T30-4)	PF00573.23	100232
estExt2_Genewise1Plus.C_PHYCAscaffold_600033	6016.19	0.17095	-2.54833	0.17527	-14.5394	6.81463e-48	6.09952e-46	XP_002904311.1	5-methylthioadenosine/S-adenosylhomocysteine deaminase, putative	Phytophthora infestans T30-4	UniRef100_D0N9K1	5-methylthioadenosine/S-adenosylhomocysteine deaminase, putative	Phytophthora infestans (strain T30-4)	PF01979.21, PF07969.12, PF00962.23, PF01200.19	554219
estExt2_Genewise1Plus.C_PHYCAscaffold_340090	3525.95	0.20067	-2.31707	0.283507	-8.17288	3.01106e-16	2.11587e-15	KAF4031343.1	6 dehydratase	Phytophthora infestans	UniRef100_H3GA66	NAD(P)-bd_dom domain-containing protein	Phytophthora ramorum	PF16363.6, PF01370.22, PF01073.20, PF02719.16, PF04321.18, PF07993.13, PF13460.7, PF08659.11, PF00106.26, PF13561.7, PF00056.24, PF05368.14	549826
gw1.44.444.1	224.435	0.41277	-1.27659	0.2313	-5.51918	3.40581e-08	8.98078e-08	ETO84258.1	6,7-dimethyl-8-ribityllumazine synthase	Phytophthora parasitica P1976	UniRef100_H3GR93	6,7-dimethyl-8-ribityllumazine synthase	Phytophthora ramorum	PF00885.20	81500
estExt2_fgenesh1_pg.C_PHYCAscaffold_660007	1250.43	0.22722	-2.13783	0.388976	-5.49605	3.88397e-08	1.01327e-07	KUF70771.1	60S ribosomal export protein NMD3	Phytophthora nicotianae	UniRef100_A0A0W8BFZ4	60S ribosomal export protein NMD3	Phytophthora nicotianae	PF04981.14, PF18718.2	536888
e_gw1.184.6.1	73.1941	3.56330	1.83321	0.524946	3.49219	0.000479074	0.000755014	XP_008913608.1	60S ribosomal protein L30	Phytophthora parasitica INRA-310	UniRef100_W2FTT6	60S ribosomal protein L30	Phytophthora	PF01248.27	132591
estExt2_Genewise1.C_PHYCAscaffold_40104	56332.5	0.21765	-2.19994	0.386458	-5.69258	1.25131e-08	3.51167e-08	XP_008908203.1	60S ribosomal protein L38	Phytophthora parasitica INRA-310	UniRef100_A0A425BVS3	Uncharacterized protein	Peronospora effusa	PF01781.19	559795
estExt2_fgenesh1_pg.C_PHYCAscaffold_70055	65187.4	0.26799	-1.89976	0.376895	-5.04056	4.6417e-07	1.04502e-06	XP_008914558.1	60S ribosomal protein L44	Phytophthora parasitica INRA-310	UniRef100_W2M7U1	60S ribosomal protein L440	Phytophthora	PF00935.20	532651
e_gw1.54.356.1	1723.56	0.39684	-1.33336	0.172315	-7.73791	1.01065e-14	6.00312e-14	OWZ04465.1	6-phosphofructo-2-kinase	Phytophthora megakarya	UniRef100_A0A225VGK3	6-phosphofructo-2-kinase	Phytophthora megakarya	PF01591.19, PF00300.23, PF13671.7, PF08433.11, PF13207.7	124594
estExt2_Genewise1.C_PHYCAscaffold_460372	1814.31	0.29225	-1.77471	0.298073	-5.95394	2.61758e-09	8.01675e-09	XP_002903959.1	6-phosphogluconolactonase, putative	Phytophthora infestans T30-4	UniRef100_D0NB06	6-phosphogluconolactonase	Phytophthora infestans (strain T30-4)	PF01182.21	572182
e_gw1.8.161.1	700.102	6.98770	2.80482	0.303184	9.2512	2.21995e-20	2.348e-19	POM74405.1	ABC Superfamily	Phytophthora palmivora var. palmivora	UniRef100_A0A2P4Y9C2	ABC Superfamily	Phytophthora palmivora var. palmivora	PF01061.25, PF00005.28, PF19055.1, PF06422.13, PF13304.7, PF13555.7, PF03193.17, PF13191.7, PF13401.7, PF12698.8, PF08370.12, PF13481.7, PF02463.20, PF06414.13, PF13238.7, PF13604.7, PF01926.24, PF00004.30, PF13476.7, PF13671.7, PF07728.15, PF02492.20, PF05729.13, PF18751.2, PF13479.7, PF01078.22, PF00910.23, PF13521.7, PF01935.18, PF08477.14, PF02367.18, PF03029.18	103770
estExt2_Genewise1Plus.C_PHYCAscaffold_3330001	210.992	0.47493	-1.07421	0.325871	-3.29643	0.000979222	0.00148774	POM72244.1	ABC Superfamily, partial	Phytophthora palmivora var. palmivora	UniRef100_A0A2P4Y349	ABC Superfamily (Fragment)	Phytophthora palmivora var. palmivora	PF00005.28, PF13191.7, PF06414.13, PF01926.24, PF13555.7, PF18751.2	557724
e_gw1.11.372.1	687.536	5.65547	2.49965	0.298587	8.3716	5.68405e-17	4.28428e-16	OWZ18175.1	ABC transporter	Phytophthora megakarya	UniRef100_A0A225WKK8	ABC transporter	Phytophthora megakarya	PF01061.25, PF00005.28, PF12698.8, PF19055.1, PF06422.13, PF13304.7, PF13191.7, PF03193.17, PF13555.7, PF13401.7, PF08370.12, PF02463.20, PF13604.7, PF13481.7, PF13476.7, PF06414.13, PF00004.30, PF01926.24, PF00910.23, PF18751.2, PF13238.7, PF07728.15, PF05729.13, PF09848.10, PF01935.18, PF13671.7, PF02492.20, PF02367.18, PF06745.14, PF13479.7	106036
e_gw1.18.138.1	692.892	4.47205	2.16094	0.19618	11.0151	3.23296e-28	7.10101e-27	OWZ18175.1	ABC transporter	Phytophthora megakarya	UniRef100_A0A225WKK8	ABC transporter	Phytophthora megakarya	PF01061.25, PF00005.28, PF19055.1, PF12698.8, PF06422.13, PF13304.7, PF13191.7, PF13555.7, PF03193.17, PF13401.7, PF08370.12, PF02463.20, PF13481.7, PF13604.7, PF01926.24, PF06414.13, PF00004.30, PF13476.7, PF00910.23, PF18751.2, PF13238.7, PF09848.10, PF07728.15, PF05729.13, PF02492.20, PF01935.18, PF06745.14, PF13671.7, PF02367.18, PF08477.14, PF13479.7	110282
e_gw1.18.139.1	1100.2	2.38051	1.25127	0.225413	5.55102	2.84003e-08	7.58099e-08	OWZ18175.1	ABC transporter	Phytophthora megakarya	UniRef100_A0A225WKK8	ABC transporter	Phytophthora megakarya	PF01061.25, PF00005.28, PF19055.1, PF12698.8, PF06422.13, PF13304.7, PF13191.7, PF13555.7, PF03193.17, PF13401.7, PF08370.12, PF13481.7, PF02463.20, PF13604.7, PF00004.30, PF01926.24, PF13476.7, PF06414.13, PF13238.7, PF00910.23, PF18751.2, PF07728.15, PF05729.13, PF09848.10, PF02492.20, PF01935.18, PF13671.7, PF13245.7, PF06745.14, PF08477.14, PF13479.7, PF02367.18	110336
e_gw1.27.340.1	123.816	2.14178	1.09881	0.366296	2.99978	0.00270174	0.00390745	OWZ22689.1	ABC transporter	Phytophthora megakarya	UniRef100_A0A225X0E4	ABC transporter	Phytophthora megakarya	PF13343.7, PF01547.26, PF13416.7, PF13531.7	114726
e_gw1.3.508.1	27.7559	42.39388	5.40578	0.942158	5.73766	9.59915e-09	2.73028e-08	OWZ16798.1	ABC transporter	Phytophthora megakarya	UniRef100_A0A225WHT5	ABC transporter	Phytophthora megakarya		99084
e_gw1.4.1003.1	40.2768	235.72623	7.88097	1.49517	5.27094	1.35729e-07	3.28785e-07	OWZ19446.1	ABC transporter	Phytophthora megakarya	UniRef100_A0A225WPA5	ABC transporter	Phytophthora megakarya	PF01061.25	99940
e_gw1.57.247.1	15.249	87.51257	6.45142	1.50885	4.27571	1.90531e-05	3.51624e-05	OWZ21114.1	ABC transporter	Phytophthora megakarya	UniRef100_A0A225WTV6	ABC transporter	Phytophthora megakarya		125162
estExt2_Genewise1Plus.C_PHYCAscaffold_510244	2420.37	0.30898	-1.69442	0.255126	-6.6415	3.10501e-11	1.2287e-10	KAF4029707.1	ABC transporter	Phytophthora infestans	UniRef100_W2L027	Uncharacterized protein	Phytophthora parasitica	PF00005.28, PF12848.8, PF13304.7, PF02463.20, PF13604.7, PF01926.24, PF13555.7, PF03308.17, PF13238.7, PF03193.17, PF02492.20, PF05729.13, PF03205.15, PF13173.7, PF13476.7, PF13401.7, PF00931.23, PF06414.13, PF13671.7, PF13479.7, PF13558.7, PF08477.14, PF00448.23, PF00006.26, PF07693.15, PF02223.18, PF00910.23, PF01935.18, PF13166.7, PF12042.9, PF03029.18, PF00004.30, PF13175.7, PF13191.7, PF0002…	553195
estExt2_Genewise1Plus.C_PHYCAscaffold_210418	1154.78	5.18504	2.37435	0.17207	13.7988	2.59223e-43	1.74288e-41	KUF84016.1	ABC transporter B family member 11	Phytophthora nicotianae	UniRef100_A0A0W8D6T9	ABC transporter B family member 11	Phytophthora	PF00664.24, PF00005.28, PF02463.20, PF13555.7, PF13191.7, PF06414.13, PF13401.7, PF13304.7, PF01583.21, PF03193.17, PF13175.7, PF09818.10, PF13604.7, PF00004.30, PF13238.7, PF13481.7, PF01935.18, PF13671.7, PF13479.7, PF00503.21, PF13521.7, PF13558.7, PF07728.15, PF12775.8, PF01926.24, PF18751.2, PF05673.14, PF00448.23, PF01078.22, PF13476.7, PF03215.16, PF03029.18, PF05729.13, PF01695.18, PF1904…	546553
estExt2_Genewise1Plus.C_PHYCAscaffold_70381	1233.68	8.34427	3.06079	0.224608	13.6272	2.75922e-42	1.68866e-40	KUF92643.1	ABC transporter B family member 2	Phytophthora nicotianae	UniRef100_A0A0W8D8C0	ABC transporter B family member 2	Phytophthora	PF00664.24, PF00005.28, PF02463.20, PF03193.17, PF09818.10, PF13555.7, PF13401.7, PF13191.7, PF00004.30, PF13558.7, PF13481.7, PF07728.15, PF13521.7, PF00205.23, PF02391.18, PF01434.19, PF01583.21, PF12775.8, PF00270.30, PF13671.7, PF00089.27	541621
estExt2_Genewise1Plus.C_PHYCAscaffold_210421	987.546	6.21694	2.63621	0.196089	13.4439	3.34125e-41	1.89131e-39	KUF84006.1	ABC transporter B family member 5	Phytophthora nicotianae	UniRef100_A0A0W8CIS7	ABC transporter B family member 5	Phytophthora nicotianae	PF00664.24, PF00005.28, PF02463.20, PF13555.7, PF13191.7, PF06414.13, PF13401.7, PF03193.17, PF13304.7, PF13175.7, PF01583.21, PF09818.10, PF13604.7, PF13238.7, PF13671.7, PF00004.30, PF13481.7, PF01935.18, PF13479.7, PF00503.21, PF13521.7, PF07728.15, PF12775.8, PF01926.24, PF18751.2, PF13558.7, PF00448.23, PF00873.20, PF05673.14, PF01078.22, PF13476.7, PF03215.16, PF03029.18, PF19044.1, PF05729…	546556
estExt2_fgenesh1_pm.C_PHYCAscaffold_710028	676.674	2.56509	1.35901	0.168006	8.08908	6.01168e-16	4.06292e-15	RAW33640.1	ABC transporter C family member 10	Phytophthora cactorum	UniRef100_A0A329SAG7	ABC transporter C family member 10	Phytophthora cactorum	PF00005.28, PF00664.24, PF13191.7, PF02463.20, PF01695.18, PF13401.7, PF01926.24, PF13555.7, PF13476.7, PF13671.7, PF13481.7, PF05729.13, PF03193.17, PF13604.7, PF00931.23, PF02367.18, PF13558.7, PF13304.7, PF06414.13, PF02562.17, PF13479.7, PF00910.23, PF01443.19, PF01580.19, PF00270.30, PF01637.19, PF01935.18, PF08477.14, PF00350.24, PF09848.10, PF02492.20	530618
e_gw1.24.520.1	21.6256	329.52049	8.36422	1.54063	5.4291	5.6639e-08	1.44175e-07	KUF85814.1	ABC transporter G family member 31	Phytophthora nicotianae	UniRef100_A0A0W8CP56	ABC transporter G family member 31	Phytophthora nicotianae		113430
gw1.206.7.1	28.8337	4.17302	2.06109	0.749793	2.74888	0.0059799	0.00835495	KUF85814.1	ABC transporter G family member 31	Phytophthora nicotianae	UniRef100_A0A0W8CP56	ABC transporter G family member 31	Phytophthora nicotianae	PF05699.15, PF04627.14	47653
e_gw1.18.160.1	244.371	239.82995	7.90587	0.63018	12.5454	4.2118e-36	1.72335e-34	KAF1322650.1	Abc transporter g family member 31, partial	Globisporangium splendens				PF13637.7, PF13857.7, PF12796.8, PF13606.7, PF00023.31	110406
e_gw1.86.8.1	280.71	15.81778	3.98348	0.298334	13.3524	1.14691e-40	6.26905e-39	RAW25394.1	ABC transporter G family member 37	Phytophthora cactorum	UniRef100_A0A329RLA8	ABC transporter G family member 37	Phytophthora cactorum	PF01061.25, PF00005.28, PF19055.1, PF13555.7, PF03193.17, PF12698.8, PF13401.7, PF13481.7, PF02367.18, PF08370.12, PF13191.7, PF13604.7, PF06422.13, PF01926.24, PF13671.7, PF13238.7, PF13476.7, PF13304.7, PF00004.30, PF00910.23, PF06414.13, PF18751.2, PF13521.7, PF03308.17, PF05729.13, PF13479.7, PF05272.12, PF02492.20, PF02463.20, PF03796.16, PF13245.7, PF03266.16, PF01935.18	129625
e_gw1.49.74.1	839.655	2.24995	1.16989	0.188749	6.19813	5.71374e-10	1.92081e-09	RAW34447.1	ABC transporter G family member 53	Phytophthora cactorum	UniRef100_A0A329SC62	ABC transporter G family member 53	Phytophthora cactorum	PF01061.25, PF00005.28, PF19055.1, PF13304.7, PF13555.7, PF13191.7, PF03193.17, PF02463.20, PF06422.13, PF13481.7, PF13671.7, PF13401.7, PF06414.13, PF13604.7, PF01926.24, PF13238.7, PF00004.30, PF02492.20, PF13476.7, PF05729.13, PF13521.7, PF09818.10, PF02367.18, PF13479.7, PF01580.19, PF01443.19, PF13245.7, PF00910.23, PF08370.12, PF13207.7, PF07728.15, PF03308.17, PF13558.7, PF00350.24, PF0158…	123108
e_gw1.3.447.1	35.328	6.94119	2.79518	0.508912	5.49247	3.96353e-08	1.03297e-07	OWY98980.1	ABC transporter, partial	Phytophthora megakarya	UniRef100_A0A225V0K8	ABC transporter (Fragment)	Phytophthora megakarya	PF01061.25, PF18762.2, PF03134.20	99021
e_gw1.50.63.1	175.555	3.69360	1.88503	0.386705	4.8746	1.09031e-06	2.34449e-06	OWY96952.1	ABC transporter, partial	Phytophthora megakarya	UniRef100_A0A225UVJ9	ABC transporter (Fragment)	Phytophthora megakarya	PF01061.25, PF00005.28, PF19055.1, PF06414.13, PF13191.7, PF13401.7, PF13555.7, PF13481.7, PF07728.15, PF05673.14, PF09333.12, PF00493.24, PF00503.21, PF03193.17, PF18751.2, PF01078.22	123203
gw1.879.6.1	76.2588	21.50518	4.42661	1.67152	2.64825	0.00809086	0.0111499	KAF4035353.1	ABC-2 type transporter	Phytophthora infestans	UniRef100_A0A2P4X2A6	ABC transporter-like protein	Phytophthora palmivora var. palmivora	PF01061.25	85004
estExt2_fgenesh1_pg.C_PHYCAscaffold_60159	76.5008	3.37327	1.75415	0.332764	5.27146	1.35344e-07	3.28019e-07	KAE9243323.1	Acetyl-CoA carboxylase	Phytophthora fragariae	UniRef100_W2H9P1	Acetyl-CoA carboxylase	Phytophthora	PF08326.13	532613
estExt2_Genewise1.C_PHYCAscaffold_3970001	81.2402	3.78049	1.91857	0.408801	4.69317	2.68997e-06	5.4931e-06	POM61923.1	Acetyl-co-A carboxylase	Phytophthora palmivora var. palmivora	UniRef100_A0A2P4X8P1	Acetyl-CoA carboxylase	Phytophthora palmivora var. palmivora	PF01039.23, PF17702.2	577778
gw1.334.1.1	49.7256	20.59542	4.36425	0.655512	6.65777	2.7801e-11	1.10871e-10	XP_002899206.1	acetyl-CoA carboxylase, putative	Phytophthora infestans T30-4	UniRef100_D0NNK4	Acetyl-CoA carboxylase, putative	Phytophthora infestans (strain T30-4)	PF08326.13	50552
estExt2_fgenesh1_pm.C_PHYCAscaffold_1060006	249.272	2.56013	1.35622	0.344488	3.93691	8.25368e-05	0.000140917	XP_009518711.1	acetyl-CoA synthetase	Phytophthora sojae	UniRef100_G4Z0Z8	Acetyl-coenzyme A synthetase	Phytophthora sojae (strain P6497)	PF00501.29, PF13193.7, PF16177.6, PF03083.17, PF05408.12	531292
estExt2_Genewise1Plus.C_PHYCAscaffold_370115	7239.6	5.99653	2.58413	0.783797	3.29694	0.000977457	0.00148537	KAE8888176.1	Acetyl-coenzyme A synthetase	Phytophthora fragariae	UniRef100_H3GB63	Acetyl-coenzyme A synthetase	Phytophthora ramorum	PF00501.29, PF13193.7, PF16177.6, PF14081.7, PF09269.12	550410
gw1.73.11.1	4463.25	0.16800	-2.5735	0.223275	-11.5261	9.74248e-31	2.64748e-29	POM68211.1	Acetylornithine aminotransferase, mitochondrial precursor	Phytophthora palmivora var. palmivora	UniRef100_A0A2P4XRM2	Acetylornithine transaminase	Phytophthora palmivora var. palmivora	PF00202.22, PF00155.22, PF01212.22, PF00266.20, PF01968.19	36446
estExt2_Genewise1Plus.C_PHYCAscaffold_910094	4095.59	0.41171	-1.2803	0.426818	-2.99964	0.00270297	0.00390884	RAW38899.1	Acetylornithine deacetylase	Phytophthora cactorum	UniRef100_A0A329SQG7	Acetylornithine deacetylase	Phytophthora cactorum	PF01546.29, PF07687.15, PF04389.18, PF07826.12	556578
estExt2_fgenesh1_pm.C_PHYCAscaffold_340019	867.955	0.07731	-3.69317	0.386859	-9.54653	1.34111e-21	1.6005e-20	OWZ11007.1	Acetyltransferase	Phytophthora megakarya	UniRef100_A0A225W1W2	Glucosamine 6-phosphate N-acetyltransferase	Phytophthora megakarya	PF13673.8, PF13444.7	528796
e_gw1.1.1380.1	67.5613	7.45318	2.89786	0.378719	7.65173	1.98287e-14	1.14135e-13	KUF99529.1	Acidic fibroblast growth factor intracellular-binding protein	Phytophthora nicotianae	UniRef100_W2FQH5	Calmodulin	Phytophthora	PF13405.7, PF00036.33, PF13499.7	96797
estExt2_Genewise1.C_PHYCAscaffold_21127	32853.1	0.21021	-2.25009	0.301934	-7.45224	9.17666e-14	4.89639e-13	KAE8880210.1	Aconitate hydratase	Phytophthora fragariae	UniRef100_A0A6A3YEM1	Aconitate hydratase, mitochondrial	Phytophthora fragariae	PF00330.21, PF00694.20	559116
gw1.33.83.1	1208.73	0.23736	-2.07487	0.229947	-9.02328	1.82537e-19	1.77228e-18	OWZ24798.1	actin	Phytophthora megakarya	UniRef100_A0A225X681	Actin	Phytophthora megakarya	PF00241.21	42140
e_gw1.34.314.1	85.2441	54.30667	5.76306	0.586984	9.81808	9.41198e-23	1.26089e-21	KUF88342.1	Actin-1	Phytophthora nicotianae	UniRef100_A0A0W8CWF0	Actin-1	Phytophthora nicotianae	PF10551.10, PF13008.8	117704
e_gw1.132.17.1	78535	0.36922	-1.43746	0.338025	-4.25253	2.11371e-05	3.87587e-05	XP_008910655.1	actin-1	Phytophthora parasitica INRA-310	UniRef100_W2IIE4	Actin-18	Oomycota	PF00022.20	132086
e_gw1.31.282.1	91.7474	58.13721	5.86139	0.587344	9.97948	1.8744e-23	2.68432e-22	KUF88342.1	Actin-1	Phytophthora nicotianae	UniRef100_W2X158	SWIM-type domain-containing protein	Phytophthora parasitica CJ01A1	PF07543.13, PF04434.18, PF18073.2, PF14392.7	116520
e_gw1.24.348.1	1145.58	12.79584	3.6776	0.283738	12.9612	2.02922e-38	9.55937e-37	KAF1324360.1	Actin-1, partial	Globisporangium splendens	UniRef100_W2IIE4	Actin-18	Oomycota	PF00022.20	113597
e_gw1.725.2.1	183.594	3.80827	1.92914	0.291959	6.60756	3.90716e-11	1.53342e-10	KUF82805.1	Actin-depolymerizing factor 10	Phytophthora nicotianae	UniRef100_A0A0W8CFP0	Phospholipase D	Phytophthora nicotianae	PF13091.7, PF00614.23	133766
e_gw1.447.2.1	58.2479	3.14720	1.65407	0.387878	4.26441	2.00434e-05	3.68806e-05	POM81672.1	Actin-like protein	Phytophthora palmivora var. palmivora	UniRef100_A0A2P4YV49	Actin-like protein	Phytophthora palmivora var. palmivora	PF00022.20	133407
estExt2_Genewise1Plus.C_PHYCAscaffold_250405	2229.01	0.27800	-1.84684	0.198782	-9.2908	1.53131e-20	1.65135e-19	OWZ18472.1	Actin-related protein	Phytophthora megakarya	UniRef100_A0A225WLP2	Actin-related protein 2/3 complex subunit 3	Phytophthora megakarya	PF04062.15, PF14582.7	547594
estExt2_Genewise1Plus.C_PHYCAscaffold_580020	3478.07	0.25372	-1.97867	0.235152	-8.41443	3.94815e-17	3.02847e-16	KAF1775321.1	Actin-related protein 1 family	Phytophthora cactorum	UniRef100_A0A6A5I746	Actin-related protein 1 family	Phytophthora cactorum	PF00022.20	553962
e_gw1.34.297.1	66.1317	2.87855	1.52534	0.456351	3.34248	0.000830339	0.00127247	KAF1778625.1	Acyl-CoA N-acyltransferase	Phytophthora cactorum	UniRef100_A0A329ST47	Acyl-CoA N-acyltransferase	Phytophthora cactorum	PF00583.26, PF13508.8, PF13673.8, PF13527.8, PF13420.8, PF13302.8, PF08445.11, PF14542.7, PF13718.7, PF13480.8	117782
e_gw1.125.30.1	42.7946	29.79907	4.8972	0.762447	6.423	1.33617e-10	4.90524e-10	KAF1788217.1	Acyl-CoA N-acyltransferase	Phytophthora cactorum	UniRef100_A0A6A5JBA6	Glucosamine 6-phosphate N-acetyltransferase	Phytophthora cactorum	PF13673.8, PF00583.26, PF13508.8, PF13527.8, PF13444.7, PF08445.11, PF14542.7, PF16701.6, PF13718.7	131984
estExt2_Genewise1.C_PHYCAscaffold_51106	1021.11	0.43712	-1.19391	0.221251	-5.39621	6.8064e-08	1.71519e-07	OWZ01566.1	Acyltransferase	Phytophthora megakarya	UniRef100_A0A225V6W4	Acyltransferase	Phytophthora megakarya	PF01757.23, PF16892.6	560991
e_gw1.15.286.1	252.083	14.52175	3.86014	0.374239	10.3146	6.05092e-25	1.00762e-23	KAF1776385.1	Acyltransferase 3	Phytophthora cactorum	UniRef100_A0A329SEV1	Acyltransferase 3	Phytophthora cactorum	PF01757.23, PF16892.6	108225
e_gw1.74.44.1	161.427	6.90759	2.78818	0.337417	8.26331	1.41688e-16	1.03473e-15	KAF4044087.1	Acyltransferase family	Phytophthora infestans	UniRef100_D0N899	Acyltransferase family	Phytophthora infestans (strain T30-4)	PF01757.23	128231
estExt2_Genewise1.C_PHYCAscaffold_270283	3631.8	0.39006	-1.35823	0.158407	-8.57428	9.97112e-18	8.10422e-17	KAF4047302.1	Adaptin AP4 complex epsilon appendage platform	Phytophthora infestans	UniRef100_A0A0W8BWE5	AP-4 complex subunit epsilon	Phytophthora	PF01602.21, PF14807.7, PF12717.8, PF13513.7, PF13646.7, PF02985.23	568052
estExt2_fgenesh1_pg.C_PHYCAscaffold_300118	682.01	0.27961	-1.83851	0.28065	-6.55091	5.71889e-11	2.20044e-10	XP_008904746.1	adenine phosphoribosyltransferase	Phytophthora parasitica INRA-310	UniRef100_W2GZS5	Adenine phosphoribosyltransferase	Phytophthora	PF00156.28	535024
e_gw1.46.444.1	52.8885	3.44220	1.78333	0.416002	4.28683	1.81238e-05	3.3538e-05	KAF4136049.1	Adenylate and Guanylate cyclase catalytic domain	Phytophthora infestans	UniRef100_H3GKU5	Uncharacterized protein	Phytophthora ramorum	PF00211.21, PF07701.15	121961
e_gw1.4.261.1	108.304	3.54519	1.82586	0.320717	5.69307	1.24778e-08	3.50382e-08	POM71218.1	Adenylate kinase	Phytophthora palmivora var. palmivora	UniRef100_A0A2P4Y098	Adenylate kinase	Phytophthora palmivora var. palmivora	PF00406.23, PF13207.7, PF13238.7, PF13671.7, PF17213.4, PF05191.15, PF02224.19, PF02223.18	99878
estExt2_Genewise1Plus.C_PHYCAscaffold_50936	9493.57	0.15934	-2.64979	0.27729	-9.55602	1.22373e-21	1.4653e-20	OWZ00855.1	Adenylate kinase	Phytophthora megakarya	UniRef100_A0A3R7GX26	ADK_lid domain-containing protein	Phytophthora kernoviae	PF00406.23, PF13207.7, PF05191.15, PF13671.7, PF13238.7	540985
e_gw1.4.1285.1	6120.67	0.45767	-1.12763	0.238704	-4.72395	2.31308e-06	4.77728e-06	ETO77703.1	AGC protein kinase	Phytophthora parasitica P1976	UniRef100_W2LD84	AGC protein kinase	Phytophthora parasitica	PF00069.26, PF07714.18, PF00433.25, PF17667.2, PF14531.7, PF06293.15, PF10707.10	100454
estExt2_fgenesh1_pg.C_PHYCAscaffold_390068	3314.22	0.42133	-1.24697	0.214165	-5.8225	5.79747e-09	1.69717e-08	POM81673.1	AGC protein Kinase	Phytophthora palmivora var. palmivora	UniRef100_A0A2P4YV50	AGC protein Kinase	Phytophthora palmivora var. palmivora	PF00069.26, PF07714.18, PF14531.7, PF10261.10, PF01636.24	535648
estExt2_Genewise1.C_PHYCAscaffold_41053	1146.98	0.42563	-1.23232	0.180157	-6.84021	7.90753e-12	3.3514e-11	ETK97082.1	AGC protein kinase	Phytophthora parasitica	UniRef100_W2M3E6	AGC protein kinase	Phytophthora parasitica	PF00069.26, PF07714.18, PF14531.7, PF17667.2, PF06293.15	560411
estExt2_Genewise1Plus.C_PHYCAscaffold_50681	484.411	2.03374	1.02413	0.338922	3.02174	0.00251328	0.00364372	ETL91242.1	AGC protein kinase	Phytophthora parasitica	UniRef100_W2L1L0	AGC protein kinase	Phytophthora parasitica	PF00069.26, PF07714.18, PF17667.2, PF03109.17, PF01636.24, PF14774.7, PF14531.7, PF18393.2, PF14851.7	540842
e_gw1.20.590.1	156.933	2.28355	1.19128	0.449288	2.65149	0.00801375	0.011051	OWZ16499.1	AGC protein kinase	Phytophthora megakarya	UniRef100_W2G1Y0	cGMP-dependent protein kinase	Phytophthora parasitica	PF00027.30	111316
e_gw1.54.40.1	520.096	0.44498	-1.16819	0.219526	-5.32141	1.02965e-07	2.53318e-07	OWZ01855.1	AGC protein kinase, partial	Phytophthora megakarya	UniRef100_A0A225V909	AGC protein kinase (Fragment)	Phytophthora megakarya	PF00027.30, PF07697.12	124684
estExt2_Genewise1.C_PHYCAscaffold_400074	1470.68	0.39871	-1.32657	0.26616	-4.98412	6.22456e-07	1.37926e-06	ETK78716.1	AGC protein kinase, variant	Phytophthora parasitica	UniRef100_W2KM15	AGC protein kinase, variant	Phytophthora parasitica	PF00787.25, PF02754.17	570976
estExt2_fgenesh1_pm.C_PHYCAscaffold_700030	2170.04	0.49667	-1.00963	0.196227	-5.14519	2.67248e-07	6.22319e-07	XP_008905479.1	AGC/AKT protein kinase	Phytophthora parasitica INRA-310	UniRef100_W2GVI8	AGC/AKT protein kinase3	Phytophthora	PF00069.26, PF07714.18, PF00168.31, PF01363.22, PF09757.10, PF14531.7, PF17667.2, PF13095.7, PF02318.17	530588
gw1.78.162.1	342.604	4.29185	2.1016	0.370462	5.67292	1.40387e-08	3.91602e-08	ETL79794.1	AGC/GRK/BARK protein kinase	Phytophthora parasitica	UniRef100_W2K5G4	AGC/GRK/BARK protein kinase	Phytophthora parasitica	PF00069.26, PF07714.18, PF14531.7, PF17667.2, PF06293.15	78008
e_gw1.15.406.1	55.8702	16.58925	4.05218	0.504025	8.03964	9.01032e-16	5.95188e-15	KUF95147.1	ALA-interacting subunit 3	Phytophthora nicotianae	UniRef100_A0A0W8DFN0	ALA-interacting subunit 3	Phytophthora nicotianae	PF05699.15	108263
estExt2_Genewise1Plus.C_PHYCAscaffold_180327	8821.43	0.43543	-1.19947	0.220165	-5.44808	5.09157e-08	1.30698e-07	RAW40468.1	Alanine--tRNA ligase	Phytophthora cactorum	UniRef100_G4YKJ9	Alanine--tRNA ligase	Phytophthora sojae (strain P6497)	PF01411.20, PF07973.15, PF02272.20, PF07918.12, PF15917.6	545598
estExt2_Genewise1Plus.C_PHYCAscaffold_90341	315.939	2.40528	1.2662	0.275172	4.60149	4.19475e-06	8.35043e-06	XP_002902052.1	alcohol dehydrogenase, putative	Phytophthora infestans T30-4	UniRef100_D0NGP1	Alcohol dehydrogenase, putative	Phytophthora infestans (strain T30-4)	PF08240.13, PF00107.27, PF13602.7, PF00106.26, PF01370.22, PF09445.11	542430
estExt2_fgenesh1_pg.C_PHYCAscaffold_260098	466.837	6.40153	2.67842	0.440926	6.07452	1.24359e-09	3.9851e-09	KAE8969799.1	Aldehyde dehydrogenase	Phytophthora rubi	UniRef100_A0A6A3HL72	Aldehyde dehydrogenase	Phytophthora rubi	PF00171.23, PF13562.7, PF00440.24	534663
e_gw1.105.15.1	644.502	48.80870	5.60907	0.291676	19.2305	2.05707e-82	1.09109e-79	XP_002901742.1	aldehyde dehydrogenase, mitochondrial precursor	Phytophthora infestans T30-4	UniRef100_D0NFT1	Aldehyde dehydrogenase, mitochondrial	Phytophthora infestans (strain T30-4)	PF00171.23, PF13562.7	131420
e_gw1.26.145.1	680.274	4.91907	2.29839	0.431687	5.3242	1.01398e-07	2.49802e-07	POM66287.1	Aldehyde dehydrogenase, mitochondrial precursor	Phytophthora palmivora var. palmivora	UniRef100_A0A2P4XL71	Aldehyde dehydrogenase, mitochondrial	Phytophthora palmivora var. palmivora	PF00171.23, PF13562.7, PF00440.24	114633
estExt2_Genewise1Plus.C_PHYCAscaffold_250242	941.143	3.46506	1.79288	0.691388	2.59316	0.00950978	0.0129915	KAF1792028.1	Aldolase-type TIM barrel	Phytophthora cactorum	UniRef100_A0A2P4Y4R1	12-oxophytodienoate reductase	Phytophthora palmivora var. palmivora	PF00724.21	547562
estExt2_Genewise1.C_PHYCAscaffold_11395	799.889	0.37398	-1.41898	0.253034	-5.60786	2.04849e-08	5.56352e-08	POM75244.1	Alkylated DNA repair protein AlkB	Phytophthora palmivora var. palmivora	UniRef100_A0A2P4YBP9	Alkylated DNA repair protein AlkB	Phytophthora palmivora var. palmivora	PF13532.7	558488
estExt2_Genewise1Plus.C_PHYCAscaffold_950052	506.304	0.48016	-1.05842	0.336641	-3.14407	0.00166617	0.00247113	KAF1775050.1	Allantoicase domain	Phytophthora cactorum	UniRef100_A0A329SRM6	Allantoicase	Phytophthora cactorum	PF03561.16	556776
gw1.180.22.1	39.5688	2.84453	1.50819	0.471971	3.19551	0.00139582	0.00208376	OWZ15646.1	Alpha mannosyltransferase	Phytophthora megakarya	UniRef100_A0A225WD45	Alpha mannosyltransferase	Phytophthora megakarya	PF01762.22	52251
estExt2_Genewise1Plus.C_PHYCAscaffold_470196	92.4825	2.50710	1.32602	0.34855	3.80439	0.000142153	0.000236581	KAF4032029.1	alpha/beta hydrolase fold	Phytophthora infestans	UniRef100_A0A329RIZ0	Abhydrolase_3 domain-containing protein	Phytophthora cactorum	PF07859.14, PF10340.10, PF00326.22, PF08840.12	552312
e_gw1.20.688.1	114.579	0.46371	-1.10871	0.52317	-2.1192	0.0340732	0.0435992	KAF1784889.1	Alpha/Beta hydrolase fold	Phytophthora cactorum	UniRef100_A0A329S747	Abhydrolase_4 domain-containing protein	Phytophthora cactorum		111627
estExt2_fgenesh1_pg.C_PHYCAscaffold_470062	3409.06	0.40988	-1.28671	0.429693	-2.99449	0.00274903	0.00397225	KAF1782576.1	Alpha/Beta hydrolase fold	Phytophthora cactorum	UniRef100_A0A6A5ISY2	Alpha/Beta hydrolase fold	Phytophthora cactorum	PF01008.18, PF07859.14, PF10340.10, PF00326.22	536100
estExt2_Genewise1.C_PHYCAscaffold_160358	1482.21	0.49513	-1.01412	0.189485	-5.35199	8.6993e-08	2.1644e-07	KAF1774604.1	Alpha/Beta hydrolase fold	Phytophthora cactorum	UniRef100_A0A329SYA4	Alpha/Beta hydrolase fold	Phytophthora cactorum	PF12146.9, PF12697.8, PF00561.21, PF02230.17, PF01738.19, PF00326.22, PF12740.8, PF06821.14, PF14945.7	564873
estExt2_Genewise1.C_PHYCAscaffold_200316	3985.93	0.37721	-1.40655	0.254515	-5.52641	3.26842e-08	8.65034e-08	KAF1788755.1	Alpha/Beta hydrolase fold	Phytophthora cactorum	UniRef100_A0A6A5J9Q3	Alpha/Beta hydrolase fold	Phytophthora cactorum	PF05057.15, PF02089.16, PF07819.14, PF01764.26, PF12695.8, PF02450.16	566216
estExt2_Genewise1.C_PHYCAscaffold_430390	3432.99	0.31333	-1.67422	0.246616	-6.78879	1.13082e-11	4.70768e-11	KAF1786595.1	Alpha/Beta hydrolase fold	Phytophthora cactorum	UniRef100_A0A329RPB5	Alpha/Beta hydrolase fold	Phytophthora cactorum	PF02897.16, PF00326.22	571831
estExt2_Genewise1Plus.C_PHYCAscaffold_660035	1423.81	0.49020	-1.02855	0.277268	-3.7096	0.000207584	0.000339788	KAF1794165.1	Alpha/Beta hydrolase fold	Phytophthora cactorum	UniRef100_A0A6A5JQ17	Alpha/Beta hydrolase fold	Phytophthora cactorum	PF05577.13, PF05576.12, PF12146.9, PF00561.21, PF11144.9, PF12697.8	554913
estExt2_Genewise1Plus.C_PHYCAscaffold_320166	544.818	0.29092	-1.78128	0.269329	-6.61379	3.74603e-11	1.47301e-10	KAF4128663.1	alpha/beta hydrolase fold	Phytophthora infestans	UniRef100_D0MWH9	Carbohydrate esterase, putative	Phytophthora infestans (strain T30-4)	PF07859.14, PF00135.29, PF01738.19, PF00326.22, PF12146.9	549370
e_gw1.19.198.1	418.609	20.66375	4.36903	0.237335	18.4087	1.11865e-75	4.00506e-73	KAF4042712.1	Alpha/beta-hydrolase lipase region	Phytophthora infestans	UniRef100_H3GJN3	Abhydro_lipase domain-containing protein	Phytophthora ramorum	PF04083.17, PF00561.21, PF12146.9	110762
estExt2_Genewise1Plus.C_PHYCAscaffold_600220	489.192	0.40917	-1.28924	0.166202	-7.75705	8.69279e-15	5.20441e-14	KAF1775306.1	Alpha-ketoglutarate-dependent dioxygenase AlkB-like	Phytophthora cactorum	UniRef100_A0A329SA88	Alpha-ketoglutarate-dependent dioxygenase AlkB-like	Phytophthora cactorum	PF13532.7	554321
e_gw1.1.1028.1	457.933	2.31716	1.21236	0.168415	7.19861	6.08306e-13	2.94807e-12	KAE8899330.1	Alpha-mannosidase I	Phytophthora fragariae	UniRef100_A0A6A3EY85	alpha-1,2-Mannosidase	Phytophthora fragariae	PF01532.21	96630
e_gw1.4.499.1	2673.88	0.31673	-1.65869	0.227045	-7.30556	2.76108e-13	1.39427e-12	XP_008909466.1	amidophosphoribosyltransferase	Phytophthora parasitica INRA-310	UniRef100_W2MYD8	Amidophosphoribosyltransferase	Phytophthora	PF13522.7, PF13537.7, PF13230.7, PF00156.28, PF02225.23	100378
estExt2_Genewise1Plus.C_PHYCAscaffold_470154	964.531	0.41113	-1.28233	0.167998	-7.63301	2.29338e-14	1.30851e-13	KAF4032005.1	Amino acid permease	Phytophthora infestans	UniRef100_A0A329RY72	Uncharacterized protein	Phytophthora cactorum	PF13520.7, PF00324.22	552288
estExt2_fgenesh1_pg.C_PHYCAscaffold_570036	92.4646	8.39842	3.07012	0.382254	8.03162	9.61917e-16	6.3307e-15	POM57426.1	Amino Acid/Auxin Permease (AAAP) Family	Phytophthora palmivora var. palmivora	UniRef100_A0A2P4WVV0	Amino Acid/Auxin Permease (AAAP) Family	Phytophthora palmivora var. palmivora	PF01490.19, PF12794.8	536582
estExt2_Genewise1.C_PHYCAscaffold_740025	2254.67	0.11742	-3.09024	0.305206	-10.1251	4.27623e-24	6.48042e-23	POM64099.1	Amino Acid/Auxin Permease (AAAP) Family	Phytophthora palmivora var. palmivora	UniRef100_A0A2P4XEX3	Amino Acid/Auxin Permease (AAAP) Family	Phytophthora palmivora var. palmivora	PF01490.19, PF03303.14	575450
e_gw1.10.541.1	1942.81	0.12683	-2.97903	0.829479	-3.59145	0.000328846	0.000527545	XP_002997387.1	amino acid/auxin permease-like protein	Phytophthora infestans T30-4	UniRef100_D0NZ50	Amino acid/auxin permease-like protein	Phytophthora infestans (strain T30-4)	PF01490.19, PF07332.12, PF09991.10	105238
e_gw1.10.542.1	1370.23	0.16764	-2.57653	0.796143	-3.23627	0.00121105	0.00182201	XP_002997387.1	amino acid/auxin permease-like protein	Phytophthora infestans T30-4	UniRef100_D0NZ50	Amino acid/auxin permease-like protein	Phytophthora infestans (strain T30-4)	PF01490.19, PF07332.12, PF09991.10	105360
estExt2_Genewise1Plus.C_PHYCAscaffold_120701	1432.5	0.23182	-2.10891	0.206511	-10.2121	1.75082e-24	2.77977e-23	POM80175.1	Amino Acid-Polyamine-Organocation (APC) Family	Phytophthora palmivora var. palmivora	UniRef100_A0A2P4YQT3	Amino Acid-Polyamine-Organocation (APC) Family	Phytophthora palmivora var. palmivora	PF13520.7, PF00324.22	543714
e_gw1.58.244.1	2560.41	0.20354	-2.29662	0.174767	-13.141	1.916e-39	9.73014e-38	RAW35934.1	Amino-acid acetyltransferase	Phytophthora cactorum	UniRef100_A0A329SGK6	Amino-acid N-acetyltransferase	Phytophthora cactorum	PF00696.29, PF00583.26, PF13508.8, PF13673.8, PF13527.8	125448
estExt2_Genewise1.C_PHYCAscaffold_90419	4233.99	0.29252	-1.77338	0.321084	-5.5231	3.33071e-08	8.79408e-08	RAW25147.1	Aminoacylase-1	Phytophthora cactorum	UniRef100_A0A329RKF8	N-acyl-L-amino-acid amidohydrolase	Phytophthora cactorum	PF01546.29, PF07687.15, PF04389.18	562434
estExt2_Genewise1Plus.C_PHYCAscaffold_580028	8990.68	0.23584	-2.08411	0.244075	-8.53881	1.35616e-17	1.085e-16	KAF4029217.1	Aminotransferase class I and II	Phytophthora infestans	UniRef100_A0A6G0RPV7	Long chain base biosynthesis protein 2d	Phytophthora fragariae	PF00155.22, PF01212.22, PF01041.18, PF01053.21, PF01276.21, PF00266.20	553970
estExt2_Genewise1Plus.C_PHYCAscaffold_20939	1309.51	0.41219	-1.27863	0.213688	-5.98365	2.18186e-09	6.75159e-09	KUF97984.1	Ammonium Transporter (Amt) Family	Phytophthora nicotianae	UniRef100_W2N842	Uncharacterized protein	Phytophthora parasitica	PF01470.18	539090
e_gw1.9.401.1	451.006	0.47745	-1.06659	0.24391	-4.3729	1.2261e-05	2.31587e-05	OWZ12464.1	Ammonium Transporter (Amt) protein	Phytophthora megakarya	UniRef100_A0A225W511	Ammonium transporter	Phytophthora megakarya	PF00909.22	104724
e_gw1.20.46.1	1220.67	38.48536	5.26624	0.305839	17.219	1.91375e-66	4.28231e-64	OWZ09675.1	Ammonium Transporter (Amt) protein	Phytophthora megakarya	UniRef100_A0A225VWG0	Ammonium Transporter (Amt) protein	Phytophthora megakarya	PF00909.22	111696
estExt2_Genewise1.C_PHYCAscaffold_850033	3388.29	0.32471	-1.62279	0.256155	-6.33519	2.37053e-10	8.39475e-10	ETO69793.1	AMP deaminase	Phytophthora parasitica P1976	UniRef100_W2R7V8	AMP deaminase	Phytophthora	PF00962.23, PF10098.10	576203
e_gw1.23.127.1	228.221	0.27314	-1.87227	0.334787	-5.59242	2.23922e-08	6.05626e-08	KAF1777203.1	Anaphase-promoting complex subunit 11	Phytophthora cactorum	UniRef100_A0A6A5IES4	Anaphase-promoting complex subunit 11	Phytophthora	PF12861.8, PF12678.8, PF13639.7, PF13445.7, PF13923.7, PF11793.9, PF04423.15, PF00097.26	113233
gw1.8.52.1	95.8506	4.94942	2.30726	0.477228	4.83471	1.33339e-06	2.83736e-06	KAF4040727.1	Ankyrin repeat	Phytophthora infestans	UniRef100_D0MUK0	Uncharacterized protein	Phytophthora infestans (strain T30-4)	PF12796.8, PF13637.7, PF00023.31, PF13857.7, PF13606.7	36643
e_gw1.1.1005.1	508.258	6.63066	2.72915	0.297882	9.16186	5.101e-20	5.20309e-19	POM59543.1	Ankyrin repeat domain containing hypothetical protein	Phytophthora palmivora var. palmivora	UniRef100_A0A2P4X1X1	ANK_REP_REGION domain-containing protein	Phytophthora palmivora var. palmivora	PF12796.8, PF13637.7, PF00023.31, PF13606.7, PF13857.7, PF00168.31	96029
e_gw1.12.401.1	15.8954	7.90560	2.98288	0.775741	3.84519	0.000120457	0.000202164	KAF1781266.1	Ankyrin repeat-containing domain	Phytophthora cactorum	UniRef100_A0A6A5IPA0	Ankyrin repeat-containing domain	Phytophthora cactorum		106182
estExt2_Genewise1.C_PHYCAscaffold_41038	47.2014	3.58215	1.84083	0.399216	4.6111	4.00547e-06	7.99587e-06	KAF1781920.1	Ankyrin repeat-containing domain	Phytophthora cactorum	UniRef100_A0A6A5IQR9	Ankyrin repeat-containing domain	Phytophthora cactorum	PF13637.7, PF12796.8, PF13606.7, PF00023.31, PF13857.7	560407
gw1.12.400.1	23.5407	4.29921	2.10407	0.652894	3.22269	0.00126995	0.00190499	KAF1781266.1	Ankyrin repeat-containing domain	Phytophthora cactorum	UniRef100_A0A6A5IPA0	Ankyrin repeat-containing domain	Phytophthora cactorum		61781
gw1.12.949.1	90.7711	103.84355	6.69827	0.731451	9.1575	5.31129e-20	5.4022e-19	KAF1781282.1	Ankyrin repeat-containing domain	Phytophthora cactorum	UniRef100_A0A6A5IRP7	Ankyrin repeat-containing domain	Phytophthora cactorum	PF13637.7, PF12796.8, PF13606.7, PF00023.31, PF13857.7	83145
gw1.16.35.1	211.1	4.52651	2.1784	0.434914	5.00881	5.4768e-07	1.22342e-06	KAF1786526.1	Ankyrin repeat-containing domain	Phytophthora cactorum	UniRef100_A0A6A5J3N3	Ankyrin repeat-containing domain	Phytophthora cactorum	PF13637.7, PF12796.8, PF13857.7, PF00023.31, PF13606.7	37922
gw1.5.89.1	22.3229	10.32980	3.36874	0.76435	4.40733	1.04653e-05	1.99114e-05	KAF1786856.1	Ankyrin repeat-containing domain	Phytophthora cactorum	UniRef100_A0A6A5J4K8	Ankyrin repeat-containing domain	Phytophthora cactorum	PF13637.7, PF00023.31, PF12796.8, PF13857.7, PF13606.7	39383
gw1.7.550.1	466.33	344.40677	8.42797	0.548989	15.3518	3.44423e-53	4.40401e-51	KAF1790046.1	Ankyrin repeat-containing domain	Phytophthora cactorum	UniRef100_A0A6A5JDL8	Ankyrin repeat-containing domain	Phytophthora cactorum	PF00069.26, PF07714.18	71161
gw1.7.551.1	552.811	179.73883	7.48976	0.399917	18.7283	2.91187e-78	1.2265e-75	KAF1790046.1	Ankyrin repeat-containing domain	Phytophthora cactorum	UniRef100_A0A6A5JDL8	Ankyrin repeat-containing domain	Phytophthora cactorum	PF00069.26, PF07714.18	71167
estExt2_Genewise1Plus.C_PHYCAscaffold_360180	594.33	0.44221	-1.17721	0.239957	-4.9059	9.29983e-07	2.01762e-06	XP_009536552.1	ankyrin repeat-containing protein	Phytophthora sojae	UniRef100_G5A904	Ankyrin repeat-containing protein	Phytophthora sojae (strain P6497)	PF12796.8, PF13857.7, PF13606.7, PF13637.7, PF00023.31	550235
estExt2_Genewise1.C_PHYCAscaffold_210370	3749.46	0.26514	-1.91519	0.193779	-9.88339	4.91427e-23	6.74112e-22	KAF4032326.1	Ankyrin repeats (many copies)	Phytophthora infestans	UniRef100_W2JQF4	ANK_REP_REGION domain-containing protein	Phytophthora parasitica	PF00023.31, PF13637.7, PF13857.7, PF12796.8, PF13606.7	566524
gw1.36.156.1	389.298	4.68275	2.22736	0.178726	12.4624	1.19692e-35	4.70141e-34	KAF4136719.1	Ankyrin repeats (many copies)	Phytophthora infestans	UniRef100_D0N0C8	ANK_REP_REGION domain-containing protein	Phytophthora infestans (strain T30-4)	PF12796.8, PF13637.7, PF13857.7, PF13606.7, PF00023.31, PF11795.9, PF03158.14	44919
e_gw1.75.18.1	67.3239	129.95716	7.02189	0.9436	7.4416	9.94737e-14	5.28987e-13	KAF4142793.1	Ankyrin repeats domain-containing protein	Phytophthora infestans				PF12796.8, PF13637.7, PF13857.7, PF13606.7, PF11929.9, PF00023.31	128404
gw1.1.985.1	109.091	68.56938	6.09949	0.563433	10.8256	2.60385e-27	5.24469e-26	KAF4142793.1	Ankyrin repeats domain-containing protein	Phytophthora infestans				PF12796.8, PF13637.7, PF13857.7, PF13606.7, PF00023.31, PF11929.9	75193
estExt2_Genewise1Plus.C_PHYCAscaffold_670059	405.898	0.47312	-1.07972	0.23425	-4.60925	4.0413e-06	8.05952e-06	POM81762.1	Ankyrin-like protein	Phytophthora palmivora var. palmivora	UniRef100_A0A2P4YVD9	Ankyrin-like protein	Phytophthora palmivora var. palmivora	PF13857.7, PF13637.7, PF13606.7, PF12796.8, PF00023.31, PF01316.22	555004
estExt2_fgenesh1_pm.C_PHYCAscaffold_490014	1441.98	0.14061	-2.83025	0.221694	-12.7665	2.52318e-37	1.12568e-35	POM75471.1	Anthranilate synthase component 2	Phytophthora palmivora var. palmivora	UniRef100_A0A2P4YCE3	Anthranilate synthase component 2	Phytophthora palmivora var. palmivora	PF00117.29, PF07722.14	529795
e_gw1.22.655.1	1550.4	0.32777	-1.60924	0.153835	-10.4608	1.3077e-25	2.29504e-24	XP_002908276.1	AP-2 complex subunit sigma	Phytophthora infestans T30-4	UniRef100_D0MTR2	AP complex subunit sigma	Phytophthora infestans (strain T30-4)	PF01217.21	112489
gw1.1.971.1	2494.32	0.31608	-1.66164	0.161272	-10.3033	6.80698e-25	1.12307e-23	RAW40322.1	AP-3 complex subunit delta-1	Phytophthora cactorum	UniRef100_A0A329SXN8	AP-3 complex subunit delta	Phytophthora cactorum	PF01602.21, PF12717.8, PF13646.7, PF10363.10, PF02985.23, PF11942.9, PF12719.8, PF07841.14, PF12830.8	75083
e_gw1.96.69.1	229.187	11.80436	3.56125	0.425014	8.37913	5.33202e-17	4.03017e-16	POM73895.1	Aquaporin	Phytophthora palmivora var. palmivora	UniRef100_A0A2P4Y7W3	Aquaporin	Phytophthora palmivora var. palmivora	PF00230.21, PF01554.19	130620
e_gw1.47.414.1	148.86	2.79068	1.48062	0.447118	3.31146	0.000928097	0.00141403	KUF94580.1	Aquaporin-7	Phytophthora nicotianae	UniRef100_A0A0W8DE46	Aquaporin-7	Phytophthora nicotianae		122162
estExt2_fgenesh1_pm.C_PHYCAscaffold_540028	3146.65	4.48272	2.16437	0.85716	2.52505	0.0115681	0.0156422	KUF83438.1	Aquaporin-7	Phytophthora nicotianae	UniRef100_A0A0W8CK69	Aquaporin-7	Phytophthora nicotianae	PF00230.21, PF04290.13, PF04956.14	530062
e_gw1.7.331.1	101.159	4.29144	2.10146	0.351575	5.97728	2.26891e-09	7.00583e-09	POM66664.1	Arabinofuranosidase	Phytophthora palmivora var. palmivora	UniRef100_A0A2P4XMB2	Arabinofuranosidase	Phytophthora palmivora var. palmivora	PF09206.12	103319
e_gw1.155.7.1	383.891	0.19075	-2.39021	0.243248	-9.82624	8.68e-23	1.1661e-21	POM59675.1	ARF/SAR	Phytophthora palmivora var. palmivora	UniRef100_A0A2P4X295	ARF/SAR	Phytophthora palmivora var. palmivora	PF00025.22, PF08477.14, PF00071.23, PF00503.21, PF01926.24, PF00009.28, PF13238.7, PF13479.7, PF13476.7, PF09439.11, PF13555.7, PF04670.13, PF05621.12, PF13521.7, PF00004.30, PF13514.7, PF00005.28, PF13401.7, PF13173.7	132352
estExt2_Genewise1Plus.C_PHYCAscaffold_590038	136.525	0.36699	-1.4462	0.264026	-5.4775	4.31372e-08	1.11753e-07	POM59675.1	ARF/SAR	Phytophthora palmivora var. palmivora	UniRef100_A0A2P4X295	ARF/SAR	Phytophthora palmivora var. palmivora	PF00025.22, PF08477.14, PF00071.23, PF00503.21, PF01926.24, PF00009.28, PF13238.7, PF13479.7, PF13476.7, PF09439.11, PF13555.7, PF04670.13, PF05621.12, PF13521.7, PF00004.30, PF13514.7, PF00005.28, PF13401.7	554102
estExt2_fgenesh1_pm.C_PHYCAscaffold_1040013	6995.61	0.33544	-1.57587	0.189056	-8.33547	7.71882e-17	5.75735e-16	KAF1782838.1	Armadillo-type fold	Phytophthora cactorum	UniRef100_A0A6A5ISP0	Armadillo-type fold	Phytophthora cactorum	PF02020.19, PF06459.13, PF12569.9	531266
e_gw1.49.332.1	71.4774	4.82292	2.26991	0.475016	4.77859	1.76525e-06	3.69863e-06	NWH80756.1	ASB3 protein	Piaya cayana	UniRef100_A0A091HX03	Ankyrin repeat and SOCS box protein 3 (Fragment)	Calypte anna	PF12796.8, PF13637.7, PF13857.7, PF13606.7, PF00023.31, PF18571.2	122894
e_gw1.17.545.1	1406.55	0.33880	-1.56149	0.177416	-8.80129	1.3525e-18	1.2053e-17	ETL96353.1	asparagine-tRNA ligase	Phytophthora parasitica	UniRef100_W2LFZ1	Asparagine--tRNA ligase	Phytophthora parasitica	PF00152.21, PF01336.26, PF01409.21	109730
estExt2_Genewise1Plus.C_PHYCAscaffold_11083	18470.9	0.13168	-2.92486	0.273015	-10.7132	8.82624e-27	1.71043e-25	KAE8899655.1	Aspartate aminotransferase	Phytophthora fragariae	UniRef100_H3G9S1	Aspartate aminotransferase	Phytophthora ramorum	PF00155.22	538407
gw1.30.556.1	1042.01	0.35876	-1.4789	0.220954	-6.69326	2.18257e-11	8.81708e-11	OWZ08811.1	Aspartyl protease	Phytophthora megakarya	UniRef100_H3GBL9	Alba domain-containing protein	Phytophthora ramorum	PF01918.22, PF12328.9	80841
e_gw1.268.5.1	65.9847	7.58516	2.92318	0.656085	4.45549	8.37022e-06	1.61202e-05	KUF98876.1	ATE1 protein	Phytophthora nicotianae	UniRef100_A0A0W8DRP1	ATE1 protein	Phytophthora nicotianae		132934
e_gw1.548.9.1	199.695	19.08298	4.25421	0.440908	9.64877	4.97507e-22	6.24982e-21	YP_004564446.1	ATP synthase F1 subunit alpha	Phytophthora ipomoeae	UniRef100_A0A3S5HLM6	ATP synthase subunit alpha	Peronosporaceae	PF00006.26	133548
estExt2_Genewise1Plus.C_PHYCAscaffold_10551	133.468	5.11902	2.35587	0.321297	7.33236	2.26137e-13	1.15383e-12	AXH37895.1	ATP synthase F1 subunit alpha, partial	Phytophthora infestans	UniRef100_A0A3S5HLM6	ATP synthase subunit alpha	Peronosporaceae		538160
estExt2_Genewise1.C_PHYCAscaffold_20138	1491.41	0.37558	-1.41282	0.160227	-8.81759	1.16947e-18	1.04684e-17	KUF79007.1	ATP synthase subunit alpha	Phytophthora nicotianae	UniRef100_A0A0W8C4K7	ATP synthase subunit alpha	Phytophthora nicotianae	PF00006.26	558581
e_gw1.5.780.1	33482.4	0.15006	-2.73643	0.312541	-8.75541	2.03356e-18	1.7812e-17	OWY94332.1	ATP synthase, gamma subunit	Phytophthora megakarya	UniRef100_A0A225UMK3	ATP synthase, gamma subunit	Phytophthora megakarya	PF00231.20	101174
estExt2_Genewise1Plus.C_PHYCAscaffold_570172	937.227	0.43657	-1.19573	0.147897	-8.08483	6.22488e-16	4.20304e-15	RAW28481.1	ATPase	Phytophthora cactorum	UniRef100_A0A329RV88	ATPase ASNA1 homolog	Phytophthora cactorum	PF02374.16, PF13614.7, PF01656.24, PF10609.10, PF00142.19, PF06564.13, PF00448.23, PF02562.17, PF13481.7, PF00931.23, PF13479.7, PF03308.17, PF06414.13, PF09140.12	553919
e_gw1.10.323.1	72.8093	2.29971	1.20145	0.372274	3.22733	0.00124952	0.00187572	POM70465.1	ATP-binding cassette (ABC) Superfamily	Phytophthora palmivora var. palmivora	UniRef100_A0A2P4XY47	ATP-binding cassette (ABC) Superfamily	Phytophthora palmivora var. palmivora	PF15080.7	104907
e_gw1.251.2.1	32.7881	512.07370	9.00021	1.5138	5.94546	2.75689e-09	8.42359e-09	XP_002908842.1	ATP-binding Cassette (ABC) Superfamily	Phytophthora infestans T30-4	UniRef100_D0MQ87	ATP-binding Cassette (ABC) Superfamily	Phytophthora infestans (strain T30-4)	PF02902.20	132886
e_gw1.28.465.1	138.118	22.77650	4.50947	0.368848	12.2258	2.26275e-34	7.96188e-33	KUF97945.1	ATP-binding Cassette (ABC) Superfamily	Phytophthora nicotianae	UniRef100_A0A0W8DNK4	ATP-binding Cassette (ABC) Superfamily	Phytophthora nicotianae		115247
e_gw1.356.2.1	51.8073	151.06179	7.23899	1.12931	6.41009	1.45431e-10	5.3063e-10	XP_002908842.1	ATP-binding Cassette (ABC) Superfamily	Phytophthora infestans T30-4	UniRef100_D0MQ87	ATP-binding Cassette (ABC) Superfamily	Phytophthora infestans (strain T30-4)	PF17738.2, PF10551.10, PF03101.16, PF05949.13, PF02536.15, PF15513.7	133192
e_gw1.5.906.1	51.8817	9.22801	3.20602	0.492588	6.50852	7.58923e-11	2.88205e-10	XP_002908842.1	ATP-binding Cassette (ABC) Superfamily	Phytophthora infestans T30-4	UniRef100_D0MQ87	ATP-binding Cassette (ABC) Superfamily	Phytophthora infestans (strain T30-4)	PF02902.20	100721
e_gw1.546.1.1	586.298	20.47451	4.35576	0.235155	18.5229	1.34912e-76	5.36686e-74	XP_002905095.1	ATP-binding Cassette (ABC) Superfamily	Phytophthora infestans T30-4	UniRef100_D0N7C8	ATP-binding Cassette (ABC) Superfamily	Phytophthora infestans (strain T30-4)	PF01061.25	133541
e_gw1.58.208.1	14.9013	235.22352	7.87789	1.59997	4.92378	8.48898e-07	1.85124e-06	XP_002908842.1	ATP-binding Cassette (ABC) Superfamily	Phytophthora infestans T30-4	UniRef100_D0MQ87	ATP-binding Cassette (ABC) Superfamily	Phytophthora infestans (strain T30-4)	PF02902.20	125473
estExt2_fgenesh1_pg.C_PHYCAscaffold_3510001	1168.21	0.37809	-1.40321	0.309847	-4.52873	5.93396e-06	1.16046e-05	XP_002897335.1	ATP-binding Cassette (ABC) Superfamily	Phytophthora infestans T30-4	UniRef100_D0NUD8	ATP-binding Cassette (ABC) Superfamily	Phytophthora infestans (strain T30-4)	PF00005.28, PF19055.1, PF13304.7, PF02463.20, PF13558.7	537849
gw1.27.401.1	262.6	21.86327	4.45044	0.465535	9.55983	1.17949e-21	1.41588e-20	XP_002908842.1	ATP-binding Cassette (ABC) Superfamily	Phytophthora infestans T30-4	UniRef100_D0MQ87	ATP-binding Cassette (ABC) Superfamily	Phytophthora infestans (strain T30-4)	PF17738.2, PF05949.13, PF02899.18, PF03101.16	59719
gw1.36.263.1	22.8488	22.50180	4.49197	0.815395	5.50895	3.60984e-08	9.46996e-08	XP_002905848.1	ATP-binding Cassette (ABC) Superfamily	Phytophthora infestans T30-4	UniRef100_D0N0N7	ATP-binding Cassette (ABC) Superfamily	Phytophthora infestans (strain T30-4)	PF00005.28, PF13191.7, PF06414.13, PF13401.7, PF01078.22, PF13555.7, PF18751.2, PF03193.17, PF00493.24, PF07728.15, PF00437.21, PF13481.7, PF05673.14, PF01935.18, PF13604.7, PF01926.24	47156
e_gw1.36.567.1	15.9046	19.18425	4.26185	0.894415	4.76496	1.8889e-06	3.94617e-06	XP_002905848.1	ATP-binding Cassette (ABC) Superfamily	Phytophthora infestans T30-4	UniRef100_A0A225WTK6	Pleiotropic drug resistance protein transporter	Phytophthora megakarya	PF00005.28	118676
gw1.4.1046.1	34.6424	199.10039	7.63735	1.46909	5.19868	2.00706e-07	4.75486e-07	KUF92234.1	ATP-binding Cassette (ABC) Superfamily	Phytophthora nicotianae	UniRef100_W2PD61	Uncharacterized protein	Phytophthora parasitica (strain INRA-310)		81124
gw1.97.92.1	34.0013	37.81897	5.24104	0.786951	6.65993	2.73966e-11	1.0938e-10	KUF92234.1	ATP-binding Cassette (ABC) Superfamily	Phytophthora nicotianae	UniRef100_W2PD61	Uncharacterized protein	Phytophthora parasitica (strain INRA-310)		50353
estExt2_Genewise1.C_PHYCAscaffold_700114	4760.62	0.39601	-1.33639	0.166581	-8.02247	1.03638e-15	6.79267e-15	XP_002904763.1	ATP-binding cassette sub-family F member 1	Phytophthora infestans T30-4	UniRef100_D0N828	ATP-binding cassette sub-family F member 1	Phytophthora infestans (strain T30-4)	PF00005.28, PF13304.7, PF12848.8, PF02463.20, PF13555.7, PF13191.7, PF00004.30, PF13401.7, PF03193.17, PF13476.7, PF13479.7, PF01926.24, PF05729.13, PF13173.7, PF13175.7, PF00910.23, PF08477.14, PF13481.7, PF00006.26, PF13604.7, PF03266.16, PF02492.20, PF12775.8, PF05496.13, PF07728.15, PF13521.7, PF13238.7, PF13671.7, PF00931.23, PF00448.23	575101
gw1.76.154.1	128.655	0.24143	-2.05033	0.386753	-5.30139	1.14922e-07	2.80661e-07	POM79737.1	ATP-dependent DNA helicase	Phytophthora palmivora var. palmivora	UniRef100_A0A2P4YPK3	ATP-dependent DNA helicase	Phytophthora palmivora var. palmivora	PF00271.32, PF03746.17	83270
estExt2_Genewise1.C_PHYCAscaffold_1020080	4087.18	0.39384	-1.34431	0.282087	-4.7656	1.88295e-06	3.93432e-06	KAE9026466.1	ATP-dependent helicase	Phytophthora rubi	UniRef100_A0A6A3TU57	ATP-dependent helicase	Phytophthora fragariae	PF00176.24, PF00271.32, PF00097.26, PF13920.7, PF15227.7, PF13923.7, PF13445.7, PF13639.7, PF14634.7, PF14447.7, PF12678.8, PF04792.13, PF13913.7	577126
estExt2_Genewise1Plus.C_PHYCAscaffold_480321	1126.72	0.33525	-1.57668	0.146354	-10.773	4.61658e-27	9.13178e-26	ETO68632.1	ATP-dependent protease HslVU, ATPase subunit	Phytophthora parasitica P1976	UniRef100_W2MUC5	ATP-dependent protease HslVU, ATPase subunit	Phytophthora	PF07724.15, PF00004.30, PF13191.7, PF07728.15, PF01078.22, PF00158.27, PF10431.10, PF00493.24, PF06414.13, PF13521.7, PF13238.7, PF02367.18, PF00270.30, PF06068.14, PF00437.21, PF00503.21, PF13401.7, PF05496.13, PF13671.7, PF01580.19, PF01745.17, PF07931.13, PF13245.7	552612
gw1.65.9.1	2239.86	0.42600	-1.23108	0.255061	-4.82662	1.38871e-06	2.9494e-06	POM72935.1	ATP-dependent RNA helicase dbp4	Phytophthora palmivora var. palmivora	UniRef100_A0A2P4Y526	ATP-dependent RNA helicase dbp4	Phytophthora palmivora var. palmivora	PF00270.30, PF00271.32, PF13959.7, PF04851.16, PF03987.16	34721
estExt2_fgenesh1_pm.C_PHYCAscaffold_180094	5803.5	0.19857	-2.33226	0.235065	-9.92174	3.3485e-23	4.66932e-22	XP_002903028.1	ATP-dependent RNA helicase DBP5, putative	Phytophthora infestans T30-4	UniRef100_D0NDP1	ATP-dependent RNA helicase DBP5, putative	Phytophthora infestans (strain T30-4)	PF00270.30, PF00271.32, PF16376.6, PF13307.7, PF18075.2	527368
e_gw1.18.79.1	2468.9	0.42733	-1.22658	0.190722	-6.43125	1.26557e-10	4.66758e-10	KAF4035859.1	ATP-NAD kinase	Phytophthora infestans	UniRef100_D0MX44	NAD kinase, putative	Phytophthora infestans (strain T30-4)	PF01513.22, PF00781.25	110289
estExt2_Genewise1.C_PHYCAscaffold_200232	880.471	0.34978	-1.51548	0.236764	-6.40081	1.54556e-10	5.61774e-10	KAF1776563.1	ATPsynthase alpha/beta subunit, N-terminal extension	Phytophthora cactorum	UniRef100_W2IAB5	Serine/threonine-protein phosphatase	Phytophthora parasitica	PF00149.29, PF08321.13	566170
estExt2_fgenesh1_pg.C_PHYCAscaffold_130128	2181.99	0.29916	-1.74101	0.176485	-9.86488	5.91025e-23	8.0687e-22	KAF1787320.1	Aurora kinase	Phytophthora cactorum	UniRef100_A0A6A5J6R5	Non-specific serine/threonine protein kinase	Phytophthora cactorum	PF00069.26, PF07714.18, PF01423.23, PF10707.10, PF13095.7, PF06293.15, PF14531.7	533412
e_gw1.25.499.1	38.6595	36.00319	5.17005	0.740273	6.98398	2.86927e-12	1.29094e-11	ABZ10808.1	Avh1	Phytophthora capsici	UniRef100_B2C6F7	Avh1	Phytophthora capsici	PF16810.6, PF17660.2	114012
e_gw1.25.501.1	36.0655	2.43005	1.28099	0.496236	2.5814	0.00983997	0.0134193	ABZ10808.1	Avh1	Phytophthora capsici	UniRef100_B2C6F7	Avh1	Phytophthora capsici	PF16810.6, PF15719.6, PF13790.7	113768
e_gw1.25.531.1	28.0082	163.64437	7.35442	1.47181	4.99684	5.8278e-07	1.29657e-06	ABZ10808.1	Avh1	Phytophthora capsici	UniRef100_B2C6F7	Avh1	Phytophthora capsici	PF16810.6, PF17660.2	114163
e_gw1.25.532.1	303.864	0.30951	-1.69196	0.302218	-5.59848	2.16239e-08	5.8562e-08	ABZ10808.1	Avh1	Phytophthora capsici	UniRef100_B2C6F7	Avh1	Phytophthora capsici	PF16810.6, PF03823.15	114071
e_gw1.50.421.1	106.623	3.66484	1.87375	0.461126	4.06342	4.83589e-05	8.47257e-05	ABZ10808.1	Avh1	Phytophthora capsici	UniRef100_B2C6F7	Avh1	Phytophthora capsici	PF16810.6, PF00639.22, PF18212.2	123335
e_gw1.53.357.1	21.7694	127.02352	6.98895	1.50865	4.63257	3.61146e-06	7.25586e-06	ABZ10808.1	Avh1	Phytophthora capsici	UniRef100_B2C6F7	Avh1	Phytophthora capsici	PF16810.6, PF17660.2	124187
e_gw1.8.893.1	34.9364	12.10022	3.59696	0.635514	5.65993	1.51439e-08	4.19813e-08	ABZ10808.1	Avh1	Phytophthora capsici	UniRef100_B2C6F7	Avh1	Phytophthora capsici	PF16810.6, PF05922.17	103340
e_gw1.495.1.1	21.7456	10.61287	3.40774	0.727147	4.68646	2.77974e-06	5.66281e-06	OWZ15361.1	Avirulence protein	Phytophthora megakarya	UniRef100_A0A225WCA2	Avirulence protein	Phytophthora megakarya	PF07766.14	133479
e_gw1.87.114.1	36.4721	7.29995	2.86789	0.652565	4.39479	1.10878e-05	2.10484e-05	OWZ15361.1	Avirulence protein	Phytophthora megakarya	UniRef100_A0A225WCA2	Avirulence protein	Phytophthora megakarya		129759
estExt2_Genewise1.C_PHYCAscaffold_250479	31.8911	12.01887	3.58723	0.588224	6.09841	1.07128e-09	3.46551e-09	OWZ15361.1	Avirulence protein	Phytophthora megakarya	UniRef100_A0A225WCA2	Avirulence protein	Phytophthora megakarya		567591
e_gw1.81.53.1	371.344	2.35104	1.2333	0.314208	3.9251	8.6692e-05	0.000147571	POM71666.1	Avirulence protein (Avh)	Phytophthora palmivora var. palmivora	UniRef100_A0A2P4Y1I1	Avirulence protein (Avh)	Phytophthora palmivora var. palmivora	PF08311.13, PF18371.2	129120
e_gw1.25.406.1	22.2273	13.81767	3.78844	0.706461	5.36256	8.20495e-08	2.04745e-07	POM71625.1	Avr1 secreted RxLR effector peptide protein	Phytophthora palmivora var. palmivora	UniRef100_A0A2P4Y1D8	Avr1 secreted RxLR effector peptide protein	Phytophthora palmivora var. palmivora		113929
estExt2_fgenesh1_pm.C_PHYCAscaffold_1700001	823.46	2.54921	1.35005	0.405139	3.3323	0.0008613	0.00131795	KUF78981.1	Avr1b-1 avirulence protein	Phytophthora nicotianae	UniRef100_A0A0W8C4H7	Avr1b-1 avirulence protein	Phytophthora		531396
estExt2_fgenesh1_pg.C_PHYCAscaffold_860026	3115.77	0.27913	-1.841	0.184171	-9.99615	1.58445e-23	2.28278e-22	KAF1772925.1	Bacterial Pleckstrin homology domain	Phytophthora cactorum	UniRef100_A0A6A5I0B2	Bacterial Pleckstrin homology domain	Phytophthora cactorum	PF08000.12	537381
estExt2_Genewise1Plus.C_PHYCAscaffold_290138	153.804	6.03053	2.59228	0.261967	9.89544	4.35689e-23	6.01108e-22	KUF66944.1	Bardet-Biedl syndrome 4 protein	Phytophthora nicotianae	UniRef100_W2KLC9	TPR_REGION domain-containing protein	Phytophthora	PF07719.18, PF00515.29, PF13181.7, PF13414.7, PF13432.7, PF13424.7, PF13428.7, PF13176.7, PF14559.7, PF12895.8, PF13431.7, PF13371.7, PF13374.7, PF13174.7, PF12569.9, PF13429.7, PF07720.13, PF16918.6, PF14561.7, PF11846.9, PF14853.7, PF03704.18, PF14938.7, PF17004.6, PF10300.10, PF12862.8	548533
e_gw1.7.83.1	5098.13	0.33406	-1.58182	0.312512	-5.06164	4.1567e-07	9.41603e-07	POM70736.1	Bax inhibitor-like protein	Phytophthora palmivora var. palmivora	UniRef100_A0A2P4XYU7	Bax inhibitor-like protein	Phytophthora palmivora var. palmivora	PF01027.21	102795
estExt2_Genewise1Plus.C_PHYCAscaffold_290275	2413.62	0.08817	-3.50352	0.221383	-15.8256	2.07233e-56	2.99777e-54	KAF4136543.1	Beta-eliminating lyase	Phytophthora infestans	UniRef100_D0MXE2	L-allo-threonine aldolase	Phytophthora infestans (strain T30-4)	PF01212.22, PF00155.22, PF00266.20, PF01053.21, PF01041.18, PF00282.20, PF00202.22	548609
estExt2_Genewise1Plus.C_PHYCAscaffold_60184	306.961	4.81908	2.26876	0.354599	6.39809	1.57336e-10	5.71155e-10	ETM32422.1	beta-galactosidase	Phytophthora parasitica	UniRef100_W2M7R2	Beta-glucosidase	Phytophthora parasitica	PF00232.19	541124
estExt2_Genewise1.C_PHYCAscaffold_500371	413.937	3.58742	1.84295	0.235613	7.82191	5.20267e-15	3.17323e-14	KUF79136.1	Beta-glucan synthesis-associated protein SKN1	Phytophthora nicotianae	UniRef100_A0A0W8C543	Beta-glucan synthesis-associated protein SKN1	Phytophthora	PF03935.16, PF00451.20, PF08725.12	572996
estExt2_fgenesh1_pm.C_PHYCAscaffold_310029	867.88	28.58163	4.83702	0.771023	6.27351	3.53002e-10	1.22139e-09	OWZ03484.1	Beta-glucan synthesis-associated protein, partial	Phytophthora megakarya	UniRef100_A0A225VED4	Beta-glucan synthesis-associated protein (Fragment)	Phytophthora megakarya	PF03935.16	528555
estExt2_Genewise1Plus.C_PHYCAscaffold_190256	487.061	2.19228	1.13243	0.209263	5.41152	6.24916e-08	1.58229e-07	KUG01898.1	Beta-glucosidase 30	Phytophthora nicotianae	UniRef100_W2Q7A9	Uncharacterized protein	Phytophthora parasitica	PF00232.19	545883
e_gw1.6.790.1	1080.33	31.20300	4.96361	0.227739	21.7952	2.57547e-105	2.04907e-102	RAW30755.1	Beta-glucosidase 7	Phytophthora cactorum	UniRef100_A0A6A5I9E9	Beta-glucosidase	Phytophthora cactorum	PF00232.19	102100
estExt2_Genewise1Plus.C_PHYCAscaffold_520130	1802.15	0.27845	-1.84451	0.157533	-11.7088	1.14949e-31	3.33911e-30	ETI53572.1	betaine aldehyde dehydrogenase	Phytophthora parasitica P1569	UniRef100_W2HG53	Betaine aldehyde dehydrogenase	Phytophthora parasitica	PF00171.23, PF07368.12	553279
estExt2_Genewise1Plus.C_PHYCAscaffold_300302	1042.1	0.43976	-1.18522	0.176594	-6.71153	1.9259e-11	7.82212e-11	XP_008904607.1	beta-ketoacyl-acyl-carrier-protein synthase II	Phytophthora parasitica INRA-310	UniRef100_W2LD05	3-oxoacyl-[acyl-carrier-protein] synthase	Phytophthora parasitica	PF00109.27, PF02801.23, PF00108.24, PF16197.6	548881
estExt2_Genewise1Plus.C_PHYCAscaffold_650099	3051.29	0.32438	-1.62425	0.225906	-7.18994	6.48203e-13	3.134e-12	KAF4133858.1	Beta-lactamase superfamily domain	Phytophthora infestans	UniRef100_D0MR14	Lactamase_B domain-containing protein	Phytophthora infestans (strain T30-4)	PF12706.8, PF00753.28	554810
estExt2_Genewise1Plus.C_PHYCAscaffold_190087	490.679	2.53252	1.34057	0.221123	6.06258	1.33957e-09	4.27929e-09	KAE9038251.1	Beta-mannosidase	Phytophthora rubi	UniRef100_H3HBV3	Beta-mannosidase	Phytophthora ramorum	PF02837.19, PF00703.22, PF16841.6	545775
e_gw1.12.940.1	105.875	4.28011	2.09765	0.354724	5.91346	3.34996e-09	1.0132e-08	KUF77379.1	Bifunctional aspartate aminotransferase	Phytophthora nicotianae	UniRef100_A0A0W8CAD2	DDE_Tnp_1_7 domain-containing protein	Phytophthora nicotianae	PF13843.7	106369
estExt2_Genewise1Plus.C_PHYCAscaffold_480257	435.103	0.26520	-1.91483	0.232746	-8.22711	1.91789e-16	1.37813e-15	KAF1781622.1	BolA protein	Phytophthora cactorum	UniRef100_A0A329SYD8	BolA protein	Phytophthora cactorum	PF01722.19	552564
estExt2_Genewise1Plus.C_PHYCAscaffold_250496	1517.77	0.17404	-2.5225	0.253769	-9.94014	2.78434e-23	3.92081e-22	KAF1774319.1	BolA protein	Phytophthora cactorum	UniRef100_D0NU96	Uncharacterized protein	Phytophthora infestans (strain T30-4)	PF01722.19, PF00204.26	547613
estExt2_Genewise1Plus.C_PHYCAscaffold_1290001	5241.25	0.08963	-3.47994	0.339407	-10.253	1.14721e-24	1.85014e-23	POM65178.1	Bola-like protein	Phytophthora palmivora var. palmivora	UniRef100_A0A2P4XI06	Bola-like protein	Phytophthora palmivora var. palmivora	PF01722.19	557532
estExt2_fgenesh1_pg.C_PHYCAscaffold_180076	4025.94	0.11465	-3.12474	0.249025	-12.5479	4.08158e-36	1.68451e-34	KAF1776822.1	Branched-chain alpha-ketoacid dehydrogenase kinase/Pyruvate dehydrogenase kinase, N-terminal	Phytophthora cactorum	UniRef100_A0A329SNV9	Protein-serine/threonine kinase	Phytophthora cactorum	PF10436.10, PF02518.27	533897
e_gw1.27.528.1	167.87	0.38859	-1.3637	0.270816	-5.03551	4.76577e-07	1.07197e-06	KAF4047331.1	BRCA1 C-terminus domain-containing protein	Phytophthora infestans	UniRef100_A0A329SP41	BRCT domain-containing protein	Phytophthora cactorum	PF16589.6, PF12738.8, PF16759.6	114823
estExt2_Genewise1.C_PHYCAscaffold_600055	2236.38	0.28134	-1.8296	0.198772	-9.20455	3.43106e-20	3.54774e-19	KAF4146092.1	Bromodomain	Phytophthora infestans	UniRef100_G5A9K3	Bromo domain-containing protein	Phytophthora sojae (strain P6497)	PF00439.26, PF16228.6, PF10500.10, PF08208.12, PF13476.7, PF12220.9, PF08895.12, PF09716.11, PF06217.13, PF06375.12	574185
estExt2_fgenesh1_pg.C_PHYCAscaffold_170173	697.818	0.40551	-1.3022	0.141526	-9.20115	3.54133e-20	3.65912e-19	OWZ23871.1	BUB protein kinase	Phytophthora megakarya	UniRef100_G4YYE6	Uncharacterized protein	Phytophthora sojae (strain P6497)	PF08311.13, PF17014.6, PF13756.7	533835
e_gw1.17.617.1	99.3978	4.98069	2.31634	0.363498	6.37238	1.86118e-10	6.67517e-10	ETI49913.1	BUB protein kinase, variant	Phytophthora parasitica P1569	UniRef100_V9FHN2	BUB protein kinase	Phytophthora parasitica P1569	PF00069.26	109913
estExt2_Genewise1Plus.C_PHYCAscaffold_190535	674.146	0.45835	-1.12547	0.177318	-6.34719	2.19287e-10	7.81392e-10	XP_008893193.1	BUD32 protein kinase	Phytophthora parasitica INRA-310	UniRef100_W2IWV4	Non-specific serine/threonine protein kinase	Phytophthora	PF00069.26, PF07714.18, PF06293.15, PF01636.24, PF02958.21, PF01163.23, PF06176.12, PF17667.2, PF01633.21	546028
e_gw1.14.848.1	15.5988	233.60420	7.86792	1.59726	4.92588	8.39812e-07	1.83307e-06	XP_002901601.1	bZIP regulated hypothetical protein	Phytophthora infestans T30-4	UniRef100_D0NH18	Uncharacterized protein	Phytophthora infestans (strain T30-4)		107785
e_gw1.52.195.1	78.8866	2.01570	1.01128	0.351392	2.87792	0.00400312	0.0056885	OWY99617.1	Bzip transcription factor	Phytophthora megakarya	UniRef100_A0A225V3U4	Bzip transcription factor	Phytophthora megakarya	PF12680.8, PF00170.22	123835
gw1.3.1026.1	82.4361	2.70606	1.4362	0.346715	4.1423	3.43842e-05	6.13756e-05	OWZ03836.1	Bzip transcription factor	Phytophthora megakarya	UniRef100_A0A225VDV7	Bzip transcription factor	Phytophthora megakarya	PF07716.16, PF00170.22	79366
e_gw1.74.48.1	1572.42	30.71131	4.9407	0.904737	5.46092	4.73662e-08	1.22134e-07	KUF95404.1	bZIP transcription factor 1	Phytophthora nicotianae	UniRef100_A0A0W8DGQ2	BZIP transcription factor 1	Phytophthora nicotianae	PF07095.12, PF18709.2	128162
estExt2_Genewise1.C_PHYCAscaffold_740172	308.701	2.47002	1.30452	0.239429	5.44847	5.08053e-08	1.30438e-07	KUF95404.1	bZIP transcription factor 1	Phytophthora nicotianae	UniRef100_A0A0W8DGQ2	BZIP transcription factor 1	Phytophthora nicotianae	PF13166.7, PF01062.22, PF18709.2, PF17522.3, PF00170.22	575537
estExt2_Genewise1Plus.C_PHYCAscaffold_50221	106.13	2.47452	1.30715	0.500336	2.61255	0.00898701	0.0123208	KUF83960.1	bZIP transcription factor 1	Phytophthora nicotianae	UniRef100_A0A0W8CIT1	BZIP transcription factor 1	Phytophthora nicotianae		540569
e_gw1.12.197.1	96.5433	68.43245	6.09661	0.63203	9.64608	5.10719e-22	6.39336e-21	KUF95404.1	bZIP transcription factor 1	Phytophthora nicotianae	UniRef100_A0A6A3JPK8	Uncharacterized protein	Phytophthora rubi	PF03285.16, PF17461.3, PF09744.10	106348
estExt2_Genewise1.C_PHYCAscaffold_11122	1462.88	0.36003	-1.47381	0.18429	-7.99723	1.27248e-15	8.25322e-15	OWZ23546.1	C2 domain-containing Hypothetical protein	Phytophthora megakarya	UniRef100_A0A225X0V8	C2 domain-containing protein	Phytophthora megakarya	PF00168.31	558363
estExt2_fgenesh1_pm.C_PHYCAscaffold_840026	399.884	0.37976	-1.39684	0.195099	-7.15965	8.08813e-13	3.861e-12	KAF4033818.1	C3HC4 type (RING finger) zinc finger protein	Phytophthora infestans	UniRef100_D0NX28	RING-type domain-containing protein	Phytophthora infestans (strain T30-4)	PF13923.7, PF13639.7, PF00097.26, PF13920.7, PF13445.7, PF14634.7, PF14835.7, PF15227.7, PF12678.8, PF14447.7, PF14570.7, PF11789.9, PF04423.15, PF16685.6, PF17123.6, PF13871.7, PF03854.15	530915
e_gw1.16.160.1	32.3141	5.02951	2.33042	0.561772	4.14833	3.34903e-05	5.98545e-05	KAF4140258.1	Calcineurin-like phosphoesterase	Phytophthora infestans	UniRef100_A0A2P4XAP7	Calcineurin-like phosphoesterase	Phytophthora palmivora var. palmivora		108978
e_gw1.16.331.1	170.935	2.78279	1.47653	0.289685	5.09702	3.45036e-07	7.91869e-07	POM68715.1	Calcineurin-like phosphoesterase	Phytophthora palmivora var. palmivora	UniRef100_A0A2P4XT13	Calcineurin-like phosphoesterase	Phytophthora palmivora var. palmivora	PF00149.29, PF12850.8	109025
e_gw1.47.86.1	257.269	5.89324	2.55906	0.272065	9.40607	5.15035e-21	5.87246e-20	POM57666.1	Calcineurin-like phosphoesterase	Phytophthora palmivora var. palmivora	UniRef100_A0A2P4WWI5	Calcineurin-like phosphoesterase	Phytophthora palmivora var. palmivora	PF02872.19, PF00149.29, PF15415.7, PF14871.7	122250
gw1.14.245.1	37.2898	5.05212	2.33689	0.548215	4.26273	2.01948e-05	3.714e-05	POM78223.1	Calcineurin-like phosphoesterase	Phytophthora palmivora var. palmivora	UniRef100_A0A2P4YKB6	Calcineurin-like phosphoesterase	Phytophthora palmivora var. palmivora	PF00149.29, PF12850.8, PF08661.12	67552
gw1.107.41.1	334.492	0.43420	-1.20355	0.237865	-5.05982	4.19656e-07	9.49579e-07	KAF4131073.1	Calcineurin-like phosphoesterase	Phytophthora infestans	UniRef100_W2QZX4	Metallophos domain-containing protein	Phytophthora	PF00149.29, PF12850.8	38843
gw1.18.433.1	211.556	2.00465	1.00335	0.252074	3.98037	6.88089e-05	0.000118696	KAF4036490.1	Calcineurin-like phosphoesterase	Phytophthora infestans	UniRef100_A0A329RU39	Metallophos domain-containing protein	Phytophthora cactorum	PF00149.29	67509
gw1.48.18.1	616.011	0.40902	-1.28976	0.261091	-4.93987	7.81755e-07	1.7129e-06	POM74514.1	Calcineurin-like phosphoesterase	Phytophthora palmivora var. palmivora	UniRef100_A0A2P4Y9L6	Serine/threonine-protein phosphatase	Phytophthora palmivora var. palmivora	PF00149.29, PF12850.8	36283
estExt2_Genewise1Plus.C_PHYCAscaffold_200152	2152.84	0.46916	-1.09183	0.158196	-6.90177	5.13569e-12	2.23279e-11	XP_008912490.1	calcium-translocating P-type ATPase, PMCA-type	Phytophthora parasitica INRA-310	UniRef100_W2PMK1	Calcium-translocating P-type ATPase, PMCA-type	Phytophthora	PF00122.21, PF00689.22, PF00702.27, PF13246.7, PF00690.27, PF08282.13, PF09685.11	546123
e_gw1.17.660.1	364.291	6.74050	2.75286	0.281617	9.77517	1.43921e-22	1.89614e-21	POM62649.1	Calcium-translocating P-type ATPase, PMCA-type	Phytophthora palmivora var. palmivora	UniRef100_A0A2P4XAV8	Calcium-transporting ATPase	Phytophthora palmivora var. palmivora	PF00689.22, PF00122.21, PF00702.27, PF13246.7, PF00690.27, PF08282.13	109877
e_gw1.18.331.1	521.419	9.63464	3.26823	0.185257	17.6416	1.1801e-69	3.01789e-67	ETK71317.1	calcium-translocating P-type ATPase, PMCA-type	Phytophthora parasitica	UniRef100_W2FKL3	Calcium-transporting ATPase	Phytophthora	PF00689.22, PF00122.21, PF13246.7, PF00702.27, PF00690.27, PF08282.13, PF12424.9, PF06127.12	110345
e_gw1.27.1.1	12428.8	0.33898	-1.56074	0.277592	-5.62243	1.88291e-08	5.14209e-08	RAW38023.1	Callose synthase 1	Phytophthora cactorum	UniRef100_A0A329SME5	1,3-beta-glucan synthase	Phytophthora cactorum	PF02364.16, PF14288.7	114899
estExt2_fgenesh1_pg.C_PHYCAscaffold_680021	18838.3	0.20427	-2.29145	0.530929	-4.31592	1.58942e-05	2.95842e-05	KUG00093.1	Callose synthase 7	Phytophthora nicotianae	UniRef100_W2INT9	1,3-beta-glucan synthase	Phytophthora parasitica	PF02364.16, PF14288.7, PF00083.25, PF12326.9	536953
e_gw1.21.556.1	242.472	3.19772	1.67705	0.359247	4.66823	3.0381e-06	6.16182e-06	POM80250.1	Calmodulin-like protein	Phytophthora palmivora var. palmivora	UniRef100_A0A2P4YR12	Calmodulin	Phytophthora palmivora var. palmivora	PF13499.7, PF00036.33, PF13833.7, PF13405.7, PF14658.7, PF13202.7, PF12763.8, PF10025.10, PF08726.11	112144
estExt2_Genewise1Plus.C_PHYCAscaffold_290043	10031.6	0.26620	-1.9094	0.231364	-8.25278	1.54755e-16	1.12386e-15	RAW30838.1	Calnexin	Phytophthora cactorum	UniRef100_A0A329S5D4	Calnexin	Phytophthora cactorum	PF00262.19, PF07210.13, PF14721.7	548475
e_gw1.11.376.1	366.464	18.08694	4.17688	0.252023	16.5734	1.08524e-61	2.07223e-59	OWZ17169.1	Calpain-like cysteine protease C2	Phytophthora megakarya	UniRef100_A0A225WJ72	Calpain-like cysteine protease C2	Phytophthora megakarya	PF00648.22, PF01067.23	105873
estExt2_Genewise1.C_PHYCAscaffold_150604	1006.5	0.35806	-1.48173	0.167191	-8.86248	7.8253e-19	7.16077e-18	POM60770.1	Calpain-like cysteine protease C2	Phytophthora palmivora var. palmivora	UniRef100_A0A2P4X5H1	Calpain-like cysteine protease C2	Phytophthora palmivora var. palmivora	PF00648.22	564766
e_gw1.23.481.1	154.87	2.57117	1.36243	0.276953	4.91933	8.68406e-07	1.89176e-06	POM73125.1	Caltractin	Phytophthora palmivora var. palmivora	UniRef100_A0A2P4Y5L7	Calmodulin	Phytophthora palmivora var. palmivora	PF13499.7, PF00036.33, PF13405.7, PF13833.7, PF13202.7, PF13480.8	112900
estExt2_fgenesh1_pg.C_PHYCAscaffold_190025	9175.58	0.22251	-2.16805	0.315447	-6.87294	6.28918e-12	2.70229e-11	ETO74599.1	CAMK protein kinase	Phytophthora parasitica P1976	UniRef100_W2GSC6	CAMK protein kinase	Phytophthora parasitica	PF00069.26, PF07714.18, PF14531.7, PF06293.15, PF02149.20, PF00836.20	533948
estExt2_Genewise1Plus.C_PHYCAscaffold_90481	206.538	2.02732	1.01958	0.220937	4.61479	3.93489e-06	7.86813e-06	ETP00596.1	CAMK protein kinase	Phytophthora parasitica CJ01A1	UniRef100_W2VQV3	CAMK protein kinase	Phytophthora parasitica CJ01A1	PF00069.26, PF07714.18, PF17667.2, PF14531.7, PF01636.24	542539
estExt2_fgenesh1_pm.C_PHYCAscaffold_510032	5708.17	0.36523	-1.45311	0.325101	-4.46973	7.8319e-06	1.51323e-05	ETL46336.1	CAMK protein kinase	Phytophthora parasitica	UniRef100_A0A0W8DBU7	CBL-interacting serine/threonine-protein kinase 11	Phytophthora	PF00069.26, PF07714.18	529926
estExt2_Genewise1Plus.C_PHYCAscaffold_650113	1034.87	0.45122	-1.14811	0.249886	-4.59451	4.33758e-06	8.61918e-06	ETL99142.1	CAMK protein kinase, variant 2	Phytophthora parasitica	UniRef100_W2LP41	Calmodulin	Phytophthora parasitica	PF00069.26, PF07714.18, PF06293.15, PF01636.24, PF17667.2	554820
gw1.10.748.1	1280.53	0.41712	-1.26147	0.237841	-5.30381	1.13407e-07	2.7734e-07	ETL87588.1	CAMK/CAMK1 protein kinase	Phytophthora parasitica	UniRef100_W2PXK6	Uncharacterized protein	Phytophthora parasitica (strain INRA-310)	PF00069.26, PF07714.18, PF06293.15, PF17667.2	79834
e_gw1.98.48.1	105.051	2.94101	1.55631	0.303961	5.1201	3.05379e-07	7.04128e-07	OWZ12757.1	CAMK/CAMKL protein kinase	Phytophthora megakarya	UniRef100_A0A225W703	CAMK/CAMKL protein kinase	Phytophthora megakarya	PF00069.26, PF07714.18, PF06293.15, PF17667.2, PF01636.24, PF14531.7, PF13095.7, PF10707.10	130785
estExt2_Genewise1.C_PHYCAscaffold_320075	1049.94	0.39627	-1.33543	0.191889	-6.95939	3.41739e-12	1.52178e-11	ETL81273.1	CAMK/CAMKL protein kinase	Phytophthora parasitica	UniRef100_W2K7X7	CAMK/CAMKL protein kinase	Phytophthora parasitica	PF00069.26, PF07714.18, PF14531.7, PF17667.2, PF01163.23, PF01636.24, PF06293.15	569276
estExt2_Genewise1Plus.C_PHYCAscaffold_320317	767.652	0.31262	-1.67752	0.304675	-5.50594	3.67201e-08	9.61545e-08	OWZ20028.1	CAMK/CAMKL protein kinase	Phytophthora megakarya	UniRef100_A0A2P4XT24	CAMK/CAMKL protein Kinase	Phytophthora palmivora var. palmivora	PF00069.26, PF07714.18, PF06293.15, PF01636.24	549478
gw1.6.1123.1	2686.66	0.18056	-2.46947	0.155617	-15.8689	1.04096e-56	1.53686e-54	XP_008905974.1	CAMK/CDPK protein kinase	Phytophthora parasitica INRA-310	UniRef100_A0A0W8DLE1	Calcium-dependent protein kinase 2	Phytophthora	PF00069.26, PF07714.18, PF13499.7, PF00036.33, PF13405.7, PF13833.7, PF01636.24, PF13202.7, PF06293.15, PF14788.7	83727
e_gw1.15.53.1	131.021	21.75350	4.44318	0.365199	12.1665	4.68987e-34	1.61451e-32	OWZ09434.1	CAMKK/CAMKK-META protein kinase	Phytophthora megakarya	UniRef100_A0A225VW86	CAMKK/CAMKK-META protein kinase	Phytophthora megakarya	PF00069.26, PF07714.18, PF14531.7, PF17667.2, PF01163.23, PF01636.24, PF03088.17, PF06293.15	108769
estExt2_Genewise1Plus.C_PHYCAscaffold_140231	87.5763	2.57080	1.36222	0.380843	3.57686	0.00034775	0.000556875	KAF1773576.1	CAP domain	Phytophthora cactorum	UniRef100_A0A329RF92	CAP domain	Phytophthora cactorum	PF00188.27, PF06072.12	544259
gw1.3.201.1	346.743	0.24859	-2.00813	0.221238	-9.0768	1.1181e-19	1.10277e-18	KUF94448.1	CAP-Gly domain-containing linker protein 1	Phytophthora nicotianae	UniRef100_W2LS76	CAP-Gly domain-containing protein	Phytophthora	PF01302.26	42961
estExt2_Genewise1Plus.C_PHYCAscaffold_20665	6203.38	0.33125	-1.594	0.212473	-7.50211	6.27963e-14	3.41422e-13	RAW37781.1	Carbamoyl-phosphate synthase	ammonia	UniRef100_A0A329SMH8	Carbamoyl-phosphate synthase [ammonia]	Phytophthora cactorum	PF02786.18, PF00988.23, PF00117.29, PF02787.20, PF07478.14, PF02142.23, PF02222.23, PF15632.7, PF02655.15, PF01071.20, PF08443.12, PF07722.14, PF13549.7	538943
estExt2_Genewise1Plus.C_PHYCAscaffold_280315	84.432	4.51177	2.17369	0.432414	5.02688	4.98529e-07	1.11921e-06	OWZ21856.1	Carbohydrate-binding protein	Phytophthora megakarya	UniRef100_A0A225WW46	Carbohydrate-binding protein	Phytophthora megakarya	PF14828.7, PF06679.13	548350
gw1.31.386.1	56.5343	4.61329	2.2058	0.63119	3.49466	0.000474659	0.000749045	POM67523.1	Carbohydrate-binding protein	Phytophthora palmivora var. palmivora	UniRef100_A0A2P4XPP5	Carbohydrate-binding protein	Phytophthora palmivora var. palmivora	PF03330.19, PF00967.18, PF19212.1	69277
e_gw1.11.255.1	58.3439	2.01854	1.01331	0.438957	2.30845	0.0209742	0.0275444	POM78715.1	Carbohydrate-binding protein	Phytophthora palmivora var. palmivora	UniRef100_H3GRF1	Expansin-like EG45 domain-containing protein	Phytophthora ramorum	PF03330.19, PF00967.18	105991
estExt2_fgenesh1_pg.C_PHYCAscaffold_1040014	169.009	12.03581	3.58926	0.364766	9.83991	7.57813e-23	1.02383e-21	XP_002901148.1	carbohydrate-binding protein, putative	Phytophthora infestans T30-4	UniRef100_D0P0B0	Carbohydrate-binding protein, putative	Phytophthora infestans (strain T30-4)		537661
estExt2_fgenesh1_pm.C_PHYCAscaffold_1040011	140.471	19.80616	4.30788	0.373983	11.5189	1.05928e-30	2.86767e-29	XP_002901148.1	carbohydrate-binding protein, putative	Phytophthora infestans T30-4	UniRef100_D0NI49	Carbohydrate-binding protein, putative	Phytophthora infestans (strain T30-4)		531264
estExt2_Genewise1Plus.C_PHYCAscaffold_1040028	129.305	3.94771	1.98102	0.309803	6.39445	1.6113e-10	5.84041e-10	XP_002901148.1	carbohydrate-binding protein, putative	Phytophthora infestans T30-4	UniRef100_D0P0B0	Carbohydrate-binding protein, putative	Phytophthora infestans (strain T30-4)		557210
e_gw1.37.218.1	180.282	2.30522	1.2049	0.330692	3.64358	0.000268876	0.000434799	KAF4044816.1	Carbonic anhydrase	Phytophthora infestans	UniRef100_A0A6A5JDK5	Carbonic anhydrase	Phytophthora cactorum	PF00484.20	119050
e_gw1.14.366.1	56.2129	164.53715	7.36227	1.08381	6.79293	1.09879e-11	4.57967e-11	KUF84868.1	Carbonic anhydrase 2	Phytophthora nicotianae	UniRef100_A0A0W8CLG3	Carbonic anhydrase 2	Phytophthora nicotianae	PF04434.18	108155
e_gw1.57.186.1	122.96	17.97973	4.1683	0.441568	9.43977	3.73587e-21	4.2973e-20	KAF1795960.1	Carbonic anhydrase, alpha-class	Phytophthora cactorum	UniRef100_A0A329RCT6	Carbonic anhydrase, alpha-class	Phytophthora cactorum	PF00194.22	125216
estExt2_fgenesh1_pm.C_PHYCAscaffold_510035	4849.55	0.19226	-2.3789	0.823983	-2.88708	0.00388839	0.0055315	KUF93826.1	Carboxypeptidase B2	Phytophthora nicotianae	UniRef100_V9FNL6	Peptidase_M14 domain-containing protein	Phytophthora	PF00246.25	529928
estExt2_Genewise1Plus.C_PHYCAscaffold_140074	2329.1	0.40048	-1.3202	0.256563	-5.14574	2.66475e-07	6.20618e-07	ANA07246.1	carnitine acyltransferase 1	Phytophthora capsici	UniRef100_A0A336U2K2	Carnitine acyltransferase 1	Phytophthora capsici	PF00755.21, PF00307.32	544178
estExt2_Genewise1Plus.C_PHYCAscaffold_1120053	1470.64	0.44181	-1.17851	0.131243	-8.97955	2.71868e-19	2.59388e-18	OWZ24142.1	Casein kinase I	Phytophthora megakarya	UniRef100_A0A225X386	Casein kinase I	Phytophthora megakarya	PF00069.26, PF17667.2, PF01636.24, PF06293.15, PF12260.9	557439
gw1.18.87.1	2231.22	0.28325	-1.81985	0.237034	-7.67762	1.62067e-14	9.4233e-14	XP_002907640.1	casein kinase II subunit beta	Phytophthora infestans T30-4	UniRef100_D0MX41	Casein kinase II subunit beta	Phytophthora infestans (strain T30-4)	PF01214.19, PF13719.7	39334
e_gw1.412.2.1	328.81	2.58422	1.36973	0.201688	6.79133	1.11105e-11	4.62807e-11	RAW41691.1	Catalase-peroxidase 2	Phytophthora cactorum	UniRef100_A0A329SYY7	Catalase-peroxidase 2	Phytophthora cactorum	PF00141.24	133312
estExt2_fgenesh1_pg.C_PHYCAscaffold_4120001	259.774	2.23770	1.16202	0.219373	5.297	1.17722e-07	2.87081e-07	RAW41691.1	Catalase-peroxidase 2	Phytophthora cactorum	UniRef100_A0A329SYY7	Catalase-peroxidase 2	Phytophthora cactorum	PF00141.24	537856
e_gw1.86.60.1	173.94	18.91635	4.24156	0.306809	13.8248	1.80677e-43	1.23803e-41	KAF4035973.1	Catalase-related immune-responsive	Phytophthora infestans	UniRef100_A0A0P1AKP4	Cytoplasmic catalase	Plasmopara halstedii	PF00199.20, PF06628.13	129612
e_gw1.19.660.1	1107.19	0.33863	-1.5622	0.234924	-6.64983	2.93429e-11	1.16404e-10	KAF4046151.1	Cation efflux family	Phytophthora infestans	UniRef100_A0A6A3N038	Uncharacterized protein	Phytophthora rubi	PF01545.22	110832
estExt2_Genewise1Plus.C_PHYCAscaffold_330327	979.435	0.34775	-1.52386	0.193242	-7.88576	3.12621e-15	1.95675e-14	POM59328.1	CCAAT-binding transcription factor	Phytophthora palmivora var. palmivora	UniRef100_A0A2P4X1A3	CCAAT-binding transcription factor	Phytophthora palmivora var. palmivora	PF02045.16, PF00294.25, PF12825.8, PF13013.7, PF17290.3, PF03153.14	549748
estExt2_Genewise1Plus.C_PHYCAscaffold_330274	739.866	3.63666	1.86262	0.239399	7.7804	7.22975e-15	4.37051e-14	XP_002896975.1	CCAAT-binding transcription factor, putative	Phytophthora infestans T30-4	UniRef100_D0NUY4	CCAAT-binding transcription factor, putative	Phytophthora infestans (strain T30-4)	PF02045.16, PF04534.13	549708
estExt2_fgenesh1_pg.C_PHYCAscaffold_2660001	518.722	2.32813	1.21917	0.242511	5.02729	4.9746e-07	1.11698e-06	POM58320.1	CCAAT-box-binding transcription factor	Phytophthora palmivora var. palmivora	UniRef100_A0A2P4WYE6	CCAAT-box-binding transcription factor	Phytophthora palmivora var. palmivora	PF03914.18, PF05764.14, PF02212.19	537835
e_gw1.15.782.1	88.7884	3.57985	1.8399	0.370689	4.96345	6.92523e-07	1.52508e-06	KAF4127707.1	CCT motif-containing protein	Phytophthora infestans	UniRef100_D0NRX1	Uncharacterized protein	Phytophthora infestans (strain T30-4)		108363
e_gw1.3.310.1	122.397	10.57452	3.40252	0.376215	9.04409	1.50915e-19	1.47124e-18	ABB22038.1	cell 12A endoglucanase	Phytophthora ramorum	UniRef100_Q30BY3	Cell 12A endoglucanase	Phytophthora ramorum	PF01670.17	98553
estExt2_Genewise1.C_PHYCAscaffold_120127	7362.74	0.09001	-3.47374	0.267892	-12.9669	1.88452e-38	8.907e-37	XP_002897518.1	cell 5A endo-1,4-betaglucanase, putative	Phytophthora infestans T30-4	UniRef100_D0NTR8	Cell 5A endo-1,4-betaglucanase, putative	Phytophthora infestans (strain T30-4)	PF00150.19, PF09372.11	563414
estExt2_fgenesh1_pm.C_PHYCAscaffold_860019	1021.18	0.25005	-1.99973	0.194141	-10.3004	7.01339e-25	1.1558e-23	OWZ21802.1	Cell differentiation protein rcd1	Phytophthora megakarya	UniRef100_A0A225WW35	Cell differentiation protein rcd1	Phytophthora megakarya	PF04078.14	530966
estExt2_Genewise1Plus.C_PHYCAscaffold_230058	2002.45	0.37256	-1.42446	0.220507	-6.45991	1.04765e-10	3.90611e-10	XP_024580340.1	cell division cycle protein 20	Plasmopara halstedii	UniRef100_A0A0N7L6D5	Cell division cycle protein 20	Plasmopara halstedii	PF00400.33, PF12894.8, PF16529.6, PF04762.13	546901
estExt2_Genewise1.C_PHYCAscaffold_490188	3686.71	0.37480	-1.41582	0.166843	-8.48594	2.13978e-17	1.6828e-16	XP_002909608.1	cell division protease ftsH	Phytophthora infestans T30-4	UniRef100_D0MSF3	Cell division protease ftsH	Phytophthora infestans (strain T30-4)	PF01434.19, PF00004.30, PF17862.2, PF13191.7, PF07728.15, PF05496.13, PF13401.7, PF06068.14, PF01695.18, PF13238.7, PF13521.7, PF13207.7, PF01078.22, PF13671.7, PF13173.7, PF02367.18, PF06745.14, PF00158.27, PF07724.15, PF12775.8, PF13481.7, PF05729.13, PF09848.10, PF01057.18	572720
e_gw1.27.387.1	146.424	3.86043	1.94876	0.27056	7.20269	5.90374e-13	2.86699e-12	POM73027.1	Cell division protein Kinase	Phytophthora palmivora var. palmivora	UniRef100_A0A2P4Y5F6	Cell division protein Kinase	Phytophthora palmivora var. palmivora	PF00134.24, PF03821.17, PF12554.9	115003
estExt2_Genewise1Plus.C_PHYCAscaffold_280307	734.883	0.17729	-2.49581	0.343964	-7.25602	3.98642e-13	1.97132e-12	XP_008913598.1	cell division topological specificity factor MinE	Phytophthora parasitica INRA-310	UniRef100_W2FVN1	Cell division topological specificity factor MinE	Phytophthora	PF03776.15, PF07910.14	548345
estExt2_Genewise1Plus.C_PHYCAscaffold_130565	88024.7	0.34470	-1.53659	0.286937	-5.35516	8.5483e-08	2.12868e-07	AFB20353.1	cellulose synthase 3	Phytophthora capsici	UniRef100_H6U2P7	Cellulose synthase 3	Phytophthora capsici	PF03552.15, PF13632.7, PF00535.27, PF13641.7, PF13506.7, PF12773.8, PF18912.1, PF17032.6, PF14803.7, PF13240.7	544070
gw1.28.275.1	58.7169	17.69298	4.14511	0.495347	8.36809	5.85621e-17	4.40708e-16	OWZ09130.1	CENPB protein Homeodomainlike	Phytophthora megakarya	UniRef100_A0A225VX48	CENPB protein Homeodomainlike	Phytophthora megakarya	PF03184.20, PF13358.7	62225
e_gw1.59.230.1	92.3837	5.38395	2.42867	0.480769	5.05163	4.3806e-07	9.88258e-07	OWY96640.1	CENPB protein Homeodomainlike, partial	Phytophthora megakarya	UniRef100_A0A225UU76	CENPB protein Homeodomainlike (Fragment)	Phytophthora megakarya	PF03184.20, PF03221.17, PF13358.7	125620
estExt2_Genewise1.C_PHYCAscaffold_410232	238.323	3.82875	1.93687	0.220262	8.7935	1.44967e-18	1.28869e-17	OWZ21543.1	CGMP-dependent protein kinase	Phytophthora megakarya	UniRef100_A0A225WV77	cGMP-dependent protein kinase	Phytophthora megakarya	PF00069.26, PF00027.30, PF07714.18, PF14531.7	571282
estExt2_Genewise1.C_PHYCAscaffold_220542	926.338	0.28160	-1.82828	0.171859	-10.6382	1.97847e-26	3.7086e-25	KUF98661.1	cGMP-gated cation channel alpha-1	Phytophthora nicotianae	UniRef100_W2JSW4	Grx4 family monothiol glutaredoxin	Phytophthora	PF00462.25, PF04908.16, PF13417.7	566845
e_gw1.25.511.1	15.6023	43.40443	5.43977	1.23709	4.39724	1.09638e-05	2.08267e-05	2LC2_A	Chain A, AVR3a4	Phytophthora capsici	UniRef100_G1K3N3	AVR3a4	Phytophthora capsici	PF16810.6, PF17660.2	114125
estExt2_Genewise1Plus.C_PHYCAscaffold_60201	21711.5	0.32447	-1.62385	0.286496	-5.66798	1.44494e-08	4.0196e-08	POM74099.1	Chaperone dnaK	Phytophthora palmivora var. palmivora	UniRef100_A0A2P4Y8U5	Chaperone dnaK	Phytophthora palmivora var. palmivora	PF00012.21, PF06723.14, PF14450.7, PF02782.17, PF13830.7	541134
e_gw1.58.42.1	3022.76	0.19038	-2.39308	0.154963	-15.4429	8.41799e-54	1.1373e-51	KUF83561.1	Charged multivesicular body protein 5	Phytophthora nicotianae	UniRef100_A0A0W8CHM8	Charged multivesicular body protein 5	Phytophthora	PF03357.22, PF14171.7, PF01920.21, PF05531.13, PF01923.19, PF16326.6, PF13010.7, PF11068.9, PF07889.13, PF00038.22, PF07061.12	125506
e_gw1.10.521.1	3298.93	0.21508	-2.21704	0.356351	-6.22152	4.92369e-10	1.6709e-09	OWZ08136.1	Chloroperoxidase	Phytophthora megakarya	UniRef100_A0A225VRP9	Chloroperoxidase	Phytophthora megakarya	PF01328.18	104801
e_gw1.12.293.1	42.1202	23.36507	4.54628	0.615231	7.38956	1.4732e-13	7.68864e-13	KAF1785373.1	Chloroperoxidase	Phytophthora cactorum	UniRef100_A0A6A5J2P5	Chloroperoxidase	Phytophthora cactorum	PF01328.18	106688
e_gw1.25.346.1	54.9468	86.75146	6.43882	0.903613	7.12564	1.036e-12	4.89331e-12	POM67182.1	Chloroperoxidase	Phytophthora palmivora var. palmivora	UniRef100_A0A2P4XNQ2	Chloroperoxidase	Phytophthora palmivora var. palmivora	PF01328.18	113839
e_gw1.8.183.1	273.33	3.20312	1.67948	0.266265	6.30754	2.83497e-10	9.94843e-10	OWZ02438.1	Choline dehydrogenase	Phytophthora megakarya	UniRef100_A0A225VC35	Choline dehydrogenase	Phytophthora megakarya	PF00732.20, PF05199.14, PF00890.25, PF05834.13, PF07992.15, PF01266.25, PF13450.7, PF12831.8, PF00070.28, PF03486.15, PF02254.19	103860
gw1.33.46.1	1220.98	0.15579	-2.68229	0.205646	-13.0433	6.94222e-39	3.38162e-37	KAF1776622.1	Chorismate mutase, type II	Phytophthora cactorum	UniRef100_A0A6A5IDC6	Chorismate mutase	Phytophthora cactorum		37968
e_gw1.22.37.1	3731.03	0.13320	-2.90834	0.222401	-13.077	4.45415e-39	2.19958e-37	KAF1794201.1	Chorismate synthase, conserved site	Phytophthora cactorum	UniRef100_H3G8E2	Chorismate synthase	Phytophthora ramorum	PF01264.22	112512
e_gw1.21.233.1	97.5733	10.39643	3.37802	0.461811	7.31472	2.57926e-13	1.30522e-12	KUF96869.1	Chromatin structure-remodeling complex protein BSH	Phytophthora nicotianae	UniRef100_A0A0W8DL00	Chromatin structure-remodeling complex protein BSH	Phytophthora nicotianae	PF04513.13, PF12718.8, PF06160.13, PF12128.9, PF04740.13, PF07851.14, PF03148.15, PF08702.11, PF09969.10, PF07889.13, PF09487.11, PF16526.6, PF04102.13, PF05400.14, PF06009.13, PF09769.10, PF06657.14, PF08317.12, PF18977.1, PF06785.12, PF11945.9, PF08700.12, PF08181.12, PF03799.16, PF07400.12, PF01935.18, PF14362.7, PF05377.12, PF11629.9, PF10147.10, PF02601.16, PF05791.12, PF06818.16, PF04003.13…	112024
e_gw1.20.617.1	67.0936	77.91481	6.28383	0.740939	8.48089	2.23474e-17	1.75267e-16	KAF4131921.1	Chromo (CHRromatin Organization MOdifier) domain	Phytophthora infestans	UniRef100_A0A2P4WXA7	RNA-directed DNA polymerase	Phytophthora palmivora var. palmivora	PF00385.25	111537
e_gw1.1.1689.1	9.45402	133.10242	7.05639	1.61122	4.37955	1.18926e-05	2.24897e-05	WP_167568054.1	chromo domain-containing protein, partial	Aeromonas veronii	UniRef100_V9E2W8	Chromo domain-containing protein	Phytophthora parasitica P1569	PF00385.25	96037
e_gw1.22.576.1	4.72328	70.72850	6.14422	1.87773	3.27215	0.00106732	0.00161457	WP_167568054.1	chromo domain-containing protein, partial	Aeromonas veronii	UniRef100_V9E2W8	Chromo domain-containing protein	Phytophthora parasitica P1569	PF00385.25	112497
gw1.16.166.1	7.54435	112.65873	6.81582	1.71363	3.9774	6.96723e-05	0.000120113	WP_167568054.1	chromo domain-containing protein, partial	Aeromonas veronii	UniRef100_V9E2W8	Chromo domain-containing protein	Phytophthora parasitica P1569	PF00385.25	62652
gw1.20.666.1	6.37969	94.16825	6.55717	1.75477	3.73677	0.000186399	0.000306477	WP_167568054.1	chromo domain-containing protein, partial	Aeromonas veronii	UniRef100_V9E2W8	Chromo domain-containing protein	Phytophthora parasitica P1569	PF00385.25	82310
gw1.21.586.1	4.20326	66.43516	6.05388	1.8881	3.20632	0.00134442	0.00201165	WP_167568054.1	chromo domain-containing protein, partial	Aeromonas veronii	UniRef100_V9E2W8	Chromo domain-containing protein	Phytophthora parasitica P1569	PF00385.25	72437
gw1.21.587.1	3.37016	53.37991	5.73822	2.0013	2.86725	0.00414059	0.00587451	WP_167568054.1	chromo domain-containing protein, partial	Aeromonas veronii	UniRef100_V9E2W8	Chromo domain-containing protein	Phytophthora parasitica P1569	PF00385.25	72440
gw1.21.588.1	5.46163	26.16375	4.7095	1.76976	2.6611	0.00778862	0.0107468	WP_167568054.1	chromo domain-containing protein, partial	Aeromonas veronii	UniRef100_V9E2W8	Chromo domain-containing protein	Phytophthora parasitica P1569	PF00385.25	72441
gw1.21.589.1	7.78117	123.14777	6.94425	1.67741	4.13987	3.47504e-05	6.19675e-05	WP_167568054.1	chromo domain-containing protein, partial	Aeromonas veronii	UniRef100_V9E2W8	Chromo domain-containing protein	Phytophthora parasitica P1569	PF00385.25, PF08447.13	72442
gw1.22.577.1	14.6254	231.58258	7.85538	1.5764	4.98311	6.25709e-07	1.38605e-06	WP_167568054.1	chromo domain-containing protein, partial	Aeromonas veronii	UniRef100_V9E2W8	Chromo domain-containing protein	Phytophthora parasitica P1569	PF00385.25	62655
gw1.30.499.1	7.75991	12.53645	3.64806	1.20715	3.02203	0.00251085	0.00364093	WP_167568054.1	chromo domain-containing protein, partial	Aeromonas veronii	UniRef100_V9E2W8	Chromo domain-containing protein	Phytophthora parasitica P1569	PF00385.25	72436
gw1.32.423.1	2.49719	39.44950	5.30193	2.2212	2.38697	0.0169878	0.0225386	WP_167568054.1	chromo domain-containing protein, partial	Aeromonas veronii	UniRef100_V9E2W8	Chromo domain-containing protein	Phytophthora parasitica P1569	PF00385.25	72438
gw1.35.396.1	8.32298	46.77590	5.54769	1.6202	3.42407	0.0006169	0.000961016	WP_167568054.1	chromo domain-containing protein, partial	Aeromonas veronii	UniRef100_V9E2W8	Chromo domain-containing protein	Phytophthora parasitica P1569	PF00385.25	62650
gw1.44.377.1	4.09938	64.77020	6.01726	1.90327	3.16154	0.00156937	0.00233095	WP_167568054.1	chromo domain-containing protein, partial	Aeromonas veronii	UniRef100_V9E2W8	Chromo domain-containing protein	Phytophthora parasitica P1569	PF00385.25	62654
gw1.5.1258.1	21.5781	124.66259	6.96188	1.49105	4.66912	3.025e-06	6.13611e-06	WP_167568054.1	chromo domain-containing protein, partial	Aeromonas veronii	UniRef100_V9E2W8	Chromo domain-containing protein	Phytophthora parasitica P1569	PF00385.25	82312
gw1.12.11.1	294.424	15.04600	3.91131	0.367615	10.6397	1.94766e-26	3.66307e-25	KAE8982284.1	Cilia- and flagella-associated protein 58	Phytophthora rubi	UniRef100_A0A6A3IQ66	Cilia-and flagella-associated protein 58	Phytophthora rubi		34385
e_gw1.13.573.1	101.751	2.32006	1.21416	0.295356	4.11083	3.94243e-05	6.98237e-05	KUF83656.1	Cinnamyl alcohol dehydrogenase 2	Phytophthora nicotianae	UniRef100_H3GA14	PKS_ER domain-containing protein	Phytophthora ramorum	PF08240.13, PF00107.27, PF13602.7, PF02826.20, PF01262.22	107479
estExt2_fgenesh1_pg.C_PHYCAscaffold_510014	14809.1	0.40774	-1.29428	0.268987	-4.81167	1.49676e-06	3.16572e-06	XP_008914460.1	CK1/CK1/CK1-D protein kinase	Phytophthora parasitica INRA-310	UniRef100_W2MA73	CK1/CK1/CK1-D protein kinase	Phytophthora	PF00069.26, PF07714.18, PF17667.2, PF05445.12, PF01636.24	536331
estExt2_Genewise1Plus.C_PHYCAscaffold_240229	1445.45	0.46946	-1.09092	0.24802	-4.39851	1.08998e-05	2.07105e-05	KAF4141266.1	Class-II DAHP synthetase family	Phytophthora infestans	UniRef100_A0A329SJX3	Phospho-2-dehydro-3-deoxyheptonate aldolase	Phytophthora cactorum	PF01474.17	547298
estExt2_Genewise1.C_PHYCAscaffold_80628	14126.6	0.30627	-1.7071	0.276429	-6.17554	6.59368e-10	2.19549e-09	RAW41526.1	Clathrin heavy chain 1	Phytophthora cactorum	UniRef100_A0A329T081	Clathrin heavy chain	Phytophthora cactorum	PF00637.21, PF13838.7, PF01394.21, PF09268.11, PF00515.29, PF13428.7, PF07719.18, PF04053.15, PF12895.8, PF13176.7, PF14559.7, PF13424.7	562095
estExt2_Genewise1Plus.C_PHYCAscaffold_51078	45.8505	7.66753	2.93876	0.488505	6.01582	1.78976e-09	5.60244e-09	XP_002905279.1	cleavage induced hypothetical protein	Phytophthora infestans T30-4	UniRef100_D0N7W2	Uncharacterized protein	Phytophthora infestans (strain T30-4)	PF07174.12, PF01080.18, PF15304.7	541046
e_gw1.20.170.1	56.9157	109.99998	6.78136	0.912989	7.42765	1.10546e-13	5.8526e-13	XP_002898643.1	Cleavage induced predicted protein	Phytophthora infestans T30-4	UniRef100_D0NR22	Cleavage induced predicted protein	Phytophthora infestans (strain T30-4)		111641
e_gw1.71.101.1	75.8996	28.29712	4.82258	0.613152	7.86524	3.68405e-15	2.28692e-14	OWZ04391.1	Cleavage induced protein	Phytophthora megakarya	UniRef100_A0A225VFP8	Cleavage induced protein	Phytophthora megakarya		127771
estExt2_Genewise1Plus.C_PHYCAscaffold_500197	122.354	100.65392	6.65326	0.616467	10.7926	3.7325e-27	7.44472e-26	OWZ06578.1	Cleavage induced protein	Phytophthora megakarya	UniRef100_A0A225VNV1	Cleavage induced protein	Phytophthora megakarya		552953
e_gw1.95.69.1	4657.36	0.33162	-1.59239	0.206743	-7.70227	1.33665e-14	7.84516e-14	OWZ21140.1	CMGC/CK2 protein kinase	Phytophthora megakarya	UniRef100_A0A225WWD1	CMGC/CK2 protein kinase	Phytophthora megakarya	PF00069.26, PF07714.18, PF01636.24, PF17667.2, PF06293.15, PF09601.11, PF01633.21, PF01163.23	130569
estExt2_Genewise1Plus.C_PHYCAscaffold_290110	198.804	5.73259	2.51919	0.334915	7.52186	5.40023e-14	2.95526e-13	KAF1794340.1	CO dehydrogenase flavoprotein-like, FAD-binding, subdomain 2	Phytophthora cactorum	UniRef100_A0A6A5JS60	CO dehydrogenase flavoprotein-like, FAD-binding, subdomain 2	Phytophthora cactorum	PF01565.24, PF08031.13	548510
estExt2_fgenesh1_pm.C_PHYCAscaffold_40150	8081.49	0.25198	-1.9886	0.212661	-9.35107	8.67642e-21	9.67718e-20	KAE8910330.1	Coatomer subunit gamma-2	Phytophthora fragariae	UniRef100_A0A6A3JVR1	Coatomer subunit gamma	Phytophthora	PF01602.21, PF08752.11, PF16381.6, PF13646.7, PF12717.8, PF08713.12, PF02985.23, PF18456.2, PF09920.10, PF03130.17, PF12755.8	525609
gw1.8.137.1	149.883	8.62353	3.10828	0.445882	6.97108	3.14522e-12	1.40582e-11	KAF1775598.1	CoA-transferase family III domain	Phytophthora cactorum	UniRef100_W2LCV6	Uncharacterized protein	Phytophthora parasitica	PF02515.18	42063
estExt2_Genewise1Plus.C_PHYCAscaffold_570171	503.9	4.01864	2.00671	0.169491	11.8396	2.43539e-32	7.43651e-31	OWZ07289.1	Coiled-coil domain-containing hypothatical protein	Phytophthora megakarya	UniRef100_A0A225VQI5	Coiled-coil domain-containing hypothatical protein	Phytophthora megakarya	PF04502.14, PF10166.10, PF06467.15	553918
e_gw1.20.694.1	256.31	0.35210	-1.50596	0.209777	-7.17886	7.02962e-13	3.37936e-12	KAF1772670.1	Complex 1 LYR protein	Phytophthora cactorum	UniRef100_W2HF68	Uncharacterized protein	Phytophthora parasitica	PF05347.16, PF13232.7, PF01843.20	111465
estExt2_Genewise1.C_PHYCAscaffold_130415	1407.5	0.21802	-2.19748	0.251732	-8.72941	2.55996e-18	2.21384e-17	KAF4141514.1	Conserved hypothetical ATP binding protein	Phytophthora infestans	UniRef100_D0NWP2	GPN-loop GTPase	Phytophthora infestans (strain T30-4)	PF03029.18, PF00009.28, PF02421.19, PF02492.20, PF01926.24, PF03308.17, PF03266.16, PF16575.6, PF01656.24, PF13614.7, PF13238.7	563954
e_gw1.25.317.1	25.9155	403.37169	8.65597	1.52894	5.66143	1.50117e-08	4.16471e-08	XP_002895060.1	conserved hypothetical protein	Phytophthora infestans T30-4	UniRef100_D0P3R3	4a-hydroxytetrahydrobiopterin dehydratase	Phytophthora infestans (strain T30-4)	PF13837.7	113904
estExt2_fgenesh1_pm.C_PHYCAscaffold_80017	996.484	0.38077	-1.393	0.189214	-7.36205	1.81105e-13	9.33623e-13	XP_002908407.1	conserved hypothetical protein	Phytophthora infestans T30-4	UniRef100_D0MU43	AAA domain-containing protein	Phytophthora infestans (strain T30-4)	PF06309.12, PF13401.7, PF07728.15, PF07724.15, PF07693.15, PF13191.7, PF13173.7, PF04851.16, PF00004.30, PF00910.23, PF13245.7, PF01637.19, PF05496.13, PF13604.7, PF02562.17, PF13238.7, PF13476.7, PF00437.21, PF06414.13, PF12774.8, PF03266.16, PF04999.14, PF13177.7	526172
estExt2_fgenesh1_pm.C_PHYCAscaffold_650046	4477.54	0.33674	-1.57028	0.447194	-3.51142	0.00044572	0.00070571	XP_002909086.1	conserved hypothetical protein	Phytophthora infestans T30-4	UniRef100_D0MQY1	ACB domain-containing protein	Phytophthora infestans (strain T30-4)	PF00887.20	530474
estExt2_Genewise1.C_PHYCAscaffold_370356	255.796	3.53831	1.82306	0.280716	6.49432	8.34066e-11	3.14996e-10	XP_002895457.1	conserved hypothetical protein	Phytophthora infestans T30-4	UniRef100_A0A2P4YLQ4	AGC protein Kinase	Phytophthora palmivora var. palmivora		570547
e_gw1.21.542.1	1256.31	0.24621	-2.02202	0.248469	-8.13792	4.0213e-16	2.78074e-15	XP_002998256.1	conserved hypothetical protein	Phytophthora infestans T30-4	UniRef100_D0N6B1	BBE domain-containing protein	Phytophthora infestans (strain T30-4)	PF15842.6, PF05279.12	112136
e_gw1.31.159.1	811.301	0.43129	-1.21327	0.238556	-5.0859	3.65889e-07	8.36108e-07	XP_002998256.1	conserved hypothetical protein	Phytophthora infestans T30-4	UniRef100_D0N6B1	BBE domain-containing protein	Phytophthora infestans (strain T30-4)		116857
estExt2_Genewise1Plus.C_PHYCAscaffold_680052	727.334	0.32276	-1.63147	0.299018	-5.45609	4.8674e-08	1.25325e-07	XP_002998498.1	conserved hypothetical protein	Phytophthora infestans T30-4	UniRef100_D0N4P3	C2 domain-containing protein	Phytophthora infestans (strain T30-4)	PF00168.31	555072
estExt2_Genewise1Plus.C_PHYCAscaffold_80591	275.968	3.46585	1.79321	0.27524	6.51507	7.2656e-11	2.7651e-10	XP_002908609.1	conserved hypothetical protein	Phytophthora infestans T30-4	UniRef100_D0MUP5	C2 NT-type domain-containing protein	Phytophthora infestans (strain T30-4)	PF14739.7, PF14662.7, PF06156.14, PF10473.10, PF08614.12, PF02183.19, PF05137.14, PF02680.15, PF05266.15	542159
estExt2_Genewise1Plus.C_PHYCAscaffold_180211	280.99	6.96913	2.80098	0.205297	13.6436	2.20505e-42	1.36114e-40	XP_002897429.1	conserved hypothetical protein	Phytophthora infestans T30-4	UniRef100_D0NU48	C3H1-type domain-containing protein	Phytophthora infestans (strain T30-4)	PF17719.2	545541
estExt2_Genewise1Plus.C_PHYCAscaffold_190142	250.145	3.65937	1.8716	0.236772	7.90465	2.68686e-15	1.69136e-14	XP_002897429.1	conserved hypothetical protein	Phytophthora infestans T30-4	UniRef100_D0NU48	C3H1-type domain-containing protein	Phytophthora infestans (strain T30-4)	PF17719.2	545803
estExt2_Genewise1Plus.C_PHYCAscaffold_280153	30.3152	10.86304	3.44136	0.680738	5.05533	4.29647e-07	9.70654e-07	XP_002897429.1	conserved hypothetical protein	Phytophthora infestans T30-4	UniRef100_D0NU48	C3H1-type domain-containing protein	Phytophthora infestans (strain T30-4)		548264
e_gw1.1.1407.1	222.695	72.48932	6.1797	0.453889	13.615	3.26186e-42	1.97937e-40	XP_002907220.1	conserved hypothetical protein	Phytophthora infestans T30-4	UniRef100_D0MVX1	Calmodulin	Phytophthora infestans (strain T30-4)	PF13405.7, PF00036.33, PF13499.7, PF13202.7	96894
e_gw1.33.342.1	188.371	6.50142	2.70076	0.333008	8.11018	5.05448e-16	3.45185e-15	XP_002896992.1	conserved hypothetical protein	Phytophthora infestans T30-4	UniRef100_D0NV01	Calmodulin	Phytophthora infestans (strain T30-4)	PF13499.7, PF00036.33, PF13405.7, PF13833.7, PF13202.7, PF12763.8, PF10591.10, PF00404.19, PF14658.7, PF05042.14	117348
gw1.85.144.1	14.2438	3.06785	1.61723	0.65368	2.47403	0.0133597	0.0179361	XP_002903535.1	conserved hypothetical protein	Phytophthora infestans T30-4	UniRef100_D0NB82	Calmodulin	Phytophthora infestans (strain T30-4)	PF00036.33, PF13202.7, PF13499.7, PF13405.7, PF13833.7, PF10591.10, PF17959.2, PF14658.7, PF12763.8, PF07166.12, PF09179.12	82342
e_gw1.2.391.1	142.439	13.96095	3.80333	0.347853	10.9337	7.95284e-28	1.69483e-26	XP_002909900.1	conserved hypothetical protein	Phytophthora infestans T30-4	UniRef100_D0RM30	CCHC-type domain-containing protein	Phytophthora infestans (strain T30-4)	PF00098.24	97444
e_gw1.49.352.1	65.0865	1029.34501	10.0075	1.48929	6.71963	1.82186e-11	7.41216e-11	XP_002998504.1	conserved hypothetical protein	Phytophthora infestans T30-4	UniRef100_D0N4P9	CCHC-type domain-containing protein	Phytophthora infestans (strain T30-4)	PF03732.18, PF03705.16	123008
e_gw1.9.927.1	29.3118	28.02960	4.80888	0.781649	6.15222	7.64039e-10	2.51999e-09	XP_002998504.1	conserved hypothetical protein	Phytophthora infestans T30-4	UniRef100_D0N4P9	CCHC-type domain-containing protein	Phytophthora infestans (strain T30-4)	PF03732.18, PF00098.24	104678
estExt2_fgenesh1_pg.C_PHYCAscaffold_330006	118.021	27.84246	4.79921	0.418811	11.4591	2.1161e-30	5.53005e-29	XP_002907922.1	conserved hypothetical protein	Phytophthora infestans T30-4	UniRef100_D0MV09	Cilia- and flagella-associated protein 36	Phytophthora infestans (strain T30-4)	PF11527.9, PF17619.3	535193
estExt2_Genewise1Plus.C_PHYCAscaffold_480343	675.755	0.42496	-1.2346	0.141615	-8.71803	2.83091e-18	2.43932e-17	XP_002897409.1	conserved hypothetical protein	Phytophthora infestans T30-4	UniRef100_D0NU28	Cir_N domain-containing protein	Phytophthora infestans (strain T30-4)	PF10197.10, PF02733.18	552634
estExt2_fgenesh1_pm.C_PHYCAscaffold_30178	40.8411	20.66495	4.36911	0.605198	7.21931	5.22517e-13	2.55392e-12	XP_002898927.1	conserved hypothetical protein	Phytophthora infestans T30-4	UniRef100_D0NPX3	Coatomer subunit zeta	Phytophthora infestans (strain T30-4)	PF01217.21, PF02399.16	525407
estExt2_Genewise1Plus.C_PHYCAscaffold_110141	414.952	2.27382	1.18512	0.214347	5.52896	3.22138e-08	8.53691e-08	XP_002902841.1	conserved hypothetical protein	Phytophthora infestans T30-4	UniRef100_D0ND54	CULT domain-containing protein	Phytophthora infestans (strain T30-4)	PF03226.15, PF02190.17	543102
e_gw1.3.886.1	283.153	4.65968	2.22023	0.292763	7.58373	3.35764e-14	1.87355e-13	XP_002906538.1	conserved hypothetical protein	Phytophthora infestans T30-4	UniRef100_D0MXP1	DDE Tnp4 domain-containing protein	Phytophthora infestans (strain T30-4)	PF13359.7, PF01609.22	99447
e_gw1.6.562.1	62.0344	11.72350	3.55133	0.458074	7.75274	8.99293e-15	5.37063e-14	XP_002999239.1	conserved hypothetical protein	Phytophthora infestans T30-4	UniRef100_D0N393	DDE Tnp4 domain-containing protein	Phytophthora infestans (strain T30-4)	PF13359.7, PF01609.22	102397
e_gw1.63.88.1	136.796	2135.78918	11.0606	3.11519	3.55052	0.000384468	0.000612592	XP_002899790.1	conserved hypothetical protein	Phytophthora infestans T30-4	UniRef100_D0NMC3	DDE Tnp4 domain-containing protein	Phytophthora infestans (strain T30-4)	PF13359.7, PF04545.17	126503
e_gw1.74.235.1	14.2514	42.06726	5.39463	1.2087	4.46317	8.07574e-06	1.5574e-05	XP_002906775.1	conserved hypothetical protein	Phytophthora infestans T30-4	UniRef100_D0MYC8	DDE Tnp4 domain-containing protein	Phytophthora infestans (strain T30-4)	PF02758.17	128244
gw1.11.267.1	12.9337	5.76631	2.52765	0.742044	3.40633	0.000658417	0.00102136	XP_002998582.1	conserved hypothetical protein	Phytophthora infestans T30-4	UniRef100_D0N4X7	DDE Tnp4 domain-containing protein	Phytophthora infestans (strain T30-4)		60357
gw1.303.6.1	27.0452	428.26553	8.74236	1.52427	5.73545	9.72561e-09	2.76405e-08	XP_002899790.1	conserved hypothetical protein	Phytophthora infestans T30-4	UniRef100_D0NMC3	DDE Tnp4 domain-containing protein	Phytophthora infestans (strain T30-4)	PF13359.7, PF01609.22, PF02177.17	51112
gw1.7.337.1	29.5422	172.88439	7.43366	1.46177	5.08538	3.66897e-07	8.38279e-07	XP_002906775.1	conserved hypothetical protein	Phytophthora infestans T30-4	UniRef100_D0MYC8	DDE Tnp4 domain-containing protein	Phytophthora infestans (strain T30-4)		67598
e_gw1.22.600.1	20.9799	6.63310	2.72968	0.618181	4.41567	1.00698e-05	1.91947e-05	XP_002901727.1	conserved hypothetical protein	Phytophthora infestans T30-4	UniRef100_D0NFR6	DDE_3 domain-containing protein	Phytophthora infestans (strain T30-4)	PF13358.7	112346
e_gw1.5.1032.1	21.006	22.39998	4.48543	0.823725	5.4453	5.17189e-08	1.32499e-07	XP_002909899.1	conserved hypothetical protein	Phytophthora infestans T30-4	UniRef100_D0RM31	DDE_3 domain-containing protein	Phytophthora infestans (strain T30-4)	PF13358.7	100584
e_gw1.6.945.1	38.998	25.40765	4.66719	0.74986	6.22409	4.84367e-10	1.64531e-09	XP_002896509.1	conserved hypothetical protein	Phytophthora infestans T30-4	UniRef100_D0NWJ4	DDE_3 domain-containing protein	Phytophthora infestans (strain T30-4)	PF13358.7	102009
e_gw1.67.200.1	36.2134	572.01524	9.15991	1.53554	5.96525	2.44256e-09	7.51125e-09	XP_002896509.1	conserved hypothetical protein	Phytophthora infestans T30-4	UniRef100_D0NWJ4	DDE_3 domain-containing protein	Phytophthora infestans (strain T30-4)		127242
gw1.66.231.1	20.2094	108.84000	6.76607	1.48691	4.55042	5.35385e-06	1.05175e-05	XP_002903894.1	conserved hypothetical protein	Phytophthora infestans T30-4	UniRef100_D0NAU1	DDE_3 domain-containing protein	Phytophthora infestans (strain T30-4)	PF13358.7, PF03958.18	61485
e_gw1.28.521.1	37.587	217.44940	7.76454	1.49175	5.20498	1.94019e-07	4.60177e-07	XP_002908558.1	conserved hypothetical protein	Phytophthora infestans T30-4	UniRef100_D0MUJ4	DDE_Tnp_1_7 domain-containing protein	Phytophthora infestans (strain T30-4)	PF13843.7	115375
gw1.97.47.1	49.829	16.54775	4.04856	1.46315	2.76701	0.00565729	0.00792353	XP_002898667.1	conserved hypothetical protein	Phytophthora infestans T30-4	UniRef100_D0NQ60	DDE_Tnp_1_7 domain-containing protein	Phytophthora infestans (strain T30-4)	PF13843.7, PF18571.2, PF06140.14	46245
e_gw1.2.1310.1	9.17417	141.32464	7.14287	1.63566	4.36696	1.2599e-05	2.37596e-05	XP_002898378.1	conserved hypothetical protein	Phytophthora infestans T30-4	UniRef100_D0NR79	DDE-1 domain-containing protein	Phytophthora infestans (strain T30-4)	PF03184.20	98477
e_gw1.25.622.1	20.4082	58.28542	5.86506	1.1759	4.98774	6.10911e-07	1.35599e-06	XP_002900391.1	conserved hypothetical protein	Phytophthora infestans T30-4	UniRef100_D0NKP8	DDE-1 domain-containing protein	Phytophthora infestans (strain T30-4)		114117
e_gw1.99.68.1	21.5357	340.52232	8.41161	1.54337	5.45014	5.03297e-08	1.29286e-07	XP_002900391.1	conserved hypothetical protein	Phytophthora infestans T30-4	UniRef100_D0NKP8	DDE-1 domain-containing protein	Phytophthora infestans (strain T30-4)		130945
estExt2_Genewise1Plus.C_PHYCAscaffold_30189	1414.75	0.40038	-1.32056	0.132991	-9.92971	3.09146e-23	4.33198e-22	XP_002904849.1	conserved hypothetical protein	Phytophthora infestans T30-4	UniRef100_D0N6N2	DEK_C domain-containing protein	Phytophthora infestans (strain T30-4)	PF08766.12, PF09073.11, PF11698.9, PF09507.11	539276
e_gw1.6.830.1	183.047	4.15127	2.05355	0.271597	7.56103	3.99891e-14	2.20943e-13	XP_002998595.1	conserved hypothetical protein	Phytophthora infestans T30-4	UniRef100_D0N4Z0	Dimer_Tnp_hAT domain-containing protein	Phytophthora infestans (strain T30-4)	PF05699.15	101772
gw1.136.19.1	2.78888	44.01192	5.45982	2.15356	2.53526	0.0112365	0.0152183	XP_002997247.1	conserved hypothetical protein	Phytophthora infestans T30-4	UniRef100_D0NZH8	Dimer_Tnp_hAT domain-containing protein	Phytophthora infestans (strain T30-4)		52885
gw1.41.442.1	19.4034	19.18159	4.26165	0.876157	4.86402	1.15023e-06	2.46557e-06	XP_002894753.1	conserved hypothetical protein	Phytophthora infestans T30-4	UniRef100_D0P4M1	DUF4219 domain-containing protein	Phytophthora infestans (strain T30-4)	PF14223.7, PF13961.7, PF14244.7	61498
estExt2_fgenesh1_pm.C_PHYCAscaffold_40002	3637.52	0.32335	-1.62884	0.182397	-8.93022	4.25173e-19	3.97708e-18	XP_002906863.1	conserved hypothetical protein	Phytophthora infestans T30-4	UniRef100_D0MYL6	E3 ubiquitin protein ligase	Phytophthora infestans (strain T30-4)	PF13920.7, PF13923.7, PF00097.26, PF14447.7, PF14634.7, PF13639.7, PF14835.7, PF12678.8, PF13445.7, PF14569.7, PF14570.7, PF12861.8, PF17959.2, PF15227.7, PF17121.6, PF11789.9, PF08792.11, PF16685.6	525476
e_gw1.23.460.1	54.6145	22.70642	4.50503	0.62066	7.25845	3.91546e-13	1.93958e-12	XP_002908126.1	conserved hypothetical protein	Phytophthora infestans T30-4	UniRef100_H3H3R4	Endonuclease	Phytophthora ramorum	PF00098.24, PF03732.18, PF16588.6, PF14392.7, PF10122.10	113058
e_gw1.16.251.1	97.579	12.30847	3.62158	0.459074	7.88887	3.04929e-15	1.91111e-14	XP_002898949.1	conserved hypothetical protein	Phytophthora infestans T30-4	UniRef100_D0NPZ5	FYVE-type domain-containing protein	Phytophthora infestans (strain T30-4)	PF01363.22, PF02318.17, PF13445.7, PF14634.7, PF14447.7, PF13923.7, PF15227.7	108945
e_gw1.27.268.1	871.631	0.36182	-1.46668	0.258652	-5.67047	1.4241e-08	3.96935e-08	XP_002906345.1	conserved hypothetical protein	Phytophthora infestans T30-4	UniRef100_D0MZT3	GHMP_kinases_N domain-containing protein	Phytophthora infestans (strain T30-4)	PF00288.27, PF12021.9	115054
estExt2_Genewise1.C_PHYCAscaffold_200388	1077.08	0.21546	-2.21453	0.362651	-6.1065	1.01836e-09	3.30928e-09	XP_002900028.1	conserved hypothetical protein	Phytophthora infestans T30-4	UniRef100_D0NLV8	Glutaredoxin domain-containing protein	Phytophthora infestans (strain T30-4)	PF00462.25, PF13728.7, PF05768.15, PF01323.21, PF13417.7, PF13409.7, PF13098.7	566253
gw1.4.560.1	160.03	4.62195	2.2085	0.351518	6.28275	3.3264e-10	1.15653e-09	XP_002998012.1	conserved hypothetical protein	Phytophthora infestans T30-4	UniRef100_D0N5L7	Glycos_transf_1 domain-containing protein	Phytophthora infestans (strain T30-4)	PF00534.21, PF13692.7	75844
e_gw1.37.303.1	871.667	0.17921	-2.48025	0.359658	-6.89612	5.34427e-12	2.31574e-11	XP_002909319.1	conserved hypothetical protein	Phytophthora infestans T30-4	UniRef100_D0MRL4	HEAT repeat-containing protein 1	Phytophthora infestans (strain T30-4)	PF12460.9, PF19013.1, PF11260.9, PF03503.14	119002
e_gw1.20.439.1	34.1573	98.71817	6.62524	1.13178	5.85384	4.80359e-09	1.4228e-08	XP_002908188.1	conserved hypothetical protein	Phytophthora infestans T30-4	UniRef100_D0MTH4	HTH CENPB-type domain-containing protein	Phytophthora infestans (strain T30-4)	PF01527.21, PF04218.14	111649
e_gw1.25.434.1	40.1709	632.83155	9.30568	1.50117	6.19896	5.68387e-10	1.91122e-09	XP_002903446.1	conserved hypothetical protein	Phytophthora infestans T30-4	UniRef100_D0NBR7	HTH CENPB-type domain-containing protein	Phytophthora infestans (strain T30-4)	PF03221.17, PF09607.11	113933
e_gw1.25.475.1	14.4816	229.01565	7.8393	1.5794	4.96346	6.9248e-07	1.52508e-06	XP_002903446.1	conserved hypothetical protein	Phytophthora infestans T30-4	UniRef100_D0NBR7	HTH CENPB-type domain-containing protein	Phytophthora infestans (strain T30-4)	PF05738.14, PF02338.20	113870
e_gw1.388.3.1	29.9893	453.48213	8.8249	1.51451	5.82689	5.64682e-09	1.65577e-08	XP_002900991.1	conserved hypothetical protein	Phytophthora infestans T30-4	UniRef100_D0NIP7	HTH CENPB-type domain-containing protein	Phytophthora infestans (strain T30-4)	PF03221.17	133250
e_gw1.6.581.1	19.3437	295.42157	8.20663	1.54213	5.32161	1.02855e-07	2.53176e-07	XP_002903446.1	conserved hypothetical protein	Phytophthora infestans T30-4	UniRef100_D0NBR7	HTH CENPB-type domain-containing protein	Phytophthora infestans (strain T30-4)	PF02338.20	102161
e_gw1.8.334.1	12.9063	9.79768	3.29244	0.908228	3.62512	0.000288823	0.000465635	XP_002903446.1	conserved hypothetical protein	Phytophthora infestans T30-4	UniRef100_D0NBR7	HTH CENPB-type domain-containing protein	Phytophthora infestans (strain T30-4)	PF02338.20	103367
estExt2_Genewise1.C_PHYCAscaffold_40468	1000.42	0.46206	-1.11385	0.28336	-3.93086	8.46429e-05	0.000144306	XP_002906605.1	conserved hypothetical protein	Phytophthora infestans T30-4	UniRef100_D0MXV8	Ion_trans domain-containing protein	Phytophthora infestans (strain T30-4)	PF00520.32	560074
estExt2_Genewise1.C_PHYCAscaffold_470361	790.269	0.26725	-1.90372	0.233084	-8.16753	3.14769e-16	2.20539e-15	XP_002895783.1	conserved hypothetical protein	Phytophthora infestans T30-4	UniRef100_D0P1Q5	IU_nuc_hydro domain-containing protein	Phytophthora infestans (strain T30-4)	PF01156.20	572364
e_gw1.19.611.1	86.3835	5.09899	2.35021	0.435122	5.40127	6.61698e-08	1.67069e-07	XP_002907954.1	conserved hypothetical protein	Phytophthora infestans T30-4	UniRef100_D0MV41	MORN repeat-containing protein 5	Phytophthora infestans (strain T30-4)	PF02493.21	110732
e_gw1.103.52.1	51.466	6.50358	2.70123	0.552899	4.88558	1.03124e-06	2.2245e-06	XP_002897571.1	conserved hypothetical protein	Phytophthora infestans T30-4	UniRef100_D0NTX1	MULE domain-containing protein	Phytophthora infestans (strain T30-4)	PF10551.10	131255
estExt2_Genewise1Plus.C_PHYCAscaffold_1910001	450.145	0.38743	-1.36801	0.207244	-6.60095	4.08528e-11	1.59938e-10	XP_002997024.1	conserved hypothetical protein	Phytophthora infestans T30-4	UniRef100_H3GYJ7	Nudix hydrolase domain-containing protein	Phytophthora ramorum	PF00293.29	557640
e_gw1.1.1595.1	2312.44	0.23660	-2.07948	0.398839	-5.21382	1.84986e-07	4.39554e-07	XP_002907249.1	conserved hypothetical protein	Phytophthora infestans T30-4	UniRef100_D0MW00	Peptidylprolyl isomerase	Phytophthora infestans (strain T30-4)	PF00254.29	96761
e_gw1.54.90.1	203.374	2.96253	1.56683	0.264399	5.92601	3.10376e-09	9.43314e-09	XP_002903662.1	conserved hypothetical protein	Phytophthora infestans T30-4	UniRef100_D0NBK9	PH domain-containing protein	Phytophthora infestans (strain T30-4)		124601
gw1.67.76.1	604.565	0.31703	-1.65729	0.205681	-8.05759	7.78159e-16	5.18327e-15	XP_002908897.1	conserved hypothetical protein	Phytophthora infestans T30-4	UniRef100_D0MQE2	Protein kinase domain-containing protein	Phytophthora infestans (strain T30-4)	PF00069.26, PF07714.18, PF01636.24	49801
gw1.67.77.1	369.24	0.42732	-1.22663	0.202547	-6.05601	1.39537e-09	4.44139e-09	XP_002908897.1	conserved hypothetical protein	Phytophthora infestans T30-4	UniRef100_D0MQE2	Protein kinase domain-containing protein	Phytophthora infestans (strain T30-4)	PF00069.26, PF07714.18, PF01636.24, PF01163.23	49816
estExt2_Genewise1Plus.C_PHYCAscaffold_80133	110.633	3.26208	1.70579	0.586524	2.9083	0.00363397	0.0051876	XP_002908426.1	conserved hypothetical protein	Phytophthora infestans T30-4	UniRef100_D0MU62	Rab-GAP TBC domain-containing protein	Phytophthora infestans (strain T30-4)	PF00566.19, PF07695.12	541937
estExt2_Genewise1.C_PHYCAscaffold_230160	7534.12	0.23625	-2.08164	0.298709	-6.9688	3.1966e-12	1.42745e-11	XP_002905231.1	conserved hypothetical protein	Phytophthora infestans T30-4	UniRef100_D0N7R4	RECA_2 domain-containing protein	Phytophthora infestans (strain T30-4)	PF08423.12, PF03796.16, PF13481.7, PF06745.14, PF13479.7, PF16834.6, PF02283.17	566979
e_gw1.2.1113.1	50.0888	11.77413	3.55755	0.727744	4.88846	1.01627e-06	2.19353e-06	XP_002896147.1	conserved hypothetical protein	Phytophthora infestans T30-4	UniRef100_D0P0Q2	Retrotrans_gag domain-containing protein	Phytophthora infestans (strain T30-4)	PF03732.18, PF13683.7	97666
e_gw1.25.359.1	56.0739	62.74813	5.9715	0.781344	7.6426	2.12879e-14	1.21897e-13	XP_002908126.1	conserved hypothetical protein	Phytophthora infestans T30-4	UniRef100_D0MTB2	Retrotrans_gag domain-containing protein	Phytophthora infestans (strain T30-4)	PF00098.24, PF03732.18, PF16588.6, PF14392.7, PF10122.10	114210
e_gw1.41.248.1	22.8537	5.40315	2.4338	0.601832	4.04399	5.25502e-05	9.16094e-05	XP_002908126.1	conserved hypothetical protein	Phytophthora infestans T30-4	UniRef100_D0MTB2	Retrotrans_gag domain-containing protein	Phytophthora infestans (strain T30-4)	PF00098.24, PF03732.18, PF14392.7, PF01652.19, PF13917.7, PF13696.7, PF15288.7, PF01155.20, PF15777.6, PF10122.10, PF00684.20	120472
e_gw1.49.300.1	20.7221	21.36800	4.41738	0.860736	5.1321	2.86534e-07	6.63759e-07	XP_002908126.1	conserved hypothetical protein	Phytophthora infestans T30-4	UniRef100_D0MTB2	Retrotrans_gag domain-containing protein	Phytophthora infestans (strain T30-4)	PF00098.24, PF14392.7, PF01652.19, PF13696.7, PF13917.7, PF15288.7	122886
e_gw1.634.2.1	33.5978	532.11698	9.0556	1.51225	5.98818	2.12206e-09	6.57701e-09	XP_002908126.1	conserved hypothetical protein	Phytophthora infestans T30-4	UniRef100_D0MTB2	Retrotrans_gag domain-containing protein	Phytophthora infestans (strain T30-4)	PF00098.24, PF14392.7, PF13696.7, PF13917.7, PF15288.7	133670
e_gw1.17.502.1	746.108	2.42071	1.27543	0.167775	7.602	2.91598e-14	1.64538e-13	XP_002999014.1	conserved hypothetical protein	Phytophthora infestans T30-4	UniRef100_D0N456	Rif1_N domain-containing protein	Phytophthora infestans (strain T30-4)	PF12231.9	109643
e_gw1.1.1722.1	41.5032	241.83112	7.91786	1.44299	5.48711	4.08559e-08	1.06227e-07	XP_002907090.1	conserved hypothetical protein	Phytophthora infestans T30-4	UniRef100_D0MVJ1	RNase H domain-containing protein	Phytophthora infestans (strain T30-4)		96584
e_gw1.19.315.1	61.8295	3.04127	1.60467	0.366232	4.38157	1.17826e-05	2.22962e-05	XP_002907090.1	conserved hypothetical protein	Phytophthora infestans T30-4	UniRef100_D0MVJ1	RNase H domain-containing protein	Phytophthora infestans (strain T30-4)		111222
estExt2_fgenesh1_pg.C_PHYCAscaffold_640038	380.703	0.37272	-1.42384	0.226044	-6.29896	2.99642e-10	1.04842e-09	XP_002896288.1	conserved hypothetical protein	Phytophthora infestans T30-4	UniRef100_D0NXD8	RNase H domain-containing protein	Phytophthora infestans (strain T30-4)	PF13456.7, PF00075.25	536824
gw1.1.743.1	11.1222	20.59944	4.36453	1.05563	4.13452	3.55693e-05	6.33409e-05	XP_002907090.1	conserved hypothetical protein	Phytophthora infestans T30-4	UniRef100_D0MVJ1	RNase H domain-containing protein	Phytophthora infestans (strain T30-4)		72144
estExt2_Genewise1Plus.C_PHYCAscaffold_10083	2339.13	0.22497	-2.15217	0.174279	-12.349	4.93059e-35	1.85331e-33	XP_002898516.1	conserved hypothetical protein	Phytophthora infestans T30-4	UniRef100_D0NQP5	RPA43_OB domain-containing protein	Phytophthora infestans (strain T30-4)	PF17875.2, PF15377.7, PF06459.13	537964
estExt2_Genewise1Plus.C_PHYCAscaffold_270008	785.767	0.30063	-1.73395	0.168516	-10.2895	7.85502e-25	1.28857e-23	XP_002906548.1	conserved hypothetical protein	Phytophthora infestans T30-4	UniRef100_D0MXQ1	S1-like domain-containing protein	Phytophthora infestans (strain T30-4)	PF01176.20	547879
e_gw1.24.540.1	5.82256	85.01271	6.40961	1.70254	3.76472	0.000166733	0.000275567	XP_002899390.1	conserved hypothetical protein	Phytophthora infestans T30-4	UniRef100_D0NNF0	SET domain-containing protein	Phytophthora infestans (strain T30-4)	PF16019.6	113554
gw1.16.687.1	8.31591	45.52521	5.50859	1.59111	3.46211	0.000535961	0.000840782	XP_002899390.1	conserved hypothetical protein	Phytophthora infestans T30-4	UniRef100_D0NNF0	SET domain-containing protein	Phytophthora infestans (strain T30-4)	PF00856.29	71969
estExt2_fgenesh1_pg.C_PHYCAscaffold_20094	1318.7	0.47564	-1.07205	0.211818	-5.0612	4.16635e-07	9.43393e-07	XP_002906313.1	conserved hypothetical protein	Phytophthora infestans T30-4	UniRef100_D0MZQ1	SP-RING-type domain-containing protein	Phytophthora infestans (strain T30-4)	PF11789.9, PF13445.7, PF13923.7, PF04564.16, PF13639.7, PF12678.8, PF04641.13, PF02891.21, PF00097.26	531736
e_gw1.15.512.1	99.9306	1570.26996	10.6168	1.47643	7.19084	6.43956e-13	3.11557e-12	XP_002998707.1	conserved hypothetical protein	Phytophthora infestans T30-4	UniRef100_V9DRV1	SWIM-type domain-containing protein	Phytophthora parasitica P1569	PF10551.10, PF17122.6	108653
e_gw1.1.801.1	502.601	0.44198	-1.17796	0.196505	-5.99455	2.04043e-09	6.34138e-09	XP_002898514.1	conserved hypothetical protein	Phytophthora infestans T30-4	UniRef100_D0NQP3	TFIIIC_sub6 domain-containing protein	Phytophthora infestans (strain T30-4)	PF10419.10, PF17962.2	96238
e_gw1.14.225.1	89.8054	3.02953	1.59909	0.416865	3.836	0.000125055	0.000209562	XP_002894833.1	conserved hypothetical protein	Phytophthora infestans T30-4	UniRef100_D0P4D9	TPR_REGION domain-containing protein	Phytophthora infestans (strain T30-4)	PF13844.7	107852
estExt2_Genewise1.C_PHYCAscaffold_600179	1147.18	0.44328	-1.17371	0.153163	-7.66316	1.8141e-14	1.04926e-13	XP_002904237.1	conserved hypothetical protein	Phytophthora infestans T30-4	UniRef100_D0N9C7	TPR_REGION domain-containing protein	Phytophthora infestans (strain T30-4)	PF13424.7, PF13374.7, PF00515.29, PF13181.7, PF07719.18, PF13176.7, PF13174.7, PF13428.7, PF17874.2, PF12862.8, PF13431.7, PF14559.7, PF13432.7, PF09986.10, PF14938.7, PF13414.7, PF13675.7, PF14357.7, PF18055.2, PF04212.19, PF12631.8, PF02259.24, PF07720.13	574236
e_gw1.5.1303.1	1497.25	0.25696	-1.9604	0.290446	-6.74962	1.48229e-11	6.08598e-11	XP_002896956.1	conserved hypothetical protein	Phytophthora infestans T30-4	UniRef100_D0NVH8	Tubulin-specific chaperone A	Phytophthora infestans (strain T30-4)	PF02970.17, PF05835.13, PF10159.10, PF10241.10, PF01496.20	101413
e_gw1.1.1469.1	21.7767	4.20114	2.07078	0.784556	2.63943	0.00830452	0.0114256	XP_002900676.1	conserved hypothetical protein	Phytophthora infestans T30-4	UniRef100_D0NJQ5	Uncharacterized protein	Phytophthora infestans (strain T30-4)		96981
e_gw1.1.388.1	301.871	2.50542	1.32505	0.200479	6.60945	3.85762e-11	1.51522e-10	XP_002904629.1	conserved hypothetical protein	Phytophthora infestans T30-4	UniRef100_D0N8W3	Uncharacterized protein	Phytophthora infestans (strain T30-4)	PF13401.7, PF13191.7	96579
e_gw1.1.642.1	1759.73	0.26570	-1.91214	0.166764	-11.4661	1.95154e-30	5.12807e-29	XP_002898475.1	conserved hypothetical protein	Phytophthora infestans T30-4	UniRef100_D0NQK4	Uncharacterized protein	Phytophthora infestans (strain T30-4)	PF08208.12, PF11940.9, PF15345.7, PF06431.12, PF15029.7	97329
e_gw1.1.755.1	97.8678	283.23162	8.14584	1.0943	7.44387	9.77812e-14	5.20373e-13	XP_002895178.1	conserved hypothetical protein	Phytophthora infestans T30-4	UniRef100_D0P3E4	Uncharacterized protein	Phytophthora infestans (strain T30-4)		96957
e_gw1.10.578.1	33.3854	47.07043	5.55675	0.867096	6.40846	1.46998e-10	5.35801e-10	XP_002998558.1	conserved hypothetical protein	Phytophthora infestans T30-4	UniRef100_D0N4V3	Uncharacterized protein	Phytophthora infestans (strain T30-4)	PF19158.1	105174
e_gw1.11.237.1	153.211	2.37776	1.2496	0.241076	5.18344	2.17831e-07	5.12412e-07	XP_002909530.1	conserved hypothetical protein	Phytophthora infestans T30-4	UniRef100_D0MS75	Uncharacterized protein	Phytophthora infestans (strain T30-4)	PF04880.14	106044
e_gw1.11.315.1	15.301	20.75313	4.37526	0.937003	4.66941	3.02059e-06	6.12891e-06	XP_002904186.1	conserved hypothetical protein	Phytophthora infestans T30-4	UniRef100_D0N976	Uncharacterized protein	Phytophthora infestans (strain T30-4)	PF12550.9	105764
e_gw1.11.453.1	309.254	40.48001	5.33914	0.296362	18.0156	1.47071e-72	4.29839e-70	XP_002897692.1	conserved hypothetical protein	Phytophthora infestans T30-4	UniRef100_D0NT97	Uncharacterized protein	Phytophthora infestans (strain T30-4)		105594
e_gw1.11.611.1	43.333	29.40626	4.87805	0.662861	7.35908	1.85179e-13	9.52911e-13	XP_002907307.1	conserved hypothetical protein	Phytophthora infestans T30-4	UniRef100_D0MW58	Uncharacterized protein	Phytophthora infestans (strain T30-4)	PF13358.7	106068
e_gw1.11.658.1	9.35222	131.01719	7.03361	1.6023	4.38971	1.13502e-05	2.15179e-05	XP_002900754.1	conserved hypothetical protein	Phytophthora infestans T30-4	UniRef100_D0NJ43	Uncharacterized protein	Phytophthora infestans (strain T30-4)	PF13358.7	105545
e_gw1.11.855.1	28.2487	163.56437	7.35371	1.4629	5.02682	4.98685e-07	1.11938e-06	XP_002901205.1	conserved hypothetical protein	Phytophthora infestans T30-4	UniRef100_D0NIA6	Uncharacterized protein	Phytophthora infestans (strain T30-4)		105578
e_gw1.112.34.1	2550.36	0.29187	-1.77659	0.173114	-10.2626	1.03916e-24	1.69111e-23	XP_002904020.1	conserved hypothetical protein	Phytophthora infestans T30-4	UniRef100_D0N9U4	Uncharacterized protein	Phytophthora infestans (strain T30-4)		131759
e_gw1.119.42.1	51.7231	7.11513	2.83089	0.512558	5.52306	3.33146e-08	8.79443e-08	XP_002896894.1	conserved hypothetical protein	Phytophthora infestans T30-4	UniRef100_D0NVB6	Uncharacterized protein	Phytophthora infestans (strain T30-4)		131889
e_gw1.12.460.1	56.8121	45.55305	5.50948	0.66192	8.32347	8.54226e-17	6.36161e-16	XP_002897266.1	conserved hypothetical protein	Phytophthora infestans T30-4	UniRef100_D0NU69	Uncharacterized protein	Phytophthora infestans (strain T30-4)	PF03184.20, PF15511.7	106540
e_gw1.12.678.1	16.4453	30.38282	4.92518	1.00525	4.89947	9.60973e-07	2.08012e-06	XP_002997025.1	conserved hypothetical protein	Phytophthora infestans T30-4	UniRef100_D0P038	Uncharacterized protein	Phytophthora infestans (strain T30-4)	PF13842.7	106377
e_gw1.126.23.1	47.732	754.89468	9.56013	1.49864	6.37919	1.78025e-10	6.41382e-10	XP_002903610.1	conserved hypothetical protein	Phytophthora infestans T30-4	UniRef100_D0NBF7	Uncharacterized protein	Phytophthora infestans (strain T30-4)		131998
e_gw1.13.750.1	138.435	5.39439	2.43146	0.527901	4.6059	4.10678e-06	8.18441e-06	XP_002897219.1	conserved hypothetical protein	Phytophthora infestans T30-4	UniRef100_D0NUL0	Uncharacterized protein	Phytophthora infestans (strain T30-4)	PF10638.10, PF12051.9	107382
e_gw1.14.456.1	14.6789	11.96985	3.58133	0.845522	4.23565	2.27894e-05	4.1586e-05	XP_002905890.1	conserved hypothetical protein	Phytophthora infestans T30-4	UniRef100_D0N0S9	Uncharacterized protein	Phytophthora infestans (strain T30-4)		108071
e_gw1.15.348.1	453.516	29.56084	4.88562	0.269752	18.1115	2.58473e-73	7.87573e-71	XP_002899595.1	conserved hypothetical protein	Phytophthora infestans T30-4	UniRef100_D0NN48	Uncharacterized protein	Phytophthora infestans (strain T30-4)	PF10551.10	108603
e_gw1.15.586.1	9.00914	135.50787	7.08223	1.68658	4.19917	2.6789e-05	4.84522e-05	XP_002901205.1	conserved hypothetical protein	Phytophthora infestans T30-4	UniRef100_D0NIA6	Uncharacterized protein	Phytophthora infestans (strain T30-4)		108477
e_gw1.18.224.1	15.4548	29.54509	4.88485	1.02636	4.75941	1.94164e-06	4.05161e-06	XP_002904393.1	conserved hypothetical protein	Phytophthora infestans T30-4	UniRef100_D0N9T3	Uncharacterized protein	Phytophthora infestans (strain T30-4)	PF17907.2	110268
e_gw1.181.16.1	115.502	0.28144	-1.82911	0.3655	-5.00441	5.60325e-07	1.24991e-06	XP_002901471.1	conserved hypothetical protein	Phytophthora infestans T30-4	UniRef100_D0NHS3	Uncharacterized protein	Phytophthora infestans (strain T30-4)	PF04749.18	132561
e_gw1.184.5.1	26.8593	153.28484	7.26007	1.48105	4.90199	9.48719e-07	2.0564e-06	XP_002906083.1	conserved hypothetical protein	Phytophthora infestans T30-4	UniRef100_D0N1C2	Uncharacterized protein	Phytophthora infestans (strain T30-4)	PF14824.7, PF04448.13	132595
e_gw1.19.548.1	1520.63	0.47048	-1.0878	0.276401	-3.93559	8.29933e-05	0.000141645	XP_002908069.1	conserved hypothetical protein	Phytophthora infestans T30-4	UniRef100_D0MT55	Uncharacterized protein	Phytophthora infestans (strain T30-4)	PF00810.19	111153
e_gw1.19.581.1	367.383	0.42882	-1.22155	0.272807	-4.4777	7.54526e-06	1.45982e-05	XP_002908082.1	conserved hypothetical protein	Phytophthora infestans T30-4	UniRef100_D0MT68	Uncharacterized protein	Phytophthora infestans (strain T30-4)		110964
e_gw1.2.1109.1	69.6161	76.38212	6.25516	0.74744	8.36878	5.82178e-17	4.38348e-16	XP_002904258.1	conserved hypothetical protein	Phytophthora infestans T30-4	UniRef100_D0N9E8	Uncharacterized protein	Phytophthora infestans (strain T30-4)		97731
e_gw1.2.1136.1	62.4472	91.15584	6.51026	0.845352	7.70125	1.34745e-14	7.90208e-14	XP_002902424.1	conserved hypothetical protein	Phytophthora infestans T30-4	UniRef100_A0A6A3L5I3	Uncharacterized protein	Phytophthora rubi		97443
e_gw1.2.354.1	122.211	3.42382	1.77561	0.47856	3.71031	0.000207006	0.000338959	XP_002906163.1	conserved hypothetical protein	Phytophthora infestans T30-4	UniRef100_D0MZA1	Uncharacterized protein	Phytophthora infestans (strain T30-4)		97704
e_gw1.2.453.1	709.112	3.20336	1.67959	0.294255	5.70793	1.14361e-08	3.22205e-08	XP_002907101.1	conserved hypothetical protein	Phytophthora infestans T30-4	UniRef100_D0MVK2	Uncharacterized protein	Phytophthora infestans (strain T30-4)	PF01833.25, PF17960.2	97558
e_gw1.20.648.1	73.0612	216.35564	7.75726	1.09274	7.0989	1.25755e-12	5.88347e-12	XP_002899301.1	conserved hypothetical protein	Phytophthora infestans T30-4	UniRef100_D0NNU9	Uncharacterized protein	Phytophthora infestans (strain T30-4)	PF13837.7, PF19136.1	111326
e_gw1.20.649.1	35.4089	99.72226	6.63984	1.12091	5.9236	3.14972e-09	9.56065e-09	XP_002901729.1	conserved hypothetical protein	Phytophthora infestans T30-4	UniRef100_D0NFR8	Uncharacterized protein	Phytophthora infestans (strain T30-4)		111662
e_gw1.23.240.1	1124.94	0.29871	-1.74316	0.213402	-8.16842	3.12459e-16	2.19027e-15	XP_002905155.1	conserved hypothetical protein	Phytophthora infestans T30-4	UniRef100_D0N7I8	Uncharacterized protein	Phytophthora infestans (strain T30-4)	PF03167.20	112830
e_gw1.23.249.1	47.1212	137.71306	7.10552	1.09234	6.50488	7.77552e-11	2.94663e-10	XP_002903401.1	conserved hypothetical protein	Phytophthora infestans T30-4	UniRef100_D0NBM2	Uncharacterized protein	Phytophthora infestans (strain T30-4)		112790
e_gw1.24.499.1	51.8118	39.54162	5.3053	0.64992	8.163	3.26806e-16	2.28636e-15	XP_002903672.1	conserved hypothetical protein	Phytophthora infestans T30-4	UniRef100_D0NA69	Uncharacterized protein	Phytophthora infestans (strain T30-4)	PF19067.1, PF11166.9, PF18735.2, PF01920.21, PF14081.7, PF12185.9	113761
e_gw1.25.273.1	359.522	4.34176	2.11828	0.24064	8.80269	1.3358e-18	1.1919e-17	XP_002903908.1	conserved hypothetical protein	Phytophthora infestans T30-4	UniRef100_D0NAV5	Uncharacterized protein	Phytophthora infestans (strain T30-4)	PF07690.17	114153
e_gw1.25.299.1	132.772	2.68340	1.42406	0.303678	4.68937	2.74047e-06	5.59063e-06	XP_002903852.1	conserved hypothetical protein	Phytophthora infestans T30-4	UniRef100_D0NAP9	Uncharacterized protein	Phytophthora infestans (strain T30-4)		114139
e_gw1.26.340.1	329.046	2.07428	1.05261	0.337604	3.11788	0.00182154	0.0026882	XP_002902590.1	conserved hypothetical protein	Phytophthora infestans T30-4	UniRef100_D0NE71	Uncharacterized protein	Phytophthora infestans (strain T30-4)	PF01485.22, PF14634.7, PF13445.7, PF00097.26, PF13639.7, PF15227.7	114406
e_gw1.28.236.1	61.0636	13.37073	3.74101	0.446058	8.38682	4.99478e-17	3.78667e-16	XP_002998830.1	conserved hypothetical protein	Phytophthora infestans T30-4	UniRef100_D0N3M2	Uncharacterized protein	Phytophthora infestans (strain T30-4)		115312
e_gw1.29.210.1	25.2364	34.70539	5.11709	0.878154	5.8271	5.63995e-09	1.6541e-08	XP_002900820.1	conserved hypothetical protein	Phytophthora infestans T30-4	UniRef100_D0NJA9	Uncharacterized protein	Phytophthora infestans (strain T30-4)		115888
e_gw1.29.315.1	514.781	2.22435	1.15338	0.231297	4.98659	6.14555e-07	1.3626e-06	XP_002907698.1	conserved hypothetical protein	Phytophthora infestans T30-4	UniRef100_D0MX99	Uncharacterized protein	Phytophthora infestans (strain T30-4)		115793
e_gw1.29.489.1	39.9534	18.09676	4.17766	0.687663	6.07516	1.23865e-09	3.97105e-09	XP_002905601.1	conserved hypothetical protein	Phytophthora infestans T30-4	UniRef100_D0N2B3	Uncharacterized protein	Phytophthora infestans (strain T30-4)		115783
e_gw1.3.1067.1	29.6727	37.55658	5.23099	0.975657	5.36151	8.25288e-08	2.05881e-07	XP_002898996.1	conserved hypothetical protein	Phytophthora infestans T30-4	UniRef100_D0NP18	Uncharacterized protein	Phytophthora infestans (strain T30-4)		99291
e_gw1.3.1219.1	709.458	2.62141	1.39034	0.627226	2.21665	0.0266469	0.0345193	XP_002904921.1	conserved hypothetical protein	Phytophthora infestans T30-4	UniRef100_D0N6V4	Uncharacterized protein	Phytophthora infestans (strain T30-4)		99433
e_gw1.3.424.1	330.437	0.40083	-1.31893	0.196702	-6.70519	2.01139e-11	8.14854e-11	XP_002905037.1	conserved hypothetical protein	Phytophthora infestans T30-4	UniRef100_D0N770	Uncharacterized protein	Phytophthora infestans (strain T30-4)		99064
e_gw1.3.929.1	59.7763	41.35685	5.37005	0.619271	8.67158	4.26175e-18	3.58382e-17	XP_002997415.1	conserved hypothetical protein	Phytophthora infestans T30-4	UniRef100_D0NYU0	Uncharacterized protein	Phytophthora infestans (strain T30-4)	PF15444.7, PF02413.18	98971
e_gw1.3.932.1	45.2029	3.34034	1.74	0.428745	4.05835	4.94215e-05	8.6471e-05	XP_002896517.1	conserved hypothetical protein	Phytophthora infestans T30-4	UniRef100_D0NWK2	Uncharacterized protein	Phytophthora infestans (strain T30-4)	PF13837.7, PF02936.15, PF13720.7	99498
e_gw1.3.963.1	724.174	7.65805	2.93698	0.161671	18.1664	9.52149e-74	3.09903e-71	XP_002904977.1	conserved hypothetical protein	Phytophthora infestans T30-4	UniRef100_D0N710	Uncharacterized protein	Phytophthora infestans (strain T30-4)	PF06110.12	98867
e_gw1.302.2.1	131.236	2070.60149	11.0158	1.46872	7.50032	6.36617e-14	3.45733e-13	XP_002997319.1	conserved hypothetical protein	Phytophthora infestans T30-4	UniRef100_D0NZ94	Uncharacterized protein	Phytophthora infestans (strain T30-4)		133034
e_gw1.302.5.1	37.5293	594.42166	9.21534	1.50703	6.11491	9.66103e-10	3.14731e-09	XP_002904224.1	conserved hypothetical protein	Phytophthora infestans T30-4	UniRef100_D0N9B4	Uncharacterized protein	Phytophthora infestans (strain T30-4)	PF13650.7, PF13975.7	133032
e_gw1.31.289.1	137.216	21.69940	4.43958	0.399236	11.1202	1.00061e-28	2.29644e-27	XP_002901614.1	conserved hypothetical protein	Phytophthora infestans T30-4	UniRef100_D0NH31	Uncharacterized protein	Phytophthora infestans (strain T30-4)		116523
e_gw1.33.147.1	303.842	0.36412	-1.45752	0.219403	-6.64314	3.07067e-11	1.21545e-10	XP_002898158.1	conserved hypothetical protein	Phytophthora infestans T30-4	UniRef100_D0NS30	Uncharacterized protein	Phytophthora infestans (strain T30-4)		117579
e_gw1.34.356.1	549.15	0.36562	-1.45158	0.192303	-7.5484	4.40636e-14	2.42519e-13	XP_002906927.1	conserved hypothetical protein	Phytophthora infestans T30-4	UniRef100_D0MYT0	Uncharacterized protein	Phytophthora infestans (strain T30-4)	PF14608.7, PF16131.6, PF18345.2, PF15663.6, PF00642.25	117730
e_gw1.34.367.1	87.9526	5.98620	2.58164	0.429108	6.01629	1.78454e-09	5.58733e-09	XP_002907361.1	conserved hypothetical protein	Phytophthora infestans T30-4	UniRef100_D0MWB2	Uncharacterized protein	Phytophthora infestans (strain T30-4)		117833
e_gw1.35.118.1	609.525	0.35796	-1.48215	0.167687	-8.83879	9.67593e-19	8.73702e-18	XP_002899540.1	conserved hypothetical protein	Phytophthora infestans T30-4	UniRef100_D0NMZ3	Uncharacterized protein	Phytophthora infestans (strain T30-4)		118011
e_gw1.35.120.1	141.898	38.54529	5.26848	0.439986	11.9742	4.85116e-33	1.5577e-31	XP_002897135.1	conserved hypothetical protein	Phytophthora infestans T30-4	UniRef100_D0NUQ6	Uncharacterized protein	Phytophthora infestans (strain T30-4)	PF00751.19	118013
e_gw1.39.396.1	15.4229	27.86834	4.80056	1.02569	4.68032	2.86425e-06	5.82903e-06	XP_002902992.1	conserved hypothetical protein	Phytophthora infestans T30-4	UniRef100_D0NDK5	Uncharacterized protein	Phytophthora infestans (strain T30-4)		119729
e_gw1.4.1006.1	472.782	0.21170	-2.23991	0.309715	-7.23217	4.75342e-13	2.3297e-12	XP_002906582.1	conserved hypothetical protein	Phytophthora infestans T30-4	UniRef100_D0MXT5	Uncharacterized protein	Phytophthora infestans (strain T30-4)	PF09815.10, PF02674.17	99969
e_gw1.4.1164.1	46183.6	0.23351	-2.09847	0.338706	-6.19553	5.80885e-10	1.94912e-09	XP_002906554.1	conserved hypothetical protein	Phytophthora infestans T30-4	UniRef100_D0MXQ7	Uncharacterized protein	Phytophthora infestans (strain T30-4)	PF00428.20	100241
e_gw1.4.897.1	637.558	0.28531	-1.8094	0.279545	-6.47266	9.629e-11	3.60703e-10	XP_002998045.1	conserved hypothetical protein	Phytophthora infestans T30-4	UniRef100_D0N5Q0	Uncharacterized protein	Phytophthora infestans (strain T30-4)		100100
e_gw1.40.369.1	36.4378	7.72521	2.94957	0.546237	5.39981	6.67123e-08	1.6835e-07	XP_002905399.1	conserved hypothetical protein	Phytophthora infestans T30-4	UniRef100_G5AF41	Uncharacterized protein	Phytophthora sojae (strain P6497)		120077
e_gw1.40.435.1	38.6211	606.67203	9.24477	1.51697	6.09424	1.09957e-09	3.5474e-09	XP_002906027.1	conserved hypothetical protein	Phytophthora infestans T30-4	UniRef100_D0N166	Uncharacterized protein	Phytophthora infestans (strain T30-4)	PF15983.6	119949
e_gw1.41.278.1	25.2417	137.44583	7.10272	1.46209	4.85792	1.18628e-06	2.53942e-06	XP_002998445.1	conserved hypothetical protein	Phytophthora infestans T30-4	UniRef100_D0N4J0	Uncharacterized protein	Phytophthora infestans (strain T30-4)		120354
e_gw1.41.401.1	267.999	2.89659	1.53436	0.229549	6.68421	2.32166e-11	9.3526e-11	XP_002901778.1	conserved hypothetical protein	Phytophthora infestans T30-4	UniRef100_D0NFW7	Uncharacterized protein	Phytophthora infestans (strain T30-4)	PF15619.7, PF00787.25, PF05823.13, PF14829.7, PF00042.23, PF07380.12, PF11997.9, PF06657.14, PF07739.14, PF10679.10, PF05791.12, PF08317.12, PF15905.6, PF10545.10, PF10482.10	120244
e_gw1.42.157.1	296.007	2.35823	1.23771	0.326037	3.79621	0.000146927	0.000244213	XP_002895618.1	conserved hypothetical protein	Phytophthora infestans T30-4	UniRef100_D0P256	Uncharacterized protein	Phytophthora infestans (strain T30-4)	PF07926.13, PF14106.7, PF13851.7, PF08317.12	120798
e_gw1.43.394.1	9.96529	153.76732	7.26461	1.62682	4.46553	7.9869e-06	1.54089e-05	XP_002901205.1	conserved hypothetical protein	Phytophthora infestans T30-4	UniRef100_D0NIA6	Uncharacterized protein	Phytophthora infestans (strain T30-4)	PF02078.17	121106
e_gw1.46.414.1	23.6966	3.76922	1.91427	0.568093	3.36964	0.000752677	0.00116116	XP_002902426.1	conserved hypothetical protein	Phytophthora infestans T30-4	UniRef100_D0NES0	Uncharacterized protein	Phytophthora infestans (strain T30-4)	PF14772.7	121805
e_gw1.47.268.1	2884.48	0.38010	-1.39554	0.214439	-6.50789	7.62156e-11	2.89288e-10	XP_002895427.1	conserved hypothetical protein	Phytophthora infestans T30-4	UniRef100_D0P2P8	Uncharacterized protein	Phytophthora infestans (strain T30-4)	PF06398.12, PF02183.19, PF07028.12	122091
e_gw1.48.373.1	244.716	0.44010	-1.18408	0.299341	-3.95563	7.63339e-05	0.000131061	XP_002904005.1	conserved hypothetical protein	Phytophthora infestans T30-4	UniRef100_D0NB52	Uncharacterized protein	Phytophthora infestans (strain T30-4)	PF17738.2	122487
e_gw1.49.274.1	363.418	0.43064	-1.21545	0.215543	-5.63903	1.71014e-08	4.69986e-08	XP_002909621.1	conserved hypothetical protein	Phytophthora infestans T30-4	UniRef100_D0MSG6	Uncharacterized protein	Phytophthora infestans (strain T30-4)	PF17655.2	122780
e_gw1.49.329.1	448.071	0.32683	-1.61339	0.276119	-5.84311	5.12339e-09	1.51002e-08	XP_002904005.1	conserved hypothetical protein	Phytophthora infestans T30-4	UniRef100_D0NB52	Uncharacterized protein	Phytophthora infestans (strain T30-4)	PF17738.2, PF05764.14	123045
e_gw1.5.1241.1	92.7081	2.19408	1.13362	0.313566	3.61525	0.000300061	0.000482747	XP_002909133.1	conserved hypothetical protein	Phytophthora infestans T30-4	UniRef100_M4B3Z1	Uncharacterized protein	Hyaloperonospora arabidopsidis (strain Emoy2)	PF04604.14	100802
e_gw1.5.932.1	55.5892	16.76853	4.06768	0.517166	7.86534	3.68097e-15	2.286e-14	XP_002899272.1	conserved hypothetical protein	Phytophthora infestans T30-4	UniRef100_D0NNS0	Uncharacterized protein	Phytophthora infestans (strain T30-4)	PF06211.13	100869
e_gw1.50.462.1	26.3217	3.05056	1.60907	0.600638	2.67894	0.0073856	0.0102173	XP_002899031.1	conserved hypothetical protein	Phytophthora infestans T30-4	UniRef100_D0NP53	Uncharacterized protein	Phytophthora infestans (strain T30-4)	PF17749.2	123485
e_gw1.51.285.1	446.663	19.00957	4.24865	0.357175	11.8952	1.25419e-32	3.88771e-31	XP_002901493.1	conserved hypothetical protein	Phytophthora infestans T30-4	UniRef100_D0NGR0	Uncharacterized protein	Phytophthora infestans (strain T30-4)	PF03238.14	123799
e_gw1.52.357.1	31.4639	481.60635	8.91171	2.81152	3.16971	0.00152589	0.00226989	XP_002907848.1	conserved hypothetical protein	Phytophthora infestans T30-4	UniRef100_D0MUT5	Uncharacterized protein	Phytophthora infestans (strain T30-4)		124089
e_gw1.54.333.1	134.534	2.11468	1.08044	0.325025	3.32418	0.000886799	0.00135436	XP_002998830.1	conserved hypothetical protein	Phytophthora infestans T30-4	UniRef100_D0N3M2	Uncharacterized protein	Phytophthora infestans (strain T30-4)		124712
e_gw1.55.128.1	134.264	4.60613	2.20356	0.302129	7.29343	3.02157e-13	1.51938e-12	XP_002899593.1	conserved hypothetical protein	Phytophthora infestans T30-4	UniRef100_D0NN46	Uncharacterized protein	Phytophthora infestans (strain T30-4)	PF01436.22, PF13449.7, PF12937.8, PF17170.5, PF08450.13	124984
e_gw1.596.4.1	81.8157	134.78412	7.07451	2.44583	2.89248	0.00382214	0.00544158	XP_002903446.1	conserved hypothetical protein	Phytophthora infestans T30-4	UniRef100_D0NIA6	Uncharacterized protein	Phytophthora infestans (strain T30-4)		133628
e_gw1.6.249.1	57.5237	46.96375	5.55348	0.656624	8.45762	2.72898e-17	2.12632e-16	XP_002898039.1	conserved hypothetical protein	Phytophthora infestans T30-4	UniRef100_D0NSJ1	Uncharacterized protein	Phytophthora infestans (strain T30-4)	PF14357.7, PF03153.14, PF19165.1, PF07926.13	102364
e_gw1.6.565.1	119.166	20.42299	4.35212	0.40753	10.6793	1.27285e-26	2.42657e-25	XP_002904186.1	conserved hypothetical protein	Phytophthora infestans T30-4	UniRef100_D0N976	Uncharacterized protein	Phytophthora infestans (strain T30-4)		102069
e_gw1.6.870.1	244.219	6.40435	2.67905	0.231382	11.5785	5.29634e-31	1.47854e-29	XP_002898658.1	conserved hypothetical protein	Phytophthora infestans T30-4	UniRef100_D0NQ51	Uncharacterized protein	Phytophthora infestans (strain T30-4)		102392
e_gw1.60.134.1	2726.12	8062.40135	12.977	1.04471	12.4216	1.99509e-35	7.6395e-34	XP_002898996.1	conserved hypothetical protein	Phytophthora infestans T30-4	UniRef100_D0NP18	Uncharacterized protein	Phytophthora infestans (strain T30-4)	PF00730.26	125885
e_gw1.62.144.1	17.6417	103.06250	6.68738	1.49933	4.46025	8.18658e-06	1.57793e-05	XP_002904372.1	conserved hypothetical protein	Phytophthora infestans T30-4	UniRef100_D0N9R2	Uncharacterized protein	Phytophthora infestans (strain T30-4)		126346
e_gw1.62.84.1	403.593	5.99131	2.58287	0.266759	9.6824	3.58224e-22	4.57638e-21	XP_002897692.1	conserved hypothetical protein	Phytophthora infestans T30-4	UniRef100_D0NT97	Uncharacterized protein	Phytophthora infestans (strain T30-4)	PF09073.11, PF02724.15	126375
e_gw1.66.219.1	44.1532	24.81896	4.63337	0.620351	7.46895	8.08361e-14	4.34229e-13	XP_002897457.1	conserved hypothetical protein	Phytophthora infestans T30-4	UniRef100_D0NTK7	Uncharacterized protein	Phytophthora infestans (strain T30-4)	PF13358.7, PF13384.7, PF13518.7, PF01381.23, PF13551.7, PF13592.7, PF16087.6	127036
e_gw1.67.147.1	104.381	10.90561	3.447	0.512105	6.73104	1.6846e-11	6.87719e-11	XP_002904363.1	conserved hypothetical protein	Phytophthora infestans T30-4	UniRef100_D0N9Q3	Uncharacterized protein	Phytophthora infestans (strain T30-4)	PF00415.19, PF13540.7	127225
e_gw1.67.162.1	320.101	3.74965	1.90676	0.247736	7.69672	1.39609e-14	8.1705e-14	XP_002904339.1	conserved hypothetical protein	Phytophthora infestans T30-4	UniRef100_D0N9M9	Uncharacterized protein	Phytophthora infestans (strain T30-4)	PF00264.21	127261
e_gw1.68.73.1	61.2008	8.57718	3.1005	0.460409	6.73424	1.64789e-11	6.73308e-11	XP_002998495.1	conserved hypothetical protein	Phytophthora infestans T30-4	UniRef100_D0N4P0	Uncharacterized protein	Phytophthora infestans (strain T30-4)	PF01822.20	127381
e_gw1.7.467.1	43.756	63.11873	5.98	0.861337	6.94269	3.84697e-12	1.70512e-11	XP_002905939.1	conserved hypothetical protein	Phytophthora infestans T30-4	UniRef100_D0N0X8	Uncharacterized protein	Phytophthora infestans (strain T30-4)		103220
e_gw1.7.569.1	10.6208	11.55761	3.53077	0.925254	3.816	0.000135632	0.000226332	XP_002998558.1	conserved hypothetical protein	Phytophthora infestans T30-4	UniRef100_D0N4V3	Uncharacterized protein	Phytophthora infestans (strain T30-4)		103066
e_gw1.70.92.1	180.515	7.56395	2.91914	0.287916	10.1389	3.71378e-24	5.67004e-23	XP_002904752.1	conserved hypothetical protein	Phytophthora infestans T30-4	UniRef100_D0N817	Uncharacterized protein	Phytophthora infestans (strain T30-4)	PF15355.7, PF06358.12	127562
e_gw1.71.72.1	140.583	2214.29187	11.1126	1.46802	7.56982	3.73745e-14	2.07377e-13	XP_002997319.1	conserved hypothetical protein	Phytophthora infestans T30-4	UniRef100_D0NZ94	Uncharacterized protein	Phytophthora infestans (strain T30-4)		127711
e_gw1.77.198.1	109.529	344.90201	8.43004	2.00155	4.21175	2.53396e-05	4.59684e-05	XP_002898935.1	conserved hypothetical protein	Phytophthora infestans T30-4	UniRef100_D0NPY1	Uncharacterized protein	Phytophthora infestans (strain T30-4)		128592
e_gw1.79.70.1	2541.65	0.38402	-1.38073	0.194597	-7.09532	1.29056e-12	6.03006e-12	XP_002895519.1	conserved hypothetical protein	Phytophthora infestans T30-4	UniRef100_D0P2F2	Uncharacterized protein	Phytophthora infestans (strain T30-4)	PF08711.12	128884
e_gw1.8.698.1	210.007	4.97399	2.3144	0.246988	9.37052	7.21729e-21	8.1449e-20	XP_002908469.1	conserved hypothetical protein	Phytophthora infestans T30-4	UniRef100_D0MUA5	Uncharacterized protein	Phytophthora infestans (strain T30-4)	PF13516.7, PF07723.14, PF12799.8, PF00560.34	103774
e_gw1.82.112.1	33.4831	193.16470	7.59369	1.45575	5.21633	1.82507e-07	4.34167e-07	XP_002900099.1	conserved hypothetical protein	Phytophthora infestans T30-4	UniRef100_D0NKY5	Uncharacterized protein	Phytophthora infestans (strain T30-4)		129230
e_gw1.91.73.1	117.246	347.73320	8.44184	1.12294	7.51764	5.57751e-14	3.04868e-13	XP_002902302.1	conserved hypothetical protein	Phytophthora infestans T30-4	UniRef100_D0NFI5	Uncharacterized protein	Phytophthora infestans (strain T30-4)	PF02037.28, PF13325.7	130188
estExt2_fgenesh1_pg.C_PHYCAscaffold_300069	75.4815	6.24018	2.64159	0.427609	6.17758	6.5092e-10	2.16938e-09	XP_002908936.1	conserved hypothetical protein	Phytophthora infestans T30-4	UniRef100_D0MQI1	Uncharacterized protein	Phytophthora infestans (strain T30-4)		534980
estExt2_fgenesh1_pg.C_PHYCAscaffold_300096	523.525	0.48639	-1.03983	0.212133	-4.90178	9.49701e-07	2.05821e-06	XP_002908882.1	conserved hypothetical protein	Phytophthora infestans T30-4	UniRef100_D0MQC7	Uncharacterized protein	Phytophthora infestans (strain T30-4)		535006
estExt2_fgenesh1_pg.C_PHYCAscaffold_330076	716.468	0.49879	-1.0035	0.245662	-4.08488	4.40992e-05	7.75949e-05	XP_002895848.1	conserved hypothetical protein	Phytophthora infestans T30-4	UniRef100_D0P1I8	Uncharacterized protein	Phytophthora infestans (strain T30-4)	PF10294.10, PF06325.14, PF05175.15, PF02475.17, PF13649.7, PF13489.7, PF03602.16, PF08241.13, PF13847.7, PF01135.20, PF08242.13	535249
estExt2_fgenesh1_pg.C_PHYCAscaffold_90206	239.672	68.98479	6.10821	0.414211	14.7466	3.23598e-49	3.2867e-47	XP_002901167.1	conserved hypothetical protein	Phytophthora infestans T30-4	UniRef100_D0NI68	Uncharacterized protein	Phytophthora infestans (strain T30-4)		533014
estExt2_fgenesh1_pg.C_PHYCAscaffold_90207	228.808	57.26399	5.83956	0.426264	13.6994	1.02383e-42	6.54565e-41	XP_002901167.1	conserved hypothetical protein	Phytophthora infestans T30-4	UniRef100_D0NI68	Uncharacterized protein	Phytophthora infestans (strain T30-4)		533015
estExt2_fgenesh1_pm.C_PHYCAscaffold_150045	740.829	0.46313	-1.1105	0.20615	-5.38684	7.17055e-08	1.80062e-07	XP_002903738.1	conserved hypothetical protein	Phytophthora infestans T30-4	UniRef100_D0NAD5	Uncharacterized protein	Phytophthora infestans (strain T30-4)	PF13489.7, PF08241.13, PF13649.7, PF01209.19, PF08242.13, PF13847.7, PF05219.13, PF11217.9	527009
estExt2_fgenesh1_pm.C_PHYCAscaffold_220095	582.093	0.38581	-1.37405	0.209572	-6.55647	5.5098e-11	2.12576e-10	XP_002908367.1	conserved hypothetical protein	Phytophthora infestans T30-4	UniRef100_D0MU03	Uncharacterized protein	Phytophthora infestans (strain T30-4)	PF08617.11	527772
estExt2_fgenesh1_pm.C_PHYCAscaffold_370017	341.027	0.46423	-1.10708	0.275168	-4.02331	5.73864e-05	9.97489e-05	XP_002909298.1	conserved hypothetical protein	Phytophthora infestans T30-4	UniRef100_D0MRJ3	Uncharacterized protein	Phytophthora infestans (strain T30-4)	PF14138.7	528992
estExt2_fgenesh1_pm.C_PHYCAscaffold_370098	373.035	0.28100	-1.83133	0.337236	-5.43042	5.62231e-08	1.43218e-07	XP_002909177.1	conserved hypothetical protein	Phytophthora infestans T30-4	UniRef100_D0MR72	Uncharacterized protein	Phytophthora infestans (strain T30-4)	PF03966.17, PF08271.13	529060
estExt2_fgenesh1_pm.C_PHYCAscaffold_50087	1528.58	0.40224	-1.31387	0.178936	-7.34265	2.09403e-13	1.07371e-12	XP_002903214.1	conserved hypothetical protein	Phytophthora infestans T30-4	UniRef100_D0NCC4	Uncharacterized protein	Phytophthora infestans (strain T30-4)	PF05764.14	525791
estExt2_fgenesh1_pm.C_PHYCAscaffold_540001	3011.26	0.28112	-1.83074	0.193693	-9.45173	3.33281e-21	3.84853e-20	XP_002903576.1	conserved hypothetical protein	Phytophthora infestans T30-4	UniRef100_D0NBC3	Uncharacterized protein	Phytophthora infestans (strain T30-4)		530039
estExt2_fgenesh1_pm.C_PHYCAscaffold_900022	780.09	0.45587	-1.13331	0.149668	-7.57215	3.67093e-14	2.04161e-13	XP_002900080.1	conserved hypothetical protein	Phytophthora infestans T30-4	UniRef100_D0NKW6	Uncharacterized protein	Phytophthora infestans (strain T30-4)	PF01080.18	531036
estExt2_Genewise1.C_PHYCAscaffold_11181	469.278	0.36665	-1.44752	0.274487	-5.27356	1.33803e-07	3.24613e-07	XP_002907185.1	conserved hypothetical protein	Phytophthora infestans T30-4	UniRef100_D0MVT6	Uncharacterized protein	Phytophthora infestans (strain T30-4)	PF09801.10, PF11992.9	558403
estExt2_Genewise1.C_PHYCAscaffold_11189	527.404	0.35827	-1.48087	0.342318	-4.32599	1.51848e-05	2.83116e-05	XP_002907181.1	conserved hypothetical protein	Phytophthora infestans T30-4	UniRef100_D0MVT2	Uncharacterized protein	Phytophthora infestans (strain T30-4)	PF01062.22, PF11026.9	558408
estExt2_Genewise1.C_PHYCAscaffold_20714	872.492	2.71350	1.44016	0.293941	4.89948	9.60929e-07	2.08012e-06	XP_002906188.1	conserved hypothetical protein	Phytophthora infestans T30-4	UniRef100_D0MZC6	Uncharacterized protein	Phytophthora infestans (strain T30-4)	PF04111.13	558908
estExt2_Genewise1.C_PHYCAscaffold_31026	43.1319	3.19220	1.67455	0.439093	3.81366	0.000136924	0.000228249	XP_002898670.1	conserved hypothetical protein	Phytophthora infestans T30-4	UniRef100_D0NQ63	Uncharacterized protein	Phytophthora infestans (strain T30-4)		559691
estExt2_Genewise1.C_PHYCAscaffold_330222	48.6966	280.56286	8.13218	1.4378	5.65599	1.5495e-08	4.2913e-08	XP_002905852.1	conserved hypothetical protein	Phytophthora infestans T30-4	UniRef100_D0N0P1	Uncharacterized protein	Phytophthora infestans (strain T30-4)	PF14303.7, PF16290.6	569629
estExt2_Genewise1.C_PHYCAscaffold_400279	931.736	0.46692	-1.09876	0.176403	-6.22871	4.70295e-10	1.59865e-09	XP_002909749.1	conserved hypothetical protein	Phytophthora infestans T30-4	UniRef100_D0RMI1	Uncharacterized protein	Phytophthora infestans (strain T30-4)	PF01810.19, PF07787.13	571095
estExt2_Genewise1.C_PHYCAscaffold_720073	2992.65	0.48122	-1.05524	0.258268	-4.08582	4.39217e-05	7.7311e-05	XP_002897126.1	conserved hypothetical protein	Phytophthora infestans T30-4	UniRef100_D0NUX4	Uncharacterized protein	Phytophthora infestans (strain T30-4)	PF00169.30, PF00397.27, PF15406.7, PF02403.23, PF16326.6, PF14282.7, PF15409.7, PF12592.9, PF14362.7, PF17050.6, PF11932.9	575295
estExt2_Genewise1Plus.C_PHYCAscaffold_1030019	2545.14	0.24696	-2.01763	0.223273	-9.0366	1.6162e-19	1.57239e-18	XP_002997601.1	conserved hypothetical protein	Phytophthora infestans T30-4	UniRef100_H3GH15	Uncharacterized protein	Phytophthora ramorum	PF05030.13	557166
estExt2_Genewise1Plus.C_PHYCAscaffold_1030022	1220.04	0.26958	-1.89119	0.277318	-6.81958	9.13074e-12	3.84027e-11	XP_002997598.1	conserved hypothetical protein	Phytophthora infestans T30-4	UniRef100_D0NYJ6	Uncharacterized protein	Phytophthora infestans (strain T30-4)	PF02290.16	557169
estExt2_Genewise1Plus.C_PHYCAscaffold_20301	130.715	0.30447	-1.71561	0.334377	-5.13078	2.88547e-07	6.68115e-07	XP_002902945.1	conserved hypothetical protein	Phytophthora infestans T30-4	UniRef100_D0NDF8	Uncharacterized protein	Phytophthora infestans (strain T30-4)	PF05699.15	538715
estExt2_Genewise1Plus.C_PHYCAscaffold_240491	1040.74	0.46906	-1.09216	0.181522	-6.01671	1.78e-09	5.57556e-09	XP_002998734.1	conserved hypothetical protein	Phytophthora infestans T30-4	UniRef100_D0N5C9	Uncharacterized protein	Phytophthora infestans (strain T30-4)	PF18766.2, PF04851.16, PF00270.30, PF00397.27, PF13245.7, PF00176.24, PF13401.7	547435
estExt2_Genewise1Plus.C_PHYCAscaffold_250111	849.264	0.41575	-1.2662	0.263622	-4.80308	1.56242e-06	3.29535e-06	XP_002903905.1	conserved hypothetical protein	Phytophthora infestans T30-4	UniRef100_D0NAV2	Uncharacterized protein	Phytophthora infestans (strain T30-4)	PF16019.6	547509
estExt2_Genewise1Plus.C_PHYCAscaffold_270439	1130.02	0.44207	-1.17764	0.18349	-6.41802	1.38056e-10	5.05782e-10	XP_002906341.1	conserved hypothetical protein	Phytophthora infestans T30-4	UniRef100_D0MZS9	Uncharacterized protein	Phytophthora infestans (strain T30-4)	PF11458.9	548193
estExt2_Genewise1Plus.C_PHYCAscaffold_310080	346.84	0.42404	-1.23774	0.457467	-2.70565	0.00681715	0.00946562	XP_002901600.1	conserved hypothetical protein	Phytophthora infestans T30-4	UniRef100_D0NH17	Uncharacterized protein	Phytophthora infestans (strain T30-4)	PF00096.27, PF13894.7, PF13465.7, PF15909.6, PF16159.6, PF13909.7, PF16622.6, PF13912.7, PF12171.9, PF17017.6, PF18721.2, PF15866.6, PF02892.16, PF04606.13, PF12756.8, PF05104.13, PF18366.2, PF11781.9	549048
estExt2_Genewise1Plus.C_PHYCAscaffold_380134	383.859	0.41611	-1.26497	0.271292	-4.66275	3.12009e-06	6.32005e-06	XP_002900412.1	conserved hypothetical protein	Phytophthora infestans T30-4	UniRef100_D0NKR9	Uncharacterized protein	Phytophthora infestans (strain T30-4)	PF01154.18, PF04672.13, PF01527.21	550668
estExt2_Genewise1Plus.C_PHYCAscaffold_380190	820.587	0.44923	-1.15448	0.270481	-4.26824	1.97019e-05	3.62661e-05	XP_002895109.1	conserved hypothetical protein	Phytophthora infestans T30-4	UniRef100_D0P3L7	Uncharacterized protein	Phytophthora infestans (strain T30-4)	PF00787.25, PF08538.11, PF08132.12	550715
estExt2_Genewise1Plus.C_PHYCAscaffold_440180	9672.85	0.21362	-2.22691	0.274294	-8.11869	4.71262e-16	3.22761e-15	XP_002897716.1	conserved hypothetical protein	Phytophthora infestans T30-4	UniRef100_D0NT33	Uncharacterized protein	Phytophthora infestans (strain T30-4)		551916
estExt2_Genewise1Plus.C_PHYCAscaffold_480352	2389.55	0.16041	-2.6402	0.262766	-10.0477	9.39921e-24	1.37493e-22	XP_002897415.1	conserved hypothetical protein	Phytophthora infestans T30-4	UniRef100_D0NU34	Uncharacterized protein	Phytophthora infestans (strain T30-4)		552643
estExt2_Genewise1Plus.C_PHYCAscaffold_60395	729.47	0.38308	-1.38429	0.379437	-3.64828	0.000264005	0.000427308	XP_002897952.1	conserved hypothetical protein	Phytophthora infestans T30-4	UniRef100_H3GDS3	Uncharacterized protein	Phytophthora ramorum	PF01363.22	541261
estExt2_Genewise1Plus.C_PHYCAscaffold_650118	3054.85	0.17006	-2.55585	0.148143	-17.2526	1.06936e-66	2.47005e-64	XP_002909114.1	conserved hypothetical protein	Phytophthora infestans T30-4	UniRef100_D0MR09	Uncharacterized protein	Phytophthora infestans (strain T30-4)	PF00237.20	554825
estExt2_Genewise1Plus.C_PHYCAscaffold_660042	571.929	2.00816	1.00587	0.164825	6.1027	1.04295e-09	3.38225e-09	XP_002897840.1	conserved hypothetical protein	Phytophthora infestans T30-4	UniRef100_D0NSS8	Uncharacterized protein	Phytophthora infestans (strain T30-4)		554918
estExt2_Genewise1Plus.C_PHYCAscaffold_930021	73.635	16.85028	4.0747	0.524452	7.76944	7.88359e-15	4.73379e-14	XP_002895824.1	conserved hypothetical protein	Phytophthora infestans T30-4	UniRef100_D0P1K1	Uncharacterized protein	Phytophthora infestans (strain T30-4)		556634
gw1.1.693.1	27.8214	26.35672	4.7201	0.74666	6.32161	2.58846e-10	9.13488e-10	XP_002909361.1	conserved hypothetical protein	Phytophthora infestans T30-4	UniRef100_D0MRQ6	Uncharacterized protein	Phytophthora infestans (strain T30-4)	PF13650.7, PF13975.7	71195
gw1.10.438.1	88.101	30.57139	4.93411	0.537939	9.17226	4.63219e-20	4.74518e-19	XP_002895157.1	conserved hypothetical protein	Phytophthora infestans T30-4	UniRef100_D0P3G9	Uncharacterized protein	Phytophthora infestans (strain T30-4)		65948
gw1.10.599.1	39.8834	15.10876	3.91731	0.619741	6.32089	2.60064e-10	9.17559e-10	XP_002900754.1	conserved hypothetical protein	Phytophthora infestans T30-4	UniRef100_D0NJ43	Uncharacterized protein	Phytophthora infestans (strain T30-4)	PF13358.7	72219
gw1.102.87.1	41.8529	34.07166	5.0905	0.708932	7.18052	6.94449e-13	3.34405e-12	XP_002909361.1	conserved hypothetical protein	Phytophthora infestans T30-4	UniRef100_D0MRQ6	Uncharacterized protein	Phytophthora infestans (strain T30-4)	PF13650.7, PF13975.7	50230
gw1.12.572.1	72.6322	71.49474	6.15977	0.704039	8.74919	2.14896e-18	1.8754e-17	XP_002905387.1	conserved hypothetical protein	Phytophthora infestans T30-4	UniRef100_D0N1P9	Uncharacterized protein	Phytophthora infestans (strain T30-4)		68436
gw1.12.597.1	33.6335	94.06842	6.55564	1.13449	5.77848	7.53775e-09	2.17331e-08	XP_002899099.1	conserved hypothetical protein	Phytophthora infestans T30-4	UniRef100_D0NPC1	Uncharacterized protein	Phytophthora infestans (strain T30-4)	PF00176.24	69662
gw1.15.599.1	25.8845	35.09501	5.13319	0.916317	5.60199	2.1191e-08	5.74441e-08	XP_002908589.1	conserved hypothetical protein	Phytophthora infestans T30-4	UniRef100_D0MUM5	Uncharacterized protein	Phytophthora infestans (strain T30-4)	PF13843.7	73036
gw1.18.327.1	2196.91	0.48276	-1.05061	0.303549	-3.46108	0.000538018	0.000843732	XP_002900493.1	conserved hypothetical protein	Phytophthora infestans T30-4	UniRef100_D0NJX1	Uncharacterized protein	Phytophthora infestans (strain T30-4)	PF12796.8, PF13637.7, PF13606.7, PF13857.7, PF00023.31	64031
gw1.18.472.1	55.0921	26.89991	4.74953	0.670782	7.08059	1.43542e-12	6.68291e-12	XP_002901355.1	conserved hypothetical protein	Phytophthora infestans T30-4	UniRef100_H3GYD0	Uncharacterized protein	Phytophthora ramorum		68730
gw1.180.1.1	29.5487	467.01175	8.86732	1.52727	5.80598	6.39905e-09	1.86527e-08	XP_002896159.1	conserved hypothetical protein	Phytophthora infestans T30-4	UniRef100_D0NN85	Uncharacterized protein	Phytophthora infestans (strain T30-4)	PF04827.15, PF13359.7, PF13586.7	42260
gw1.182.8.1	79.3768	2.14148	1.09861	0.313909	3.49977	0.000465666	0.00073558	XP_002900521.1	conserved hypothetical protein	Phytophthora infestans T30-4	UniRef100_D0NJZ9	Uncharacterized protein	Phytophthora infestans (strain T30-4)		50389
gw1.19.305.1	15.2045	28.08656	4.81181	1.06203	4.53077	5.87686e-06	1.14976e-05	XP_002909446.1	conserved hypothetical protein	Phytophthora infestans T30-4	UniRef100_D0MRZ1	Uncharacterized protein	Phytophthora infestans (strain T30-4)		60384
gw1.2.1128.1	14.3939	20.45921	4.35468	0.972318	4.47866	7.51137e-06	1.45405e-05	XP_002909361.1	conserved hypothetical protein	Phytophthora infestans T30-4	UniRef100_D0MRQ6	Uncharacterized protein	Phytophthora infestans (strain T30-4)	PF13650.7, PF13975.7	80988
gw1.2.1232.1	1010.57	0.47508	-1.07375	0.305157	-3.51867	0.000433714	0.00068731	XP_002997385.1	conserved hypothetical protein	Phytophthora infestans T30-4	UniRef100_D0NZ48	Uncharacterized protein	Phytophthora infestans (strain T30-4)		82049
gw1.2.844.1	2014.78	0.37061	-1.43202	0.149682	-9.56703	1.10024e-21	1.32519e-20	XP_002894876.1	conserved hypothetical protein	Phytophthora infestans T30-4	UniRef100_D0P498	Uncharacterized protein	Phytophthora infestans (strain T30-4)	PF06103.12, PF06585.12, PF17910.2, PF05263.12, PF14129.7, PF12934.8, PF13422.7, PF09602.11, PF07200.14, PF01025.20, PF01906.18	77489
gw1.2.929.1	41.5197	37.68684	5.23599	0.782869	6.6882	2.25925e-11	9.1063e-11	XP_002901355.1	conserved hypothetical protein	Phytophthora infestans T30-4	UniRef100_D0NHF7	Uncharacterized protein	Phytophthora infestans (strain T30-4)		78507
gw1.20.178.1	13.7681	207.59115	7.6976	1.5678	4.90981	9.11642e-07	1.98023e-06	XP_002898067.1	conserved hypothetical protein	Phytophthora infestans T30-4	UniRef100_D0NRT9	Uncharacterized protein	Phytophthora infestans (strain T30-4)		61450
gw1.210.5.1	25.8344	73.18593	6.19349	1.14811	5.39451	6.871e-08	1.72934e-07	XP_002909361.1	conserved hypothetical protein	Phytophthora infestans T30-4	UniRef100_D0MRQ6	Uncharacterized protein	Phytophthora infestans (strain T30-4)	PF13975.7, PF13650.7, PF08284.12, PF09668.11	51044
gw1.26.244.1	106.5	153.15443	7.25884	0.777125	9.34064	9.57507e-21	1.06051e-19	XP_002894939.1	conserved hypothetical protein	Phytophthora infestans T30-4	UniRef100_D0P435	Uncharacterized protein	Phytophthora infestans (strain T30-4)		60617
gw1.28.273.1	67.7027	13.45959	3.75056	0.46813	8.0118	1.13039e-15	7.37176e-15	XP_002907361.1	conserved hypothetical protein	Phytophthora infestans T30-4	UniRef100_D0MWB2	Uncharacterized protein	Phytophthora infestans (strain T30-4)		62213
gw1.29.453.1	89.5934	3.02333	1.59614	0.410997	3.88358	0.000102931	0.000173994	XP_002997078.1	conserved hypothetical protein	Phytophthora infestans T30-4	UniRef100_D0NZY7	Uncharacterized protein	Phytophthora infestans (strain T30-4)	PF13204.7	71529
gw1.30.486.1	57.5135	56.92203	5.83092	1.99725	2.91947	0.0035063	0.00501335	XP_002907361.1	conserved hypothetical protein	Phytophthora infestans T30-4	UniRef100_D0MWB2	Uncharacterized protein	Phytophthora infestans (strain T30-4)		71888
gw1.34.349.1	20.996	56.80660	5.82799	1.14109	5.1074	3.26621e-07	7.51532e-07	XP_002998445.1	conserved hypothetical protein	Phytophthora infestans T30-4	UniRef100_D0N4J0	Uncharacterized protein	Phytophthora infestans (strain T30-4)		61647
gw1.346.12.1	19.048	53.54760	5.74275	1.16643	4.92337	8.50648e-07	1.85477e-06	XP_002907323.1	conserved hypothetical protein	Phytophthora infestans T30-4	UniRef100_D0MW74	Uncharacterized protein	Phytophthora infestans (strain T30-4)		43415
gw1.346.8.1	27.0888	80.12551	6.32419	1.1368	5.56317	2.64912e-08	7.10183e-08	XP_002906027.1	conserved hypothetical protein	Phytophthora infestans T30-4	UniRef100_D0N166	Uncharacterized protein	Phytophthora infestans (strain T30-4)	PF13873.7, PF13837.7, PF14303.7	43285
gw1.37.290.1	23.5376	371.72633	8.5381	1.55504	5.49061	4.00543e-08	1.04294e-07	XP_002906027.1	conserved hypothetical protein	Phytophthora infestans T30-4	UniRef100_D0N166	Uncharacterized protein	Phytophthora infestans (strain T30-4)	PF13873.7, PF13837.7	50542
gw1.37.390.1	939.672	0.35652	-1.48793	0.214616	-6.93302	4.11947e-12	1.81691e-11	XP_002901313.1	conserved hypothetical protein	Phytophthora infestans T30-4	UniRef100_D0NHW5	Uncharacterized protein	Phytophthora infestans (strain T30-4)		57768
gw1.39.345.1	33.3796	6.30456	2.65639	0.569584	4.66375	3.10506e-06	6.29227e-06	XP_002899031.1	conserved hypothetical protein	Phytophthora infestans T30-4	UniRef100_D0NP53	Uncharacterized protein	Phytophthora infestans (strain T30-4)	PF17749.2	50464
gw1.39.404.1	203.585	0.32845	-1.60626	0.283612	-5.6636	1.48231e-08	4.11478e-08	XP_002898588.1	conserved hypothetical protein	Phytophthora infestans T30-4	UniRef100_D0NQW7	Uncharacterized protein	Phytophthora infestans (strain T30-4)	PF03221.17	52127
gw1.40.392.1	36.2668	212.12717	7.72879	1.45345	5.31753	1.05184e-07	2.5829e-07	XP_002906027.1	conserved hypothetical protein	Phytophthora infestans T30-4	UniRef100_D0N166	Uncharacterized protein	Phytophthora infestans (strain T30-4)	PF13873.7, PF13837.7	61716
gw1.420.8.1	21.8336	344.64073	8.42895	1.5791	5.33781	9.40782e-08	2.33056e-07	XP_002997385.1	conserved hypothetical protein	Phytophthora infestans T30-4	UniRef100_D0NZ48	Uncharacterized protein	Phytophthora infestans (strain T30-4)		53350
gw1.5.1466.1	858.053	0.21701	-2.20418	0.170949	-12.8938	4.87789e-38	2.24618e-36	XP_002903125.1	conserved hypothetical protein	Phytophthora infestans T30-4	UniRef100_W2IBT9	Uncharacterized protein	Phytophthora parasitica	PF01125.18	84727
gw1.52.290.1	23.0758	126.77674	6.98615	2.30051	3.03678	0.00239123	0.00347522	XP_002900200.1	conserved hypothetical protein	Phytophthora infestans T30-4	UniRef100_D0NL86	Uncharacterized protein	Phytophthora infestans (strain T30-4)	PF03704.18, PF11744.9, PF04791.17	49783
gw1.55.165.1	105.825	154.91505	7.27533	0.797393	9.1239	7.24664e-20	7.24714e-19	XP_002895033.1	conserved hypothetical protein	Phytophthora infestans T30-4	UniRef100_D0P3U2	Uncharacterized protein	Phytophthora infestans (strain T30-4)		56587
gw1.6.388.1	140.792	2.15423	1.10717	0.329426	3.36091	0.000776851	0.00119588	XP_002904055.1	conserved hypothetical protein	Phytophthora infestans T30-4	UniRef100_H3GX92	Uncharacterized protein	Phytophthora ramorum		62059
gw1.6.390.1	334.822	53.76013	5.74846	0.371994	15.4531	7.18877e-54	9.80479e-52	XP_002898006.1	conserved hypothetical protein	Phytophthora infestans T30-4	UniRef100_A0A329SQJ6	Uncharacterized protein	Phytophthora cactorum	PF02936.15, PF16664.6	62094
gw1.62.242.1	37.3369	215.53962	7.75181	1.44597	5.36098	8.27732e-08	2.06443e-07	XP_002895178.1	conserved hypothetical protein	Phytophthora infestans T30-4	UniRef100_D0P3E4	Uncharacterized protein	Phytophthora infestans (strain T30-4)	PF04221.13	62524
gw1.7.429.1	38.5294	12.34654	3.62604	0.525526	6.89982	5.20671e-12	2.26023e-11	XP_002896294.1	conserved hypothetical protein	Phytophthora infestans T30-4	UniRef100_D0NX36	Uncharacterized protein	Phytophthora infestans (strain T30-4)	PF14295.7, PF00024.27	69078
gw1.704.1.1	41.3926	656.21128	9.35802	1.51269	6.18635	6.15715e-10	2.05828e-09	XP_002897601.1	conserved hypothetical protein	Phytophthora infestans T30-4	UniRef100_D0NTC0	Uncharacterized protein	Phytophthora infestans (strain T30-4)		52799
gw1.73.174.1	37.2824	576.35227	9.17081	1.52252	6.02346	1.70732e-09	5.36196e-09	XP_002900315.1	conserved hypothetical protein	Phytophthora infestans T30-4	UniRef100_D0NKH2	Uncharacterized protein	Phytophthora infestans (strain T30-4)	PF11304.9	50751
gw1.8.436.1	30.3311	174.34067	7.44577	1.46158	5.09433	3.49975e-07	8.02048e-07	XP_002904258.1	conserved hypothetical protein	Phytophthora infestans T30-4	UniRef100_D0N9E8	Uncharacterized protein	Phytophthora infestans (strain T30-4)		70505
gw1.8.707.1	5662.55	0.33404	-1.58191	0.317763	-4.97828	6.41508e-07	1.41907e-06	XP_002908425.1	conserved hypothetical protein	Phytophthora infestans T30-4	UniRef100_D0MU61	Uncharacterized protein	Phytophthora infestans (strain T30-4)	PF09686.11	77935
gw1.82.98.1	94.1503	183.26362	7.51778	0.8862	8.48316	2.19154e-17	1.71973e-16	XP_002997415.1	conserved hypothetical protein	Phytophthora infestans T30-4	UniRef100_D0NYU0	Uncharacterized protein	Phytophthora infestans (strain T30-4)	PF06625.12	38983
gw1.89.148.1	9.63261	28.34036	4.82479	1.27674	3.77899	0.000157465	0.000260911	XP_002895861.1	conserved hypothetical protein	Phytophthora infestans T30-4	UniRef100_D0P1F9	Uncharacterized protein	Phytophthora infestans (strain T30-4)		43257
gw1.9.573.1	95.3186	6.63128	2.72929	0.330615	8.25518	1.51673e-16	1.10316e-15	XP_002902046.1	conserved hypothetical protein	Phytophthora infestans T30-4	UniRef100_D0NGN5	Uncharacterized protein	Phytophthora infestans (strain T30-4)	PF03094.16	70483
gw1.90.51.1	146.037	2.31034	1.20811	0.36392	3.31971	0.000901113	0.00137509	XP_002900088.1	conserved hypothetical protein	Phytophthora infestans T30-4	UniRef100_D0NKX4	Uncharacterized protein	Phytophthora infestans (strain T30-4)	PF13365.7, PF00863.20, PF00548.21, PF00949.22	41903
gw1.97.57.1	282.428	0.44073	-1.18202	0.199706	-5.9188	3.24291e-09	9.83309e-09	XP_002901978.1	conserved hypothetical protein	Phytophthora infestans T30-4	UniRef100_D0NGG7	Uncharacterized protein	Phytophthora infestans (strain T30-4)	PF16866.6	47184
gw1.98.86.1	39.7911	43.17399	5.43209	0.782833	6.93902	3.94837e-12	1.74467e-11	XP_002900749.1	conserved hypothetical protein	Phytophthora infestans T30-4	UniRef100_D0NJ38	Uncharacterized protein	Phytophthora infestans (strain T30-4)		40919
e_gw1.6.1019.1	48.3562	54.49613	5.76808	0.80018	7.20848	5.658e-13	2.75419e-12	CCA23219.1	conserved hypothetical protein	Albugo laibachii Nc14	UniRef100_F0WPH1	Uncharacterized protein AlNc14C185G8316	Albugo laibachii Nc14		102284
estExt2_fgenesh1_pg.C_PHYCAscaffold_180031	2262.33	0.29882	-1.74265	0.179767	-9.69391	3.20052e-22	4.09604e-21	XP_002907624.1	conserved hypothetical protein	Phytophthora infestans T30-4	UniRef100_D0MX25	WD_REPEATS_REGION domain-containing protein	Phytophthora infestans (strain T30-4)	PF08149.12, PF00400.33, PF12894.8, PF14779.7, PF08801.12, PF04690.14	533866
estExt2_fgenesh1_pm.C_PHYCAscaffold_50020	1386.73	0.21748	-2.20103	0.178425	-12.3359	5.80543e-35	2.16751e-33	XP_002903093.1	conserved hypothetical protein	Phytophthora infestans T30-4	UniRef100_D0NC03	WW domain-containing protein	Phytophthora infestans (strain T30-4)	PF03981.13, PF00397.27	525732
estExt2_Genewise1.C_PHYCAscaffold_290409	7719.34	0.35830	-1.48075	0.241799	-6.12388	9.13251e-10	2.98668e-09	XP_002907679.1	conserved hypothetical protein	Phytophthora infestans T30-4	UniRef100_D0MX80	Ysc84 domain-containing protein	Phytophthora infestans (strain T30-4)	PF04366.13, PF07437.12	568644
gw1.2.116.1	138.221	2.97308	1.57196	0.305255	5.14965	2.60971e-07	6.08889e-07	CBJ25816.1	conserved unknown protein	Ectocarpus siliculosus	UniRef100_D7FLK0	Uncharacterized protein	Ectocarpus siliculosus	PF07699.14, PF14625.7, PF00020.19	37900
estExt2_Genewise1Plus.C_PHYCAscaffold_10111	1684.89	0.29919	-1.74088	0.233407	-7.45858	8.74631e-14	4.68071e-13	OWZ20184.1	COP9 signalosome complex subunit	Phytophthora megakarya	UniRef100_A0A225WRC3	COP9 signalosome complex subunit	Phytophthora megakarya	PF10075.10, PF03399.17, PF01399.28, PF11641.9	537984
estExt2_fgenesh1_pm.C_PHYCAscaffold_300071	2215.39	0.30103	-1.732	0.220291	-7.86233	3.77054e-15	2.33858e-14	KAE9350112.1	COP9 signalosome complex subunit 1	Phytophthora rubi	UniRef100_A0A6A4G2W8	COP9 signalosome complex subunit 1	Phytophthora rubi	PF10602.10, PF01399.28, PF07719.18, PF13424.7, PF00515.29	528466
e_gw1.24.59.1	2025.01	0.26475	-1.91732	0.283186	-6.77053	1.28313e-11	5.31241e-11	OWZ17991.1	Copia protein	Phytophthora megakarya	UniRef100_A0A225WJT1	Copia protein	Phytophthora megakarya	PF07727.15	113342
gw1.11.75.1	26.2805	16.64687	4.05718	0.848887	4.77941	1.75808e-06	3.68469e-06	KAE8976384.1	Copia protein	Phytophthora rubi	UniRef100_A0A6A4CKQ4	Uncharacterized protein	Phytophthora rubi	PF15492.7	39912
e_gw1.22.63.1	838.861	1651.23423	10.6893	0.857328	12.4682	1.11327e-35	4.441e-34	POM69813.1	Copia-type Polyprotein	Phytophthora palmivora var. palmivora	UniRef100_A0A2P4XW80	Copia-type Polyprotein	Phytophthora palmivora var. palmivora		112536
estExt2_Genewise1Plus.C_PHYCAscaffold_480148	2896.66	0.31832	-1.65143	0.181915	-9.07802	1.10564e-19	1.09124e-18	OWZ23361.1	Copine	Phytophthora megakarya	UniRef100_H3GTD5	RING-type domain-containing protein	Phytophthora ramorum	PF07002.17, PF13920.7, PF13923.7, PF14447.7, PF00097.26, PF14634.7, PF13639.7, PF15616.7, PF13445.7, PF14570.7, PF10217.10	552496
estExt2_Genewise1.C_PHYCAscaffold_430074	2202.61	0.33087	-1.59564	0.236345	-6.75132	1.46501e-11	6.0254e-11	KAE8939671.1	Copine-1	Phytophthora fragariae	UniRef100_A0A6A3SRK2	Copine-1	Phytophthora fragariae	PF07002.17, PF00168.31	571594
estExt2_Genewise1.C_PHYCAscaffold_170623	1253.34	0.41244	-1.27776	0.185212	-6.89887	5.24188e-12	2.27413e-11	KAF4041984.1	CorA-like Mg2+ transporter protein	Phytophthora infestans	UniRef100_A0A329SR18	Magnesium transporter	Phytophthora cactorum	PF01544.19, PF05714.12, PF09972.10	565388
e_gw1.12.123.1	793.797	5.68648	2.50754	0.304613	8.23188	1.84291e-16	1.32691e-15	XP_002897145.1	Crinkler (CRN) family protein	Phytophthora infestans T30-4	UniRef100_D0NUR6	Crinkler (CRN) family protein	Phytophthora infestans (strain T30-4)	PF00910.23	106668
e_gw1.25.260.1	152.153	19.37442	4.27608	0.350549	12.1983	3.1755e-34	1.10379e-32	XP_002908482.1	Crinkler (CRN) family protein	Phytophthora infestans T30-4	UniRef100_D0MUB8	Crinkler (CRN) family protein	Phytophthora infestans	PF13391.7, PF16511.6	114043
e_gw1.25.261.1	78.7977	2.80357	1.48726	0.425903	3.49202	0.000479374	0.000755374	XP_002908482.1	Crinkler (CRN) family protein	Phytophthora infestans T30-4	UniRef100_D0MUB8	Crinkler (CRN) family protein	Phytophthora infestans	PF13391.7	114206
e_gw1.33.284.1	148.514	9.09421	3.18495	0.413585	7.70083	1.35185e-14	7.92463e-14	XP_002896297.1	Crinkler (CRN) family protein	Phytophthora infestans T30-4	UniRef100_D0NX39	Crinkler (CRN) family protein	Phytophthora infestans (strain T30-4)		117630
e_gw1.6.669.1	35.3421	10.26522	3.35969	0.571006	5.88381	4.00929e-09	1.19768e-08	XP_002997236.1	Crinkler (CRN) family protein	Phytophthora infestans T30-4	UniRef100_D0NZG7	Crinkler (CRN) family protein	Phytophthora infestans (strain T30-4)	PF01691.17	102004
estExt2_fgenesh1_pg.C_PHYCAscaffold_1080013	774.083	0.46810	-1.09512	0.215393	-5.08426	3.69063e-07	8.42779e-07	XP_002895685.1	Crinkler (CRN) family protein	Phytophthora infestans T30-4	UniRef100_D0P1Y6	Crinkler (CRN) family protein	Phytophthora infestans (strain T30-4)	PF00191.21, PF00240.24, PF11976.9, PF11069.9, PF10377.10	537717
estExt2_fgenesh1_pg.C_PHYCAscaffold_740004	78.7042	23.61245	4.56148	0.476049	9.58195	9.52302e-22	1.15674e-20	XP_002904494.1	Crinkler (CRN) family protein	Phytophthora infestans T30-4	UniRef100_D0N8H8	Crinkler (CRN) family protein	Phytophthora infestans (strain T30-4)	PF00240.24	537103
estExt2_fgenesh1_pm.C_PHYCAscaffold_750003	300.526	0.36032	-1.47263	0.290652	-5.06666	4.04855e-07	9.18701e-07	XP_002905716.1	Crinkler (CRN) family protein	Phytophthora infestans T30-4	UniRef100_D0N2M8	Crinkler (CRN) family protein	Phytophthora infestans (strain T30-4)	PF00240.24	530721
estExt2_Genewise1.C_PHYCAscaffold_120143	2150.74	0.43504	-1.20077	0.23707	-5.06505	4.08299e-07	9.26078e-07	XP_002897143.1	Crinkler (CRN) family protein	Phytophthora infestans T30-4	UniRef100_D0NUR4	Crinkler (CRN) family protein	Phytophthora infestans (strain T30-4)	PF18036.2	563418
estExt2_Genewise1.C_PHYCAscaffold_830005	674.266	0.43977	-1.18519	0.173975	-6.81244	9.59583e-12	4.03115e-11	XP_002899392.1	Crinkler (CRN) family protein	Phytophthora infestans T30-4	UniRef100_D0NNF2	Crinkler (CRN) family protein	Phytophthora infestans (strain T30-4)	PF00240.24	576078
estExt2_Genewise1.C_PHYCAscaffold_830013	235.174	4.94344	2.30551	0.345219	6.67841	2.41549e-11	9.71147e-11	XP_002897080.1	Crinkler (CRN) family protein	Phytophthora infestans T30-4	UniRef100_D0NV89	Crinkler (CRN) family protein	Phytophthora infestans (strain T30-4)	PF11843.9, PF04505.13	576081
e_gw1.73.136.1	38.1232	3.16517	1.66228	0.548735	3.0293	0.00245119	0.00355875	XP_002897141.1	crinkler (CRN) family protein	Phytophthora infestans T30-4	UniRef100_H3GII6	Uncharacterized protein	Phytophthora ramorum		128012
gw1.12.699.1	17.3613	3.07654	1.62131	0.737112	2.19954	0.0278394	0.0360087	XP_002897734.1	Crinkler (CRN) family protein, partial	Phytophthora infestans T30-4	UniRef100_D0NT51	Crinkler (CRN) family protein (Fragment)	Phytophthora infestans (strain T30-4)	PF00240.24, PF04505.13, PF18036.2, PF17420.3, PF11543.9	73237
gw1.83.18.1	852.349	0.46463	-1.10583	0.210603	-5.25079	1.51449e-07	3.6446e-07	XP_002903607.1	crinkler (CRN) family protein, partial	Phytophthora infestans T30-4	UniRef100_D0NBF4	Crinkler (CRN) family protein (Fragment)	Phytophthora infestans (strain T30-4)	PF13481.7, PF05729.13, PF08354.11, PF15695.6, PF00102.28, PF07728.15, PF03193.17, PF00005.28, PF00910.23	39322
estExt2_Genewise1.C_PHYCAscaffold_4740001	40.6455	4.84745	2.27723	0.715557	3.18245	0.00146034	0.0021769	KAF1335584.1	Crinkler, partial	Globisporangium splendens	UniRef100_A0A6A4Z3R6	ATPase_AAA_core domain-containing protein (Fragment)	Aphanomyces stellatus	PF19129.1, PF13173.7, PF13191.7, PF13401.7, PF01637.19, PF00240.24	577802
gw1.79.118.1	97.6465	32.77068	5.03433	0.505145	9.96611	2.14458e-23	3.05294e-22	AFB18275.1	crinkling and necrosis inducing protein 1	Phytophthora capsici	UniRef100_A0A1L1UUJ8	Crinkling and necrosis inducing protein 1	Phytophthora capsici	PF10377.10	50894
gw1.1.816.1	10.7753	7.63488	2.93261	0.988466	2.96682	0.00300893	0.00433074	AFB18276.1	crinkling and necrosis inducing protein 2	Phytophthora capsici	UniRef100_A0A1L1UMG5	Crinkling and necrosis inducing protein 2	Phytophthora capsici	PF00240.24	73236
gw1.16.631.1	28.3667	8.77006	3.13259	0.589969	5.30974	1.0978e-07	2.69067e-07	AFB18276.1	crinkling and necrosis inducing protein 2	Phytophthora capsici	UniRef100_A0A1L1UMG5	Crinkling and necrosis inducing protein 2	Phytophthora capsici	PF00240.24	71308
gw1.1.815.1	275.594	2.65563	1.40905	0.257104	5.48047	4.24209e-08	1.10036e-07	AFB18281.1	crinkling and necrosis inducing protein 7	Phytophthora capsici	UniRef100_A0A1L1UKU7	Crinkling and necrosis inducing protein 7	Phytophthora capsici	PF00240.24	73233
gw1.256.6.1	123.567	0.43960	-1.18572	0.314377	-3.77165	0.000162168	0.000268363	XP_002899179.1	CRN domain-containing protein-containing protein	Phytophthora infestans T30-4	UniRef100_D0NNH7	CRN domain-containing protein-containing protein	Phytophthora infestans (strain T30-4)		53130
e_gw1.16.566.1	69.1745	2.91068	1.54136	0.33319	4.62605	3.72703e-06	7.48174e-06	AAY43404.1	CRN-like CRN10	Phytophthora infestans	UniRef100_Q2M3Z7	Crinkler effector protein 16	Phytophthora infestans	PF00240.24, PF10989.9	109378
e_gw1.15.479.1	82.7081	7.21419	2.85084	0.361872	7.87802	3.326e-15	2.07546e-14	AAY43408.1	CRN-like CRN14	Phytophthora infestans	UniRef100_D0NUR2	Crinkler (CRN) family protein	Phytophthora infestans (strain T30-4)	PF11090.9	108281
e_gw1.1.1010.1	336.231	2.13754	1.09595	0.19838	5.52451	3.30406e-08	8.73016e-08	XP_024573944.1	CRN-like protein	Plasmopara halstedii	UniRef100_A0A0P1AAZ6	CRN-like protein	Plasmopara halstedii	PF00069.26, PF07714.18, PF06293.15	96357
estExt2_Genewise1Plus.C_PHYCAscaffold_130514	885.614	0.36718	-1.44544	0.152126	-9.5016	2.06687e-21	2.42422e-20	POM71233.1	Crossover junction endonuclease MUS81-like protein	Phytophthora palmivora var. palmivora	UniRef100_A0A2P4Y091	Crossover junction endonuclease MUS81-like protein	Phytophthora palmivora var. palmivora	PF02732.16, PF14716.7	544054
e_gw1.29.335.1	2264.48	0.27320	-1.87194	0.241455	-7.75276	8.99165e-15	5.37063e-14	KAF4129685.1	C-terminal region of band 7	Phytophthora infestans	UniRef100_D0MX95	Stomatin-like protein	Phytophthora infestans (strain T30-4)	PF01145.26, PF16200.6, PF13421.7	115737
estExt2_Genewise1Plus.C_PHYCAscaffold_580178	3665.74	0.49896	-1.00301	0.188406	-5.32369	1.01683e-07	2.50421e-07	RAW27617.1	Cullin-associated NEDD8-dissociated protein 1	Phytophthora cactorum	UniRef100_A0A329RS83	Cullin-associated NEDD8-dissociated protein 1	Phytophthora cactorum	PF08623.11, PF02985.23, PF13646.7, PF13513.7, PF01602.21, PF12717.8, PF08064.14, PF12783.8, PF12348.9, PF18817.2, PF04118.15, PF10521.10, PF10363.10, PF11865.9, PF00514.24, PF14500.7, PF03130.17, PF14663.7	554070
estExt2_Genewise1Plus.C_PHYCAscaffold_710062	27.5742	9.62273	3.26645	0.626937	5.21017	1.88669e-07	4.48006e-07	OWZ22154.1	Cutin hydrolase	Phytophthora megakarya	UniRef100_H3G6R5	Cutinase domain-containing protein	Phytophthora ramorum	PF01083.23, PF01764.26	555221
e_gw1.11.429.1	129.752	4.00699	2.00252	0.292023	6.85741	7.0119e-12	2.99307e-11	KAF4043065.1	Cyclic nucleotide-binding domain	Phytophthora infestans	UniRef100_W2M658	Uncharacterized protein	Phytophthora	PF00027.30	105731
gw1.81.194.1	89.1404	58.77425	5.87711	1.94961	3.01451	0.00257393	0.00373014	KAF1777424.1	Cyclic nucleotide-binding-like	Phytophthora cactorum	UniRef100_A0A6A5IE44	Cyclic nucleotide-binding-like	Phytophthora cactorum	PF00027.30, PF15084.7	77033
e_gw1.20.51.1	959.631	0.42693	-1.22792	0.195264	-6.2885	3.2054e-10	1.1169e-09	KUF80851.1	Cyclin-A1-2	Phytophthora nicotianae	UniRef100_W2RG51	Uncharacterized protein	Phytophthora parasitica (strain INRA-310)	PF00134.24, PF02984.20	111692
e_gw1.32.34.1	1556.68	0.36851	-1.44021	0.19147	-7.52186	5.4004e-14	2.95526e-13	RAW40043.1	Cyclin-dependent kinase	Phytophthora cactorum	UniRef100_A0A329SSV8	Cyclin-dependent kinase	Phytophthora cactorum	PF00069.26, PF07714.18, PF14531.7, PF06293.15, PF10707.10, PF03109.17, PF01163.23, PF04484.13	117264
estExt2_Genewise1.C_PHYCAscaffold_370392	432.576	0.29557	-1.75843	0.213856	-8.22249	1.99316e-16	1.4315e-15	KAE9290047.1	Cyclin-dependent kinase	Phytophthora fragariae	UniRef100_A0A6G0QJ89	Cyclin-dependent kinase	Phytophthora fragariae	PF00069.26, PF07714.18, PF14531.7, PF01636.24, PF06293.15	570570
estExt2_Genewise1.C_PHYCAscaffold_50783	5631.54	0.24807	-2.01119	0.218263	-9.21451	3.12697e-20	3.24502e-19	RAW22823.1	Cyclin-dependent kinase 1	Phytophthora cactorum	UniRef100_A0A329RDP2	Cyclin-dependent kinase 1	Phytophthora cactorum	PF00069.26, PF07714.18, PF14531.7, PF01636.24, PF07387.12, PF06293.15, PF12330.9	560840
e_gw1.7.19.1	2170.08	0.33952	-1.55844	0.168454	-9.25146	2.21437e-20	2.34382e-19	KUF67979.1	Cyclin-dependent kinase C-2	Phytophthora nicotianae	UniRef100_W2Q9S5	CMGC/CDK/CRK7 protein kinase, variant	Phytophthora parasitica (strain INRA-310)	PF00069.26, PF07714.18, PF14531.7, PF04043.16	102947
gw1.1.250.1	4001.65	0.21465	-2.21992	0.358687	-6.18901	6.05445e-10	2.02726e-09	POM67743.1	Cyclin-dependent Kinase regulatory subunit 1	Phytophthora palmivora var. palmivora	UniRef100_W2P0P1	Cyclin-dependent kinases regulatory subunit3	Phytophthora	PF01111.20	43268
estExt2_Genewise1.C_PHYCAscaffold_390124	2144.51	0.29851	-1.74417	0.164523	-10.6013	2.93769e-26	5.42148e-25	KUF77521.1	Cystathionine beta-synthase	Phytophthora nicotianae	UniRef100_A0A0W8C0K5	Cystathionine beta-synthase	Phytophthora	PF00291.26, PF00571.29, PF18306.2	570824
e_gw1.5.1192.1	1170.06	0.29386	-1.76682	0.776551	-2.27521	0.0228933	0.0299247	KAF1774930.1	Cystatin	Phytophthora cactorum	UniRef100_A0A329RQ08	Cystatin	Phytophthora cactorum	PF16845.6, PF00031.22	101284
e_gw1.12.317.1	142.032	53.36859	5.73792	0.472751	12.1373	6.70032e-34	2.30109e-32	POM62931.1	Cysteine protease family C48	Phytophthora palmivora var. palmivora	UniRef100_A0A2P4XBK3	Cysteine protease family C48	Phytophthora palmivora var. palmivora	PF02902.20	106288
e_gw1.11.240.1	16.724	95.17114	6.57245	1.50185	4.37624	1.20746e-05	2.28247e-05	POM62931.1	Cysteine protease family C48	Phytophthora palmivora var. palmivora	UniRef100_A0A6A4AS37	Uncharacterized protein	Phytophthora rubi		106041
e_gw1.2.597.1	314.091	104.60578	6.70882	0.40732	16.4706	5.96488e-61	1.09517e-58	XP_002900923.1	cysteine protease family C48, putative	Phytophthora infestans T30-4	UniRef100_D0NJL2	Cysteine protease family C48, putative	Phytophthora infestans (strain T30-4)	PF02902.20, PF10551.10, PF04434.18, PF01610.18, PF01666.18	97765
e_gw1.25.276.1	81.4005	117.94630	6.88199	0.797123	8.63353	5.94877e-18	4.93297e-17	XP_002895446.1	cysteine protease family C48, putative	Phytophthora infestans T30-4	UniRef100_D0P2L8	Cysteine protease family C48, putative	Phytophthora infestans (strain T30-4)	PF02902.20, PF03290.14	114223
e_gw1.59.28.1	295.67	100.36137	6.64906	0.444865	14.9462	1.64773e-50	1.78767e-48	XP_002900923.1	cysteine protease family C48, putative	Phytophthora infestans T30-4	UniRef100_D0NJL2	Cysteine protease family C48, putative	Phytophthora infestans (strain T30-4)	PF02902.20, PF10551.10, PF04434.18, PF02331.16, PF05586.12	125659
gw1.32.428.1	15.9936	44.26219	5.468	1.22466	4.46492	8.00997e-06	1.54514e-05	XP_002900923.1	cysteine protease family C48, putative	Phytophthora infestans T30-4	UniRef100_D0NJL2	Cysteine protease family C48, putative	Phytophthora infestans (strain T30-4)	PF02902.20, PF02331.16	72585
estExt2_Genewise1.C_PHYCAscaffold_5470004	138.04	2.73167	1.44978	0.532084	2.72473	0.00643542	0.00895643	POM78973.1	Cysteine synthase	Phytophthora palmivora var. palmivora	UniRef100_A0A2P4YMD3	Cysteine synthase	Phytophthora palmivora var. palmivora	PF00291.26	577819
e_gw1.11.40.1	164.099	63.19728	5.98179	0.4701	12.7245	4.32197e-37	1.89281e-35	POM60478.1	Cysteine synthase A	Phytophthora palmivora var. palmivora	UniRef100_A0A2P4X4J8	Cysteine synthase	Phytophthora palmivora var. palmivora	PF00291.26, PF00107.27	105979
gw1.44.109.1	61.4748	2.59021	1.37307	0.423183	3.24463	0.00117605	0.00177268	POM64590.1	Cysteine-rich protein	Phytophthora palmivora var. palmivora	UniRef100_A0A2P4XGB2	Cysteine-rich protein	Phytophthora palmivora var. palmivora		50280
estExt2_Genewise1Plus.C_PHYCAscaffold_140141	53.2451	4.06413	2.02295	0.556455	3.63542	0.00027753	0.000448084	KAF4033862.1	Cysteine-rich secretory protein family	Phytophthora infestans	UniRef100_D0NF66	SCP-like extracellular protein	Phytophthora infestans (strain T30-4)	PF00188.27	544210
estExt2_Genewise1.C_PHYCAscaffold_10036	6622.31	0.31158	-1.68235	0.208782	-8.05791	7.76087e-16	5.17427e-15	KAF4034083.1	Cytidylyltransferase-like	Phytophthora infestans	UniRef100_D0NQM1	Choline-phosphate cytidylyltransferase B	Phytophthora infestans (strain T30-4)	PF01467.27	557877
gw1.60.319.1	4511.49	0.42444	-1.23636	0.184549	-6.69934	2.09358e-11	8.47671e-11	POM78817.1	Cytochrome b5	Phytophthora palmivora var. palmivora	UniRef100_A0A2P4YLX5	Cytochrome b5	Phytophthora palmivora var. palmivora	PF00173.29	83220
estExt2_fgenesh1_pm.C_PHYCAscaffold_20049	7179.19	0.23989	-2.05958	0.234661	-8.77683	1.68144e-18	1.48642e-17	POM58716.1	Cytochrome c	Phytophthora palmivora var. palmivora	UniRef100_A0A2P4WZJ0	Cytochrome c	Phytophthora palmivora var. palmivora	PF00034.22, PF13442.7, PF14495.7, PF16694.6, PF14376.7	525116
e_gw1.12.539.1	129.352	2.98625	1.57834	0.344552	4.58084	4.63112e-06	9.16686e-06	OWZ05277.1	Cytochrome P450	Phytophthora megakarya	UniRef100_A0A225VKI7	Cytochrome P450	Phytophthora megakarya	PF00067.23	106744
estExt2_fgenesh1_pg.C_PHYCAscaffold_2550002	6172.28	0.14691	-2.76703	0.34865	-7.93642	2.08106e-15	1.32398e-14	KAF4036769.1	Cytochrome P450	Phytophthora infestans	UniRef100_D0P4B7	Cytochrome P450, putative	Phytophthora infestans (strain T30-4)	PF00067.23	537830
e_gw1.2.1138.1	491.415	0.33965	-1.55787	0.217277	-7.16998	7.50114e-13	3.59397e-12	KUF85992.1	Cytochrome P450 86A2	Phytophthora nicotianae	UniRef100_W2PXQ9	Uncharacterized protein	Phytophthora parasitica (strain INRA-310)	PF00067.23	97662
estExt2_Genewise1.C_PHYCAscaffold_370217	70.5874	2.63418	1.39736	0.350795	3.98339	6.79378e-05	0.000117292	KUF89125.1	Cytochrome P450 86A2	Phytophthora nicotianae	UniRef100_W2N180	Uncharacterized protein	Phytophthora parasitica	PF00541.18, PF09429.11	570443
e_gw1.151.19.1	62.3786	3.39734	1.76441	0.446173	3.95454	7.66835e-05	0.000131551	KAF1790144.1	Cytochrome P450, conserved site	Phytophthora cactorum	UniRef100_A0A6A5JG72	Cytochrome P450, conserved site	Phytophthora cactorum	PF00067.23	132312
estExt2_fgenesh1_pm.C_PHYCAscaffold_460050	321.402	4.51569	2.17495	0.210831	10.3161	5.96134e-25	9.93858e-24	KAF1794526.1	Cytochrome P450, conserved site	Phytophthora cactorum	UniRef100_A0A6A5JRX2	Cytochrome P450, conserved site	Phytophthora cactorum	PF00067.23	529589
estExt2_fgenesh1_pg.C_PHYCAscaffold_10270	1938.87	0.21264	-2.2335	0.17922	-12.4623	1.19825e-35	4.70141e-34	POM80509.1	D-2-hydroxyglutarate dehydrogenase, mitochondrial precursor	Phytophthora palmivora var. palmivora	UniRef100_A0A2P4YRX8	D-2-hydroxyglutarate dehydrogenase, mitochondrial	Phytophthora palmivora var. palmivora	PF02913.20, PF01565.24	531619
estExt2_Genewise1.C_PHYCAscaffold_120710	2307.24	0.31911	-1.64789	0.224663	-7.33493	2.21829e-13	1.13458e-12	OWZ17849.1	D-3-phosphoglycerate dehydrogenase	Phytophthora megakarya	UniRef100_A0A225WL52	D-3-phosphoglycerate dehydrogenase	Phytophthora megakarya	PF02826.20, PF00389.31, PF01842.26, PF00670.22, PF03446.16, PF01262.22, PF13291.7	563667
estExt2_Genewise1Plus.C_PHYCAscaffold_220495	759.601	0.25534	-1.96951	0.210393	-9.3611	7.89119e-21	8.85656e-20	POM71880.1	DAHP synthase	Phytophthora palmivora var. palmivora	UniRef100_A0A2P4Y251	3-deoxy-7-phosphoheptulonate synthase	Phytophthora palmivora var. palmivora	PF00793.21	546856
estExt2_Genewise1Plus.C_PHYCAscaffold_250294	116.098	8.40229	3.07078	0.340519	9.01795	1.91642e-19	1.85816e-18	POM66470.1	DAHP synthetase phospho-2-dehydro-3-deoxyheptonate aldolase	Phytophthora palmivora var. palmivora	UniRef100_A0A2P4XLN2	3-deoxy-7-phosphoheptulonate synthase	Phytophthora palmivora var. palmivora	PF00793.21	547571
e_gw1.2.1246.1	53.5556	13.39720	3.74386	0.58761	6.37133	1.87396e-10	6.71933e-10	KAF4128741.1	DDE superfamily endonuclease	Phytophthora infestans	UniRef100_D0MWB3	DDE Tnp4 domain-containing protein	Phytophthora infestans (strain T30-4)	PF13359.7, PF04827.15, PF13586.7, PF03854.15, PF01609.22	98303
e_gw1.28.573.1	101.806	9.34439	3.2241	0.357993	9.00604	2.13633e-19	2.06719e-18	KAF4134417.1	DDE superfamily endonuclease	Phytophthora infestans	UniRef100_A0A6A4A2N6	DDE Tnp4 domain-containing protein	Phytophthora fragariae		115502
e_gw1.31.446.1	34.7931	10.65086	3.4129	0.578532	5.89924	3.65177e-09	1.09683e-08	KAF4129392.1	DDE superfamily endonuclease	Phytophthora infestans	UniRef100_D0MVS2	DDE Tnp4 domain-containing protein	Phytophthora infestans (strain T30-4)	PF04545.17	116624
e_gw1.4.307.1	16.2729	21.63296	4.43516	0.941902	4.70873	2.49269e-06	5.12311e-06	KAF4133838.1	DDE superfamily endonuclease	Phytophthora infestans	UniRef100_A0A6A4A2N6	DDE Tnp4 domain-containing protein	Phytophthora fragariae		100153
e_gw1.44.184.1	69.4134	39.82894	5.31574	0.596334	8.91404	4.92044e-19	4.57866e-18	KAF4141558.1	DDE superfamily endonuclease	Phytophthora infestans	UniRef100_W2QXW6	DDE Tnp4 domain-containing protein	Phytophthora parasitica	PF13359.7, PF01609.22, PF04827.15, PF13586.7, PF02177.17	121549
e_gw1.49.217.1	70.2373	54.85767	5.77762	0.672227	8.59475	8.34452e-18	6.84824e-17	KAF4147127.1	DDE superfamily endonuclease	Phytophthora infestans	UniRef100_A0A6A4FMJ4	DDE Tnp4 domain-containing protein	Phytophthora rubi	PF13359.7, PF01609.22, PF04827.15, PF08506.11	122795
e_gw1.62.251.1	80.1296	76.81022	6.26323	0.67938	9.21903	2.9981e-20	3.12033e-19	KAF4134417.1	DDE superfamily endonuclease	Phytophthora infestans	UniRef100_A0A6A4A2N6	DDE Tnp4 domain-containing protein	Phytophthora fragariae		126283
gw1.1.1347.1	57.0964	65.33638	6.02981	0.759438	7.93984	2.02441e-15	1.28909e-14	KAF4129392.1	DDE superfamily endonuclease	Phytophthora infestans	UniRef100_D0MVS2	DDE Tnp4 domain-containing protein	Phytophthora infestans (strain T30-4)	PF13359.7, PF01609.22	78872
gw1.1.177.1	21.1373	327.62532	8.3559	1.54462	5.40968	6.31377e-08	1.5978e-07	KAF4144430.1	DDE superfamily endonuclease	Phytophthora infestans	UniRef100_W2ICD5	DDE Tnp4 domain-containing protein	Phytophthora parasitica	PF13359.7, PF04827.15, PF13586.7, PF01609.22	40624
gw1.24.415.1	43.6604	18.26644	4.19112	0.581457	7.20797	5.67942e-13	2.76368e-12	KAF4129392.1	DDE superfamily endonuclease	Phytophthora infestans	UniRef100_D0MVS2	DDE Tnp4 domain-containing protein	Phytophthora infestans (strain T30-4)	PF13359.7, PF01609.22, PF04545.17	69086
gw1.36.331.1	158.442	231.88165	7.85724	0.767342	10.2396	1.31841e-24	2.1096e-23	KAF4147248.1	DDE superfamily endonuclease	Phytophthora infestans	UniRef100_A0A225WCC3	DDE Tnp4 domain-containing protein	Phytophthora megakarya	PF13359.7, PF04827.15, PF01609.22, PF02729.22	48288
gw1.4.175.1	27.6555	433.57683	8.76014	1.53567	5.70444	1.16725e-08	3.28543e-08	KAF4028775.1	DDE superfamily endonuclease	Phytophthora infestans	UniRef100_A0A6A3GDI5	DDE Tnp4 domain-containing protein	Phytophthora rubi	PF13359.7, PF01609.22, PF13586.7, PF04827.15, PF11333.9	40406
gw1.5.716.1	82.8921	7.79784	2.96307	0.519277	5.70616	1.15554e-08	3.25374e-08	KAF4127816.1	DDE superfamily endonuclease	Phytophthora infestans	UniRef100_A0A0H5R5L1	DDE Tnp4 domain-containing protein	Spongospora subterranea	PF13359.7, PF01609.22	77159
gw1.55.231.1	74.2235	5.45414	2.44735	0.393519	6.21914	4.99902e-10	1.69406e-09	KAF4044996.1	DDE superfamily endonuclease	Phytophthora infestans	UniRef100_W2WMW5	DDE Tnp4 domain-containing protein	Phytophthora parasitica CJ01A1	PF13359.7, PF13613.7	59510
gw1.7.328.1	90.2883	7.35857	2.87943	0.478067	6.02306	1.71151e-09	5.37395e-09	KAF4127816.1	DDE superfamily endonuclease	Phytophthora infestans	UniRef100_A0A080ZZL9	DDE Tnp4 domain-containing protein	Phytophthora parasitica P1976	PF13359.7, PF01609.22	67539
gw1.8.424.1	31.4582	10.62602	3.40953	0.60379	5.64688	1.63383e-08	4.50137e-08	KAF4147248.1	DDE superfamily endonuclease	Phytophthora infestans	UniRef100_A0A6A3GAX2	DDE Tnp4 domain-containing protein	Phytophthora fragariae	PF13359.7	69211
gw1.9.70.1	4.65796	67.01729	6.06646	1.81892	3.33521	0.000852365	0.00130469	KAF4137045.1	DDE superfamily endonuclease	Phytophthora infestans	UniRef100_W2X1L7	DDE Tnp4 domain-containing protein	Phytophthora parasitica CJ01A1	PF13359.7, PF04827.15, PF13586.7, PF01609.22	38036
e_gw1.346.5.1	53.2757	67.15189	6.06936	1.75413	3.46003	0.000540115	0.000846742	KAF4044316.1	DDE superfamily endonuclease	Phytophthora infestans	UniRef100_A0A6A4AJQ5	DDE-1 domain-containing protein	Phytophthora fragariae	PF03184.20, PF13358.7, PF16415.6	133167
estExt2_fgenesh1_pg.C_PHYCAscaffold_410056	136.693	789.15744	9.62417	1.41673	6.79321	1.09663e-11	4.57199e-11	KAF4039886.1	DDE superfamily endonuclease	Phytophthora infestans	UniRef100_D0NKZ8	DDE-1 domain-containing protein	Phytophthora infestans (strain T30-4)	PF03184.20, PF13353.7	535758
estExt2_Genewise1Plus.C_PHYCAscaffold_30864	124.024	0.26350	-1.92414	0.305103	-6.30652	2.85374e-10	1.00094e-09	KAF4130717.1	DDE superfamily endonuclease	Phytophthora infestans	UniRef100_A0A6A4F886	DDE-1 domain-containing protein	Phytophthora rubi	PF03184.20	539635
gw1.19.632.1	133.304	0.20186	-2.30859	0.347091	-6.65126	2.90588e-11	1.15437e-10	KAF4130717.1	DDE superfamily endonuclease	Phytophthora infestans	UniRef100_A0A6A4F886	DDE-1 domain-containing protein	Phytophthora rubi	PF03184.20, PF05979.13	72270
gw1.31.524.1	66.4307	0.16690	-2.58291	0.473851	-5.45088	5.01218e-08	1.28783e-07	KAF4130717.1	DDE superfamily endonuclease	Phytophthora infestans	UniRef100_A0A6A4F886	DDE-1 domain-containing protein	Phytophthora rubi	PF03184.20	72274
gw1.93.141.1	251.2	0.15286	-2.70976	0.247999	-10.9265	8.60951e-28	1.82392e-26	KAF4130717.1	DDE superfamily endonuclease	Phytophthora infestans	UniRef100_A0A6A4F886	DDE-1 domain-containing protein	Phytophthora rubi	PF03184.20	42392
e_gw1.6.1096.1	3.39011	53.81189	5.74985	2.0215	2.84436	0.00445013	0.0062987	KAF4134417.1	DDE superfamily endonuclease	Phytophthora infestans	UniRef100_A0A2P4Y947	DNA polymerase IV	Phytophthora palmivora var. palmivora		101871
e_gw1.73.21.1	455.894	0.48283	-1.05042	0.211931	-4.95644	7.17968e-07	1.57918e-06	KAF4144607.1	DDE superfamily endonuclease	Phytophthora infestans	UniRef100_A0A0W8CXT0	Glutaredoxin-C2	Phytophthora nicotianae	PF13358.7	128106
e_gw1.31.191.1	28.4194	23.81107	4.57356	0.797567	5.73439	9.78618e-09	2.77906e-08	KAF4130497.1	DDE superfamily endonuclease	Phytophthora infestans	UniRef100_A0A0W8CIL0	HTH CENPB-type domain-containing protein	Phytophthora		116717
e_gw1.35.143.1	48.2982	17.77342	4.15165	0.591918	7.0139	2.31773e-12	1.05272e-11	KAF4042379.1	DDE superfamily endonuclease	Phytophthora infestans	UniRef100_A0A225W5I7	HTH CENPB-type domain-containing protein	Phytophthora megakarya	PF03184.20, PF13358.7, PF07323.13	118182
e_gw1.9.672.1	32.5836	189.24721	7.56413	1.45905	5.18429	2.16835e-07	5.10235e-07	KAF4130497.1	DDE superfamily endonuclease	Phytophthora infestans	UniRef100_A0A0W8CIL0	HTH CENPB-type domain-containing protein	Phytophthora		104547
e_gw1.62.31.1	64.37	21.14718	4.40239	0.491023	8.96576	3.08159e-19	2.92455e-18	KAF4140679.1	DDE superfamily endonuclease	Phytophthora infestans	UniRef100_A0A225V223	Nuclease HARBI1	Phytophthora megakarya	PF13359.7, PF04827.15, PF01609.22, PF13586.7, PF11333.9	126243
e_gw1.52.371.1	78.4104	232.14876	7.85891	1.07593	7.3043	2.78713e-13	1.40643e-12	KAF4133841.1	DDE superfamily endonuclease	Phytophthora infestans	UniRef100_A0A225VE01	Transposase	Phytophthora megakarya	PF13358.7	123866
gw1.13.448.1	33.1607	21.39444	4.41916	0.682063	6.47911	9.22637e-11	3.46258e-10	KAF4133841.1	DDE superfamily endonuclease	Phytophthora infestans	UniRef100_A0A225V1M7	Transposase	Phytophthora megakarya		63047
gw1.76.128.1	10.1731	157.55599	7.29972	1.61361	4.52384	6.07274e-06	1.18598e-05	KAF4133841.1	DDE superfamily endonuclease	Phytophthora infestans	UniRef100_A0A225V1M7	Transposase	Phytophthora megakarya		52098
e_gw1.18.602.1	6.13701	97.21282	6.60307	1.74072	3.79329	0.000148662	0.00024701	KAF4034145.1	DDE superfamily endonuclease	Phytophthora infestans	UniRef100_A0A6A3LTE0	Uncharacterized protein	Phytophthora fragariae	PF13358.7	110590
gw1.36.519.1	22.8546	4.13137	2.04662	0.66179	3.09255	0.00198445	0.0029148	KAF4034145.1	DDE superfamily endonuclease	Phytophthora infestans	UniRef100_A0A6A3LTE0	Uncharacterized protein	Phytophthora fragariae	PF13358.7	51730
gw1.52.375.1	6.06294	7.29328	2.86657	1.17804	2.43334	0.0149603	0.0199801	KAF4133841.1	DDE superfamily endonuclease	Phytophthora infestans	UniRef100_A0A225UNV0	Uncharacterized protein	Phytophthora megakarya	PF13565.7, PF18144.2, PF13384.7, PF01710.17	52207
gw1.76.130.1	6.62499	33.52953	5.06736	1.6664	3.0409	0.00235871	0.00342935	KAF4133841.1	DDE superfamily endonuclease	Phytophthora infestans	UniRef100_A0A225UNV0	Uncharacterized protein	Phytophthora megakarya	PF13565.7, PF18144.2, PF13384.7, PF01710.17	52205
gw1.9.663.1	23.2981	3.20654	1.68102	0.618282	2.71885	0.00655084	0.00910998	KAF4034145.1	DDE superfamily endonuclease	Phytophthora infestans	UniRef100_A0A6A3LTE0	Uncharacterized protein	Phytophthora fragariae	PF13358.7	72553
e_gw1.27.507.1	75.244	61.80210	5.94958	0.644824	9.22668	2.79149e-20	2.91377e-19	KAF4146595.1	DDE superfamily endonuclease	Phytophthora infestans	UniRef100_G4YRQ3	Uncharacterized protein (Fragment)	Phytophthora sojae (strain P6497)	PF13359.7, PF04827.15, PF13586.7	114774
e_gw1.33.164.1	51.9347	0.27442	-1.86553	0.489279	-3.81282	0.000137391	0.000228947	KAF4135119.1	DDE superfamily endonuclease, partial	Phytophthora infestans	UniRef100_A0A6G0P7Z3	Uncharacterized protein	Phytophthora fragariae		117463
estExt2_Genewise1Plus.C_PHYCAscaffold_270365	725.604	0.45895	-1.12359	0.190615	-5.89456	3.75689e-09	1.12604e-08	POM63854.1	DEAD/DEAH box RNA helicase	Phytophthora palmivora var. palmivora	UniRef100_A0A2P4XE95	DEAD/DEAH box RNA helicase	Phytophthora palmivora var. palmivora	PF00270.30, PF00271.32, PF04851.16, PF13401.7	548144
gw1.2.235.1	159.721	0.45485	-1.13654	0.352989	-3.21977	0.00128294	0.00192348	XP_002906314.1	DEAD/DEAH box RNA helicase, putative	Phytophthora infestans T30-4	UniRef100_A0A6A3ETP6	ATP-dependent RNA helicase	Phytophthora fragariae	PF13245.7, PF00270.30, PF13401.7, PF12775.8, PF02492.20, PF13604.7, PF06745.14, PF00437.21, PF02367.18, PF00005.28, PF02562.17, PF00448.23, PF13555.7, PF00158.27, PF13671.7, PF06414.13, PF03193.17, PF13476.7, PF03205.15, PF04851.16, PF05729.13, PF12774.8, PF08477.14	42205
e_gw1.19.39.1	1625.21	0.25026	-1.99849	0.309722	-6.45254	1.0999e-10	4.09241e-10	XP_002908093.1	DEAD/DEAH box RNA helicase, putative	Phytophthora infestans T30-4	UniRef100_D0MT79	DEAD/DEAH box RNA helicase, putative	Phytophthora infestans (strain T30-4)	PF00270.30, PF00271.32, PF04851.16, PF14617.7, PF16203.6, PF06862.13, PF13401.7	111011
estExt2_fgenesh1_pm.C_PHYCAscaffold_280051	2129.56	0.34626	-1.53005	0.197686	-7.73982	9.9559e-15	5.91857e-14	XP_002909411.1	DEAD/DEAH box RNA helicase, putative	Phytophthora infestans T30-4	UniRef100_D0MRV6	DEAD/DEAH box RNA helicase, putative	Phytophthora infestans (strain T30-4)	PF00270.30, PF00271.32, PF04851.16, PF16203.6, PF14617.7, PF13604.7, PF17695.2	528289
e_gw1.28.41.1	45.3251	25.19192	4.65489	0.639933	7.27402	3.48934e-13	1.74054e-12	POM63670.1	Dehydrogenase	Phytophthora palmivora var. palmivora	UniRef100_A0A2P4XDP2	Dehydrogenase	Phytophthora palmivora var. palmivora	PF00106.26, PF13561.7, PF08643.11, PF13460.7	115425
estExt2_fgenesh1_pm.C_PHYCAscaffold_220052	4619.5	0.25035	-1.99796	0.419798	-4.75933	1.9424e-06	4.0526e-06	OWZ05109.1	Delta(5) fatty acid desaturase	Phytophthora megakarya	UniRef100_A0A225VJC4	Delta(5) fatty acid desaturase	Phytophthora megakarya	PF00487.25, PF00173.29, PF14901.7	527737
estExt2_Genewise1.C_PHYCAscaffold_70229	1666.93	0.32445	-1.62393	0.199478	-8.14087	3.92448e-16	2.71641e-15	ABH10627.1	delta-6 desaturase	Phytophthora citrophthora	UniRef100_B7P0I4	Delta-6 desaturase	Phytophthora citrophthora	PF00487.25, PF00173.29	561494
gw1.11.819.1	260.477	0.46741	-1.09725	0.239973	-4.57238	4.82205e-06	9.52372e-06	POM80942.1	Demethylmenaquinone methyltransferase	Phytophthora palmivora var. palmivora	UniRef100_A0A2P4YT16	Demethylmenaquinone methyltransferase	Phytophthora palmivora var. palmivora	PF03737.16	79503
e_gw1.24.561.1	31.5967	2.21447	1.14696	0.451237	2.54181	0.0110279	0.0149498	KAF4142626.1	DENN (AEX-3) domain-containing protein	Phytophthora infestans	UniRef100_D0N5C8	Uncharacterized protein	Phytophthora infestans (strain T30-4)	PF16457.6	113716
estExt2_fgenesh1_pg.C_PHYCAscaffold_370072	1248.19	0.28219	-1.82524	0.224361	-8.13526	4.11072e-16	2.83709e-15	OWZ24532.1	Deoxyhypusine synthase	Phytophthora megakarya	UniRef100_A0A225X4E6	Deoxyhypusine synthase	Phytophthora megakarya	PF01916.18	535522
e_gw1.2.794.1	1099.79	0.37106	-1.43026	0.236493	-6.04781	1.46832e-09	4.65836e-09	KAF1790117.1	DHBP synthase RibB-like alpha/beta domain	Phytophthora cactorum	UniRef100_A0A329SKS1	Threonylcarbamoyl-AMP synthase	Phytophthora cactorum	PF01300.19, PF03481.14	97821
estExt2_Genewise1Plus.C_PHYCAscaffold_700146	1788.82	0.28875	-1.79213	0.172229	-10.4055	2.33913e-25	4.03113e-24	KAF1774550.1	DHS-like NAD/FAD-binding domain	Phytophthora cactorum	UniRef100_A0A6A5I4R3	NAD-dependent protein deacylase	Phytophthora cactorum	PF02146.18	555178
estExt2_Genewise1.C_PHYCAscaffold_20770	611.91	0.31708	-1.65709	0.201075	-8.24118	1.70523e-16	1.23087e-15	KAF4127473.1	Diacylglycerol acyltransferase domain-containing protein	Phytophthora infestans	UniRef100_A0A329T3N4	Acyltransferase	Phytophthora cactorum	PF03982.14	558924
e_gw1.64.99.1	491.924	3.40355	1.76704	0.224088	7.88547	3.13351e-15	1.96046e-14	OWZ19909.1	Dicarboxylate/amino acid:cation (Na or H) symporter protein	Phytophthora megakarya	UniRef100_A0A225WS87	Amino acid transporter	Phytophthora megakarya	PF00375.19	126570
e_gw1.51.113.1	10858.6	0.25391	-1.97761	0.269178	-7.34684	2.02945e-13	1.04171e-12	RAW22175.1	Dihydrolipoyl dehydrogenase 1	Phytophthora cactorum	UniRef100_A0A329RC00	Dihydrolipoyl dehydrogenase	Phytophthora cactorum	PF07992.15, PF02852.23, PF00070.28, PF01134.23, PF12831.8, PF00890.25, PF03486.15, PF13738.7, PF13450.7, PF01262.22, PF01946.18, PF13434.7, PF01494.20, PF01266.25, PF05834.13, PF13478.7, PF13241.7, PF02826.20, PF02737.19, PF01593.25, PF03721.15	123621
e_gw1.60.74.1	725.094	0.22263	-2.16726	0.207716	-10.4338	1.73869e-25	3.03656e-24	XP_008909121.1	dihydropteroate synthase	Phytophthora parasitica INRA-310	UniRef100_W2PZA5	6-hydroxymethyl-7,8-dihydropterin pyrophosphokinase	Phytophthora	PF00809.23, PF01288.21, PF17396.3, PF09088.12, PF18212.2	125896
estExt2_Genewise1Plus.C_PHYCAscaffold_80181	8150.63	0.08492	-3.5577	0.246393	-14.4391	2.93501e-47	2.56295e-45	KUF77569.1	Dihydroxy-acid dehydratase	Phytophthora nicotianae	UniRef100_A0A6A3L6Q4	Dihydroxy-acid dehydratase	Phytophthora rubi	PF00920.22, PF04023.15	541961
estExt2_Genewise1.C_PHYCAscaffold_620119	1270.4	0.42573	-1.232	0.230556	-5.3436	9.11205e-08	2.26041e-07	XP_024576339.1	-diketo-5-methylthio-1-phosphopentane phosphatase	Plasmopara halstedii	UniRef100_A0A0P1AGY0	-diketo-5-methylthio-1-phosphopentane phosphatase	Plasmopara halstedii	PF00249.32, PF13921.7, PF11626.9, PF08914.12, PF15963.6, PF13837.7, PF09111.11	574419
e_gw1.18.645.1	183.534	2.85668	1.51434	0.28868	5.24575	1.55648e-07	3.73806e-07	KAF1785482.1	Dimeric alpha-beta barrel	Phytophthora cactorum	UniRef100_A0A6A5J300	Dimeric alpha-beta barrel	Phytophthora cactorum	PF03992.17	110565
estExt2_fgenesh1_pg.C_PHYCAscaffold_5790001	873.253	0.24046	-2.0561	0.362067	-5.6788	1.35644e-08	3.78962e-08	KAF1794025.1	Dimeric alpha-beta barrel	Phytophthora cactorum	UniRef100_A0A6A5JPM9	Dimeric alpha-beta barrel	Phytophthora cactorum	PF03795.15	537870
estExt2_Genewise1.C_PHYCAscaffold_520043	820.511	0.24678	-2.01869	0.369257	-5.46689	4.57988e-08	1.18284e-07	KAF1794025.1	Dimeric alpha-beta barrel	Phytophthora cactorum	UniRef100_H3GX85	YCII domain-containing protein	Phytophthora ramorum	PF03795.15	573176
estExt2_Genewise1Plus.C_PHYCAscaffold_120413	516.1	2.24865	1.16906	0.179687	6.50608	7.71382e-11	2.92557e-10	OWY97495.1	Dimeric dihydrodiol dehydrogenase	Phytophthora megakarya	UniRef100_A0A225UVN1	Dimeric dihydrodiol dehydrogenase	Phytophthora megakarya	PF01408.23, PF02894.18, PF03447.17	543541
estExt2_fgenesh1_pm.C_PHYCAscaffold_540034	3486.78	0.39467	-1.34128	0.243478	-5.50882	3.61241e-08	9.47496e-08	KAF4127930.1	Dip2/Utp12 Family	Phytophthora infestans	UniRef100_D0NBI5	WD_REPEATS_REGION domain-containing protein	Phytophthora infestans (strain T30-4)	PF00400.33, PF12894.8, PF04003.13, PF17005.6, PF11715.9, PF16529.6, PF14655.7, PF14721.7, PF16756.6, PF01011.22, PF11169.9, PF10152.10, PF02862.18	530067
gw1.6.856.1	445.046	0.37650	-1.40926	0.187337	-7.52261	5.36915e-14	2.94153e-13	RAW23309.1	Diphosphomevalonate decarboxylase	Phytophthora cactorum	UniRef100_A0A329RGT1	Diphosphomevalonate decarboxylase	Phytophthora cactorum	PF18376.2, PF00288.27, PF06101.12	77289
estExt2_Genewise1.C_PHYCAscaffold_190269	7156.18	0.14133	-2.82283	0.361056	-7.81824	5.35668e-15	3.26438e-14	OWY96260.1	D-isomer specific 2-hydroxyacid dehydrogenase, partial	Phytophthora megakarya	UniRef100_A0A225UT70	D-isomer specific 2-hydroxyacid dehydrogenase (Fragment)	Phytophthora megakarya	PF02826.20, PF00389.31, PF03446.16, PF00670.22, PF02737.19, PF07991.13, PF01262.22	565848
e_gw1.548.1.1	7.86302	124.65994	6.96185	1.68114	4.14115	3.45571e-05	6.16457e-05	OWY94278.1	DNA binding protein	Phytophthora megakarya	UniRef100_A0A225UMU2	DNA binding protein	Phytophthora megakarya	PF00856.29	133547
gw1.443.4.1	4.20326	66.43516	6.05388	1.8881	3.20632	0.00134442	0.00201165	XP_002909735.1	DNA binding protein	Phytophthora infestans T30-4	UniRef100_D0RMJ5	DNA binding protein	Phytophthora infestans (strain T30-4)	PF03184.20, PF13358.7	53363
gw1.20.418.1	14.2676	215.47737	7.75139	1.56479	4.95363	7.28434e-07	1.60072e-06	OWY94593.1	DNA binding protein, partial	Phytophthora megakarya	UniRef100_A0A225UNM3	DNA binding protein (Fragment)	Phytophthora megakarya		70813
e_gw1.17.274.1	161.837	3.95265	1.98282	0.361247	5.48883	4.04609e-08	1.05292e-07	RAW31520.1	DNA mismatch repair protein	Phytophthora cactorum	UniRef100_A0A329S4V1	DNA mismatch repair protein	Phytophthora cactorum	PF00488.22, PF05190.19, PF13514.7, PF05192.19, PF13555.7	110015
gw1.8.142.1	196.447	0.29250	-1.77349	0.298469	-5.94197	2.81624e-09	8.59761e-09	XP_024581512.1	dna repair	Plasmopara halstedii	UniRef100_H3GLL2	Uncharacterized protein	Phytophthora ramorum	PF00752.18	42533
e_gw1.25.559.1	54.1168	2.26784	1.18132	0.372427	3.17195	0.00151419	0.00225342	OWZ22970.1	DNA replication licensing factor	Phytophthora megakarya	UniRef100_A0A225X191	DNA replication licensing factor	Phytophthora megakarya	PF04640.15, PF03884.15, PF04570.15	114191
e_gw1.586.1.1	140.26	0.34854	-1.52061	0.286892	-5.30028	1.15626e-07	2.82285e-07	KUF99304.1	DNA replication licensing factor MCM7	Phytophthora nicotianae	UniRef100_W2KVN6	DNA replication licensing factor MCM72	Phytophthora parasitica	PF00493.24, PF07728.15, PF13191.7, PF05272.12, PF01078.22	133607
e_gw1.1.961.1	2384.62	0.32656	-1.61457	0.262243	-6.15678	7.42385e-10	2.45649e-09	KUF80521.1	DNA topoisomerase 1	Phytophthora nicotianae	UniRef100_W2FQQ9	DNA topoisomerase I	Phytophthora parasitica	PF01028.21, PF02919.16, PF14370.7, PF07996.12, PF14712.7, PF12732.8	96601
estExt2_Genewise1Plus.C_PHYCAscaffold_390238	1357.66	0.31640	-1.66018	0.224338	-7.40033	1.35845e-13	7.12876e-13	KUF82974.1	DNA-binding protein	Phytophthora nicotianae	UniRef100_W2NY67	Uncharacterized protein	Phytophthora parasitica	PF01984.21, PF01399.28, PF16859.6, PF07120.12, PF10114.10	550914
estExt2_Genewise1.C_PHYCAscaffold_10741	11596.3	0.18273	-2.45223	0.222115	-11.0404	2.44042e-28	5.41848e-27	ETL29090.1	DNA-binding protein, 42 kDa	Phytophthora parasitica	UniRef100_W2W4A5	DNA-binding protein, 42 kDa	Phytophthora parasitica	PF00557.25, PF08492.13	558170
e_gw1.119.21.1	1239.18	0.21678	-2.20567	0.169591	-13.0059	1.13327e-38	5.40984e-37	POM57850.1	DNA-directed RNA polymerase I and III subunit RPAC1	Phytophthora palmivora var. palmivora	UniRef100_A0A2P4WX22	DNA-directed RNA polymerases I and III subunit RPAC1	Phytophthora palmivora var. palmivora	PF01193.25, PF01000.27, PF13656.7	131906
estExt2_Genewise1Plus.C_PHYCAscaffold_10634	2618.53	0.14132	-2.82296	0.32479	-8.69165	3.57205e-18	3.04496e-17	XP_008899486.1	DNA-directed RNA polymerase I, II, and III subunit RPABC5	Phytophthora parasitica INRA-310	UniRef100_W2HI73	DNA-directed RNA polymerase I, II, and III subunit RPABC56	Oomycota	PF01194.18, PF05864.13, PF03972.15	538185
estExt2_Genewise1.C_PHYCAscaffold_50907	744.435	0.18985	-2.39708	0.231192	-10.3684	3.45426e-25	5.85425e-24	XP_002899067.1	DNA-directed RNA polymerase II 19 kDa polypeptide	Phytophthora infestans T30-4	UniRef100_W2IVA8	Uncharacterized protein7	Peronosporaceae	PF00575.24, PF03876.18	560902
e_gw1.15.640.1	2663.31	0.48011	-1.05857	0.234012	-4.52357	6.08042e-06	1.18732e-05	OWZ24549.1	DNA-directed RNA polymerase III largest subunit	Phytophthora megakarya	UniRef100_A0A225X5L3	DNA-directed RNA polymerase subunit	Phytophthora megakarya	PF04998.18, PF04997.13, PF00623.21, PF04983.19, PF05000.18	108224
gw1.212.2.1	2051.2	0.14419	-2.79398	0.153753	-18.1719	8.61892e-74	2.8705e-71	KAF1777991.1	DNA-directed RNA polymerase, RpoA/D/Rpb3-type	Phytophthora cactorum	UniRef100_A0A6A5IEJ3	DNA-directed RNA polymerases I and III subunit RPAC1	Phytophthora cactorum	PF01000.27, PF01193.25, PF13656.7	48912
gw1.37.44.1	5780.68	0.31105	-1.68478	0.268884	-6.2658	3.70921e-10	1.27999e-09	KAF4040110.1	DnaJ central domain	Phytophthora infestans	UniRef100_D0MR77	Chaperone protein dnaJ, putative	Phytophthora infestans (strain T30-4)	PF01556.19, PF00226.32, PF00684.20, PF15777.6, PF17302.3, PF01155.20, PF14537.7	36484
e_gw1.160.17.1	249.272	0.28731	-1.79933	0.284848	-6.31681	2.67023e-10	9.40953e-10	KAF4027821.1	DnaJ domain	Phytophthora infestans	UniRef100_D0MYP0	J domain-containing protein	Phytophthora infestans (strain T30-4)	PF00226.32	132401
gw1.15.119.1	1011.23	0.25014	-1.99919	0.243624	-8.20608	2.28529e-16	1.62905e-15	POM60775.1	DnaJ domain containing hypothetical protein	Phytophthora palmivora var. palmivora	UniRef100_A0A2P4X5E3	J domain-containing protein	Phytophthora palmivora var. palmivora	PF00226.32, PF04545.17	43270
estExt2_Genewise1Plus.C_PHYCAscaffold_200114	722.486	0.26915	-1.89353	0.294161	-6.43706	1.21809e-10	4.50059e-10	KAF1773411.1	DnaJ domain, conserved site	Phytophthora cactorum	UniRef100_A0A6A5I207	DnaJ domain, conserved site	Phytophthora cactorum		546105
estExt2_Genewise1Plus.C_PHYCAscaffold_670067	3798.93	0.32719	-1.61179	0.290398	-5.55029	2.852e-08	7.6087e-08	POM76773.1	DnaJ like subfamily A member 2	Phytophthora palmivora var. palmivora	UniRef100_A0A2P4YG46	DnaJ like subfamily A member 2	Phytophthora palmivora var. palmivora	PF00226.32, PF10269.10, PF02990.17	555012
e_gw1.66.34.1	65.7742	8.48132	3.08429	0.510992	6.03588	1.58097e-09	4.99251e-09	KUF82669.1	DnaJ protein 1	Phytophthora nicotianae	UniRef100_A0A0W8CF12	DnaJ protein 1	Phytophthora nicotianae	PF00226.32	127066
gw1.117.30.1	50.3675	3.85174	1.94551	0.505365	3.84971	0.000118258	0.000198612	KUF82668.1	DnaJ protein 1	Phytophthora nicotianae	UniRef100_A0A0W8CF77	DnaJ protein 1	Phytophthora nicotianae	PF00226.32	43316
gw1.58.53.1	497.728	0.33418	-1.58131	0.218249	-7.24547	4.30943e-13	2.12226e-12	POM72000.1	DNL zinc finger domain containing hypothetical protein	Phytophthora palmivora var. palmivora	UniRef100_H3GFR7	DNL-type domain-containing protein	Phytophthora ramorum	PF05180.13, PF18608.2, PF13717.7	42921
e_gw1.46.251.1	966.703	0.48389	-1.04725	0.261159	-4.01001	6.07165e-05	0.000105256	RAW39535.1	Dolichol-phosphate mannosyltransferase subunit 1	Phytophthora cactorum	UniRef100_A0A329SSI8	Dolichol-phosphate mannosyltransferase subunit 1	Phytophthora cactorum	PF00535.27, PF13641.7, PF10111.10, PF13506.7	121990
estExt2_Genewise1Plus.C_PHYCAscaffold_10054	964.661	0.33239	-1.58905	0.392316	-4.05045	5.11192e-05	8.92126e-05	KAF1781050.1	Dolichol-phosphate mannosyltransferase subunit 3	Phytophthora cactorum	UniRef100_A0A329SUD1	Dolichol-phosphate mannosyltransferase subunit 3	Phytophthora cactorum	PF08285.12, PF03619.17	537935
estExt2_Genewise1Plus.C_PHYCAscaffold_260026	120.143	2.57765	1.36606	0.269586	5.06724	4.03631e-07	9.16215e-07	OWZ24349.1	Dolichyldiphosphatase 1	Phytophthora megakarya	UniRef100_A0A225X532	Dolichyldiphosphatase 1	Phytophthora megakarya	PF01569.22, PF02681.15, PF18895.1, PF08285.12, PF12822.8	547633
e_gw1.37.24.1	6509.95	0.40046	-1.32027	0.233746	-5.64831	1.62032e-08	4.46759e-08	RAW41362.1	Dolichyl-diphosphooligosaccharide--protein glycosyltransferase subunit	Phytophthora cactorum	UniRef100_A0A329T0E7	Dolichyl-diphosphooligosaccharide--protein glycotransferase	Phytophthora cactorum	PF02516.15	118787
e_gw1.2.371.1	595.9	7.08376	2.82451	0.236729	11.9314	8.1173e-33	2.5549e-31	XP_002906152.1	Drug/Metabolite Transporter (DMT) Superfamily	Phytophthora infestans T30-4	UniRef100_D0MZ90	Drug/Metabolite Transporter (DMT) Superfamily	Phytophthora infestans (strain T30-4)	PF00892.21, PF03151.17	97407
e_gw1.24.342.1	184.65	11.21735	3.48766	0.466096	7.48271	7.28041e-14	3.92999e-13	POM70368.1	Drug/Metabolite transporter (DMT) Superfamily	Phytophthora palmivora var. palmivora	UniRef100_A0A2P4XXU7	Drug/Metabolite transporter (DMT) Superfamily	Phytophthora palmivora var. palmivora	PF00892.21, PF03151.17, PF05648.15	113524
estExt2_Genewise1Plus.C_PHYCAscaffold_310326	1619.25	0.34851	-1.52072	0.185338	-8.20513	2.30345e-16	1.63874e-15	POM68336.1	Drug/Metabolite transporter (DMT) Superfamily	Phytophthora palmivora var. palmivora	UniRef100_A0A2P4XS06	Drug/Metabolite transporter (DMT) Superfamily	Phytophthora palmivora var. palmivora	PF08449.12, PF00892.21, PF04142.16, PF03151.17, PF08627.11, PF16913.6, PF10990.9, PF10999.9	549201
estExt2_Genewise1.C_PHYCAscaffold_260286	442.249	0.30648	-1.70613	0.227219	-7.50873	5.9702e-14	3.25587e-13	POM77587.1	Drug/Metabolite Transporter (DMT) Superfamily	Phytophthora palmivora var. palmivora	UniRef100_A0A2P4YIF3	Pectinesterase	Phytophthora palmivora var. palmivora	PF00892.21	567766
e_gw1.19.614.1	266.262	0.32343	-1.62847	0.258802	-6.29232	3.12765e-10	1.09167e-09	OWZ23794.1	D-tyrosyl-tRNA(Tyr) deacylase	Phytophthora megakarya	UniRef100_A0A225X0Z5	D-aminoacyl-tRNA deacylase	Phytophthora megakarya	PF02580.17	110839
e_gw1.358.9.1	45.4131	717.45610	9.48675	1.52725	6.21164	5.24331e-10	1.77223e-09	WP_171292939.1	DUF4219 domain-containing protein, partial	Acinetobacter baumannii	UniRef100_A0A2P4XKY4	Retroelement (Fragment)	Phytophthora palmivora var. palmivora	PF14223.7, PF13961.7, PF14244.7, PF03732.18	133206
gw1.9.637.1	27.0118	14.24856	3.83274	0.82227	4.66117	3.14414e-06	6.36517e-06	KUF96783.1	Dynein alpha chain	Phytophthora nicotianae	UniRef100_A0A0W8CPR4	Uncharacterized protein	Phytophthora nicotianae		72054
gw1.703.1.1	50.1029	148.24216	7.21181	1.09779	6.56936	5.0531e-11	1.959e-10	KUF95132.1	Dynein assembly factor with WDR repeat domains 1	Phytophthora nicotianae	UniRef100_A0A0W8DFY5	Dynein assembly factor with WDR repeat domains 1	Phytophthora nicotianae	PF12323.9	53165
e_gw1.44.56.1	3669.66	2.39442	1.25967	0.229998	5.4769	4.32833e-08	1.12111e-07	RAW32452.1	Dynein beta chain, flagellar outer arm, partial	Phytophthora cactorum	UniRef100_A0A329SA46	Dynein beta chain, flagellar outer arm (Fragment)	Phytophthora cactorum	PF08385.13, PF12774.8, PF08393.14, PF12780.8, PF12781.8, PF12777.8, PF18199.2, PF12775.8, PF18198.2, PF03028.16, PF07728.15, PF17857.2, PF17852.2, PF13191.7, PF00004.30, PF13555.7, PF13401.7, PF13238.7, PF00005.28, PF03193.17, PF13481.7, PF13671.7, PF13173.7, PF05621.12, PF00910.23, PF05673.14, PF01078.22, PF02367.18, PF13521.7, PF03215.16, PF13578.7, PF05729.13, PF08477.14, PF12883.8, PF18751.2	121416
e_gw1.10.617.1	16.7627	266.08078	8.05572	1.59205	5.05997	4.19312e-07	9.49101e-07	KUF94179.1	Dynein heavy chain	Phytophthora nicotianae	UniRef100_W2Q6N0	Uncharacterized protein	Phytophthora		104932
e_gw1.31.226.1	153.566	29.91226	4.90267	0.369863	13.2554	4.20064e-40	2.21983e-38	KUF94179.1	Dynein heavy chain	Phytophthora nicotianae	UniRef100_W2Q6N0	Uncharacterized protein	Phytophthora	PF02902.20, PF10551.10, PF01610.18	116623
e_gw1.5.1358.1	14.1986	9.55423	3.25614	0.80265	4.05674	4.97627e-05	8.7036e-05	KUF94179.1	Dynein heavy chain	Phytophthora nicotianae	UniRef100_W2Q6N0	Uncharacterized protein	Phytophthora		100713
e_gw1.7.191.1	1326.2	560.52008	9.13062	0.468634	19.4835	1.51577e-84	8.34898e-82	KUF94179.1	Dynein heavy chain	Phytophthora nicotianae	UniRef100_W2Q6N0	Uncharacterized protein	Phytophthora	PF10551.10, PF01610.18, PF04434.18	102670
e_gw1.8.178.1	109.202	124.67101	6.96198	0.746802	9.3224	1.1374e-20	1.24722e-19	KUF94179.1	Dynein heavy chain	Phytophthora nicotianae	UniRef100_W2Q6N0	Uncharacterized protein	Phytophthora	PF02902.20, PF10551.10, PF01610.18	103617
e_gw1.8.554.1	1284.89	1261.52451	10.301	0.644003	15.9952	1.38016e-57	2.17201e-55	KUF94179.1	Dynein heavy chain	Phytophthora nicotianae	UniRef100_W2Q6N0	Uncharacterized protein	Phytophthora	PF02902.20, PF10551.10, PF01610.18, PF03101.16	103913
estExt2_fgenesh1_pm.C_PHYCAscaffold_490051	1960.24	4.36764	2.12686	0.249953	8.50903	1.75396e-17	1.39006e-16	RAW42038.1	Dynein heavy chain 1, axonemal	Phytophthora cactorum	UniRef100_A0A329T0X1	Dynein heavy chain 1, axonemal	Phytophthora cactorum	PF12774.8, PF08393.14, PF18199.2, PF12780.8, PF12781.8, PF12775.8, PF18198.2, PF03028.16, PF12777.8, PF17852.2, PF07728.15, PF17857.2, PF00004.30, PF13401.7, PF13191.7, PF00910.23, PF00005.28, PF13479.7, PF13238.7, PF07471.13, PF00437.21, PF13604.7, PF05872.13, PF14465.7, PF03670.14, PF13925.7	529822
estExt2_fgenesh1_pm.C_PHYCAscaffold_60111	2627.06	2.06201	1.04405	0.226695	4.60553	4.11415e-06	8.19797e-06	KAE9339157.1	Dynein heavy chain 7, axonemal	Phytophthora rubi	UniRef100_A0A6A4FCD9	Dynein heavy chain 7, axonemal	Phytophthora rubi	PF12774.8, PF12780.8, PF18199.2, PF12781.8, PF08393.14, PF12775.8, PF18198.2, PF03028.16, PF17852.2, PF17857.2, PF12777.8, PF07728.15, PF13401.7, PF00004.30, PF13191.7, PF00437.21, PF13238.7, PF13555.7, PF01580.19, PF00910.23, PF00158.27, PF13604.7, PF01935.18, PF13481.7, PF05872.13, PF01078.22, PF13245.7, PF05673.14, PF00005.28, PF13521.7, PF10412.10, PF09686.11, PF04665.13, PF03215.16	526027
e_gw1.34.416.1	1071.64	0.40394	-1.30779	0.227004	-5.7611	8.35698e-09	2.39879e-08	XP_002906917.1	dynein intermediate chain 2	Phytophthora infestans T30-4	UniRef100_D0MYS0	Dynein intermediate chain 2	Phytophthora infestans (strain T30-4)	PF00400.33, PF12894.8, PF16529.6, PF01011.22, PF13570.7	117946
estExt2_Genewise1Plus.C_PHYCAscaffold_290387	573.504	0.28741	-1.79884	0.227369	-7.91154	2.54233e-15	1.60603e-14	POM80560.1	Dynein light chain	Phytophthora palmivora var. palmivora	UniRef100_A0A2P4YRY7	Calmodulin	Phytophthora palmivora var. palmivora	PF00036.33, PF13499.7, PF13405.7, PF13202.7, PF13833.7, PF14658.7, PF08976.12, PF18072.2, PF13624.7	548675
e_gw1.1.1918.1	49.9564	5.45063	2.44642	0.461822	5.29733	1.1751e-07	2.8664e-07	POM67744.1	Dynein light chain LC6, flagellar outer arm	Phytophthora palmivora var. palmivora	UniRef100_A0A2P4Y3H2	Dynein light chain	Phytophthora palmivora var. palmivora	PF01221.19	96252
gw1.4.1266.1	257.288	5.54013	2.46992	0.242814	10.1721	2.64285e-24	4.10947e-23	KAE9048967.1	Dynein regulatory complex subunit 7	Phytophthora rubi	UniRef100_H3GIY0	Uncharacterized protein	Phytophthora ramorum	PF01537.18, PF07305.13	83622
gw1.26.466.1	80.4719	5.67058	2.5035	0.593839	4.21578	2.48911e-05	4.52195e-05	KAF1795220.1	E3 ubiquitin ligase RBR family	Phytophthora cactorum	UniRef100_A0A6A5JUJ4	E3 ubiquitin ligase RBR family	Phytophthora cactorum	PF14634.7, PF13639.7, PF01485.22, PF00097.26, PF13920.7, PF13445.7, PF13923.7, PF17123.6, PF01363.22, PF15227.7	71733
e_gw1.14.520.1	195.464	5.17516	2.3716	0.406464	5.83473	5.38785e-09	1.58243e-08	KUF80145.1	E3 ubiquitin-protein ligase SMURF2	Phytophthora nicotianae	UniRef100_W2P2F2	Uncharacterized protein	Phytophthora parasitica	PF00632.26	108037
e_gw1.4.1028.1	92.52	134.97720	7.07657	0.799246	8.85406	8.43941e-19	7.68346e-18	KUF81622.1	E3 ubiquitin-protein ligase TOM1	Phytophthora nicotianae	UniRef100_A0A0W8CC23	ATP-dependent DNA helicase	Phytophthora nicotianae	PF05970.15, PF13245.7, PF13604.7, PF13401.7, PF09848.10, PF13481.7, PF00910.23, PF00004.30	99658
gw1.29.190.1	64.6798	72.54551	6.18081	0.762769	8.10312	5.35658e-16	3.64252e-15	KUF81622.1	E3 ubiquitin-protein ligase TOM1	Phytophthora nicotianae	UniRef100_A0A0W8CC23	ATP-dependent DNA helicase	Phytophthora nicotianae	PF05970.15, PF13604.7, PF13245.7, PF13401.7, PF01443.19, PF05729.13, PF13481.7, PF09848.10, PF13086.7, PF13173.7, PF00910.23, PF00931.23, PF00005.28, PF04851.16	61327
gw1.4.1032.1	10.6994	14.34829	3.84281	0.975449	3.93953	8.16429e-05	0.000139524	KUF81622.1	E3 ubiquitin-protein ligase TOM1	Phytophthora nicotianae	UniRef100_A0A0W8CC23	ATP-dependent DNA helicase	Phytophthora nicotianae	PF13604.7, PF05970.15, PF13245.7, PF13401.7, PF01443.19, PF05729.13, PF00931.23, PF09848.10	80962
gw1.51.280.1	62.6062	35.46035	5.14813	0.61177	8.41515	3.92394e-17	3.0115e-16	KUF81622.1	E3 ubiquitin-protein ligase TOM1	Phytophthora nicotianae	UniRef100_A0A0W8CC23	ATP-dependent DNA helicase	Phytophthora nicotianae	PF05970.15, PF13604.7, PF13245.7, PF13401.7, PF01443.19, PF05729.13, PF13481.7, PF13086.7, PF13173.7, PF09848.10, PF00910.23, PF00931.23, PF00005.28, PF04851.16	50128
gw1.80.19.1	53.5131	42.74104	5.41755	0.676135	8.01253	1.12375e-15	7.33842e-15	KUF81622.1	E3 ubiquitin-protein ligase TOM1	Phytophthora nicotianae	UniRef100_A0A0W8CC23	ATP-dependent DNA helicase	Phytophthora nicotianae	PF05970.15, PF13604.7, PF13245.7, PF13401.7, PF01443.19, PF05729.13, PF07728.15, PF09848.10, PF00931.23, PF13173.7, PF13481.7, PF01637.19, PF03193.17, PF13086.7	41334
e_gw1.66.251.1	22.1935	8.09494	3.01702	0.635834	4.74498	2.08531e-06	4.3312e-06	KAF4130499.1	EamA-like transporter family	Phytophthora infestans	UniRef100_D0NAT7	Uncharacterized protein	Phytophthora infestans (strain T30-4)		127152
e_gw1.58.267.1	199.829	0.47123	-1.08549	0.325946	-3.33027	0.000867625	0.00132734	KAF4039888.1	EF hand	Phytophthora infestans	UniRef100_A0A329RVR4	Calmodulin	Phytophthora cactorum	PF00036.33, PF13499.7, PF13405.7, PF13202.7, PF13833.7, PF14658.7, PF12763.8, PF05042.14, PF03672.14	125467
gw1.19.592.1	266.571	12.74881	3.67229	0.422055	8.70097	3.29048e-18	2.81836e-17	KAF4132017.1	EF hand	Phytophthora infestans	UniRef100_D0MT99	Calmodulin	Phytophthora infestans (strain T30-4)	PF13405.7, PF00036.33, PF13202.7, PF13499.7, PF13833.7	70439
e_gw1.62.271.1	45.6088	2.92994	1.55087	0.496339	3.12462	0.00178032	0.00263062	KAF1794164.1	EF-Hand 1, calcium-binding site	Phytophthora cactorum	UniRef100_A0A6A5JSJ3	Calmodulin	Phytophthora cactorum	PF00036.33, PF13499.7, PF13405.7, PF13833.7, PF13202.7	126370
e_gw1.97.86.1	120.257	29.87953	4.90109	0.451441	10.8565	1.85678e-27	3.82055e-26	KAF1793848.1	EF-Hand 1, calcium-binding site	Phytophthora cactorum	UniRef100_A0A6A5JP21	Calmodulin	Phytophthora cactorum	PF00036.33, PF13499.7, PF13405.7, PF13833.7, PF13202.7, PF14658.7, PF17959.2, PF12763.8, PF05042.14, PF13623.7, PF10591.10, PF07766.14, PF18213.2, PF13624.7, PF08976.12, PF14493.7, PF13050.7, PF01015.19, PF04751.15, PF05823.13, PF17743.2, PF09278.12, PF06819.12	130774
estExt2_fgenesh1_pg.C_PHYCAscaffold_110062	2192.18	0.23609	-2.08258	0.190106	-10.9548	6.30128e-28	1.35091e-26	KAF1783057.1	EF-Hand 1, calcium-binding site	Phytophthora cactorum	UniRef100_A0A6A5IWJ6	Calmodulin	Phytophthora cactorum	PF08546.12, PF13405.7, PF00036.33, PF13499.7, PF13202.7	533185
estExt2_fgenesh1_pg.C_PHYCAscaffold_320044	5490.51	0.21509	-2.21702	0.227575	-9.74195	1.99683e-22	2.60206e-21	KAF4036691.1	EF-hand domain pair	Phytophthora infestans	UniRef100_W2FXJ8	Calmodulin	Phytophthora parasitica	PF07766.14, PF00036.33, PF13833.7, PF13499.7, PF13405.7, PF13202.7, PF19041.1, PF18953.1, PF04830.14, PF07478.14	535137
gw1.3.351.1	107	56.93306	5.83119	0.562535	10.3659	3.54335e-25	5.99815e-24	KAF4141303.1	EF-hand domain pair	Phytophthora infestans	UniRef100_D0N777	Calmodulin	Phytophthora infestans (strain T30-4)	PF13499.7, PF13405.7, PF13833.7, PF00036.33, PF13202.7, PF08976.12, PF14658.7, PF17959.2	68193
e_gw1.47.420.1	261.698	24.75154	4.62945	0.403085	11.485	1.56858e-30	4.16765e-29	RAW29470.1	EH domain-containing protein 4	Phytophthora cactorum	UniRef100_A0A329RYT6	EH domain-containing protein 4	Phytophthora cactorum	PF18150.2, PF00350.24, PF16880.6, PF01926.24, PF12763.8, PF08477.14, PF00009.28, PF02421.19, PF00036.33	122330
estExt2_Genewise1.C_PHYCAscaffold_90577	5239.45	0.33229	-1.58948	0.278567	-5.70594	1.15704e-08	3.25731e-08	RAW37539.1	Electron transfer flavoprotein-ubiquinone oxidoreductase	Phytophthora cactorum	UniRef100_A0A329SLD0	Electron transfer flavoprotein-ubiquinone oxidoreductase	Phytophthora cactorum	PF05187.14, PF01946.18, PF00890.25, PF01266.25, PF13450.7, PF05834.13, PF12838.8, PF07992.15, PF03486.15, PF13454.7, PF13738.7, PF00070.28	562546
estExt2_fgenesh1_pm.C_PHYCAscaffold_210059	959.576	0.44381	-1.172	0.247546	-4.73447	2.19629e-06	4.54655e-06	OWZ16868.1	Elicitin	Phytophthora megakarya	UniRef100_A0A225WHZ9	Elicitin	Phytophthora megakarya		527649
estExt2_fgenesh1_pm.C_PHYCAscaffold_380012	167375	0.26618	-1.90953	0.501054	-3.81102	0.000138397	0.00023057	KAF1781012.1	Elicitin	Phytophthora cactorum	UniRef100_A0A6A5IQZ3	Elicitin	Phytophthora cactorum	PF00964.18, PF12238.9	529073
estExt2_Genewise1Plus.C_PHYCAscaffold_320142	4592.27	0.33055	-1.59706	0.220617	-7.23904	4.51871e-13	2.21846e-12	KAF4140937.1	Elicitin	Phytophthora infestans	UniRef100_W2FX73	Histone H2A	Phytophthora	PF00125.25, PF16211.6, PF00808.24	549351
e_gw1.87.130.1	136.052	5.72190	2.51649	0.616012	4.08514	4.40497e-05	7.75174e-05	AIU99522.1	elicitin 129809	Phytophthora capsici	UniRef100_A0A0A7DNR9	Elicitin 129809	Phytophthora capsici	PF00964.18, PF04388.13	129809
e_gw1.540.3.1	129.745	4.82678	2.27106	0.418948	5.42086	5.93117e-08	1.50603e-07	AIU99527.1	elicitin 133533	Phytophthora capsici	UniRef100_A0A0A7DNS0	Elicitin 133533	Phytophthora capsici	PF00964.18	133533
estExt2_Genewise1.C_PHYCAscaffold_250260	89.8617	2.21421	1.14679	0.347258	3.30241	0.00095858	0.0014587	ABB55948.1	elicitin-like protein RAL11D	Phytophthora ramorum	UniRef100_Q2N0D2	Elicitin-like protein RAL11D	Phytophthora ramorum	PF00964.18	567552
estExt2_Genewise1Plus.C_PHYCAscaffold_380144	8092.05	0.18985	-2.39704	0.2499	-9.592	8.63969e-22	1.05301e-20	KAE8939352.1	Elongation factor 3	Phytophthora fragariae	UniRef100_A0A6A3SGS2	Elongation factor 3	Phytophthora fragariae	PF00005.28, PF13304.7, PF02463.20, PF13401.7, PF13521.7, PF05729.13, PF13555.7, PF03193.17, PF01926.24, PF13191.7, PF00004.30, PF08477.14, PF00931.23, PF13481.7, PF13238.7, PF13479.7, PF03308.17, PF13671.7, PF13604.7, PF13175.7, PF00910.23, PF00006.26, PF01935.18, PF05673.14, PF02367.18, PF13173.7, PF10662.10, PF08064.14, PF02223.18, PF12775.8, PF17947.2, PF13476.7, PF00350.24, PF01637.19, PF1316…	550678
estExt2_Genewise1.C_PHYCAscaffold_210031	5285.28	0.19163	-2.38357	0.39644	-6.01245	1.82745e-09	5.71665e-09	POM66860.1	Elongation of very long chain fatty acids protein	Phytophthora palmivora var. palmivora	UniRef100_A0A2P4XMS3	Elongation of fatty acids protein	Phytophthora palmivora var. palmivora	PF01151.19, PF15013.7	566357
gw1.62.137.1	12.2541	193.97313	7.59971	1.59759	4.75699	1.96499e-06	4.09856e-06	KUF88392.1	Elongator complex protein 2	Phytophthora nicotianae	UniRef100_W2WLN9	ATP-dependent DNA helicase (Fragment)	Phytophthora parasitica CJ01A1		52198
estExt2_Genewise1.C_PHYCAscaffold_40500	474.578	2.01712	1.01229	0.21088	4.80034	1.584e-06	3.33939e-06	KAF1795337.1	Endo-1,3(4)-beta-glucanase	Phytophthora cactorum	UniRef100_A0A6A5JWA7	Endo-1,3(4)-beta-glucanase	Phytophthora cactorum	PF17652.2, PF03639.14	560077
estExt2_Genewise1.C_PHYCAscaffold_350058	2571.54	0.31985	-1.64452	0.137535	-11.9571	5.95988e-33	1.90092e-31	OWZ20283.1	Endoglucanase	Phytophthora megakarya	UniRef100_A0A225WRK2	Endoglucanase	Phytophthora megakarya	PF03537.14, PF17753.2	569972
e_gw1.58.25.1	271.298	2.93572	1.55371	0.285293	5.44603	5.15071e-08	1.32027e-07	KUF92302.1	Endoglucanase E	Phytophthora nicotianae	UniRef100_W2RI07	Serine/threonine-protein phosphatase	Phytophthora	PF00149.29	125514
e_gw1.3.307.1	140.131	7.15278	2.8385	0.286861	9.89503	4.37463e-23	6.02975e-22	POM80511.1	Endoglucanase, partial	Phytophthora palmivora var. palmivora	UniRef100_A0A2P4YRQ9	Endoglucanase (Fragment)	Phytophthora palmivora var. palmivora	PF01670.17	99469
e_gw1.8.224.1	243.065	6.50319	2.70115	0.416838	6.48008	9.16719e-11	3.44305e-10	OWZ03413.1	Endonuclease	Phytophthora megakarya	UniRef100_H3G960	Jacalin-type lectin domain-containing protein	Phytophthora ramorum	PF01419.18, PF03372.24, PF14529.7, PF16458.6	103489
estExt2_fgenesh1_pm.C_PHYCAscaffold_1180004	2682.03	0.39682	-1.33344	0.194688	-6.84912	7.43058e-12	3.1586e-11	RAW24545.1	Endoplasmic reticulum metallopeptidase 1	Phytophthora cactorum	UniRef100_A0A329RIJ3	Endoplasmic reticulum metallopeptidase 1	Phytophthora cactorum	PF04389.18	531355
e_gw1.47.14.1	5224.81	0.35528	-1.49295	0.329539	-4.53044	5.88611e-06	1.15141e-05	POM81001.1	Endoplasmic reticulum-Golgi intermediate compartment protein	Phytophthora palmivora var. palmivora	UniRef100_A0A2P4YT83	Endoplasmic reticulum-Golgi intermediate compartment protein	Phytophthora palmivora var. palmivora	PF07970.13, PF13850.7, PF00085.21, PF13098.7, PF13905.7	122065
estExt2_fgenesh1_pg.C_PHYCAscaffold_580032	1791.08	0.46925	-1.09159	0.289055	-3.77639	0.000159116	0.000263495	KAF1775341.1	Endoribonuclease XendoU	Phytophthora cactorum	UniRef100_A0A6A5I770	Endoribonuclease XendoU	Phytophthora cactorum	PF09412.11, PF14436.7, PF00612.28	536610
estExt2_Genewise1Plus.C_PHYCAscaffold_420205	5076.4	0.23648	-2.08022	0.42113	-4.93962	7.82742e-07	1.7148e-06	RAW32037.1	Enoyl-CoA hydratase	Phytophthora cactorum	UniRef100_A0A329S5B5	Enoyl-CoA hydratase	Phytophthora cactorum	PF00378.21, PF16113.6, PF01343.19	551490
e_gw1.18.543.1	19.7086	11.97711	3.58221	0.739502	4.84408	1.272e-06	2.71398e-06	OWZ07750.1	Enzymatic Polyprotein, partial	Phytophthora megakarya	UniRef100_A0A225VT93	Enzymatic Polyprotein (Fragment)	Phytophthora megakarya	PF13683.7	110684
e_gw1.57.241.1	26.9185	14.55046	3.86299	0.707295	5.46164	4.71757e-08	1.21664e-07	OWZ07750.1	Enzymatic Polyprotein, partial	Phytophthora megakarya	UniRef100_A0A225VT93	Enzymatic Polyprotein (Fragment)	Phytophthora megakarya	PF13683.7	125154
e_gw1.599.1.1	35.0162	12.34054	3.62533	0.641525	5.65112	1.59409e-08	4.40374e-08	OWZ07750.1	Enzymatic Polyprotein, partial	Phytophthora megakarya	UniRef100_A0A225VT93	Enzymatic Polyprotein (Fragment)	Phytophthora megakarya	PF13683.7	133632
gw1.142.2.1	30.2355	15.67316	3.97022	0.808099	4.91304	8.96736e-07	1.95051e-06	OWZ07750.1	Enzymatic Polyprotein, partial	Phytophthora megakarya	UniRef100_A0A225VT93	Enzymatic Polyprotein (Fragment)	Phytophthora megakarya	PF00665.27, PF13683.7, PF13610.7	40454
gw1.7.105.1	33.9396	97.12714	6.6018	1.10518	5.97351	2.322e-09	7.1592e-09	OWZ07750.1	Enzymatic Polyprotein, partial	Phytophthora megakarya	UniRef100_A0A225VT93	Enzymatic Polyprotein (Fragment)	Phytophthora megakarya	PF00665.27, PF13683.7	40777
e_gw1.15.359.1	98.5521	14.24753	3.83264	0.394523	9.71462	2.61234e-22	3.37343e-21	POM67268.1	Epoxide hydrolase	Phytophthora palmivora var. palmivora	UniRef100_A0A2P4XNZ2	Epoxide hydrolase	Phytophthora palmivora var. palmivora	PF00561.21, PF12697.8, PF12146.9, PF08386.11, PF06441.13, PF06189.13, PF03096.15	108611
estExt2_fgenesh1_pg.C_PHYCAscaffold_80143	615.942	0.42721	-1.22698	0.231753	-5.29436	1.19433e-07	2.91182e-07	POM69624.1	Equilibrative Nucleoside transporter (ENT) Family	Phytophthora palmivora var. palmivora	UniRef100_A0A2P4XVN5	Equilibrative Nucleoside transporter (ENT) Family	Phytophthora palmivora var. palmivora	PF01733.19, PF13314.7, PF00420.25	532835
estExt2_Genewise1Plus.C_PHYCAscaffold_840103	2954.59	0.31472	-1.66786	0.250804	-6.65004	2.93017e-11	1.16273e-10	OWZ07105.1	ER lumen protein retaining receptor	Phytophthora megakarya	UniRef100_A0A2P4X796	ER lumen protein retaining receptor	Phytophthora palmivora var. palmivora	PF00810.19, PF04193.15, PF16931.6	556188
estExt2_fgenesh1_pm.C_PHYCAscaffold_140064	3199.28	0.48906	-1.03192	0.157053	-6.57052	5.0141e-11	1.94493e-10	KUF98786.1	ER membrane protein complex subunit 1	Phytophthora nicotianae	UniRef100_A0A0W8DRS3	ER membrane protein complex subunit 1	Phytophthora	PF07774.14, PF13360.7	526931
estExt2_fgenesh1_pm.C_PHYCAscaffold_290052	3397.12	0.38731	-1.36842	0.146684	-9.32907	1.068e-20	1.17472e-19	KAF1786580.1	ERAP1-like C-terminal domain	Phytophthora cactorum	UniRef100_A0A6A5J4H4	Aminopeptidase	Phytophthora cactorum	PF01433.21, PF11838.9, PF17900.2	528366
e_gw1.34.436.1	1131.35	0.25503	-1.97126	0.143669	-13.7208	7.61857e-43	4.9369e-41	OWZ07907.1	Eukaryotic initiation factor 4E	Phytophthora megakarya	UniRef100_A0A225VSZ6	Eukaryotic initiation factor 4E	Phytophthora megakarya	PF01652.19	117681
estExt2_Genewise1.C_PHYCAscaffold_1020014	7299.26	0.24568	-2.02514	0.199157	-10.1686	2.73896e-24	4.2405e-23	KUF82651.1	Eukaryotic peptide chain release factor GTP-binding subunit ERF3B	Phytophthora nicotianae	UniRef100_A0A0W8CF53	Eukaryotic peptide chain release factor GTP-binding subunit ERF3B	Phytophthora nicotianae	PF00009.28, PF03143.18, PF03144.26, PF01926.24, PF14578.7, PF02421.19	577084
e_gw1.38.437.1	3434.92	0.32637	-1.61543	0.1679	-9.62137	6.49605e-22	8.04062e-21	OWZ09409.1	Eukaryotic peptide chain release factor subunit 1	Phytophthora megakarya	UniRef100_A0A225VWP9	Eukaryotic peptide chain release factor subunit 1	Phytophthora megakarya	PF03464.16, PF03465.16, PF03463.16, PF18854.2, PF18859.2, PF01248.27	119368
e_gw1.20.330.1	3447.34	0.21157	-2.24082	0.247519	-9.05313	1.38928e-19	1.35823e-18	KAF1793679.1	Eukaryotic porin/Tom40	Phytophthora cactorum	UniRef100_A0A329SZ01	Eukaryotic porin/Tom40	Phytophthora cactorum	PF01459.23, PF17714.2	111706
estExt2_Genewise1.C_PHYCAscaffold_790031	2833.58	0.35738	-1.48448	0.245	-6.05909	1.36894e-09	4.36336e-09	RAW34133.1	Eukaryotic translation initiation factor	Phytophthora cactorum	UniRef100_A0A329SB83	Eukaryotic translation initiation factor	Phytophthora cactorum	PF00009.28, PF11987.9, PF14578.7, PF03144.26, PF01926.24, PF03029.18, PF08477.14, PF00071.23, PF03670.14	575784
estExt2_Genewise1Plus.C_PHYCAscaffold_410240	8281.72	0.21183	-2.23902	0.218532	-10.2457	1.23683e-24	1.99018e-23	ETK90169.1	eukaryotic translation initiation factor 2 subunit 3	Phytophthora parasitica	UniRef100_W2LJ75	Protein-synthesizing GTPase	Phytophthora	PF09173.12, PF00009.28, PF03144.26, PF01926.24, PF03193.17, PF06497.12, PF00350.24	551325
estExt2_Genewise1.C_PHYCAscaffold_10075	10422	0.15205	-2.71742	0.224868	-12.0845	1.27529e-33	4.26715e-32	OWZ06483.1	Eukaryotic translation initiation factor 2 subunit beta	Phytophthora megakarya	UniRef100_A0A225VM31	Eukaryotic translation initiation factor 2 subunit beta	Phytophthora megakarya	PF01873.18, PF14354.7, PF14599.7	557914
e_gw1.30.3.1	9156.32	0.29483	-1.76202	0.217375	-8.10591	5.23531e-16	3.56345e-15	RAW35757.1	Eukaryotic translation initiation factor 3 subunit C	Phytophthora cactorum	UniRef100_A0A329SFZ7	Eukaryotic translation initiation factor 3 subunit C	Phytophthora cactorum	PF05470.13, PF01399.28, PF11800.9, PF05549.12, PF04253.16	116367
estExt2_Genewise1.C_PHYCAscaffold_540010	7326.62	0.15221	-2.7159	0.227855	-11.9194	9.37413e-33	2.93757e-31	XP_002903574.1	eukaryotic translation initiation factor 3 subunit F, putative	Phytophthora infestans T30-4	UniRef100_A0A6A4FV16	Eukaryotic translation initiation factor 3 subunit F	Phytophthora rubi	PF13012.7, PF01398.22, PF08826.11, PF17850.2	573510
estExt2_Genewise1.C_PHYCAscaffold_100102	6499.78	0.18497	-2.43461	0.228823	-10.6397	1.9473e-26	3.66307e-25	KUF95280.1	Eukaryotic translation initiation factor 3 subunit J	Phytophthora nicotianae	UniRef100_A0A0W8DG08	Eukaryotic translation initiation factor 3 subunit J	Phytophthora nicotianae	PF08597.11, PF06400.12	562678
e_gw1.1.202.1	50.6677	105.79903	6.72518	1.73014	3.88709	0.000101455	0.000171661	XP_024662963.1	Eukaryotic translation initiation factor 5A	Wickerhamiella sorbophila	UniRef100_A0A2T0FDH4	Eukaryotic translation initiation factor 5A	Wickerhamiella sorbophila	PF01287.21	96983
estExt2_Genewise1Plus.C_PHYCAscaffold_40043	5087.18	0.14753	-2.76089	0.31491	-8.76722	1.83138e-18	1.60903e-17	OWZ10651.1	Eukaryotic translation initiation factor 6	Phytophthora megakarya	UniRef100_A0A225VYS0	Eukaryotic translation initiation factor 6	Phytophthora megakarya	PF01912.19	539783
estExt2_Genewise1Plus.C_PHYCAscaffold_500339	269.587	0.48665	-1.03905	0.187697	-5.53579	3.09828e-08	8.232e-08	KUF89496.1	EVI5 protein	Phytophthora nicotianae	UniRef100_A0A0W8C4V6	Uncharacterized protein	Phytophthora nicotianae		553040
estExt2_fgenesh1_pg.C_PHYCAscaffold_330107	839.963	0.46677	-1.09921	0.161518	-6.80548	1.00714e-11	4.21978e-11	POM62151.1	Exoribonuclease, phosphorolytic 1 domain containing hypothetical protein	Phytophthora palmivora var. palmivora	UniRef100_A0A2P4X9C4	Uncharacterized protein	Phytophthora palmivora var. palmivora	PF01138.22, PF02776.19	535275
estExt2_fgenesh1_pm.C_PHYCAscaffold_1030016	1023.86	0.23304	-2.10138	0.206601	-10.1712	2.66591e-24	4.14083e-23	KAF1772480.1	Exosome complex component, N-terminal domain	Phytophthora cactorum	UniRef100_A0A6A5HY40	Exosome complex component, N-terminal domain	Phytophthora cactorum	PF10447.10, PF14382.7	531250
e_gw1.44.37.1	946.748	0.20606	-2.27888	0.242901	-9.38191	6.47897e-21	7.32323e-20	POM80093.1	Exosome complex uclease RRP41-like protein	Phytophthora palmivora var. palmivora	UniRef100_A0A2P4YQK0	Exosome complex uclease RRP41-like protein	Phytophthora palmivora var. palmivora	PF01138.22, PF03725.16, PF15043.7	121575
e_gw1.51.368.1	8030.02	0.44663	-1.16286	0.237351	-4.89932	9.61671e-07	2.08132e-06	KAE8881998.1	Exportin-1	Phytophthora fragariae	UniRef100_A0A6A3E309	Exportin-1	Phytophthora fragariae	PF08767.12, PF08389.13, PF18787.2, PF18784.2, PF18777.2, PF03810.20, PF06393.12, PF08619.11	123556
e_gw1.3.1190.1	17.946	19.59230	4.29221	0.875857	4.90059	9.55499e-07	2.06984e-06	KUF92900.1	Exportin-T	Phytophthora nicotianae	UniRef100_A0A0W8CIL0	HTH CENPB-type domain-containing protein	Phytophthora	PF03221.17, PF17863.2	98917
e_gw1.84.42.1	32.0452	31.68380	4.98567	0.817252	6.10054	1.05713e-09	3.42283e-09	KUF92900.1	Exportin-T	Phytophthora nicotianae	UniRef100_A0A0W8CIL0	HTH CENPB-type domain-containing protein	Phytophthora	PF01527.21, PF03221.17, PF11268.9, PF13384.7, PF13518.7	129417
estExt2_Genewise1Plus.C_PHYCAscaffold_150082	3611.19	0.45838	-1.12537	0.222594	-5.0557	4.28817e-07	9.69238e-07	RAW42450.1	FACT complex subunit spt16	Phytophthora cactorum	UniRef100_A0A329T0W2	FACT complex subunit	Phytophthora cactorum	PF08644.12, PF14826.7, PF00557.25, PF08512.13	544507
e_gw1.12.951.1	687.643	0.24784	-2.01252	0.262671	-7.66174	1.83436e-14	1.06055e-13	KAF1792823.1	F-actin-capping protein subunit alpha	Phytophthora cactorum	UniRef100_A0A6A5JP15	F-actin-capping protein subunit alpha	Phytophthora cactorum	PF01267.18, PF02153.18	106315
estExt2_Genewise1Plus.C_PHYCAscaffold_50895	5472.97	0.32612	-1.61652	0.287184	-5.62887	1.81395e-08	4.96988e-08	KAF1773561.1	FAD/NAD(P)-binding domain	Phytophthora cactorum	UniRef100_A0A329RDZ8	FAD/NAD(P)-binding domain	Phytophthora cactorum	PF07992.15, PF00070.28, PF13454.7, PF13434.7, PF11927.9, PF01266.25	540949
e_gw1.108.7.1	324.796	4.44580	2.15244	0.331688	6.48937	8.61984e-11	3.25111e-10	XP_009528931.1	family 3 glycoside hydrolase	Phytophthora sojae	UniRef100_G4ZQE7	Family 3 glycoside hydrolase	Phytophthora sojae (strain P6497)	PF01915.23, PF00933.22, PF14310.7	131621
gw1.12.587.1	39.7191	53.20343	5.73345	0.821355	6.98047	2.94192e-12	1.32114e-11	KUF93901.1	Family 3 glycoside hydrolase	Phytophthora nicotianae	UniRef100_W2QWI5	Uncharacterized protein	Phytophthora parasitica (strain INRA-310)	PF12799.8, PF13855.7	69144
gw1.93.121.1	89.3326	2.14155	1.09865	0.29656	3.70466	0.000211672	0.000346203	KAF4147612.1	FANCL C-terminal domain	Phytophthora infestans	UniRef100_D0P1W3	GIY-YIG domain-containing protein	Phytophthora infestans (strain T30-4)	PF01541.25	40957
gw1.29.396.1	34.5776	41.85521	5.38734	1.03747	5.19279	2.07169e-07	4.8934e-07	KAF4133549.1	FAR1 DNA-binding domain	Phytophthora infestans	UniRef100_A0A2P4XUT4	SWIM-type domain-containing protein (Fragment)	Phytophthora palmivora var. palmivora	PF11829.9, PF12976.8, PF05622.13, PF03101.16, PF16740.6, PF06103.12	69447
e_gw1.47.407.1	392.711	4.24063	2.08428	0.20595	10.1203	4.49046e-24	6.79788e-23	KAF1783299.1	Fas apoptotic inhibitory molecule 1	Phytophthora cactorum	UniRef100_A0A329RQY9	Fas apoptotic inhibitory molecule 1	Phytophthora cactorum	PF06905.14, PF00641.19	122063
estExt2_Genewise1Plus.C_PHYCAscaffold_20791	486.516	0.25263	-1.98493	0.272151	-7.29348	3.02043e-13	1.51934e-12	POM70426.1	Fatty acid hydroxylase superfamily protein	Phytophthora palmivora var. palmivora	UniRef100_A0A2P4XXZ6	Fatty acid hydroxylase superfamily protein	Phytophthora palmivora var. palmivora	PF04116.14	539007
e_gw1.90.66.1	91.5707	0.45298	-1.14247	0.313763	-3.6412	0.000271374	0.000438589	RAW26288.1	Fatty acid synthase subunit alpha	Phytophthora cactorum	UniRef100_A0A329RSU9	Fatty acid synthase subunit alpha	Phytophthora cactorum		130031
estExt2_Genewise1Plus.C_PHYCAscaffold_300065	1513.96	0.18055	-2.46956	0.267382	-9.23609	2.55676e-20	2.67657e-19	KAF1794280.1	F-box domain	Phytophthora cactorum	UniRef100_A0A329S2B6	F-box domain	Phytophthora cactorum	PF12937.8, PF00646.34, PF06881.12, PF18511.2	548752
estExt2_Genewise1Plus.C_PHYCAscaffold_800036	1663.85	0.41000	-1.2863	0.207367	-6.20301	5.53927e-10	1.86478e-09	RAW39984.1	F-box protein	Phytophthora cactorum	UniRef100_A0A329SST5	F-box protein	Phytophthora cactorum	PF13621.7, PF02373.23, PF08255.12	555924
e_gw1.43.305.1	725.069	0.44889	-1.15556	0.209132	-5.52551	3.28536e-08	8.68876e-08	XP_002900751.1	F-box protein, putative	Phytophthora infestans T30-4	UniRef100_D0NJ40	F-box protein, putative	Phytophthora infestans (strain T30-4)	PF13897.7, PF18511.2, PF12937.8, PF00646.34, PF14282.7	121231
e_gw1.27.177.1	536.324	8.01883	3.00339	0.231946	12.9487	2.39035e-38	1.1187e-36	OWZ24705.1	Ferric reductase/NADPH oxidase	Phytophthora megakarya	UniRef100_A0A225X3N6	Ferric reductase/NADPH oxidase	Phytophthora megakarya	PF08030.13, PF08022.13, PF01794.20, PF13499.7, PF13405.7, PF00036.33, PF13833.7, PF00175.22, PF18967.1	114796
estExt2_fgenesh1_pg.C_PHYCAscaffold_130041	1697.34	0.29463	-1.76302	0.19357	-9.10794	8.39645e-20	8.3388e-19	RAW40720.1	Fe-S cluster assembly factor	Phytophthora cactorum	UniRef100_A0A329SVH7	Fe-S cluster assembly factor	Phytophthora cactorum	PF10609.10, PF06155.13, PF01656.24, PF13614.7, PF09140.12, PF01883.20, PF02374.16, PF07015.12, PF00142.19, PF03308.17, PF06564.13, PF16575.6, PF02016.16	533350
e_gw1.8.907.1	101.895	2.53559	1.34232	0.282889	4.74505	2.08456e-06	4.33029e-06	KAF4149256.1	Fibronectin type III domain	Phytophthora infestans	UniRef100_W2RJX2	Uncharacterized protein	Phytophthora parasitica	PF00041.22, PF16656.6, PF07691.13	103776
gw1.2.503.1	242.039	4.59363	2.19964	0.349078	6.30127	2.95211e-10	1.03469e-09	KAF4131429.1	Fibronectin type III-like domain	Phytophthora infestans	UniRef100_D0MZG4	Glycoside hydrolase, putative	Phytophthora infestans (strain T30-4)	PF00933.22, PF01915.23, PF14310.7, PF07705.12	74027
estExt2_Genewise1Plus.C_PHYCAscaffold_40333	1255.62	0.36808	-1.44191	0.179817	-8.01874	1.06839e-15	6.98968e-15	OWZ23742.1	Flap endonuclease 1	Phytophthora megakarya	UniRef100_A0A225X245	Flap endonuclease 1	Phytophthora megakarya	PF00752.18, PF00867.19, PF01367.21, PF03159.19	540007
estExt2_fgenesh1_pg.C_PHYCAscaffold_170121	2169.25	0.47205	-1.08299	0.212551	-5.09523	3.48325e-07	7.98521e-07	KUF80009.1	Flavin-binding monooxygenase protein	Phytophthora nicotianae	UniRef100_W2H344	Uncharacterized protein	Phytophthora	PF00743.20, PF13738.7, PF07992.15, PF13450.7, PF13454.7, PF01593.25, PF01494.20, PF00070.28, PF01266.25, PF07991.13, PF03486.15, PF13434.7, PF00890.25, PF02826.20, PF01946.18, PF01488.21, PF01134.23, PF13241.7, PF03807.18, PF04820.15, PF12831.8, PF02254.19, PF01262.22	533797
e_gw1.7.612.1	140.932	2214.34139	11.1127	2.69235	4.12749	3.66744e-05	6.52035e-05	XP_024578037.1	FOG: Transposon-encoded proteins with TYA, reverse transcriptase, integrase domains in various combinations	Plasmopara halstedii	UniRef100_A0A0P1AK89	FOG: Transposon-encoded proteins with TYA, reverse transcriptase, integrase domains in various combinations	Plasmopara halstedii	PF03732.18	103288
estExt2_Genewise1.C_PHYCAscaffold_920063	1021.38	2.79905	1.48494	0.681201	2.17988	0.0292665	0.0377556	KUF79559.1	Folate-Biopterin Transporter (FBT) family	Phytophthora nicotianae	UniRef100_A0A0W8C648	Folate-Biopterin Transporter (FBT) family	Phytophthora nicotianae	PF03092.17, PF03209.16, PF09858.10	576602
estExt2_Genewise1.C_PHYCAscaffold_490238	821.566	0.43482	-1.2015	0.319588	-3.75954	0.000170227	0.00028105	POM80692.1	Folylpolyglutamate synthase	Phytophthora palmivora var. palmivora	UniRef100_A0A2P4YSC5	Folylpolyglutamate synthase	Phytophthora palmivora var. palmivora	PF08245.13	572750
gw1.28.39.1	29.6259	42.33621	5.40382	0.898969	6.01113	1.84232e-09	5.75689e-09	KUF97387.1	formaldehyde dehydrogenase AdhA	Phytophthora nicotianae	UniRef100_A0A0W8DM06	Formaldehyde dehydrogenase AdhA	Phytophthora nicotianae	PF03184.20, PF13358.7, PF11638.9	39188
e_gw1.20.395.1	123.474	3.80307	1.92716	0.346289	5.56518	2.61878e-08	7.02839e-08	KAF1793710.1	Frag1/DRAM/Sfk1	Phytophthora cactorum	UniRef100_A0A329SZ37	Uncharacterized protein	Phytophthora cactorum	PF10277.10, PF18303.2	111673
estExt2_Genewise1Plus.C_PHYCAscaffold_80606	4879.49	0.43802	-1.19094	0.479699	-2.48268	0.0130398	0.0175346	OWY97614.1	Fructose-1,6-bisphosphatase	Phytophthora megakarya	UniRef100_A0A225UX67	Fructose-bisphosphatase	Phytophthora megakarya	PF00316.21, PF18913.1, PF00459.26	542172
e_gw1.3.859.1	111.665	3.72905	1.89881	0.354857	5.35091	8.75136e-08	2.17508e-07	XP_002904907.1	FtsJ methyltransferase domain-containing protein, putative	Phytophthora infestans T30-4	UniRef100_D0N6U0	FtsJ methyltransferase domain-containing protein, putative	Phytophthora infestans (strain T30-4)	PF01728.20	98962
e_gw1.27.48.1	1024.33	0.33268	-1.58778	0.141029	-11.2586	2.1013e-29	5.10045e-28	QHX41618.1	FtsZ, partial	Phytophthora capsici	UniRef100_A0A6B9SPA9	FTSZ1	Phytophthora capsici	PF00091.26, PF12327.9	114886
estExt2_Genewise1.C_PHYCAscaffold_230469	2373.11	0.44080	-1.18181	0.195521	-6.04441	1.49954e-09	4.75213e-09	XP_008916431.1	fumarylacetoacetase	Phytophthora parasitica INRA-310	UniRef100_W2PCA1	Fumarylacetoacetase	Phytophthora parasitica (strain INRA-310)	PF01557.19, PF09298.12	567143
gw1.36.556.1	59.2518	2.46243	1.30008	0.422374	3.07804	0.00208367	0.00305177	KAF4146166.1	Fungal cellulose binding domain	Phytophthora infestans	UniRef100_A0A225WWY2	Glycoside hydrolase	Phytophthora megakarya	PF00734.19, PF05980.13	52326
estExt2_Genewise1.C_PHYCAscaffold_420300	254.818	0.33777	-1.5659	0.26952	-5.80995	6.24929e-09	1.8231e-08	KAF4133632.1	Fungal tRNA ligase phosphodiesterase domain	Phytophthora infestans	UniRef100_A0A2P4WWG8	Uncharacterized protein	Phytophthora palmivora var. palmivora	PF13671.7, PF13238.7, PF08433.11, PF06414.13, PF13191.7, PF07931.13, PF13604.7, PF13521.7, PF13207.7, PF01583.21, PF03308.17, PF05729.13, PF03266.16, PF01591.19	571513
estExt2_Genewise1Plus.C_PHYCAscaffold_1020021	171.742	3.50361	1.80884	0.333755	5.41967	5.97104e-08	1.51548e-07	POM80381.1	G protein signaling regulator	Phytophthora palmivora var. palmivora	UniRef100_A0A2P4YRE1	G protein signaling regulator	Phytophthora palmivora var. palmivora	PF00615.20, PF12170.9, PF00489.18	557107
e_gw1.16.387.1	104.763	2.47588	1.30794	0.472929	2.76562	0.00568144	0.0079558	KAF1786726.1	GAF domain-like	Phytophthora cactorum	UniRef100_A0A6A5J476	GAF domain-like	Phytophthora cactorum	PF01590.27, PF13185.7	109358
e_gw1.9.939.1	45.66	12.56279	3.65109	0.637816	5.72436	1.03827e-08	2.94029e-08	POM70608.1	Gag/polymerase/env Polyprotein, partial	Phytophthora palmivora var. palmivora	UniRef100_A0A2P4XYH5	Gag/polymerase/env Polyprotein (Fragment)	Phytophthora palmivora var. palmivora		104721
e_gw1.9.938.1	62.4691	10.18307	3.3481	0.571534	5.8581	4.68198e-09	1.38879e-08	POM70608.1	Gag/polymerase/env Polyprotein, partial	Phytophthora palmivora var. palmivora	UniRef100_A0A2P4YFG5	Uncharacterized protein	Phytophthora palmivora var. palmivora	PF17919.2	104342
e_gw1.25.82.1	16.5634	233.49614	7.86725	3.16885	2.48268	0.0130396	0.0175346	OWY95925.1	Gag-pol fusion protein	Phytophthora megakarya	UniRef100_A0A225URZ2	Gag-pol fusion protein	Phytophthora megakarya	PF00078.28	114133
gw1.121.50.1	56.0584	4.76855	2.25355	0.490981	4.58989	4.43479e-06	8.80015e-06	OWZ06106.1	Gag-pol fusion protein	Phytophthora megakarya	UniRef100_A0A225VKM4	Gag-pol fusion protein	Phytophthora megakarya	PF00078.28	83421
gw1.25.654.1	7.29539	105.61288	6.72264	1.65221	4.06887	4.72417e-05	8.28595e-05	OWY95925.1	Gag-pol fusion protein	Phytophthora megakarya	UniRef100_A0A225URZ2	Gag-pol fusion protein	Phytophthora megakarya	PF00078.28	83420
e_gw1.22.80.1	99.5552	4.31579	2.10962	0.388713	5.4272	5.72445e-08	1.45613e-07	POM62689.1	Gag-pol fusion protein	Phytophthora palmivora var. palmivora	UniRef100_A0A2P4XAW2	RNA-directed DNA polymerase	Phytophthora palmivora var. palmivora	PF00078.28, PF17919.2	112447
gw1.99.53.1	16.2069	249.51780	7.963	1.57295	5.06248	4.13843e-07	9.3776e-07	OWZ10377.1	Gag-pol fusion protein, partial	Phytophthora megakarya	UniRef100_A0A225W001	RNA-directed DNA polymerase (Fragment)	Phytophthora megakarya	PF02211.16, PF13683.7	40968
gw1.368.2.1	53.5113	846.90960	9.72606	1.49126	6.52205	6.93544e-11	2.64578e-10	OWY91049.1	Gag-pol Polyprotein	Phytophthora megakarya	UniRef100_A0A225UFZ9	Gag-pol Polyprotein	Phytophthora megakarya		43533
gw1.33.72.1	17.4782	276.35089	8.11036	1.56144	5.19415	2.0566e-07	4.86257e-07	OWY92968.1	Gag-pol Polyprotein, partial	Phytophthora megakarya	UniRef100_A0A225UJ06	Gag-pol Polyprotein (Fragment)	Phytophthora megakarya	PF07727.15	41289
gw1.1.216.1	6.2326	15.94877	3.99537	1.29483	3.08562	0.00203125	0.00297774	OWY96746.1	Gag-pol, partial	Phytophthora megakarya	UniRef100_A0A225UVY7	Gag-pol (Fragment)	Phytophthora megakarya		42098
e_gw1.24.186.1	42.8576	3.52965	1.81953	0.414236	4.39249	1.12061e-05	2.12644e-05	KAF4130854.1	gag-polypeptide of LTR copia-type	Phytophthora infestans	UniRef100_W2PPT0	DUF4219 domain-containing protein	Phytophthora parasitica (strain INRA-310)	PF14223.7, PF13961.7, PF14244.7	113335
e_gw1.16.781.1	18.7642	55.53906	5.79543	1.17649	4.92602	8.3922e-07	1.83208e-06	KAF4142335.1	gag-polypeptide of LTR copia-type	Phytophthora infestans	UniRef100_G4YXM6	Uncharacterized protein (Fragment)	Phytophthora sojae (strain P6497)	PF14223.7, PF08928.11	108951
e_gw1.26.24.1	267.412	2.38922	1.25654	0.371953	3.37823	0.000729552	0.00112682	POM76660.1	Galactokinase	Phytophthora palmivora var. palmivora	UniRef100_A0A2P4YFR2	Galactokinase	Phytophthora palmivora var. palmivora	PF10509.10, PF00288.27, PF08544.14, PF13874.7	114460
estExt2_Genewise1Plus.C_PHYCAscaffold_460223	105.298	2.80400	1.48749	0.529819	2.80754	0.00499221	0.00703122	KAF1786997.1	Galactose-binding domain-like	Phytophthora cactorum	UniRef100_A0A6A5J7W7	Galactose-binding domain-like	Phytophthora cactorum	PF00754.26	552134
estExt2_fgenesh1_pm.C_PHYCAscaffold_900006	2400.44	0.23026	-2.11865	0.16268	-13.0234	9.00799e-39	4.32898e-37	KAF1784048.1	Gamma-secretase aspartyl protease complex, presenilin enhancer-2 subunit	Phytophthora cactorum	UniRef100_A0A329RF10	Gamma-secretase aspartyl protease complex, presenilin enhancer-2 subunit	Phytophthora cactorum	PF10251.10	531023
e_gw1.325.6.1	299.206	0.21321	-2.22965	0.427022	-5.22138	1.77592e-07	4.23178e-07	POM66666.1	Gcn5-related n-acetyltransferase	Phytophthora palmivora var. palmivora	UniRef100_A0A2P4XM81	Gcn5-related n-acetyltransferase	Phytophthora palmivora var. palmivora	PF13302.8, PF00583.26, PF13420.8	133110
estExt2_Genewise1Plus.C_PHYCAscaffold_10129	615.607	0.41868	-1.25607	0.305095	-4.11697	3.83892e-05	6.81084e-05	POM65302.1	GDP-L-fucose synthetase	Phytophthora palmivora var. palmivora	UniRef100_A0A2P4XID2	GDP-L-fucose synthase	Phytophthora palmivora var. palmivora	PF01370.22, PF16363.6, PF04321.18, PF02719.16	537997
e_gw1.3.843.1	149.815	5.78280	2.53177	0.550782	4.59668	4.29271e-06	8.53831e-06	KAE9020301.1	GDP-mannose 4,6-dehydratase	Phytophthora rubi	UniRef100_A0A6A3LLB5	GDP-mannose 4,6-dehydratase	Phytophthora rubi	PF16363.6, PF01370.22, PF04321.18, PF02719.16, PF05368.14	99293
e_gw1.49.221.1	91.1678	11.51912	3.52596	0.401583	8.78016	1.63244e-18	1.44667e-17	KUF78059.1	GDSL esterase/lipase	Phytophthora nicotianae	UniRef100_A0A0W8C1R0	GDSL esterase/lipase	Phytophthora nicotianae	PF13472.7, PF00657.23	122893
estExt2_Genewise1Plus.C_PHYCAscaffold_370154	780.349	0.40866	-1.29103	0.211944	-6.09139	1.11937e-09	3.60479e-09	KAF4044856.1	GDSL-like Lipase/Acylhydrolase family	Phytophthora infestans	UniRef100_A0A329SP95	SGNH_hydro domain-containing protein	Phytophthora cactorum	PF13472.7, PF00657.23	550439
estExt2_fgenesh1_pm.C_PHYCAscaffold_490086	2870.12	0.49107	-1.02601	0.255859	-4.01005	6.0705e-05	0.000105249	RAW34554.1	General transcriptional corepressor	Phytophthora cactorum	UniRef100_A0A329SCP7	General transcriptional corepressor	Phytophthora cactorum	PF00515.29, PF07719.18, PF13181.7, PF13431.7, PF13414.7, PF13428.7, PF13424.7, PF14559.7, PF13174.7, PF13432.7, PF13176.7, PF13371.7, PF12895.8, PF01239.23, PF09295.11, PF09976.10, PF09806.10, PF03153.14, PF09248.11, PF04212.19, PF07904.14, PF01080.18	529849
e_gw1.2.782.1	1554.51	0.32867	-1.60531	0.149474	-10.7397	6.62526e-27	1.29265e-25	KAE8883253.1	Geranylgeranyl transferase type-2 subunit beta 1	Phytophthora fragariae	UniRef100_A0A6A3YHT4	Geranylgeranyl transferase type-2 subunit beta	Phytophthora fragariae	PF00432.22, PF13249.7, PF13243.7	98073
e_gw1.117.10.1	241.815	3.14855	1.65469	0.279334	5.92369	3.148e-09	9.55947e-09	OWZ00814.1	Glucan 1,3-beta-glucosidase	Phytophthora megakarya	UniRef100_A0A225V6P8	Glucan 1,3-beta-glucosidase	Phytophthora megakarya	PF00150.19, PF07983.14, PF01261.25	131827
e_gw1.61.204.1	67.1408	4.65863	2.2199	0.395989	5.60598	2.07078e-08	5.61872e-08	XP_002899830.1	glucanase inhibitor protein 1	Phytophthora infestans T30-4	UniRef100_B1AC90	Glucanase inhibitor protein 1	Phytophthora infestans	PF00089.27	126183
estExt2_fgenesh1_pg.C_PHYCAscaffold_30127	2073.47	2.48641	1.31407	0.203132	6.46901	9.8647e-11	3.68857e-10	XP_002904965.1	glucosidase 2 subunit beta, putative	Phytophthora infestans T30-4	UniRef100_D0N6Z8	Glucosidase 2 subunit beta	Phytophthora infestans (strain T30-4)	PF13015.7, PF12999.8, PF14825.7	531966
estExt2_Genewise1Plus.C_PHYCAscaffold_260067	465.912	2.23930	1.16305	0.179332	6.48546	8.84633e-11	3.33303e-10	KAF1795219.1	Glucosidase II beta subunit, N-terminal	Phytophthora cactorum	UniRef100_A0A329T5F9	Glucosidase 2 subunit beta	Phytophthora cactorum	PF12999.8, PF13015.7, PF09451.11, PF00057.19	547665
estExt2_Genewise1Plus.C_PHYCAscaffold_480072	135.018	7.09357	2.82651	0.319598	8.84395	9.23903e-19	8.37949e-18	KAE8912036.1	Glutamate decarboxylase	Phytophthora fragariae	UniRef100_A0A6A3QBF1	Glutamate decarboxylase	Phytophthora fragariae	PF00282.20	552449
estExt2_fgenesh1_pg.C_PHYCAscaffold_800026	4337.76	0.29296	-1.77122	0.25647	-6.90615	4.9799e-12	2.16901e-11	RAW23724.1	Glutamate--cysteine ligase catalytic subunit	Phytophthora cactorum	UniRef100_A0A329RGI4	Gamma-ECS	Phytophthora cactorum	PF03074.17, PF03105.20	537258
estExt2_Genewise1Plus.C_PHYCAscaffold_170080	1213.42	0.40908	-1.28954	0.158677	-8.12684	4.40641e-16	3.02803e-15	ETI49395.1	glutamate-tRNA ligase	Phytophthora parasitica P1569	UniRef100_W2H3U8	Glutamyl-tRNA synthetase	Phytophthora parasitica	PF00749.22	545078
e_gw1.3.703.1	14180.3	0.17385	-2.52406	0.238487	-10.5836	3.54886e-26	6.52417e-25	RAW39504.1	Glutamate--tRNA ligase, cytoplasmic	Phytophthora cactorum	UniRef100_A0A329SRF6	Glutamyl-tRNA synthetase	Phytophthora cactorum	PF00749.22, PF03950.19, PF01406.20	98712
estExt2_Genewise1Plus.C_PHYCAscaffold_10007	1029.55	0.17523	-2.51265	0.233258	-10.7719	4.67016e-27	9.22501e-26	KAF4034063.1	Glutamine cyclotransferase	Phytophthora infestans	UniRef100_A0A6A5JYE2	WD40/YVTN repeat-like-containing domain	Phytophthora cactorum	PF05096.13, PF16410.6, PF03413.20	537893
estExt2_Genewise1Plus.C_PHYCAscaffold_340170	2424.31	0.35654	-1.48788	0.124964	-11.9065	1.09504e-32	3.40914e-31	RAW42297.1	Glutamyl-tRNA(Gln) amidotransferase subunit A	Phytophthora cactorum	UniRef100_A0A329SZG1	Glutamyl-tRNA(Gln) amidotransferase subunit A, mitochondrial	Phytophthora cactorum	PF01425.22	549882
estExt2_Genewise1.C_PHYCAscaffold_580104	4133.6	0.27827	-1.84543	0.418858	-4.40587	1.05359e-05	2.00352e-05	KAE9046929.1	Glutarate-semialdehyde dehydrogenase	Phytophthora rubi	UniRef100_A0A6A3NZH6	Glutarate-semialdehyde dehydrogenase	Phytophthora rubi	PF00171.23, PF07368.12	573963
e_gw1.4.1201.1	901.376	0.30571	-1.70978	0.258235	-6.62102	3.56728e-11	1.40542e-10	ETK83701.1	glutaredoxin	Phytophthora parasitica	UniRef100_W2GN46	Glutaredoxin	Phytophthora parasitica	PF00462.25, PF05768.15, PF13098.7, PF13462.7, PF01323.21, PF13417.7, PF13899.7	99837
estExt2_fgenesh1_pm.C_PHYCAscaffold_160021	5023.89	0.04111	-4.60449	0.337582	-13.6396	2.32721e-42	1.43038e-40	POM72416.1	Glutaredoxin	Phytophthora palmivora var. palmivora	UniRef100_A0A2P4Y3L5	Glutaredoxin	Phytophthora palmivora var. palmivora	PF00462.25, PF13417.7, PF13409.7, PF05768.15, PF01323.21, PF13462.7, PF13192.7, PF02798.21	527102
estExt2_Genewise1.C_PHYCAscaffold_180093	597.408	0.17667	-2.50088	0.213341	-11.7224	9.78323e-32	2.8593e-30	ETM34213.1	glutaredoxin	Phytophthora parasitica	UniRef100_W2MEY5	Glutaredoxin	Phytophthora parasitica	PF00462.25, PF13417.7, PF13098.7, PF13409.7, PF05768.15, PF02798.21, PF13462.7, PF01323.21, PF13192.7, PF14595.7	565425
e_gw1.40.430.1	9233.8	0.13220	-2.91917	0.272266	-10.7218	8.04603e-27	1.56346e-25	XP_008895171.1	glutaredoxin	Phytophthora parasitica INRA-310	UniRef100_A0A0W8DYL6	RING finger protein	Phytophthora	PF00462.25, PF13417.7, PF13462.7, PF05768.15, PF01323.21, PF13409.7, PF13192.7, PF13098.7	120174
estExt2_Genewise1.C_PHYCAscaffold_40220	1388.13	0.28552	-1.80836	0.256656	-7.04583	1.84363e-12	8.48143e-12	ETP41518.1	glutaredoxin, partial	Phytophthora parasitica P10297	UniRef100_W2KYV4	Glutaredoxin	Phytophthora	PF00160.22, PF08538.11, PF04227.13	559872
estExt2_Genewise1.C_PHYCAscaffold_10126	812.473	0.34613	-1.53063	0.297577	-5.14365	2.69458e-07	6.27261e-07	POM65621.1	Glutathione peroxidase	Phytophthora palmivora var. palmivora	UniRef100_A0A2P4XJ83	Glutathione peroxidase	Phytophthora palmivora var. palmivora	PF00255.20, PF00578.22, PF08534.11	557952
gw1.77.153.1	183.162	0.46641	-1.10033	0.251674	-4.37204	1.23091e-05	2.32404e-05	KAF4043242.1	Glutathione peroxidase	Phytophthora infestans	UniRef100_W2IEW5	Glutathione peroxidase	Phytophthora	PF00255.20	41396
e_gw1.17.415.1	11240.7	0.36363	-1.45945	0.312014	-4.67751	2.9038e-06	5.90226e-06	POM77729.1	Glutathione S-transferase	Phytophthora palmivora var. palmivora	UniRef100_A0A2P4YJ16	Glutathione S-transferase	Phytophthora palmivora var. palmivora	PF14497.7, PF02798.21, PF00043.26, PF13409.7, PF13417.7, PF13410.7	109562
e_gw1.44.205.1	101.683	12.82600	3.681	0.476816	7.71996	1.16365e-14	6.87483e-14	POM78157.1	Glutathione S-transferase	Phytophthora palmivora var. palmivora	UniRef100_H3GYR5	GST C-terminal domain-containing protein	Phytophthora ramorum	PF13409.7, PF13410.7, PF14497.7, PF17171.5, PF00043.26, PF00745.21	121487
e_gw1.11.268.1	56.0189	7.52316	2.91134	0.52927	5.50067	3.78342e-08	9.8909e-08	OWY98337.1	Glutathione S-transferase	Phytophthora megakarya	UniRef100_A0A6A5IX55	Thioredoxin-like fold	Phytophthora cactorum	PF14497.7, PF02798.21, PF00043.26, PF13417.7, PF13410.7, PF13409.7	105816
e_gw1.20.35.1	1730.18	0.25930	-1.94732	0.208953	-9.31941	1.16986e-20	1.27987e-19	XP_008912531.1	glutathione synthetase	Phytophthora parasitica INRA-310	UniRef100_W2KEJ1	Glutathione synthetase	Phytophthora	PF03917.18, PF03199.16	111679
e_gw1.8.952.1	756.079	0.49618	-1.01106	0.277164	-3.64787	0.000264427	0.000427894	KAF1794172.1	Glyceraldehyde/Erythrose phosphate dehydrogenase family	Phytophthora cactorum	UniRef100_W2QI94	Glyceraldehyde-3-phosphate dehydrogenase	Phytophthora parasitica (strain INRA-310)	PF02800.21	103655
e_gw1.8.942.1	10743.6	0.36133	-1.4686	0.265681	-5.52767	3.24503e-08	8.59163e-08	KAE8895146.1	Glyceraldehyde-3-phosphate dehydrogenase	Phytophthora fragariae	UniRef100_A0A6A4BPV6	Gp_dh_N domain-containing protein (Fragment)	Phytophthora	PF00044.25, PF01113.21	103586
estExt2_Genewise1Plus.C_PHYCAscaffold_860024	3307.4	0.44795	-1.1586	0.247557	-4.68014	2.86679e-06	5.83338e-06	POM76434.1	Glycine cleavage system T protein	Phytophthora palmivora var. palmivora	UniRef100_A0A2P4YF66	Aminomethyltransferase	Phytophthora palmivora var. palmivora	PF01571.22, PF08669.12, PF12396.9	556289
estExt2_fgenesh1_pg.C_PHYCAscaffold_2080001	2604.56	3.27270	1.71048	0.222271	7.69549	1.40952e-14	8.24244e-14	POM78637.1	Glycine-tRNA ligase	Phytophthora palmivora var. palmivora	UniRef100_A0A2P4YLE4	Diadenosine tetraphosphate synthetase	Phytophthora palmivora var. palmivora	PF03129.21	537817
estExt2_Genewise1.C_PHYCAscaffold_520081	1359.9	0.25262	-1.98497	0.176294	-11.2595	2.07984e-29	5.05695e-28	KAE9032502.1	Glycine--tRNA ligase	Phytophthora rubi	UniRef100_H3GA59	Diadenosine tetraphosphate synthetase	Phytophthora ramorum	PF03129.21, PF00587.26, PF13717.7, PF13248.7	573197
estExt2_fgenesh1_pg.C_PHYCAscaffold_1690002	372.576	13.65528	3.77139	0.425284	8.86792	7.45234e-19	6.83259e-18	OWZ17969.1	Glycoside hydrolase	Phytophthora megakarya	UniRef100_A0A225WLF2	Glycoside hydrolase	Phytophthora megakarya	PF00251.21, PF08244.13, PF13088.7, PF02012.21	537801
gw1.391.1.1	60.056	171.07391	7.41848	1.08715	6.82376	8.86905e-12	3.73679e-11	OWZ09527.1	Glycoside hydrolase	Phytophthora megakarya	UniRef100_A0A225VXL9	Glycoside hydrolase	Phytophthora megakarya	PF17389.3	46286
gw1.8.561.1	84.7489	9.75055	3.28548	0.444608	7.38962	1.47246e-13	7.68759e-13	OWZ09527.1	Glycoside hydrolase	Phytophthora megakarya	UniRef100_A0A225VXL9	Glycoside hydrolase	Phytophthora megakarya	PF17389.3, PF01204.19	74724
gw1.8.652.1	62.6023	183.31936	7.51822	1.09395	6.87254	6.30677e-12	2.70904e-11	OWZ09527.1	Glycoside hydrolase	Phytophthora megakarya	UniRef100_A0A225VXL9	Glycoside hydrolase	Phytophthora megakarya	PF17389.3, PF01204.19, PF04685.14, PF16727.6	76396
e_gw1.3.905.1	1475.02	86.50756	6.43475	0.237306	27.1158	6.40753e-162	2.29406e-158	POM77468.1	Glycoside hydrolase family 43 protein	Phytophthora palmivora var. palmivora	UniRef100_A0A2P4YI35	Arabinan endo-1,5-alpha-L-arabinosidase	Phytophthora palmivora var. palmivora	PF04616.15	98516
e_gw1.3.906.1	63.995	3.39404	1.763	0.525117	3.35735	0.00078693	0.0012101	POM77468.1	Glycoside hydrolase family 43 protein	Phytophthora palmivora var. palmivora	UniRef100_A0A2P4YI35	Arabinan endo-1,5-alpha-L-arabinosidase	Phytophthora palmivora var. palmivora	PF04616.15	98685
e_gw1.3.908.1	81.8786	6.35273	2.66738	0.362283	7.36269	1.80237e-13	9.30151e-13	POM77468.1	Glycoside hydrolase family 43 protein	Phytophthora palmivora var. palmivora	UniRef100_A0A2P4YI35	Arabinan endo-1,5-alpha-L-arabinosidase	Phytophthora palmivora var. palmivora	PF04616.15	99075
e_gw1.36.293.1	182.194	4.42256	2.14488	0.334291	6.4162	1.39714e-10	5.1107e-10	KAF1772753.1	Glycoside hydrolase superfamily	Phytophthora cactorum	UniRef100_A0A6A5I1C5	Glycoside hydrolase superfamily	Phytophthora cactorum	PF00332.19, PF15727.6, PF08889.12	118441
estExt2_Genewise1Plus.C_PHYCAscaffold_360228	13734.9	0.36887	-1.4388	0.323804	-4.44343	8.85347e-06	1.69801e-05	KAF1785863.1	Glycoside hydrolase superfamily	Phytophthora cactorum	UniRef100_A0A6A5J408	Glycoside hydrolase superfamily	Phytophthora cactorum	PF00332.19, PF00823.20	550254
e_gw1.169.12.1	116.505	48.38722	5.59655	1.38129	4.05168	5.08522e-05	8.88006e-05	POM70766.1	Glycoside hydrolase, partial	Phytophthora palmivora var. palmivora	UniRef100_A0A2P4XYX9	Glycoside hydrolase (Fragment)	Phytophthora palmivora var. palmivora	PF00251.21, PF13088.7	132465
estExt2_Genewise1.C_PHYCAscaffold_390048	209.383	2.39550	1.26033	0.251761	5.00606	5.55543e-07	1.2404e-06	KUF91816.1	Glycoside-Pentoside-Hexuronide (GPH):Cation Symporter Family	Phytophthora nicotianae	UniRef100_W2NVP2	FYVE-type domain-containing protein	Phytophthora	PF01363.22, PF13445.7, PF17120.6, PF14634.7, PF09723.11	570796
gw1.39.327.1	158.536	2.39005	1.25704	0.271962	4.62211	3.79851e-06	7.61349e-06	KUF91816.1	Glycoside-Pentoside-Hexuronide (GPH):Cation Symporter Family	Phytophthora nicotianae	UniRef100_W2NVP2	FYVE-type domain-containing protein	Phytophthora	PF01363.22, PF13445.7, PF17120.6, PF14634.7, PF09723.11	49642
e_gw1.28.200.1	86.4696	6.89042	2.78459	0.367134	7.58468	3.33299e-14	1.8638e-13	POM70464.1	Glycoside-Pentoside-Hexuronide (GPH):Cation Symporter Family	Phytophthora palmivora var. palmivora	UniRef100_A0A2P4XY23	Glycoside-Pentoside-Hexuronide (GPH):Cation Symporter Family	Phytophthora palmivora var. palmivora	PF07690.17	115405
estExt2_fgenesh1_pg.C_PHYCAscaffold_580058	7086.46	0.20054	-2.31806	0.237972	-9.7409	2.01751e-22	2.62657e-21	POM64552.1	GMP synthase (glutamine-hydrolyzing) domain containing hypothetical protein, partial	Phytophthora palmivora var. palmivora	UniRef100_A0A2P4XG79	Glutamine amidotransferase (Fragment)	Phytophthora palmivora var. palmivora	PF01557.19, PF00958.23, PF00117.29, PF00069.26, PF07714.18, PF02540.18, PF07722.14, PF02568.15, PF03054.17, PF01507.20, PF06508.14, PF01636.24, PF01171.21, PF00764.20, PF17667.2, PF06293.15	536632
estExt2_fgenesh1_pm.C_PHYCAscaffold_210054	430.97	0.43375	-1.20506	0.289703	-4.15963	3.18765e-05	5.71344e-05	KAF4141253.1	GNAT acetyltransferase	Phytophthora infestans	UniRef100_G4ZVG2	Alpha-tubulin N-acetyltransferase	Phytophthora sojae (strain P6497)	PF05301.12, PF00583.26, PF13508.8, PF13673.8, PF00227.27	527644
estExt2_Genewise1.C_PHYCAscaffold_20225	1551.41	0.38598	-1.3734	0.189714	-7.23934	4.50876e-13	2.21433e-12	KAF4045521.1	Got1/Sft2-like family	Phytophthora infestans	UniRef100_H3H035	Vesicle transport protein	Phytophthora ramorum	PF04178.13	558618
estExt2_fgenesh1_pm.C_PHYCAscaffold_20199	1566.63	0.35222	-1.50546	0.302518	-4.97644	6.47657e-07	1.43178e-06	RAW43394.1	GPI mannosyltransferase 3	Phytophthora cactorum	UniRef100_A0A329T462	Mannosyltransferase	Phytophthora cactorum	PF03901.18, PF13231.7	525233
estExt2_fgenesh1_pm.C_PHYCAscaffold_540043	879.264	0.41563	-1.26664	0.167504	-7.56181	3.97508e-14	2.19711e-13	RAW31821.1	GPN-loop GTPase 2	Phytophthora cactorum	UniRef100_W2GFN0	GPN-loop GTPase 2	Phytophthora parasitica	PF03029.18, PF13238.7, PF08433.11, PF00448.23, PF01656.24, PF00437.21, PF06414.13, PF13604.7, PF13401.7, PF03308.17, PF13191.7, PF13207.7, PF02492.20, PF01926.24, PF13671.7, PF00910.23, PF00004.30, PF00406.23, PF13479.7, PF13245.7, PF03682.14	530074
estExt2_fgenesh1_pg.C_PHYCAscaffold_400050	2436.53	0.40693	-1.29715	0.167286	-7.75412	8.8956e-15	5.32138e-14	KAF1792202.1	G-protein beta WD-40 repeat	Phytophthora cactorum	UniRef100_A0A6A5JM98	G-protein beta WD-40 repeat	Phytophthora cactorum	PF00400.33, PF12894.8, PF08154.13, PF08662.12, PF16529.6, PF05458.13, PF07676.13, PF15492.7, PF01221.19, PF11715.9, PF17005.6, PF14761.7, PF04053.15, PF04762.13, PF02239.17, PF10584.10	535685
estExt2_Genewise1Plus.C_PHYCAscaffold_540074	9595.14	0.22716	-2.13823	0.273583	-7.81567	5.46729e-15	3.33038e-14	ETK81081.1	Grx4 family monothiol glutaredoxin	Phytophthora parasitica	UniRef100_W2GFR7	Grx4 family monothiol glutaredoxin	Phytophthora parasitica	PF00462.25, PF04908.16, PF00085.21, PF17958.2, PF13098.7, PF01535.21, PF09673.11, PF11371.9, PF10751.10, PF18802.2	553581
estExt2_Genewise1.C_PHYCAscaffold_110553	1562.58	0.32977	-1.60046	0.23901	-6.6962	2.13903e-11	8.6534e-11	POM67426.1	GTP cyclohydrolase I	Phytophthora palmivora var. palmivora	UniRef100_A0A2P4XPE0	GTP cyclohydrolase 1	Phytophthora palmivora var. palmivora	PF01227.23, PF14489.7	563280
estExt2_fgenesh1_pg.C_PHYCAscaffold_50096	1473.84	0.32015	-1.64317	0.235322	-6.98265	2.89666e-12	1.30245e-11	KAF1772987.1	GTP cyclohydrolase II	Phytophthora cactorum	UniRef100_A0A329S810	GTP cyclohydrolase II	Phytophthora cactorum	PF00925.21	532376
e_gw1.21.25.1	6483.19	0.15909	-2.65211	0.361246	-7.34157	2.11097e-13	1.082e-12	OWZ18935.1	GTP-binding protein	Phytophthora megakarya	UniRef100_A0A225WMR2	GTP-binding protein	Phytophthora megakarya	PF00009.28, PF03143.18, PF03144.26, PF01926.24, PF03193.17, PF08477.14, PF03029.18, PF02421.19, PF00350.24	112013
e_gw1.35.28.1	397.508	0.45867	-1.12446	0.257694	-4.36354	1.27973e-05	2.40987e-05	OWZ14007.1	GTP-binding protein Era	Phytophthora megakarya	UniRef100_A0A225WAG7	GTP-binding protein Era	Phytophthora megakarya	PF01926.24, PF00350.24, PF02421.19, PF03193.17, PF00025.22, PF07650.18, PF04548.17, PF00009.28, PF05621.12, PF16897.6, PF03029.18, PF08477.14, PF02492.20, PF13401.7, PF12631.8, PF13479.7	118101
e_gw1.42.307.1	2032.69	0.28909	-1.79042	0.266448	-6.71958	1.82253e-11	7.41281e-11	OWY99249.1	Guanine nucleotide-binding protein	Phytophthora megakarya	UniRef100_A0A225V4B1	Guanine nucleotide-binding protein	Phytophthora megakarya	PF08701.12, PF01926.24, PF02421.19, PF03193.17, PF00350.24, PF15891.6, PF00009.28, PF02492.20, PF04548.17, PF13191.7, PF08477.14, PF03308.17, PF13238.7, PF00025.22, PF13173.7	120795
gw1.46.56.1	80.9368	9.84540	3.29945	0.388837	8.48543	2.14922e-17	1.6893e-16	POM64017.1	Guanylate cyclase	Phytophthora palmivora var. palmivora	UniRef100_W2JS00	Uncharacterized protein	Phytophthora parasitica	PF00211.21	41082
estExt2_Genewise1.C_PHYCAscaffold_410068	2208.1	0.21662	-2.20679	0.189973	-11.6163	3.40533e-31	9.61887e-30	KAF4130251.1	Guanylate kinase	Phytophthora infestans	UniRef100_D0NFZ2	Guanylate kinase	Phytophthora infestans (strain T30-4)	PF00625.22, PF03193.17, PF13238.7, PF01926.24, PF13671.7, PF13191.7, PF02197.18, PF00005.28, PF01637.19, PF13401.7, PF13555.7, PF00910.23, PF01712.20	571185
e_gw1.10.92.1	1499.89	0.25080	-1.99539	0.216625	-9.21125	3.2234e-20	3.34026e-19	OWZ23703.1	H/ACA ribonucleoprotein complex subunit 3	Phytophthora megakarya	UniRef100_A0A225X1V3	Nucleolar protein 10	Phytophthora megakarya	PF04135.13	105297
estExt2_Genewise1Plus.C_PHYCAscaffold_30928	699.403	0.32739	-1.61092	0.24662	-6.53199	6.4901e-11	2.48383e-10	KAF1773615.1	HAD-like domain	Phytophthora cactorum	UniRef100_A0A329S5S6	HAD-like domain	Phytophthora cactorum	PF13419.7, PF00702.27, PF13242.7, PF12710.8	539688
estExt2_Genewise1Plus.C_PHYCAscaffold_570181	207.034	4.08223	2.02936	0.335479	6.04913	1.45626e-09	4.62316e-09	KAF4039412.1	Haloacid dehalogenase-like hydrolase	Phytophthora infestans	UniRef100_A0A6A5JKH2	HAD-like domain	Phytophthora cactorum	PF13419.7, PF00702.27, PF13242.7, PF08645.12, PF05761.15	553926
e_gw1.75.92.1	83.8437	20.28271	4.34218	0.449894	9.65155	4.84184e-22	6.0878e-21	KAF4139841.1	hAT family C-terminal dimerization region	Phytophthora infestans	UniRef100_D0NIH3	Dimer_Tnp_hAT domain-containing protein	Phytophthora infestans (strain T30-4)	PF05699.15, PF04079.17	128402
gw1.6.1086.1	369.353	0.38091	-1.39247	0.222248	-6.26539	3.71891e-10	1.28303e-09	KAF4047091.1	hAT family C-terminal dimerization region	Phytophthora infestans	UniRef100_A0A225VKG0	Dimer_Tnp_hAT domain-containing protein	Phytophthora megakarya	PF05699.15	82762
estExt2_Genewise1Plus.C_PHYCAscaffold_70540	124.502	122.01623	6.93093	1.49627	4.63215	3.61882e-06	7.26962e-06	KAF4149862.1	hAT family C-terminal dimerization region	Phytophthora infestans	UniRef100_UPI0002B48052	uncharacterized protein LOC101241587	Hydra vulgaris	PF04937.16, PF17239.3	541695
gw1.53.100.1	70.7277	12.26069	3.61597	0.709596	5.09581	3.47246e-07	7.96302e-07	KAF4145205.1	hAT family C-terminal dimerization region, partial	Phytophthora infestans	UniRef100_A0A2D4C3B1	Uncharacterized protein	Pythium insidiosum	PF04937.16	46040
e_gw1.44.103.1	555.601	0.34866	-1.52011	0.191118	-7.95379	1.80888e-15	1.15802e-14	KAF1784442.1	HCaRG	Phytophthora cactorum	UniRef100_A0A329S695	HCaRG	Phytophthora cactorum	PF07258.15, PF17125.6	121480
estExt2_fgenesh1_pg.C_PHYCAscaffold_40145	8066.13	0.33178	-1.59172	0.273772	-5.81403	6.09869e-09	1.78171e-08	KAF4135705.1	HEAT repeat domain-containing protein	Phytophthora infestans	UniRef100_G4YG60	Importin N-terminal domain-containing protein	Phytophthora sojae (strain P6497)	PF13646.7, PF02985.23, PF13513.7, PF03810.20, PF12755.8, PF12717.8, PF18829.2, PF08167.13, PF12348.9, PF12460.9, PF18816.2, PF11865.9, PF10521.10, PF01602.21, PF10274.10, PF04826.14, PF00514.24, PF14500.7	532200
e_gw1.37.85.1	1487.34	0.22260	-2.16745	0.291944	-7.42422	1.1345e-13	5.98424e-13	KUF96721.1	HEAT repeat-containing protein 1	Phytophthora nicotianae	UniRef100_W2QIV1	HEAT repeat-containing protein 1	Phytophthora parasitica	PF08146.13, PF12717.8, PF10274.10, PF13646.7, PF03715.14, PF13513.7	118922
e_gw1.20.14.1	13457.7	0.33077	-1.59611	0.259187	-6.15815	7.35974e-10	2.4364e-09	KAE9024038.1	Heat shock protein 14	Phytophthora rubi	UniRef100_A0A6A4FEC1	Heat shock protein 14	Phytophthora rubi	PF00012.21, PF06723.14, PF03816.15	111740
estExt2_fgenesh1_pg.C_PHYCAscaffold_60162	544.005	2.59723	1.37697	0.176217	7.81409	5.53607e-15	3.37083e-14	KAE9337282.1	Heat shock protein 17	Phytophthora rubi	UniRef100_A0A6A4F1B1	Heat shock protein 17	Phytophthora rubi	PF13898.7, PF15834.6, PF11744.9	532616
e_gw1.9.149.1	87889.2	0.27552	-1.85976	0.314659	-5.91039	3.41303e-09	1.03053e-08	AAR21576.1	heat shock protein 70	Phytophthora nicotianae	UniRef100_Q6SL82	Heat shock protein 70	Phytophthora	PF00012.21, PF06723.14, PF01968.19, PF08841.11, PF05192.19	104429
e_gw1.42.394.1	109.654	11.24237	3.49087	0.339994	10.2675	9.87686e-25	1.61101e-23	KAF1787588.1	Heat shock protein 70, conserved site	Phytophthora cactorum	UniRef100_A0A6A5J6F6	Heat shock protein 70, conserved site	Phytophthora cactorum	PF15593.7	120867
estExt2_fgenesh1_pm.C_PHYCAscaffold_630021	70504.6	0.19311	-2.37248	0.408163	-5.81257	6.15209e-09	1.79658e-08	POM64366.1	Heat shock protein 90-2	Phytophthora palmivora var. palmivora	UniRef100_A0A2P4XKS2	Heat shock protein 90-21	Phytophthora	PF00183.19, PF02518.27, PF13589.7, PF10158.10	530396
e_gw1.9.159.1	805.232	22.27505	4.47736	0.204497	21.8945	2.92894e-106	2.46737e-103	OWZ17331.1	Heat shock protein70	Phytophthora megakarya	UniRef100_A0A225WHY1	Heat shock protein70	Phytophthora megakarya	PF00012.21, PF06723.14, PF08841.11, PF01968.19	104444
e_gw1.40.143.1	63.7897	22.90213	4.51741	0.526953	8.5727	1.01084e-17	8.20176e-17	ACN76440.1	heat shock transcription factor	Phytophthora capsici	UniRef100_C0LZI8	Heat shock transcription factor	Phytophthora capsici	PF00447.18	120053
estExt2_fgenesh1_pm.C_PHYCAscaffold_40090	4416.31	0.29340	-1.76908	0.162021	-10.9188	9.36865e-28	1.97307e-26	KAF1795252.1	HEAT, type 2	Phytophthora cactorum	UniRef100_A0A6A5JWS5	HEAT, type 2	Phytophthora cactorum	PF13646.7, PF02985.23, PF12717.8, PF12755.8, PF13513.7, PF01602.21, PF10363.10, PF07539.13, PF05004.14	525553
estExt2_fgenesh1_pg.C_PHYCAscaffold_190041	1210.81	2.39958	1.26278	0.148463	8.50568	1.80537e-17	1.42844e-16	OWZ20853.1	HECT E3 ubiquitin ligase	Phytophthora megakarya	UniRef100_A0A225WT37	HECT E3 ubiquitin ligase	Phytophthora megakarya	PF02809.21, PF08297.12, PF03987.16, PF11705.9, PF05764.14, PF16769.6, PF09026.11	533960
e_gw1.4.612.1	11009.4	0.28596	-1.80609	0.256791	-7.03331	2.01687e-12	9.25165e-12	KAF4043858.1	Helicase conserved C-terminal domain	Phytophthora infestans	UniRef100_W2LFJ1	ATP-dependent RNA helicase uap56	Phytophthora	PF00270.30, PF00271.32, PF04851.16, PF14617.7	99958
e_gw1.71.127.1	802.342	0.33783	-1.56561	0.139521	-11.2213	3.20465e-29	7.62354e-28	KUF81147.1	hexaprenyl pyrophosphate synthase	Phytophthora nicotianae	UniRef100_A0A0W8DR39	Folylpolyglutamate synthase	Phytophthora nicotianae	PF00348.18, PF05970.15	127651
estExt2_Genewise1Plus.C_PHYCAscaffold_180098	1292.73	0.29356	-1.76825	0.143481	-12.324	6.72976e-35	2.48062e-33	KAF1776248.1	Histidine phosphatase superfamily	Phytophthora cactorum	UniRef100_A0A6A5I928	Phosphoglycerate mutase (2,3-diphosphoglycerate-dependent)	Phytophthora cactorum	PF00300.23	545468
gw1.71.208.1	910.588	4.47239	2.16105	0.152194	14.1993	9.25636e-46	7.53184e-44	POM81566.1	Histone deacetylase	Phytophthora palmivora var. palmivora	UniRef100_A0A2P4YUW9	Histone deacetylase	Phytophthora palmivora var. palmivora	PF00850.20	78413
e_gw1.76.45.1	2404.87	0.33873	-1.56178	0.204253	-7.64628	2.06877e-14	1.18602e-13	RAW34047.1	Histone deacetylase 1	Phytophthora cactorum	UniRef100_A0A329SAZ4	Histone deacetylase	Phytophthora cactorum	PF00850.20, PF10756.10	128481
e_gw1.17.639.1	2254.07	2.22694	1.15506	0.242005	4.77289	1.816e-06	3.80144e-06	KAF1332212.1	histone H3, partial	Globisporangium splendens	UniRef100_W4GZ05	Histone H35	Oomycota	PF00125.25, PF15511.7, PF15630.7, PF15715.6, PF00808.24	109537
e_gw1.1.1318.1	60.9465	7.11396	2.83065	0.670838	4.21958	2.44762e-05	4.4511e-05	KAF1783515.1	histone H3-K79 methyltransferase	Phytophthora cactorum	UniRef100_A0A6A5IVC1	Histone-lysine N-methyltransferase, H3 lysine-79 specific	Phytophthora cactorum	PF08123.14, PF02390.18, PF13921.7	96254
e_gw1.19.556.1	84.1365	143.18845	7.16177	1.91425	3.74129	0.000183076	0.00030129	OWZ13079.1	Histone methylation protein	Phytophthora megakarya	UniRef100_A0A225W7D7	Histone-lysine N-methyltransferase, H3 lysine-79 specific	Phytophthora megakarya	PF08123.14, PF02390.18, PF13679.7, PF11917.9, PF12631.8	110905
e_gw1.31.124.1	106.981	87.40524	6.44965	0.626325	10.2976	7.22334e-25	1.18903e-23	OWZ13079.1	Histone methylation protein	Phytophthora megakarya	UniRef100_A0A225W7D7	Histone-lysine N-methyltransferase, H3 lysine-79 specific	Phytophthora megakarya	PF08123.14, PF02390.18, PF13679.7	116739
e_gw1.42.400.1	80.0821	28.21099	4.81819	0.53952	8.9305	4.24078e-19	3.96943e-18	OWZ13079.1	Histone methylation protein	Phytophthora megakarya	UniRef100_A0A225W7D7	Histone-lysine N-methyltransferase, H3 lysine-79 specific	Phytophthora megakarya	PF08123.14, PF02390.18, PF13679.7, PF01135.20, PF13649.7, PF13847.7	120923
gw1.1.1269.1	38.3224	109.50507	6.77485	1.12697	6.01157	1.8374e-09	5.7449e-09	OWZ13079.1	Histone methylation protein	Phytophthora megakarya	UniRef100_A0A225W7D7	Histone-lysine N-methyltransferase, H3 lysine-79 specific	Phytophthora megakarya	PF08123.14, PF02390.18	78041
gw1.1.539.1	216.171	75.76267	6.24342	0.904871	6.89978	5.20826e-12	2.26023e-11	OWZ13079.1	Histone methylation protein	Phytophthora megakarya	UniRef100_A0A225W7D7	Histone-lysine N-methyltransferase, H3 lysine-79 specific	Phytophthora megakarya	PF08123.14, PF02390.18, PF13679.7, PF01135.20, PF13649.7, PF00244.21, PF13847.7	68765
gw1.3.510.1	44.9886	2.91770	1.54483	0.434565	3.55489	0.000378136	0.000602838	OWZ13079.1	Histone methylation protein	Phytophthora megakarya	UniRef100_A0A225W7D7	Histone-lysine N-methyltransferase, H3 lysine-79 specific	Phytophthora megakarya	PF16918.6	72951
gw1.54.195.1	38.2178	53.82948	5.75032	0.836234	6.87646	6.13601e-12	2.64044e-11	OWZ13079.1	Histone methylation protein	Phytophthora megakarya	UniRef100_A0A225W7D7	Histone-lysine N-methyltransferase, H3 lysine-79 specific	Phytophthora megakarya	PF16918.6	52119
gw1.859.2.1	16.4829	253.45890	7.98561	1.62464	4.91531	8.86415e-07	1.92923e-06	OWZ13079.1	Histone methylation protein	Phytophthora megakarya	UniRef100_A0A225W7D7	Histone-lysine N-methyltransferase, H3 lysine-79 specific	Phytophthora megakarya	PF08123.14, PF02390.18, PF13679.7, PF01135.20, PF11917.9	52778
gw1.9.253.1	38.0176	585.72124	9.19407	1.50803	6.09675	1.08246e-09	3.49852e-09	OWZ13079.1	Histone methylation protein	Phytophthora megakarya	UniRef100_A0A225W7D7	Histone-lysine N-methyltransferase, H3 lysine-79 specific	Phytophthora megakarya	PF08123.14, PF02390.18, PF13649.7, PF01135.20, PF13847.7, PF08241.13, PF05175.15, PF16918.6	59015
gw1.91.134.1	30.6085	87.50516	6.4513	1.12773	5.72058	1.0616e-08	3.00163e-08	OWZ13079.1	Histone methylation protein	Phytophthora megakarya	UniRef100_A0A225W7D7	Histone-lysine N-methyltransferase, H3 lysine-79 specific	Phytophthora megakarya	PF16918.6	52163
e_gw1.8.740.1	46.5646	87.72622	6.45494	0.922538	6.99693	2.61631e-12	1.18122e-11	KAF4143564.1	Histone methylation protein DOT1	Phytophthora infestans	UniRef100_W2Y1M1	Histone-lysine N-methyltransferase, H3 lysine-79 specific	Phytophthora parasitica P10297	PF08123.14	103888
e_gw1.214.2.1	33.5327	40.83747	5.35182	2.08366	2.56847	0.0102149	0.0139123	XP_002905525.1	histone methylation protein DOT1, putative	Phytophthora infestans T30-4	UniRef100_D0N237	Histone-lysine N-methyltransferase, H3 lysine-79 specific	Phytophthora infestans (strain T30-4)	PF08123.14, PF02390.18, PF13649.7	132710
e_gw1.48.349.1	11.3728	9.26445	3.21171	0.871627	3.68473	0.000228949	0.000373013	OWZ03519.1	Histone methylation protein, partial	Phytophthora megakarya	UniRef100_A0A225VF10	Histone-lysine N-methyltransferase, H3 lysine-79 specific (Fragment)	Phytophthora megakarya	PF12313.9, PF01638.18	122416
estExt2_fgenesh1_pg.C_PHYCAscaffold_260029	3362.22	0.38613	-1.37283	0.184628	-7.43566	1.04049e-13	5.52087e-13	KAF1795203.1	Histone-binding protein RBBP4, N-terminal	Phytophthora cactorum	UniRef100_A0A6A5JZ41	Histone-binding protein RBBP4, N-terminal	Phytophthora cactorum	PF12752.8	534605
e_gw1.22.459.1	189.471	6.19415	2.63091	0.481131	5.46817	4.54703e-08	1.17499e-07	KUF82537.1	histone-lysine N-methyltransferase CG1716	Phytophthora nicotianae	UniRef100_A0A0W8CEK5	Histone-lysine N-methyltransferase CG1716	Phytophthora nicotianae		112615
e_gw1.41.82.1	3116.33	0.09556	-3.38745	0.258999	-13.079	4.33977e-39	2.15798e-37	POM61790.1	HIT domain containing hypothetical protein	Phytophthora palmivora var. palmivora	UniRef100_A0A2P4X8C3	HIT domain-containing protein	Phytophthora palmivora var. palmivora	PF01230.24, PF11969.9	120540
estExt2_fgenesh1_pg.C_PHYCAscaffold_720032	1519.92	0.13436	-2.89578	0.165968	-17.4478	3.5776e-68	8.8336e-66	KUF83537.1	Homoserine O-acetyltransferase	Phytophthora nicotianae	UniRef100_A0A0W8CHI4	Homoserine O-acetyltransferase	Phytophthora nicotianae	PF00561.21, PF12697.8, PF12146.9, PF00756.21	537060
estExt2_fgenesh1_pg.C_PHYCAscaffold_990017	2321.48	0.46868	-1.09333	0.316448	-3.45502	0.000550253	0.000861692	POM60115.1	Homoserine O-acetyltransferase	Phytophthora palmivora var. palmivora	UniRef100_A0A2P4X3I2	Homoserine O-acetyltransferase	Phytophthora palmivora var. palmivora	PF00561.21, PF12697.8	537579
estExt2_fgenesh1_pm.C_PHYCAscaffold_280088	4332.09	0.28501	-1.81089	0.194373	-9.31662	1.20111e-20	1.31306e-19	POM73472.1	Hsc70 cochaperone	Phytophthora palmivora var. palmivora	UniRef100_A0A2P4Y6N8	Hsc70 cochaperone	Phytophthora palmivora var. palmivora	PF00515.29, PF07719.18, PF13414.7, PF17830.2, PF13176.7, PF13428.7, PF14559.7, PF13424.7, PF13181.7, PF13432.7, PF13374.7, PF07093.12, PF09280.12, PF13431.7, PF13371.7, PF12968.8, PF03704.18, PF12895.8, PF13206.7, PF17898.2, PF15310.7	528313
estExt2_Genewise1Plus.C_PHYCAscaffold_160079	449.376	3.39276	1.76246	0.285473	6.17382	6.66593e-10	2.21697e-09	OWZ16806.1	HSF-type DNA-binding protein	Phytophthora megakarya	UniRef100_A0A225WGG5	HSF-type DNA-binding protein	Phytophthora megakarya	PF00447.18, PF05636.12	544829
e_gw1.100.97.1	1581.18	0.27441	-1.86562	0.190595	-9.78838	1.26306e-22	1.67467e-21	KAF1790645.1	HSP20-like chaperone	Phytophthora cactorum	UniRef100_A0A329SD71	HSP20-like chaperone	Phytophthora cactorum	PF05642.12, PF04969.17, PF18829.2, PF14851.7, PF13425.7, PF16046.6, PF15069.7, PF15470.7, PF01733.19, PF13648.7	130982
e_gw1.25.560.1	177.792	10.24441	3.35677	0.370007	9.07217	1.1667e-19	1.14834e-18	XP_002898332.1	hsp70-like protein	Phytophthora infestans T30-4	UniRef100_D0NR33	Hsp70-like protein	Phytophthora infestans (strain T30-4)		114001
e_gw1.3.495.1	152.769	8.26747	3.04745	0.36724	8.29825	1.05658e-16	7.81575e-16	XP_002898332.1	hsp70-like protein	Phytophthora infestans T30-4	UniRef100_D0NR33	Hsp70-like protein	Phytophthora infestans (strain T30-4)		98766
estExt2_fgenesh1_pg.C_PHYCAscaffold_90074	563.227	0.45650	-1.1313	0.309538	-3.65479	0.000257388	0.000417021	ETL82456.1	hsp70-like protein	Phytophthora parasitica	UniRef100_W2PN54	Uncharacterized protein	Phytophthora parasitica (strain INRA-310)		532915
estExt2_fgenesh1_pg.C_PHYCAscaffold_20151	3975.41	0.17952	-2.47779	0.260388	-9.51576	1.80383e-21	2.12439e-20	XP_002906229.1	hsp90-like protein	Phytophthora infestans T30-4	UniRef100_D0MZG7	Hsp90-like protein	Phytophthora infestans (strain T30-4)	PF09229.12, PF01753.19, PF03833.14, PF08070.12, PF15801.6, PF04929.13	531778
e_gw1.38.435.1	1892.24	3.05562	1.61147	0.173187	9.30476	1.34297e-20	1.46034e-19	ETL45270.1	hydroxymethylglutaryl-CoA synthase	Phytophthora parasitica	UniRef100_W2XIM5	Hydroxymethylglutaryl-CoA synthase	Phytophthora parasitica	PF00109.27, PF08545.11, PF11843.9	119473
gw1.625.1.1	12.0454	17.70934	4.14644	1.04324	3.97458	7.05033e-05	0.000121502	XP_002902684.1	hypothetical cleavage induced protein	Phytophthora infestans T30-4	UniRef100_D0NEG5	Hypothetical cleavage induced protein	Phytophthora infestans (strain T30-4)		52467
gw1.72.156.1	14.5875	5.49031	2.45689	0.863306	2.84591	0.00442851	0.00626873	XP_002902684.1	hypothetical cleavage induced protein	Phytophthora infestans T30-4	UniRef100_D0NEG5	Hypothetical cleavage induced protein	Phytophthora infestans (strain T30-4)	PF10551.10, PF01610.18, PF00872.19	49252
gw1.98.82.1	20.201	319.84472	8.32123	1.54532	5.38478	7.25351e-08	1.82018e-07	XP_002902684.1	hypothetical cleavage induced protein	Phytophthora infestans T30-4	UniRef100_D0NEG5	Hypothetical cleavage induced protein	Phytophthora infestans (strain T30-4)	PF10551.10, PF01610.18	40525
e_gw1.9.581.1	85.2677	43.19880	5.43292	0.548563	9.90391	4.00309e-23	5.53896e-22	KUF78871.1	hypothetical protein AM587_10000040	Phytophthora nicotianae	UniRef100_A0A0W8C447	Uncharacterized protein	Phytophthora nicotianae	PF04629.15, PF15141.7	104219
gw1.105.49.1	15.2349	8.87310	3.14944	0.734063	4.29042	1.78336e-05	3.30394e-05	KUF78533.1	hypothetical protein AM587_10000055	Phytophthora nicotianae	UniRef100_A0A0W8C365	Uncharacterized protein	Phytophthora nicotianae	PF13495.7	41555
e_gw1.24.492.1	100.3	145.63766	7.18624	0.822733	8.7346	2.44528e-18	2.12107e-17	KUG00871.1	hypothetical protein AM587_10000084	Phytophthora nicotianae	UniRef100_A0A0W8DWT7	Uncharacterized protein	Phytophthora nicotianae		113590
e_gw1.7.598.1	54.6846	4.15580	2.05513	0.782761	2.62548	0.00865257	0.0118828	KUF85443.1	hypothetical protein AM587_10000113	Phytophthora nicotianae	UniRef100_A0A0W8CMY7	Uncharacterized protein	Phytophthora nicotianae	PF18882.1	103198
gw1.14.99.1	40.1416	21.97031	4.45748	0.597393	7.46156	8.55062e-14	4.58455e-13	KUF78495.1	hypothetical protein AM587_10000213	Phytophthora nicotianae	UniRef100_A0A0W8C344	DDE Tnp4 domain-containing protein	Phytophthora	PF13359.7, PF01609.22	40213
e_gw1.280.4.1	12.0663	191.09066	7.57811	1.60026	4.73556	2.18454e-06	4.52289e-06	KUF86897.1	hypothetical protein AM587_10000316	Phytophthora nicotianae	UniRef100_A0A0W8CS06	Uncharacterized protein	Phytophthora nicotianae		132958
e_gw1.7.497.1	29.9977	56.34793	5.81629	1.00557	5.78405	7.29244e-09	2.10895e-08	KUF86897.1	hypothetical protein AM587_10000316	Phytophthora nicotianae	UniRef100_A0A0W8CS06	Uncharacterized protein	Phytophthora nicotianae		102630
e_gw1.32.442.1	47.3321	91.40607	6.51422	0.941277	6.92062	4.49674e-12	1.96995e-11	KUG00650.1	hypothetical protein AM587_10000317	Phytophthora nicotianae	UniRef100_A0A0W8DW44	Uncharacterized protein	Phytophthora nicotianae	PF03101.16	117193
e_gw1.13.694.1	85.7978	84.31482	6.39771	0.688851	9.28752	1.57926e-20	1.69922e-19	KUG02009.1	hypothetical protein AM587_10000333	Phytophthora nicotianae	UniRef100_A0A0W8E0K9	Uncharacterized protein	Phytophthora nicotianae		107087
e_gw1.20.362.1	87.9603	510.52217	8.99583	1.41955	6.33708	2.34155e-10	8.30857e-10	KUG02009.1	hypothetical protein AM587_10000333	Phytophthora nicotianae	UniRef100_A0A0W8E0K9	Uncharacterized protein	Phytophthora nicotianae	PF02373.23	111321
gw1.10.279.1	15.3414	41.52651	5.37596	1.19268	4.50748	6.56018e-06	1.27751e-05	KUG02009.1	hypothetical protein AM587_10000333	Phytophthora nicotianae	UniRef100_A0A0W8E0K9	Uncharacterized protein	Phytophthora nicotianae		58987
gw1.53.433.1	25.8764	410.24037	8.68033	1.53531	5.6538	1.56939e-08	4.33967e-08	KUF77161.1	hypothetical protein AM587_10000425	Phytophthora nicotianae	UniRef100_A0A0W8BZA7	Uncharacterized protein	Phytophthora nicotianae	PF17848.2	63508
e_gw1.13.373.1	38.5802	52.92555	5.72589	0.823302	6.95479	3.53091e-12	1.57038e-11	KUF80632.1	hypothetical protein AM587_10000432	Phytophthora nicotianae	UniRef100_A0A0W8C976	Uncharacterized protein	Phytophthora nicotianae		106960
e_gw1.101.36.1	49.7094	147.08969	7.20055	1.10109	6.53947	6.17369e-11	2.36779e-10	KUF82508.1	hypothetical protein AM587_10000561	Phytophthora nicotianae	UniRef100_A0A0W8CEV4	Uncharacterized protein	Phytophthora nicotianae		131111
e_gw1.1.821.1	23.6694	43.36030	5.4383	1.08374	5.01808	5.21918e-07	1.16842e-06	KUG01272.1	hypothetical protein AM587_10000653	Phytophthora nicotianae	UniRef100_A0A0W8DXZ6	Uncharacterized protein	Phytophthora nicotianae	PF03165.17, PF16832.6	96113
e_gw1.5.1071.1	39.0273	53.64157	5.74528	0.833624	6.89193	5.50392e-12	2.38002e-11	KUF82841.1	hypothetical protein AM587_10000667	Phytophthora nicotianae	UniRef100_A0A0W8CFI7	Uncharacterized protein	Phytophthora nicotianae		101414
e_gw1.70.38.1	39.1427	30.14355	4.91378	0.680896	7.21663	5.32905e-13	2.60025e-12	KUF82841.1	hypothetical protein AM587_10000667	Phytophthora nicotianae	UniRef100_A0A0W8CFI7	Uncharacterized protein	Phytophthora nicotianae		127494
e_gw1.9.534.1	75.6736	26.33958	4.71916	0.508955	9.27226	1.82248e-20	1.9492e-19	KUF87373.1	hypothetical protein AM587_10000749	Phytophthora nicotianae	UniRef100_A0A0W8CT11	Uncharacterized protein	Phytophthora nicotianae	PF13495.7, PF02899.18	104161
e_gw1.1.1815.1	1715.34	0.29326	-1.76973	0.254968	-6.94098	3.89377e-12	1.7216e-11	KUF82328.1	hypothetical protein AM587_10000776	Phytophthora nicotianae	UniRef100_W2QLM6	Uncharacterized protein	Phytophthora parasitica	PF13913.7	96620
gw1.14.471.1	14.9517	2.61794	1.38843	0.669863	2.07271	0.0381993	0.0485665	KUF82328.1	hypothetical protein AM587_10000776	Phytophthora nicotianae	UniRef100_W2QLM6	Uncharacterized protein	Phytophthora parasitica	PF13913.7	73499
gw1.85.131.1	9.1467	5.32951	2.414	0.867346	2.78321	0.00538246	0.00756153	KUF82328.1	hypothetical protein AM587_10000776	Phytophthora nicotianae	UniRef100_W2QLM6	Uncharacterized protein	Phytophthora parasitica	PF11571.9	52983
e_gw1.14.785.1	104.371	607.87868	9.24764	1.41548	6.53324	6.43626e-11	2.46454e-10	KUF80151.1	hypothetical protein AM587_10000926	Phytophthora nicotianae	UniRef100_A0A0W8C7R4	MULE domain-containing protein	Phytophthora	PF10551.10	108061
e_gw1.22.422.1	60.9737	90.39764	6.49821	0.868553	7.48165	7.33951e-14	3.95891e-13	KUF81830.1	hypothetical protein AM587_10000994	Phytophthora nicotianae	UniRef100_A0A0W8CCM5	Uncharacterized protein	Phytophthora nicotianae	PF14854.7	112755
e_gw1.10.827.1	23.1009	19.91510	4.31579	0.851432	5.06886	4.00204e-07	9.09011e-07	KUG01268.1	hypothetical protein AM587_10001002	Phytophthora nicotianae	UniRef100_A0A0W8DXY1	Uncharacterized protein	Phytophthora nicotianae	PF00249.32, PF08914.12	105279
e_gw1.10.828.1	6.98837	39.05529	5.28745	1.60975	3.28463	0.00102115	0.001548	KUF93889.1	hypothetical protein AM587_10001038	Phytophthora nicotianae	UniRef100_A0A0W8DBY5	Uncharacterized protein	Phytophthora nicotianae		105378
e_gw1.39.437.1	23.7134	45.84198	5.5186	0.971859	5.67839	1.35968e-08	3.79793e-08	KUF93889.1	hypothetical protein AM587_10001038	Phytophthora nicotianae	UniRef100_A0A0W8DBY5	Uncharacterized protein	Phytophthora nicotianae		119777
e_gw1.42.277.1	14.3817	83.69582	6.38708	1.55163	4.11637	3.84888e-05	6.82682e-05	KUF93889.1	hypothetical protein AM587_10001038	Phytophthora nicotianae	UniRef100_A0A0W8DBY5	Uncharacterized protein	Phytophthora nicotianae		120628
gw1.101.68.1	9.57325	151.10201	7.23938	1.6588	4.36423	1.27573e-05	2.40323e-05	KUF93889.1	hypothetical protein AM587_10001038	Phytophthora nicotianae	UniRef100_A0A0W8DBY5	Uncharacterized protein	Phytophthora nicotianae		53217
gw1.68.160.1	13.1143	5.12408	2.35729	0.797201	2.95696	0.00310686	0.00446452	KUF85609.1	hypothetical protein AM587_10001078	Phytophthora nicotianae	UniRef100_A0A0W8CNP1	DDE-1 domain-containing protein	Phytophthora nicotianae	PF03184.20	62001
e_gw1.1.1415.1	59.6515	33.98160	5.08668	0.58465	8.70038	3.30768e-18	2.83139e-17	KUF86541.1	hypothetical protein AM587_10001115	Phytophthora nicotianae	UniRef100_A0A0W8CQQ2	DDE_Tnp_1_7 domain-containing protein	Phytophthora nicotianae	PF14738.7	96660
e_gw1.1.1790.1	33.0267	193.03348	7.59271	1.47398	5.15114	2.58903e-07	6.0436e-07	KUG00106.1	hypothetical protein AM587_10001160	Phytophthora nicotianae	UniRef100_A0A0W8DUM2	Uncharacterized protein	Phytophthora nicotianae		97125
e_gw1.25.601.1	21.4677	24.84644	4.63497	0.866129	5.35136	8.72967e-08	2.17042e-07	KUG00106.1	hypothetical protein AM587_10001160	Phytophthora nicotianae	UniRef100_A0A0W8DUM2	Uncharacterized protein	Phytophthora nicotianae		113864
e_gw1.20.627.1	48.2046	756.12771	9.56249	1.49556	6.39393	1.61677e-10	5.85579e-10	KUF79213.1	hypothetical protein AM587_10001168	Phytophthora nicotianae	UniRef100_A0A0W8C554	Uncharacterized protein	Phytophthora nicotianae		111299
e_gw1.37.304.1	26.659	400.98755	8.64741	1.5196	5.6906	1.26597e-08	3.55073e-08	KUF87766.1	hypothetical protein AM587_10001355	Phytophthora nicotianae	UniRef100_W2QBQ3	Uncharacterized protein	Phytophthora parasitica (strain INRA-310)	PF03101.16	118863
e_gw1.60.135.1	26.1854	73.48604	6.1994	1.14919	5.39458	6.86848e-08	1.72901e-07	KUF87766.1	hypothetical protein AM587_10001355	Phytophthora nicotianae	UniRef100_W2X8S9	Uncharacterized protein (Fragment)	Phytophthora parasitica CJ01A1	PF03101.16	125900
e_gw1.20.668.1	41.3747	644.84924	9.33282	1.4978	6.23102	4.63401e-10	1.57633e-09	KUG01543.1	hypothetical protein AM587_10001356	Phytophthora nicotianae	UniRef100_A0A0W8DYS2	Uncharacterized protein	Phytophthora nicotianae		111633
e_gw1.7.1027.1	58.0902	919.18056	9.8442	1.48901	6.61122	3.81163e-11	1.49798e-10	KUG01543.1	hypothetical protein AM587_10001356	Phytophthora nicotianae	UniRef100_A0A0W8DYS2	Uncharacterized protein	Phytophthora nicotianae	PF01955.19, PF09303.11	103168
gw1.159.25.1	49.8161	0.49213	-1.02289	0.435259	-2.35008	0.0187695	0.0247877	KUF83977.1	hypothetical protein AM587_10001378	Phytophthora nicotianae	UniRef100_A0A0W8CCM5	Uncharacterized protein	Phytophthora nicotianae		53097
gw1.18.571.1	65.4638	4.55496	2.18744	0.379234	5.76804	8.01981e-09	2.30951e-08	KUF91440.1	hypothetical protein AM587_10001441	Phytophthora nicotianae	UniRef100_A0A0W8DYH7	DDE_Tnp_1_7 domain-containing protein	Phytophthora nicotianae		71538
e_gw1.118.42.1	41.0736	649.57910	9.34336	1.50464	6.20969	5.30902e-10	1.79317e-09	KUF79715.1	hypothetical protein AM587_10001527	Phytophthora nicotianae	UniRef100_A0A0W8C6M6	Uncharacterized protein	Phytophthora nicotianae		131842
gw1.34.354.1	19.2139	54.32234	5.76347	1.15262	5.00033	5.72313e-07	1.27486e-06	KUF79715.1	hypothetical protein AM587_10001527	Phytophthora nicotianae	UniRef100_A0A0W8C6M6	Uncharacterized protein	Phytophthora nicotianae		61740
e_gw1.1.1471.1	21.1524	332.19744	8.3759	1.54721	5.41355	6.17881e-08	1.56531e-07	KUF87250.1	hypothetical protein AM587_10001805	Phytophthora nicotianae	UniRef100_A0A0W8CUF2	ULP_PROTEASE domain-containing protein	Phytophthora nicotianae	PF02902.20, PF13558.7	96831
gw1.25.412.1	75.4117	4.26468	2.09244	0.390448	5.35907	8.36514e-08	2.08488e-07	KUF87250.1	hypothetical protein AM587_10001805	Phytophthora nicotianae	UniRef100_A0A0W8CUF2	ULP_PROTEASE domain-containing protein	Phytophthora nicotianae	PF02902.20, PF03290.14	70217
e_gw1.107.71.1	92.0732	1448.85072	10.5007	1.48394	7.07622	1.48136e-12	6.88782e-12	KUF81029.1	hypothetical protein AM587_10001841	Phytophthora nicotianae	UniRef100_A0A0W8CAA8	Uncharacterized protein	Phytophthora nicotianae		131544
e_gw1.254.2.1	32.1236	508.38234	8.98977	1.51375	5.93872	2.87251e-09	8.76193e-09	KUF81029.1	hypothetical protein AM587_10001841	Phytophthora nicotianae	UniRef100_A0A0W8CAA8	Uncharacterized protein	Phytophthora nicotianae		132890
e_gw1.294.1.1	109.552	1732.86128	10.7589	1.4764	7.28729	3.16244e-13	1.58632e-12	KUF81029.1	hypothetical protein AM587_10001841	Phytophthora nicotianae	UniRef100_A0A0W8CAA8	Uncharacterized protein	Phytophthora nicotianae		133012
gw1.457.1.1	144.701	426.65208	8.73692	1.05776	8.25981	1.459e-16	1.06279e-15	KUF81126.1	hypothetical protein AM587_10001870	Phytophthora nicotianae	UniRef100_A0A0W8CAU4	MULE domain-containing protein	Phytophthora nicotianae	PF02902.20	52063
gw1.6.658.1	164.322	484.64586	8.92079	1.05526	8.45365	2.82335e-17	2.19626e-16	KUF81126.1	hypothetical protein AM587_10001870	Phytophthora nicotianae	UniRef100_A0A0W8CAU4	MULE domain-containing protein	Phytophthora nicotianae	PF02902.20	72584
e_gw1.17.452.1	169.406	0.35396	-1.49834	0.336965	-4.44658	8.72474e-06	1.67467e-05	KUF84367.1	hypothetical protein AM587_10001889	Phytophthora nicotianae	UniRef100_A0A0W8CJT8	Uncharacterized protein	Phytophthora nicotianae	PF10870.9	109999
gw1.22.529.1	40.9456	2.63576	1.39822	0.590426	2.36815	0.0178774	0.0236685	KUF84367.1	hypothetical protein AM587_10001889	Phytophthora nicotianae	UniRef100_A0A0W8CJT8	Uncharacterized protein	Phytophthora nicotianae		61842
gw1.5.1133.1	149.822	0.26324	-1.92557	0.353859	-5.44162	5.27979e-08	1.35045e-07	KUF84367.1	hypothetical protein AM587_10001889	Phytophthora nicotianae	UniRef100_A0A0W8CJT8	Uncharacterized protein	Phytophthora nicotianae		81409
e_gw1.20.589.1	64.9091	12.39097	3.63122	0.441061	8.23291	1.82714e-16	1.31622e-15	KUF79382.1	hypothetical protein AM587_10002244	Phytophthora nicotianae	UniRef100_A0A0W8C5U4	SWIM-type domain-containing protein	Phytophthora		111423
e_gw1.5.370.1	63.6417	184.95960	7.53107	1.08617	6.93359	4.10307e-12	1.81023e-11	KUF79382.1	hypothetical protein AM587_10002244	Phytophthora nicotianae	UniRef100_A0A0W8C5U4	SWIM-type domain-containing protein	Phytophthora		100676
e_gw1.8.808.1	47.1562	27.39221	4.77569	0.788554	6.05626	1.39319e-09	4.43671e-09	KUF82947.1	hypothetical protein AM587_10002300	Phytophthora nicotianae	UniRef100_A0A0W8CFX8	Uncharacterized protein	Phytophthora nicotianae		103475
e_gw1.13.742.1	120.401	2.17335	1.11992	0.46506	2.40812	0.0160347	0.0213552	KUG01324.1	hypothetical protein AM587_10002338	Phytophthora nicotianae	UniRef100_A0A0W8DYB2	Uncharacterized protein	Phytophthora nicotianae		106996
estExt2_Genewise1Plus.C_PHYCAscaffold_310143	73.6823	4.89823	2.29226	0.416976	5.49734	3.85555e-08	1.00629e-07	KUG01324.1	hypothetical protein AM587_10002338	Phytophthora nicotianae	UniRef100_A0A0W8DYB2	Uncharacterized protein	Phytophthora nicotianae	PF13966.7	549079
e_gw1.38.311.1	27.0018	30.44044	4.92792	0.884524	5.57127	2.52895e-08	6.80134e-08	KUF82474.1	hypothetical protein AM587_10002373	Phytophthora nicotianae	UniRef100_A0A0W8CEF7	Uncharacterized protein	Phytophthora nicotianae		119233
e_gw1.4.934.1	25.8453	149.67171	7.22566	1.48493	4.86599	1.13885e-06	2.44191e-06	KUF82474.1	hypothetical protein AM587_10002373	Phytophthora nicotianae	UniRef100_A0A0W8CEF7	Uncharacterized protein	Phytophthora nicotianae	PF10843.9	99532
gw1.46.288.1	63.2368	4.83825	2.27449	0.431469	5.2715	1.35314e-07	3.28001e-07	KUF78841.1	hypothetical protein AM587_10002430	Phytophthora nicotianae	UniRef100_A0A0W8C415	ANK_REP_REGION domain-containing protein	Phytophthora nicotianae	PF16622.6, PF10416.10	50430
e_gw1.10.341.1	36.472	103.54609	6.69413	1.14245	5.85944	4.6442e-09	1.37815e-08	KUF86227.1	hypothetical protein AM587_10002434	Phytophthora nicotianae	UniRef100_A0A0W8CQ20	Uncharacterized protein	Phytophthora nicotianae	PF10551.10	104905
gw1.38.374.1	45.183	700.65198	9.45255	1.49842	6.30835	2.82021e-10	9.90392e-10	KUF86227.1	hypothetical protein AM587_10002434	Phytophthora nicotianae	UniRef100_A0A0W8CQ20	Uncharacterized protein	Phytophthora nicotianae	PF08018.12	62031
gw1.3.518.1	11.8606	187.46241	7.55046	1.60752	4.69696	2.64065e-06	5.40317e-06	KUG02105.1	hypothetical protein AM587_10002447	Phytophthora nicotianae	UniRef100_A0A0W8E0U9	Uncharacterized protein	Phytophthora nicotianae		73143
gw1.9.303.1	13.8785	40.26432	5.33143	1.22001	4.37	1.24245e-05	2.34491e-05	KUG02105.1	hypothetical protein AM587_10002447	Phytophthora nicotianae	UniRef100_A0A0W8E0U9	Uncharacterized protein	Phytophthora nicotianae		63212
e_gw1.26.394.1	45.4662	134.55354	7.07204	1.10946	6.37429	1.83813e-10	6.60241e-10	KUF77125.1	hypothetical protein AM587_10002600	Phytophthora nicotianae	UniRef100_A0A0W8D259	Uncharacterized protein	Phytophthora nicotianae	PF05699.15	114634
gw1.1.1222.1	48.0667	11.71703	3.55053	0.577885	6.14401	8.04625e-10	2.64593e-09	KUF77125.1	hypothetical protein AM587_10002600	Phytophthora nicotianae	UniRef100_A0A0W8D259	Uncharacterized protein	Phytophthora nicotianae		77523
gw1.85.102.1	7.79814	13.96611	3.80386	1.21469	3.13155	0.00173884	0.00257357	KUG01139.1	hypothetical protein AM587_10002742	Phytophthora nicotianae	UniRef100_W2R6K3	SWIM-type domain-containing protein	Phytophthora parasitica	PF03101.16, PF17738.2	49364
gw1.1.1379.1	15.0446	26.25867	4.71472	1.00451	4.69354	2.68523e-06	5.48576e-06	KUF82874.1	hypothetical protein AM587_10002906	Phytophthora nicotianae	UniRef100_W2R561	Uncharacterized protein	Phytophthora parasitica (strain INRA-310)		79170
estExt2_fgenesh1_pm.C_PHYCAscaffold_470035	99.1412	3.63195	1.86074	0.355005	5.24146	1.59309e-07	3.81899e-07	KUF79437.1	hypothetical protein AM587_10003033	Phytophthora nicotianae	UniRef100_A0A0W8C5V5	Uncharacterized protein	Phytophthora nicotianae		529657
e_gw1.59.263.1	23.2132	43.91350	5.45659	0.99491	5.48451	4.14618e-08	1.07685e-07	KUF77057.1	hypothetical protein AM587_10003052	Phytophthora nicotianae	UniRef100_A0A0W8BZ82	Uncharacterized protein	Phytophthora nicotianae		125562
e_gw1.103.87.1	55.1098	321.63805	8.32929	1.43251	5.81447	6.08277e-09	1.77815e-08	KUF79319.1	hypothetical protein AM587_10003086	Phytophthora nicotianae	UniRef100_A0A0W8C5F7	Uncharacterized protein	Phytophthora nicotianae		131291
e_gw1.17.417.1	58.2225	56.53316	5.82103	0.688677	8.45248	2.85187e-17	2.21604e-16	KUF79319.1	hypothetical protein AM587_10003086	Phytophthora nicotianae	UniRef100_A0A0W8C5F7	Uncharacterized protein	Phytophthora nicotianae		109988
gw1.48.305.1	87.2482	3.70380	1.88901	0.611684	3.08821	0.00201369	0.00295352	KUF92310.1	hypothetical protein AM587_10003202	Phytophthora nicotianae	UniRef100_A0A0W8D7K2	Uncharacterized protein	Phytophthora		59458
e_gw1.1.1266.1	65.9056	21.28143	4.41152	0.522013	8.45099	2.88841e-17	2.24078e-16	KUF83678.1	hypothetical protein AM587_10003220	Phytophthora nicotianae	UniRef100_A0A0W8CHR2	Uncharacterized protein	Phytophthora nicotianae	PF18634.2, PF07954.12	96315
e_gw1.86.144.1	34.6687	16.58106	4.05146	0.615139	6.58626	4.51038e-11	1.75764e-10	KUF83004.1	hypothetical protein AM587_10003288	Phytophthora nicotianae	UniRef100_A0A0W8CG26	Uncharacterized protein	Phytophthora nicotianae	PF13384.7, PF01527.21, PF13518.7, PF05225.17	129679
e_gw1.5.944.1	52.4308	9.13760	3.19181	0.726503	4.39339	1.11595e-05	2.11787e-05	KUF81939.1	hypothetical protein AM587_10003384	Phytophthora nicotianae	UniRef100_A0A0W8CD07	Uncharacterized protein	Phytophthora nicotianae		100851
e_gw1.1.1792.1	10.7859	28.90991	4.85349	1.23539	3.92871	8.54033e-05	0.000145551	KUF83675.1	hypothetical protein AM587_10003452	Phytophthora nicotianae	UniRef100_A0A0W8CI52	Uncharacterized protein	Phytophthora nicotianae	PF15070.7, PF17278.3	97364
e_gw1.3.1285.1	27.0672	417.11100	8.70429	1.53253	5.67969	1.34938e-08	3.77209e-08	KUF83675.1	hypothetical protein AM587_10003452	Phytophthora nicotianae	UniRef100_A0A0W8CI52	Uncharacterized protein	Phytophthora nicotianae	PF00488.22, PF08653.11	98578
e_gw1.76.138.1	22.5522	346.13507	8.43519	2.36742	3.56304	0.000366587	0.000585273	KUF83675.1	hypothetical protein AM587_10003452	Phytophthora nicotianae	UniRef100_A0A0W8CI52	Uncharacterized protein	Phytophthora nicotianae	PF00488.22, PF08653.11	128466
e_gw1.47.202.1	24.4945	386.88078	8.59575	1.54996	5.54578	2.9264e-08	7.78688e-08	KUF82455.1	hypothetical protein AM587_10003479	Phytophthora nicotianae	UniRef100_A0A0W8D799	SWIM-type domain-containing protein	Phytophthora nicotianae		122281
gw1.60.117.1	15.8236	44.07271	5.46181	1.1934	4.57669	4.72384e-06	9.33878e-06	KUF82455.1	hypothetical protein AM587_10003479	Phytophthora nicotianae	UniRef100_W2XRR1	Uncharacterized protein (Fragment)	Phytophthora parasitica CJ01A1		50547
gw1.67.92.1	73.7355	109.42037	6.77374	0.805993	8.40421	4.30735e-17	3.2899e-16	KUF76004.1	hypothetical protein AM587_10003490	Phytophthora nicotianae	UniRef100_A0A0W8BW81	Glutamyl-tRNA(Gln) amidotransferase subunit B	Phytophthora nicotianae	PF15680.6, PF05300.12	50807
e_gw1.14.341.1	15.7707	234.87594	7.87576	1.61965	4.86262	1.1584e-06	2.48234e-06	KUF95695.1	hypothetical protein AM587_10003581	Phytophthora nicotianae	UniRef100_A0A0W8DH64	Uncharacterized protein	Phytophthora nicotianae	PF03101.16	107859
estExt2_fgenesh1_pg.C_PHYCAscaffold_70152	1175.38	0.46189	-1.11439	0.216716	-5.14216	2.71598e-07	6.31935e-07	KUF84562.1	hypothetical protein AM587_10003609	Phytophthora nicotianae	UniRef100_W2NDF5	Uncharacterized protein	Phytophthora parasitica	PF03457.15, PF08823.12	532724
e_gw1.3.525.1	32.6663	64.50483	6.01134	0.961546	6.25174	4.05904e-10	1.39066e-09	KUF84931.1	hypothetical protein AM587_10003718	Phytophthora nicotianae	UniRef100_A0A0W8CLM5	Uncharacterized protein	Phytophthora nicotianae	PF06371.14	98490
e_gw1.16.241.1	180.75	80.55359	6.33188	0.475135	13.3265	1.6239e-40	8.74279e-39	KUF90764.1	hypothetical protein AM587_10003754	Phytophthora nicotianae	UniRef100_A0A0W8D3S6	SWIM-type domain-containing protein	Phytophthora	PF04434.18	108963
e_gw1.22.353.1	53.0927	37.88695	5.24363	0.634204	8.26805	1.36166e-16	9.99177e-16	KUF79558.1	hypothetical protein AM587_10003893	Phytophthora nicotianae	UniRef100_A0A0W8C6C1	Uncharacterized protein	Phytophthora		112478
e_gw1.16.726.1	28.7748	51.47362	5.68576	0.990188	5.7421	9.35075e-09	2.66545e-08	KUF76305.1	hypothetical protein AM587_10004209	Phytophthora nicotianae	UniRef100_A0A0W8BX22	DUF659 domain-containing protein	Phytophthora	PF04937.16, PF02099.18	109188
e_gw1.24.536.1	16.544	257.45213	8.00816	1.59283	5.02764	4.9654e-07	1.11544e-06	KUF76305.1	hypothetical protein AM587_10004209	Phytophthora nicotianae	UniRef100_A0A0W8BX22	DUF659 domain-containing protein	Phytophthora		113422
e_gw1.75.156.1	248.128	288.59222	8.17289	0.694789	11.7631	6.04553e-32	1.78512e-30	KUF76305.1	hypothetical protein AM587_10004209	Phytophthora nicotianae	UniRef100_A0A0W8BX22	DUF659 domain-containing protein	Phytophthora	PF04937.16, PF10907.9	128330
estExt2_Genewise1Plus.C_PHYCAscaffold_200033	55.0401	21.84920	4.44951	0.604525	7.36034	1.8344e-13	9.44981e-13	KUF82222.1	hypothetical protein AM587_10004243	Phytophthora nicotianae	UniRef100_A0A0W8CDX2	Uncharacterized protein	Phytophthora nicotianae		546054
e_gw1.60.64.1	78.2455	230.11088	7.84619	1.10429	7.10522	1.20135e-12	5.62606e-12	KUF86888.1	hypothetical protein AM587_10004245	Phytophthora nicotianae	UniRef100_A0A0W8CS73	Uncharacterized protein	Phytophthora nicotianae	PF02902.20	125801
e_gw1.22.191.1	337.649	3.04143	1.60475	0.239135	6.71064	1.93774e-11	7.86574e-11	KUF77181.1	hypothetical protein AM587_10004539	Phytophthora nicotianae	UniRef100_A0A0W8BZA3	SWIM-type domain-containing protein	Phytophthora nicotianae	PF04434.18	112408
estExt2_Genewise1Plus.C_PHYCAscaffold_190339	377.422	11.27422	3.49496	0.353359	9.89067	4.56944e-23	6.28013e-22	KUF98019.1	hypothetical protein AM587_10004595	Phytophthora nicotianae	UniRef100_A0A0W8DNU1	ANK_REP_REGION domain-containing protein	Phytophthora nicotianae	PF12796.8, PF13637.7, PF13857.7, PF13606.7	545931
gw1.40.357.1	23.1942	65.11208	6.02485	1.16259	5.18226	2.19213e-07	5.15322e-07	KUG00268.1	hypothetical protein AM587_10004612	Phytophthora nicotianae	UniRef100_A0A0W8DVA7	Uncharacterized protein	Phytophthora nicotianae		60522
estExt2_fgenesh1_pg.C_PHYCAscaffold_260087	5034.47	0.19768	-2.33877	0.199366	-11.731	8.83661e-32	2.59854e-30	KUG01626.1	hypothetical protein AM587_10004735	Phytophthora nicotianae	UniRef100_A0A0W8DYY4	Uncharacterized protein	Phytophthora nicotianae	PF14129.7, PF07406.12	534653
e_gw1.6.586.1	83.1678	15.38589	3.94354	0.552563	7.13681	9.55246e-13	4.53583e-12	KUF97990.1	hypothetical protein AM587_10004760	Phytophthora nicotianae	UniRef100_A0A0W8DNK8	Uncharacterized protein	Phytophthora		101690
e_gw1.15.210.1	105.829	76.03208	6.24854	0.599801	10.4177	2.05923e-25	3.57024e-24	KUF87673.1	hypothetical protein AM587_10004931	Phytophthora nicotianae	UniRef100_A0A0W8CUF0	MULE domain-containing protein	Phytophthora nicotianae	PF10551.10	108692
e_gw1.19.475.1	113.849	17.98621	4.16882	0.673663	6.18829	6.08221e-10	2.0356e-09	KUF87673.1	hypothetical protein AM587_10004931	Phytophthora nicotianae	UniRef100_A0A0W8CUF0	MULE domain-containing protein	Phytophthora nicotianae	PF10551.10	111057
e_gw1.13.454.1	32.0709	4.68274	2.22735	0.59142	3.76611	0.000165811	0.000274074	KUF67980.1	hypothetical protein AM587_10004964	Phytophthora nicotianae	UniRef100_W2PSN5	Uncharacterized protein	Phytophthora parasitica (strain INRA-310)		107022
e_gw1.5.1402.1	55.3185	51.91156	5.69798	0.6893	8.26633	1.38148e-16	1.01198e-15	KUF67980.1	hypothetical protein AM587_10004964	Phytophthora nicotianae	UniRef100_W2PSN5	Uncharacterized protein	Phytophthora parasitica (strain INRA-310)		100578
gw1.18.251.1	37.0569	13.81679	3.78835	1.78659	2.12044	0.0339688	0.0434812	KUF67980.1	hypothetical protein AM587_10004964	Phytophthora nicotianae	UniRef100_W2PSN5	Uncharacterized protein	Phytophthora parasitica (strain INRA-310)	PF00784.18	61815
gw1.2.1161.1	12.0828	11.74858	3.55441	0.957997	3.71025	0.000207051	0.000338993	KUF67980.1	hypothetical protein AM587_10004964	Phytophthora nicotianae	UniRef100_W2PSN5	Uncharacterized protein	Phytophthora parasitica (strain INRA-310)		81377
e_gw1.274.7.1	71.3161	1121.47058	10.1312	1.48276	6.83263	8.33746e-12	3.51903e-11	KUF84186.1	hypothetical protein AM587_10005006	Phytophthora nicotianae	UniRef100_A0A0W8CJG1	Uncharacterized protein	Phytophthora nicotianae		132953
e_gw1.6.943.1	91.1324	23.20760	4.53653	0.44914	10.1005	5.49738e-24	8.22654e-23	KUF84186.1	hypothetical protein AM587_10005006	Phytophthora nicotianae	UniRef100_A0A0W8CJG1	Uncharacterized protein	Phytophthora nicotianae		101902
e_gw1.7.923.1	42.9302	5.79210	2.53409	0.474465	5.34093	9.2472e-08	2.29156e-07	KUF84186.1	hypothetical protein AM587_10005006	Phytophthora nicotianae	UniRef100_A0A0W8CJG1	Uncharacterized protein	Phytophthora nicotianae		102652
e_gw1.21.622.1	10.3235	26.42094	4.72361	1.22542	3.85468	0.000115883	0.000194785	KUF90843.1	hypothetical protein AM587_10005034	Phytophthora nicotianae	UniRef100_A0A0W8D3A3	Uncharacterized protein	Phytophthora nicotianae		112149
e_gw1.817.4.1	22.4747	355.05865	8.47191	1.5503	5.4647	4.63679e-08	1.19624e-07	KUF90843.1	hypothetical protein AM587_10005034	Phytophthora nicotianae	UniRef100_A0A0W8D3A3	Uncharacterized protein	Phytophthora nicotianae		133842
e_gw1.85.70.1	11.608	176.00828	7.4595	1.63548	4.56104	5.09003e-06	1.00267e-05	KUF90843.1	hypothetical protein AM587_10005034	Phytophthora nicotianae	UniRef100_A0A0W8D3A3	Uncharacterized protein	Phytophthora nicotianae		129515
e_gw1.2.1321.1	475.064	0.30933	-1.69276	0.344236	-4.91746	8.76763e-07	1.90968e-06	KUG01714.1	hypothetical protein AM587_10005066	Phytophthora nicotianae	UniRef100_G4ZXL6	Uncharacterized protein	Phytophthora sojae (strain P6497)		98143
e_gw1.5.1333.1	90.5479	127.57543	6.99521	0.813391	8.60005	7.96788e-18	6.54665e-17	KUF92143.1	hypothetical protein AM587_10005194	Phytophthora nicotianae	UniRef100_A0A0W8D6X3	SWIM-type domain-containing protein	Phytophthora nicotianae	PF04434.18	101101
e_gw1.8.350.1	244.904	0.43243	-1.20946	0.291992	-4.14209	3.44156e-05	6.1424e-05	KUF79238.1	hypothetical protein AM587_10005346	Phytophthora nicotianae	UniRef100_A0A0W8C5E9	Uncharacterized protein	Phytophthora nicotianae	PF18288.2, PF04977.16, PF06251.12	103680
e_gw1.29.344.1	1214.04	0.29363	-1.76794	0.162833	-10.8574	1.83942e-27	3.79027e-26	KUG01219.1	hypothetical protein AM587_10005352	Phytophthora nicotianae	UniRef100_W2LIG9	Uncharacterized protein	Phytophthora parasitica	PF02902.20	116012
e_gw1.53.336.1	40.1465	6.51650	2.7041	0.746788	3.62097	0.000293503	0.0004727	KUG01219.1	hypothetical protein AM587_10005352	Phytophthora nicotianae	UniRef100_W2ZK94	Uncharacterized protein	Phytophthora		124193
e_gw1.4.1094.1	25.0375	2.62707	1.39345	0.534774	2.60569	0.009169	0.0125511	KUF76605.1	hypothetical protein AM587_10005514	Phytophthora nicotianae	UniRef100_A0A0W8BXQ4	Uncharacterized protein	Phytophthora		100500
e_gw1.4.1108.1	25.7295	3.24707	1.69914	0.545498	3.11484	0.00184044	0.00271469	KUF76605.1	hypothetical protein AM587_10005514	Phytophthora nicotianae	UniRef100_A0A0W8BXQ4	Uncharacterized protein	Phytophthora		100203
e_gw1.75.145.1	46.7133	4.29763	2.10354	0.413703	5.08467	3.68258e-07	8.41254e-07	KUF76605.1	hypothetical protein AM587_10005514	Phytophthora nicotianae	UniRef100_A0A0W8BXQ4	Uncharacterized protein	Phytophthora		128377
e_gw1.36.500.1	34.6263	4.34150	2.11819	0.551828	3.8385	0.000123787	0.000207534	KUF85837.1	hypothetical protein AM587_10006079	Phytophthora nicotianae	UniRef100_A0A0W8CNV2	Uncharacterized protein	Phytophthora nicotianae	PF10627.10	118417
e_gw1.12.391.1	29.9846	4.03528	2.01267	0.521008	3.86303	0.00011199	0.000188572	KUF77386.1	hypothetical protein AM587_10006317	Phytophthora nicotianae	UniRef100_A0A0W8BZX6	Uncharacterized protein	Phytophthora		106677
gw1.6.597.1	79.6579	4.76647	2.25292	0.487038	4.62576	3.73222e-06	7.49112e-06	KUF80341.1	hypothetical protein AM587_10006621	Phytophthora nicotianae	UniRef100_A0A0W8D0S8	Uncharacterized protein	Phytophthora nicotianae	PF00612.28	69880
e_gw1.21.568.1	23.9318	43.87352	5.45528	0.994772	5.48395	4.15932e-08	1.08007e-07	KUG02023.1	hypothetical protein AM587_10006639	Phytophthora nicotianae	UniRef100_W2PPS6	DDE Tnp4 domain-containing protein	Phytophthora	PF05225.17, PF12802.8	112048
e_gw1.1.658.1	75.822	1186.46072	10.2124	1.48048	6.89808	5.27083e-12	2.2853e-11	KUF77628.1	hypothetical protein AM587_10006683	Phytophthora nicotianae	UniRef100_W2R331	Uncharacterized protein	Phytophthora parasitica (strain INRA-310)		96288
estExt2_Genewise1Plus.C_PHYCAscaffold_370286	3924.06	0.30958	-1.6916	0.167604	-10.0928	5.94266e-24	8.87433e-23	KUF84956.1	hypothetical protein AM587_10006771	Phytophthora nicotianae	UniRef100_A0A0W8CLT7	B box-type domain-containing protein	Phytophthora nicotianae	PF09418.11, PF00643.25, PF16366.6	550528
e_gw1.46.364.1	44.3083	2.44040	1.28712	0.536553	2.39887	0.0164459	0.0218724	KUF75933.1	hypothetical protein AM587_10006995	Phytophthora nicotianae	UniRef100_A0A0W8BVS1	Uncharacterized protein	Phytophthora nicotianae		121742
e_gw1.18.428.1	144.441	5.01309	2.3257	0.300912	7.72883	1.08541e-14	6.43382e-14	KUF87721.1	hypothetical protein AM587_10007016	Phytophthora nicotianae	UniRef100_A0A0W8CUJ7	Uncharacterized protein	Phytophthora nicotianae		110544
e_gw1.10.489.1	684.694	0.37361	-1.42038	0.212243	-6.69221	2.19828e-11	8.87803e-11	KUF88218.1	hypothetical protein AM587_10007165	Phytophthora nicotianae	UniRef100_A0A0W8CVT9	Uncharacterized protein	Phytophthora		105254
e_gw1.90.28.1	244.201	0.40982	-1.28693	0.256346	-5.02029	5.15928e-07	1.15555e-06	KUF88218.1	hypothetical protein AM587_10007165	Phytophthora nicotianae	UniRef100_A0A0W8CVT9	Uncharacterized protein	Phytophthora		130077
e_gw1.86.116.1	111.936	2.29757	1.20011	0.280778	4.27422	1.91809e-05	3.5389e-05	KUF79665.1	hypothetical protein AM587_10007224	Phytophthora nicotianae	UniRef100_A0A0W8C6G7	S5A_REDUCTASE domain-containing protein	Phytophthora	PF06966.13, PF02544.17, PF04140.15, PF04191.14, PF01222.18	129736
gw1.3.1200.1	57.0229	2.39732	1.26142	0.477259	2.64306	0.00821605	0.0113082	KUF99302.1	hypothetical protein AM587_10007447	Phytophthora nicotianae	UniRef100_A0A0W8DSD2	Uncharacterized protein	Phytophthora nicotianae	PF01731.21	81714
e_gw1.26.414.1	30.5117	84.89238	6.40756	1.13892	5.62602	1.84414e-08	5.04199e-08	KUF84681.1	hypothetical protein AM587_10007606	Phytophthora nicotianae	UniRef100_A0A0W8CL37	Uncharacterized protein	Phytophthora nicotianae	PF03101.16	114420
estExt2_Genewise1.C_PHYCAscaffold_180108	1229.76	0.28578	-1.80703	0.137126	-13.1779	1.17641e-39	6.06022e-38	KUF89766.1	hypothetical protein AM587_10007678	Phytophthora nicotianae	UniRef100_A0A0W8D0A9	Phosphoglycerate mutase (2,3-diphosphoglycerate-dependent)	Phytophthora nicotianae	PF00300.23	565437
gw1.52.130.1	273.637	2.12886	1.09008	0.269014	4.05213	5.07526e-05	8.86375e-05	KUF79876.1	hypothetical protein AM587_10007736	Phytophthora nicotianae	UniRef100_A0A0W8C737	Uncharacterized protein	Phytophthora nicotianae	PF05879.13, PF02263.20, PF00350.24, PF01926.24	45010
estExt2_Genewise1Plus.C_PHYCAscaffold_140352	95.8056	50.56009	5.65993	0.59306	9.5436	1.37961e-21	1.63962e-20	KUF82612.1	hypothetical protein AM587_10008455	Phytophthora nicotianae	UniRef100_A0A0W8CEZ5	Uncharacterized protein	Phytophthora nicotianae	PF13654.7, PF11274.9, PF09812.10, PF00170.22, PF03938.15	544339
estExt2_Genewise1.C_PHYCAscaffold_590183	87.0126	2.01206	1.00867	0.323671	3.11635	0.00183105	0.00270113	KUF98411.1	hypothetical protein AM587_10008618	Phytophthora nicotianae	UniRef100_W2R4K5	Uncharacterized protein	Phytophthora parasitica (strain INRA-310)	PF06042.12	574120
e_gw1.12.551.1	125.497	3.90488	1.96528	0.313931	6.26022	3.84444e-10	1.32283e-09	KUF97466.1	hypothetical protein AM587_10009019	Phytophthora nicotianae	UniRef100_A0A0W8DMH5	Uncharacterized protein	Phytophthora		106460
e_gw1.34.371.1	42.0708	30.36744	4.92445	0.657017	7.49516	6.62155e-14	3.59194e-13	KUF97463.1	hypothetical protein AM587_10009021	Phytophthora nicotianae	UniRef100_W2PPS6	DDE Tnp4 domain-containing protein	Phytophthora	PF05225.17, PF12802.8, PF13384.7	117752
e_gw1.98.111.1	23.4694	371.28783	8.53639	1.53442	5.56326	2.64785e-08	7.09976e-08	KUF87389.1	hypothetical protein AM587_10009263	Phytophthora nicotianae	UniRef100_A0A0W8CT32	Uncharacterized protein	Phytophthora nicotianae	PF13384.7, PF13565.7, PF01527.21, PF13551.7, PF13518.7, PF08822.12, PF18312.2	130827
gw1.18.604.1	12.6517	24.40516	4.60911	1.11167	4.14613	3.38146e-05	6.04116e-05	KUF84983.1	hypothetical protein AM587_10009563	Phytophthora nicotianae	UniRef100_A0A0W8CLB9	SET domain-containing protein	Phytophthora	PF00856.29	72593
e_gw1.81.142.1	23.5932	373.39392	8.54455	1.53321	5.57298	2.50418e-08	6.73977e-08	KUF77049.1	hypothetical protein AM587_10009859	Phytophthora nicotianae	UniRef100_A0A0W8BYZ4	Uncharacterized protein	Phytophthora nicotianae		129051
estExt2_Genewise1Plus.C_PHYCAscaffold_160068	224.839	2.14388	1.10023	0.264955	4.15251	3.28848e-05	5.88384e-05	KUF80197.1	hypothetical protein AM587_10009903	Phytophthora nicotianae	UniRef100_A0A0W8C7X9	Uncharacterized protein	Phytophthora nicotianae	PF15011.7	544821
e_gw1.36.265.1	538.729	0.39081	-1.35546	0.19436	-6.97399	3.0808e-12	1.37962e-11	KUF78585.1	hypothetical protein AM587_10010017	Phytophthora nicotianae	UniRef100_A0A0W8D9V7	Peptidase_S9 domain-containing protein	Phytophthora nicotianae	PF00326.22, PF12146.9	118391
e_gw1.2.1192.1	19.8189	12.09167	3.59594	0.781332	4.60233	4.17799e-06	8.32055e-06	KUG01403.1	hypothetical protein AM587_10010278	Phytophthora nicotianae	UniRef100_A0A0W8DYH7	DDE_Tnp_1_7 domain-containing protein	Phytophthora nicotianae	PF13843.7	97914
gw1.10.805.1	25.4134	148.42416	7.21358	1.50976	4.77797	1.77078e-06	3.70968e-06	KUG01403.1	hypothetical protein AM587_10010278	Phytophthora nicotianae	UniRef100_A0A0W8DYH7	DDE_Tnp_1_7 domain-containing protein	Phytophthora nicotianae	PF13843.7, PF15843.6	81630
e_gw1.12.209.1	156.317	3.53023	1.81976	0.370861	4.90685	9.25519e-07	2.00945e-06	KUF79794.1	hypothetical protein AM587_10010638	Phytophthora nicotianae	UniRef100_A0A0W8C728	Uncharacterized protein	Phytophthora		106326
estExt2_fgenesh1_pg.C_PHYCAscaffold_50008	1014.47	0.49743	-1.00745	0.194298	-5.18507	2.15931e-07	5.08358e-07	KUF95946.1	hypothetical protein AM587_10010829	Phytophthora nicotianae	UniRef100_W2G7Y7	Uncharacterized protein	Phytophthora		532316
e_gw1.3.1284.1	41.8617	81.06979	6.34109	0.945629	6.70569	2.00463e-11	8.13268e-11	KUF83048.1	hypothetical protein AM587_10010898	Phytophthora nicotianae	UniRef100_W2R8L1	Uncharacterized protein	Phytophthora parasitica (strain INRA-310)	PF02899.18, PF15570.7, PF11829.9	99128
e_gw1.9.367.1	227.382	6.09005	2.60646	0.300932	8.66128	4.66506e-18	3.90692e-17	KUF93297.1	hypothetical protein AM587_10011328	Phytophthora nicotianae	UniRef100_A0A0W8DA89	Uncharacterized protein	Phytophthora nicotianae		104067
gw1.76.120.1	405.659	0.37358	-1.42051	0.292422	-4.85776	1.18719e-06	2.54099e-06	KUF79352.1	hypothetical protein AM587_10011406	Phytophthora nicotianae	UniRef100_W2HI83	Uncharacterized protein	Phytophthora parasitica		50918
e_gw1.121.20.1	44.9883	127.85655	6.99838	1.09177	6.41012	1.45406e-10	5.3063e-10	KUG02132.1	hypothetical protein AM587_10011918	Phytophthora nicotianae	UniRef100_A0A0W8E0H0	Uncharacterized protein	Phytophthora nicotianae		131927
e_gw1.103.85.1	67.1631	34.72723	5.118	0.546671	9.36212	7.81528e-21	8.78513e-20	KUF80069.1	hypothetical protein AM587_10012251	Phytophthora nicotianae	UniRef100_A0A0W8C7K4	Uncharacterized protein	Phytophthora nicotianae	PF13696.7, PF07874.12, PF00098.24	131288
e_gw1.24.440.1	61.0782	20.41601	4.35163	0.541955	8.0295	9.7868e-16	6.43511e-15	KUF80069.1	hypothetical protein AM587_10012251	Phytophthora nicotianae	UniRef100_A0A0W8C7K4	Uncharacterized protein	Phytophthora nicotianae	PF12205.9, PF02082.21	113731
e_gw1.15.206.1	664.049	5.74700	2.52281	0.247466	10.1946	2.09704e-24	3.29656e-23	KUF79610.1	hypothetical protein AM587_10012273	Phytophthora nicotianae	UniRef100_A0A0W8C697	Uncharacterized protein	Phytophthora		108644
estExt2_Genewise1Plus.C_PHYCAscaffold_580080	1946.59	0.38253	-1.38635	0.143685	-9.64855	4.98561e-22	6.25757e-21	KUF77474.1	hypothetical protein AM587_10012592	Phytophthora nicotianae	UniRef100_A0A0W8C063	C2H2-type domain-containing protein0	Phytophthora	PF08271.13, PF00096.27, PF13912.7, PF13894.7, PF12171.9, PF16293.6, PF05605.13, PF04423.15, PF13878.7, PF17032.6, PF18112.2, PF19126.1, PF12874.8, PF16744.6, PF17647.2, PF09986.10, PF14353.7, PF18868.2, PF12756.8, PF00130.23, PF05495.13, PF01428.17, PF17003.6, PF08209.12, PF06397.13	553996
e_gw1.26.396.1	2116.64	9.80808	3.29397	0.640723	5.14102	2.73248e-07	6.35463e-07	KUF78451.1	hypothetical protein AM587_10012914	Phytophthora nicotianae	UniRef100_A0A0W8C300	Uncharacterized protein	Phytophthora nicotianae	PF05699.15	114284
estExt2_fgenesh1_pm.C_PHYCAscaffold_40067	398.041	28.18210	4.81671	0.260257	18.5075	1.79527e-76	6.7658e-74	KUF77103.1	hypothetical protein AM587_10012962	Phytophthora nicotianae	UniRef100_W2GL00	Uncharacterized protein	Phytophthora	PF09784.10, PF14362.7, PF03194.16, PF18504.2, PF04977.16, PF12429.9, PF14282.7, PF17098.6, PF14703.7, PF04102.13, PF05696.12, PF01519.17	525532
e_gw1.13.412.1	59.7787	928.94923	9.85946	1.48914	6.62089	3.57037e-11	1.40625e-10	KUF94805.1	hypothetical protein AM587_10013281	Phytophthora nicotianae	UniRef100_A0A0W8DEX1	Uncharacterized protein	Phytophthora nicotianae		107450
estExt2_Genewise1.C_PHYCAscaffold_260198	993.596	0.22774	-2.13456	0.879303	-2.42756	0.015201	0.0202845	KUF75976.1	hypothetical protein AM587_10013441	Phytophthora nicotianae	UniRef100_A0A0W8BVX2	Uncharacterized protein	Phytophthora nicotianae	PF05495.13, PF18345.2, PF18044.2, PF00642.25, PF00249.32, PF16131.6, PF14608.7	567708
e_gw1.31.283.1	118.41	9.16663	3.19639	0.334024	9.56934	1.07586e-21	1.29914e-20	KUF86032.1	hypothetical protein AM587_10013529	Phytophthora nicotianae	UniRef100_A0A0W8CP58	Uncharacterized protein	Phytophthora nicotianae	PF08102.12	116585
e_gw1.8.754.1	60.7036	3.32522	1.73345	0.356403	4.86374	1.15189e-06	2.46876e-06	KUF90828.1	hypothetical protein AM587_10013827	Phytophthora nicotianae	UniRef100_A0A0W8CLX6	Uncharacterized protein	Phytophthora nicotianae		103540
e_gw1.4.742.1	130.142	11.33854	3.50316	0.345788	10.1309	4.02743e-24	6.11631e-23	KUF93705.1	hypothetical protein AM587_10013916	Phytophthora nicotianae	UniRef100_A0A0W8DBF1	Uncharacterized protein	Phytophthora nicotianae		100226
e_gw1.16.692.1	35.6277	31.33181	4.96956	0.79302	6.26662	3.68967e-10	1.27417e-09	KUF84909.1	hypothetical protein AM587_10014034	Phytophthora nicotianae	UniRef100_A0A0W8CL50	Uncharacterized protein	Phytophthora		109155
e_gw1.19.262.1	2242.2	0.24631	-2.02144	0.26971	-7.49488	6.63573e-14	3.59827e-13	KUF85766.1	hypothetical protein AM587_10014206	Phytophthora nicotianae	UniRef100_W2IZB7	Uncharacterized protein	Phytophthora	PF02265.17	111086
e_gw1.31.541.1	29.9044	472.46354	8.88406	1.53315	5.79463	6.84727e-09	1.98864e-08	KUF76102.1	hypothetical protein AM587_10014994	Phytophthora nicotianae	UniRef100_A0A0W8BWM6	DUF659 domain-containing protein	Phytophthora nicotianae		116720
e_gw1.47.132.1	59.1955	114.38301	6.83773	0.932322	7.33409	2.23238e-13	1.14056e-12	KUF76102.1	hypothetical protein AM587_10014994	Phytophthora nicotianae	UniRef100_A0A0W8BWM6	DUF659 domain-containing protein	Phytophthora nicotianae	PF04937.16, PF02099.18	122374
gw1.1.630.1	53.2532	843.77818	9.72072	1.49597	6.49792	8.14363e-11	3.08205e-10	KUF76102.1	hypothetical protein AM587_10014994	Phytophthora nicotianae	UniRef100_A0A0W8BWM6	DUF659 domain-containing protein	Phytophthora nicotianae	PF04937.16, PF02099.18	70291
gw1.1.806.1	5.72013	87.19202	6.44612	1.72237	3.74259	0.000182132	0.000299806	KUF76102.1	hypothetical protein AM587_10014994	Phytophthora nicotianae	UniRef100_A0A0W8BWM6	DUF659 domain-containing protein	Phytophthora nicotianae		73114
gw1.86.162.1	59.9214	67.13403	6.06897	0.750078	8.09112	5.91167e-16	4.00099e-15	KUF76102.1	hypothetical protein AM587_10014994	Phytophthora nicotianae	UniRef100_A0A0W8BWM6	DUF659 domain-containing protein	Phytophthora nicotianae	PF04937.16, PF02099.18	42869
e_gw1.54.331.1	22.1387	129.28365	7.0144	1.48313	4.72947	2.2511e-06	4.65396e-06	KUG01791.1	hypothetical protein AM587_10014995	Phytophthora nicotianae	UniRef100_A0A0W8DZC6	Uncharacterized protein	Phytophthora nicotianae	PF02902.20	124648
e_gw1.1.666.1	28.674	166.14756	7.37632	1.47654	4.99569	5.8625e-07	1.30388e-06	KUF87232.1	hypothetical protein AM587_10015269	Phytophthora nicotianae	UniRef100_W2R3E5	ULP_PROTEASE domain-containing protein	Phytophthora parasitica (strain INRA-310)	PF02902.20	97217
e_gw1.1.55.1	545.724	2.63026	1.39521	0.171904	8.11617	4.81128e-16	3.29203e-15	KUG00907.1	hypothetical protein AM587_10015523	Phytophthora nicotianae	UniRef100_W2QVM6	Trehalose-phosphatase	Phytophthora parasitica (strain INRA-310)	PF00982.22	96818
e_gw1.98.64.1	2176.46	47.01574	5.55507	0.198689	27.9586	5.18504e-172	3.71275e-168	KUF80389.1	hypothetical protein AM587_10015629	Phytophthora nicotianae	UniRef100_W2R209	Uncharacterized protein	Phytophthora parasitica (strain INRA-310)	PF14295.7	130865
e_gw1.23.491.1	28.2966	443.71161	8.79348	1.52406	5.76976	7.93846e-09	2.28654e-08	KUG00580.1	hypothetical protein AM587_10015936	Phytophthora nicotianae	UniRef100_A0A0W8CFI7	Uncharacterized protein	Phytophthora nicotianae		113031
e_gw1.1.1290.1	2642.77	0.30871	-1.69565	0.434968	-3.89834	9.68554e-05	0.000164247	KUF88615.1	hypothetical protein AM587_10016037	Phytophthora nicotianae	UniRef100_W2PI21	Tudor domain-containing protein	Phytophthora	PF01844.24, PF13673.8, PF00567.25	96198
e_gw1.22.505.1	54.2746	52.19966	5.70597	0.706435	8.07713	6.63079e-16	4.45819e-15	KUF72076.1	hypothetical protein AM587_10016108	Phytophthora nicotianae	UniRef100_A0A0W8BJN1	Uncharacterized protein	Phytophthora nicotianae		112652
e_gw1.83.76.1	21.7497	343.34815	8.42353	1.57397	5.35177	8.70987e-08	2.16665e-07	KUF72076.1	hypothetical protein AM587_10016108	Phytophthora nicotianae	UniRef100_A0A0W8BJN1	Uncharacterized protein	Phytophthora nicotianae		129336
estExt2_Genewise1Plus.C_PHYCAscaffold_430143	1173.55	0.31167	-1.68192	0.354381	-4.74609	2.07388e-06	4.30997e-06	KUF72073.1	hypothetical protein AM587_10016110	Phytophthora nicotianae	UniRef100_A0A0W8BJP7	Uncharacterized protein	Phytophthora		551671
gw1.62.60.1	292.631	2.61145	1.38485	0.251201	5.51294	3.52892e-08	9.26957e-08	KUF79581.1	hypothetical protein AM587_10016805	Phytophthora nicotianae	UniRef100_A0A0W8C694	HTH CENPB-type domain-containing protein	Phytophthora nicotianae	PF12781.8	44014
estExt2_fgenesh1_pg.C_PHYCAscaffold_50166	1526.96	0.48454	-1.04531	0.129576	-8.06714	7.19638e-16	4.81361e-15	KUF80475.1	hypothetical protein AM587_10017161	Phytophthora nicotianae	UniRef100_A0A0W8C8T0	Uncharacterized protein	Phytophthora	PF08598.12	532429
estExt2_Genewise1.C_PHYCAscaffold_300036	79.1246	6.70985	2.74628	0.548443	5.00741	5.51671e-07	1.23195e-06	KUF80430.1	hypothetical protein AM587_10017533	Phytophthora nicotianae	UniRef100_A0A0W8C8K6	Uncharacterized protein	Phytophthora nicotianae	PF00612.28	568701
e_gw1.30.334.1	255.886	4.18365	2.06476	0.337901	6.11055	9.92872e-10	3.23084e-09	KUF80447.1	hypothetical protein AM587_10017540	Phytophthora nicotianae	UniRef100_A0A0W8C8K7	Uncharacterized protein	Phytophthora nicotianae	PF00945.19	116094
e_gw1.98.72.1	162.898	13.94020	3.80118	0.933448	4.07219	4.65725e-05	8.17359e-05	KUF64864.1	hypothetical protein AM587_10017666	Phytophthora nicotianae	UniRef100_A0A0W8AZM1	Uncharacterized protein	Phytophthora nicotianae		130784
e_gw1.2.1277.1	38.2273	34.45730	5.10674	0.743555	6.868	6.51063e-12	2.78991e-11	KUF78337.1	hypothetical protein AM588_10000056	Phytophthora nicotianae	UniRef100_A0A0W8CSV9	Sulfatase protein	Phytophthora	PF14303.7, PF04174.14	97956
e_gw1.17.115.1	34.6392	5.08001	2.34483	0.495535	4.73192	2.2241e-06	4.60213e-06	KUF78922.1	hypothetical protein AM588_10000086	Phytophthora nicotianae	UniRef100_A0A0W8C4B7	Uncharacterized protein	Phytophthora nicotianae		109489
gw1.55.47.1	72.5688	3.59577	1.8463	0.344111	5.36542	8.07614e-08	2.01741e-07	KUF78922.1	hypothetical protein AM588_10000086	Phytophthora nicotianae	UniRef100_A0A0W8C4B7	Uncharacterized protein	Phytophthora nicotianae		42485
e_gw1.17.447.1	18.6651	12.48270	3.64186	0.759374	4.79587	1.6197e-06	3.40963e-06	KUF79174.1	hypothetical protein AM588_10000109	Phytophthora nicotianae	UniRef100_A0A0W8C599	MULE domain-containing protein	Phytophthora nicotianae		110039
gw1.956.1.1	12.3049	32.57575	5.02573	1.23781	4.06018	4.9035e-05	8.58366e-05	KUF79174.1	hypothetical protein AM588_10000109	Phytophthora nicotianae	UniRef100_A0A0W8C599	MULE domain-containing protein	Phytophthora nicotianae		53598
e_gw1.61.106.1	8.9981	7.47263	2.90162	1.36513	2.12552	0.0335432	0.0429632	KUF79483.1	hypothetical protein AM588_10000131	Phytophthora nicotianae	UniRef100_A0A0W8CHP7	Uncharacterized protein	Phytophthora nicotianae	PF08344.12	126113
gw1.4.1203.1	15.744	18.01862	4.17142	0.880669	4.73665	2.17284e-06	4.50192e-06	KUF81928.1	hypothetical protein AM588_10000319	Phytophthora nicotianae	UniRef100_A0A0W8CD19	Uncharacterized protein	Phytophthora nicotianae		82841
e_gw1.11.672.1	22.0734	42.56541	5.41161	0.995462	5.43628	5.44047e-08	1.38833e-07	KUF81806.1	hypothetical protein AM588_10000325	Phytophthora nicotianae	UniRef100_A0A0W8CCK4	Uncharacterized protein	Phytophthora nicotianae		105795
e_gw1.11.579.1	26.6893	152.16833	7.24952	1.46393	4.95209	7.34216e-07	1.61244e-06	KUF81968.1	hypothetical protein AM588_10000328	Phytophthora nicotianae	UniRef100_A0A0W8CCY0	DDE_3 domain-containing protein	Phytophthora	PF13358.7	105969
e_gw1.34.408.1	25.9472	36.12096	5.17476	0.855659	6.0477	1.46932e-09	4.66049e-09	KUF82724.1	hypothetical protein AM588_10000435	Phytophthora nicotianae	UniRef100_A0A0W8CP84	Methionine--tRNA ligase	Phytophthora nicotianae		117923
e_gw1.48.200.1	41.2101	61.26381	5.93696	0.852886	6.96103	3.37796e-12	1.50469e-11	KUF82724.1	hypothetical protein AM588_10000435	Phytophthora nicotianae	UniRef100_A0A0W8CP84	Methionine--tRNA ligase	Phytophthora nicotianae		122612
gw1.63.24.1	1409.54	0.29291	-1.77148	0.243888	-7.26349	3.77236e-13	1.87258e-12	KUF82864.1	hypothetical protein AM588_10000455	Phytophthora nicotianae	UniRef100_W2KWW3	Uncharacterized protein	Phytophthora parasitica	PF10294.10, PF06325.14, PF03602.16, PF05175.15, PF02086.16, PF13649.7	40028
e_gw1.7.1022.1	116.394	1808.31687	10.8204	1.47565	7.33264	2.25658e-13	1.1521e-12	KUF83078.1	hypothetical protein AM588_10000488	Phytophthora nicotianae	UniRef100_A0A0W8CG39	HTH CENPB-type domain-containing protein	Phytophthora nicotianae	PF03184.20	103285
e_gw1.667.1.1	43.299	684.88916	9.41973	1.50131	6.27432	3.51164e-10	1.21533e-09	KUF83600.1	hypothetical protein AM588_10000565	Phytophthora nicotianae	UniRef100_A0A0W8CHK2	Uncharacterized protein	Phytophthora nicotianae	PF06778.13	133717
e_gw1.8.315.1	112.347	49.10964	5.61793	0.490532	11.4527	2.27828e-30	5.94303e-29	KUF83600.1	hypothetical protein AM588_10000565	Phytophthora nicotianae	UniRef100_A0A0W8CHK2	Uncharacterized protein	Phytophthora nicotianae	PF06778.13	103421
e_gw1.10.751.1	35.4584	67.43006	6.07532	0.948902	6.40248	1.52877e-10	5.55956e-10	KUF83602.1	hypothetical protein AM588_10000568	Phytophthora nicotianae	UniRef100_A0A0W8CIC7	MULE domain-containing protein	Phytophthora nicotianae	PF10551.10, PF01610.18	105359
e_gw1.20.607.1	83.5713	244.93592	7.93626	1.07808	7.36147	1.81896e-13	9.37365e-13	KUF83602.1	hypothetical protein AM588_10000568	Phytophthora nicotianae	UniRef100_A0A0W8CIC7	MULE domain-containing protein	Phytophthora nicotianae	PF10551.10, PF01610.18, PF15989.6	111322
e_gw1.43.362.1	49.0721	54.35593	5.76437	0.757327	7.61147	2.71004e-14	1.53462e-13	KUF83602.1	hypothetical protein AM588_10000568	Phytophthora nicotianae	UniRef100_A0A0W8CIC7	MULE domain-containing protein	Phytophthora nicotianae	PF10551.10, PF01610.18, PF15989.6, PF04854.15	121057
e_gw1.51.355.1	18.4563	105.14780	6.71627	1.51574	4.43101	9.3794e-06	1.79551e-05	KUF83776.1	hypothetical protein AM588_10000599	Phytophthora nicotianae	UniRef100_A0A0W8CI23	DDE_Tnp_1_7 domain-containing protein	Phytophthora nicotianae	PF13843.7	123533
gw1.214.5.1	27.8905	54.28364	5.76245	0.982195	5.86691	4.43996e-09	1.32165e-08	KUF83814.1	hypothetical protein AM588_10000606	Phytophthora nicotianae	UniRef100_A0A0W8CI67	DDE_Tnp_1_7 domain-containing protein	Phytophthora nicotianae		52250
gw1.82.63.1	538.002	0.29567	-1.75792	0.238303	-7.37683	1.62105e-13	8.42038e-13	KUF83878.1	hypothetical protein AM588_10000623	Phytophthora nicotianae	UniRef100_A0A0W8CIB3	Uncharacterized protein	Phytophthora nicotianae	PF03452.15, PF13506.7	36623
e_gw1.100.103.1	776.737	0.38633	-1.3721	0.228491	-6.00502	1.91306e-09	5.96492e-09	KUF84356.1	hypothetical protein AM588_10000702	Phytophthora nicotianae	UniRef100_A0A0W8CK41	DDE_3 domain-containing protein	Phytophthora nicotianae	PF13358.7	131073
e_gw1.27.447.1	36.0343	12.79586	3.67761	0.573446	6.41317	1.42524e-10	5.20553e-10	KUF84356.1	hypothetical protein AM588_10000702	Phytophthora nicotianae	UniRef100_A0A0W8CK41	DDE_3 domain-containing protein	Phytophthora nicotianae	PF13358.7	114753
e_gw1.12.430.1	35.0772	22.76571	4.50879	0.674039	6.68922	2.24368e-11	9.05121e-11	KUF85095.1	hypothetical protein AM588_10000818	Phytophthora nicotianae	UniRef100_A0A0W8CLM1	DDE_Tnp_1_7 domain-containing protein	Phytophthora	PF13842.7	106779
gw1.2.1242.1	8.40793	4.28412	2.099	0.955014	2.19787	0.0279581	0.0361524	KUF85095.1	hypothetical protein AM588_10000818	Phytophthora nicotianae	UniRef100_A0A0W8CLM1	DDE_Tnp_1_7 domain-containing protein	Phytophthora	PF13842.7	82155
e_gw1.31.430.1	88.2413	50.96798	5.67152	0.561147	10.107	5.14291e-24	7.73651e-23	KUF85205.1	hypothetical protein AM588_10000845	Phytophthora nicotianae	UniRef100_A0A0W8CMF3	Uncharacterized protein	Phytophthora nicotianae		116722
gw1.75.127.1	21.8657	16.51454	4.04566	0.796154	5.08151	3.74449e-07	8.54443e-07	KUF85455.1	hypothetical protein AM588_10000914	Phytophthora nicotianae	UniRef100_W2QCM6	Uncharacterized protein	Phytophthora parasitica (strain INRA-310)	PF02902.20	49440
e_gw1.201.5.1	60.4742	178.58225	7.48044	1.10901	6.74514	1.52884e-11	6.27349e-11	KUF83504.1	hypothetical protein AM588_10001256	Phytophthora nicotianae	UniRef100_A0A0W8CHB2	Uncharacterized protein	Phytophthora		132655
gw1.6.559.1	258.837	2.63177	1.39604	0.283475	4.92472	8.44803e-07	1.84315e-06	KUF86940.1	hypothetical protein AM588_10001321	Phytophthora nicotianae	UniRef100_A0A0W8CSS5	Uncharacterized protein	Phytophthora		68153
gw1.18.289.1	19.7345	22.21754	4.47363	0.850773	5.25831	1.45386e-07	3.50636e-07	KUF87034.1	hypothetical protein AM588_10001367	Phytophthora nicotianae	UniRef100_A0A0W8CSJ7	Helitron_like_N domain-containing protein	Phytophthora nicotianae	PF14214.7, PF01602.21	62971
e_gw1.665.2.1	101.2	3.06452	1.61566	0.343277	4.70658	2.51904e-06	5.17281e-06	KUF87682.1	hypothetical protein AM588_10001569	Phytophthora nicotianae	UniRef100_A0A0W8CVN8	Uncharacterized protein	Phytophthora nicotianae		133716
e_gw1.817.3.1	13.9003	219.63605	7.77897	1.59045	4.89106	1.00295e-06	2.16574e-06	KUF88348.1	hypothetical protein AM588_10001778	Phytophthora nicotianae	UniRef100_W2W6A2	Dimer_Tnp_hAT domain-containing protein	Phytophthora parasitica CJ01A1	PF05699.15	133843
gw1.75.69.1	24.641	22.51000	4.49249	0.81684	5.49985	3.80117e-08	9.93368e-08	KUF88348.1	hypothetical protein AM588_10001778	Phytophthora nicotianae	UniRef100_A0A0W8CWW3	Uncharacterized protein	Phytophthora nicotianae	PF04937.16, PF06628.13, PF18621.2	41107
estExt2_Genewise1Plus.C_PHYCAscaffold_440124	153.628	2.18234	1.12588	0.284332	3.95973	7.50336e-05	0.000128936	KUF88427.1	hypothetical protein AM588_10001810	Phytophthora nicotianae	UniRef100_A0A0W8CWB0	PIPK domain-containing protein	Phytophthora nicotianae	PF01504.19	551908
gw1.33.403.1	39.7986	4.43695	2.14957	0.52373	4.10435	4.05461e-05	7.17396e-05	KUF89215.1	hypothetical protein AM588_10002138	Phytophthora nicotianae	UniRef100_H3H454	Uncharacterized protein	Phytophthora ramorum	PF04083.17	72277
e_gw1.13.595.1	1005.48	0.28982	-1.78678	0.285649	-6.25514	3.9716e-10	1.36266e-09	KUF89550.1	hypothetical protein AM588_10002255	Phytophthora nicotianae	UniRef100_A0A0W8CZF1	Uncharacterized protein	Phytophthora	PF00005.28, PF00664.24, PF02463.20, PF13191.7, PF03193.17, PF13401.7, PF01926.24, PF00350.24, PF06414.13, PF17608.3	107147
estExt2_Genewise1.C_PHYCAscaffold_130718	2608.72	0.45637	-1.13171	0.261669	-4.32497	1.52555e-05	2.84323e-05	KUF89547.1	hypothetical protein AM588_10002256	Phytophthora nicotianae	UniRef100_W2YLP9	Uncharacterized protein	Phytophthora	PF00005.28, PF00664.24, PF02463.20, PF01926.24, PF13191.7, PF03193.17, PF13555.7, PF00350.24, PF13401.7, PF12775.8, PF06414.13, PF13238.7, PF01695.18, PF00910.23, PF00270.30, PF13476.7, PF05673.14, PF13481.7, PF01935.18, PF02367.18, PF13304.7, PF02456.16, PF10412.10, PF10662.10, PF13671.7, PF00931.23, PF13604.7	564101
gw1.16.759.1	11.892	177.58582	7.47237	1.62294	4.60422	4.1401e-06	8.24852e-06	KUF89539.1	hypothetical protein AM588_10002295	Phytophthora nicotianae	UniRef100_A0A0W8CZK2	DDE-1 domain-containing protein	Phytophthora nicotianae		72945
gw1.57.295.1	11.8782	69.26991	6.11416	1.54328	3.9618	7.43884e-05	0.000127843	KUF89539.1	hypothetical protein AM588_10002295	Phytophthora nicotianae	UniRef100_A0A0W8CZK2	DDE-1 domain-containing protein	Phytophthora nicotianae	PF09158.11	52106
e_gw1.8.48.1	439.967	0.48885	-1.03254	0.229979	-4.4897	7.13243e-06	1.38361e-05	KUF90352.1	hypothetical protein AM588_10002634	Phytophthora nicotianae	UniRef100_W2RJT5	Uncharacterized protein	Phytophthora	PF13692.7, PF13439.7	103616
gw1.3.1252.1	16.0385	11.79112	3.55963	0.837686	4.24936	2.1438e-05	3.92702e-05	KUF91315.1	hypothetical protein AM588_10003014	Phytophthora nicotianae	UniRef100_A0A0W8D4J8	Uncharacterized protein	Phytophthora nicotianae		82573
gw1.32.432.1	5.19144	8.81015	3.13917	1.27318	2.46562	0.0136777	0.0183441	KUF91315.1	hypothetical protein AM588_10003014	Phytophthora nicotianae	UniRef100_A0A0W8D4J8	Uncharacterized protein	Phytophthora nicotianae		72702
gw1.30.476.1	35.1445	200.31347	7.64612	1.49501	5.11444	3.14671e-07	7.24619e-07	KUF91572.1	hypothetical protein AM588_10003183	Phytophthora nicotianae	UniRef100_A0A0W8D5B0	Uncharacterized protein	Phytophthora nicotianae	PF07626.12	71556
e_gw1.22.633.1	24.1717	46.32195	5.53362	0.981583	5.63745	1.72585e-08	4.74029e-08	KUF88328.1	hypothetical protein AM588_10003485	Phytophthora nicotianae	UniRef100_A0A0W8CWG9	MULE domain-containing protein	Phytophthora nicotianae	PF03101.16, PF17203.5, PF18056.2	112675
e_gw1.25.570.1	78.0376	452.12384	8.82057	1.42567	6.18697	6.13316e-10	2.05073e-09	KUF88328.1	hypothetical protein AM588_10003485	Phytophthora nicotianae	UniRef100_A0A0W8CWG9	MULE domain-containing protein	Phytophthora nicotianae	PF03101.16	114149
gw1.169.15.1	7.42758	117.53635	6.87696	1.68835	4.07318	4.63759e-05	8.14008e-05	KUF88328.1	hypothetical protein AM588_10003485	Phytophthora nicotianae	UniRef100_A0A0W8CWG9	MULE domain-containing protein	Phytophthora nicotianae	PF17203.5	52140
estExt2_fgenesh1_pm.C_PHYCAscaffold_230063	1339.77	0.44256	-1.17604	0.156718	-7.50422	6.17967e-14	3.36498e-13	KUF92180.1	hypothetical protein AM588_10003507	Phytophthora nicotianae	UniRef100_A0A0W8D704	H/ACA ribonucleoprotein complex non-core subunit NAF1	Phytophthora nicotianae	PF04410.15, PF05764.14, PF05470.13	527838
estExt2_Genewise1.C_PHYCAscaffold_500032	525.171	6.68765	2.7415	0.324694	8.44333	3.08422e-17	2.38881e-16	KUF92780.1	hypothetical protein AM588_10003824	Phytophthora nicotianae	UniRef100_A0A0W8D996	Uncharacterized protein	Phytophthora nicotianae	PF01061.25, PF00005.28, PF19055.1, PF13304.7, PF13191.7, PF03193.17, PF13555.7, PF12698.8, PF13401.7, PF13481.7, PF13476.7, PF06414.13, PF06422.13, PF00004.30, PF02367.18, PF05673.14, PF02492.20, PF13604.7, PF02463.20, PF09818.10, PF01926.24, PF13238.7, PF00503.21, PF13671.7, PF08477.14, PF07728.15, PF13479.7, PF18751.2, PF05729.13, PF13245.7, PF10662.10, PF13207.7, PF13175.7, PF13521.7, PF00350.…	572843
e_gw1.25.205.1	169.116	3.71058	1.89164	0.351603	5.38005	7.4465e-08	1.86534e-07	KUF92988.1	hypothetical protein AM588_10003894	Phytophthora nicotianae	UniRef100_A0A0W8D9W6	Uncharacterized protein	Phytophthora nicotianae		114112
e_gw1.60.281.1	11.9466	188.49810	7.55841	1.63564	4.62106	3.8178e-06	7.64789e-06	KUF93412.1	hypothetical protein AM588_10004117	Phytophthora nicotianae	UniRef100_A0A0W8DAQ5	Uncharacterized protein	Phytophthora nicotianae		125844
estExt2_fgenesh1_pg.C_PHYCAscaffold_30261	11678.9	0.16042	-2.64011	0.460092	-5.73824	9.56682e-09	2.72216e-08	KUF93645.1	hypothetical protein AM588_10004161	Phytophthora nicotianae	UniRef100_A0A0W8DBC4	AAA domain-containing protein	Phytophthora nicotianae	PF00004.30, PF13191.7, PF07728.15, PF13671.7, PF13401.7, PF05496.13, PF05673.14, PF13238.7, PF06414.13, PF00005.28, PF13521.7, PF13086.7, PF13245.7, PF00910.23, PF13604.7, PF05110.14, PF12775.8, PF02367.18, PF13173.7, PF05729.13, PF01443.19, PF02492.20, PF01695.18, PF00158.27	532069
estExt2_fgenesh1_pg.C_PHYCAscaffold_30264	9741.12	0.18587	-2.42762	0.454893	-5.33669	9.46569e-08	2.34449e-07	KUF93645.1	hypothetical protein AM588_10004161	Phytophthora nicotianae	UniRef100_A0A0W8DBC4	AAA domain-containing protein	Phytophthora nicotianae	PF00004.30, PF04756.14, PF13191.7, PF07728.15, PF13401.7, PF13671.7, PF05496.13, PF05673.14, PF00005.28, PF13238.7, PF13521.7, PF13086.7, PF06414.13, PF13245.7, PF13604.7, PF00910.23, PF02367.18, PF12775.8, PF05729.13, PF01443.19, PF13173.7, PF02492.20, PF01695.18, PF00158.27, PF10724.10	532072
e_gw1.9.951.1	9.25763	26.45473	4.72545	1.28253	3.68447	0.000229179	0.000373345	KUF93934.1	hypothetical protein AM588_10004293	Phytophthora nicotianae	UniRef100_A0A0W8DC18	DDE_3 domain-containing protein	Phytophthora nicotianae	PF13358.7	104623
e_gw1.156.15.1	39.5307	116.96825	6.86997	1.10879	6.19594	5.79389e-10	1.94501e-09	KUF93926.1	hypothetical protein AM588_10004354	Phytophthora nicotianae	UniRef100_A0A0W8DC22	Uncharacterized protein	Phytophthora nicotianae	PF03120.17	132361
e_gw1.99.43.1	178.479	9.07280	3.18155	0.339971	9.35828	8.10433e-21	9.08154e-20	KUF94730.1	hypothetical protein AM588_10004886	Phytophthora nicotianae	UniRef100_A0A0W8DEG2	Uncharacterized protein	Phytophthora nicotianae	PF02458.16	130946
estExt2_Genewise1Plus.C_PHYCAscaffold_140010	324.837	8.35709	3.063	0.270151	11.3381	8.49567e-30	2.12332e-28	KUF94730.1	hypothetical protein AM588_10004886	Phytophthora nicotianae	UniRef100_A0A0W8DEG2	Uncharacterized protein	Phytophthora nicotianae	PF02458.16	544139
estExt2_fgenesh1_pm.C_PHYCAscaffold_400073	503.82	0.40993	-1.28655	0.211903	-6.07139	1.26809e-09	4.05909e-09	KUF89883.1	hypothetical protein AM588_10005058	Phytophthora nicotianae	UniRef100_A0A0W8D0J4	Uncharacterized protein	Phytophthora nicotianae		529239
gw1.40.368.1	27.9642	79.76355	6.31766	1.1449	5.51809	3.42697e-08	9.02827e-08	KUF90219.1	hypothetical protein AM588_10005452	Phytophthora nicotianae	UniRef100_A0A0W8DI81	L-aspartate oxidase	Phytophthora nicotianae	PF13358.7	60971
e_gw1.12.453.1	106.593	3.75542	1.90897	0.379555	5.0295	4.91756e-07	1.10487e-06	KUF95616.1	hypothetical protein AM588_10005507	Phytophthora nicotianae	UniRef100_W2QVI6	TKL protein kinase	Phytophthora parasitica (strain INRA-310)	PF07714.18, PF00069.26, PF01636.24, PF14531.7, PF07387.12, PF01163.23, PF17667.2	106384
e_gw1.25.584.1	138.966	0.17225	-2.53739	0.546467	-4.64326	3.4295e-06	6.90966e-06	KUF95963.1	hypothetical protein AM588_10005648	Phytophthora nicotianae	UniRef100_A0A0W8CM97	Uncharacterized protein	Phytophthora nicotianae		113841
estExt2_Genewise1.C_PHYCAscaffold_460202	799.498	15.22283	3.92816	0.416823	9.42405	4.34005e-21	4.96833e-20	KUF91405.1	hypothetical protein AM588_10006166	Phytophthora nicotianae	UniRef100_W2HUI1	Kazal-like domain-containing protein	Phytophthora parasitica	PF00050.22, PF07648.16	572088
e_gw1.87.132.1	79.231	6.60256	2.72303	0.485564	5.60796	2.04724e-08	5.56118e-08	KUF97289.1	hypothetical protein AM588_10006657	Phytophthora nicotianae	UniRef100_A0A0W8DLP9	ULP_PROTEASE domain-containing protein	Phytophthora nicotianae	PF03867.15	129777
gw1.4.1031.1	54.4791	15.65215	3.96829	0.487141	8.14607	3.7594e-16	2.60844e-15	KUF97636.1	hypothetical protein AM588_10006765	Phytophthora nicotianae	UniRef100_A0A0W8DMS1	ATP-dependent DNA helicase	Phytophthora nicotianae	PF05970.15, PF13604.7, PF13245.7, PF13401.7, PF13481.7, PF13086.7, PF01443.19, PF00931.23, PF00910.23, PF05729.13, PF09848.10, PF00005.28, PF13191.7, PF01926.24, PF03193.17, PF19044.1	80933
e_gw1.64.273.1	243.257	3.45369	1.78814	0.236398	7.56411	3.90522e-14	2.16267e-13	KUF87364.1	hypothetical protein AM588_10006870	Phytophthora nicotianae	UniRef100_W2PJ29	Uncharacterized protein	Phytophthora parasitica (strain INRA-310)	PF12257.9	126559
e_gw1.26.235.1	125.416	2.18518	1.12775	0.38554	2.92513	0.00344313	0.00492696	KUF92611.1	hypothetical protein AM588_10007177	Phytophthora nicotianae	UniRef100_A0A0W8D885	Uncharacterized protein	Phytophthora nicotianae		114487
e_gw1.29.63.1	22.7552	7.42916	2.8932	0.662368	4.36797	1.25408e-05	2.36561e-05	KUF94617.1	hypothetical protein AM588_10007258	Phytophthora nicotianae	UniRef100_W2I0B1	Calmodulin	Phytophthora parasitica	PF00036.33, PF13499.7, PF13202.7, PF13833.7, PF13405.7, PF12763.8, PF14658.7, PF10591.10	115922
estExt2_Genewise1Plus.C_PHYCAscaffold_230372	6439.89	0.27793	-1.8472	0.415914	-4.4413	8.94189e-06	1.71451e-05	KUF97996.1	hypothetical protein AM588_10007322	Phytophthora nicotianae	UniRef100_A0A0W8DP60	Delta(12) fatty acid desaturase	Phytophthora nicotianae	PF00487.25, PF11960.9, PF13402.7, PF04298.13	547089
e_gw1.59.161.1	37.2367	215.59301	7.75217	1.44904	5.34985	8.80283e-08	2.18674e-07	KUF94257.1	hypothetical protein AM588_10007371	Phytophthora nicotianae	UniRef100_H3GNC3	Uncharacterized protein	Phytophthora ramorum		125681
e_gw1.33.390.1	33.496	24.36756	4.60689	0.726366	6.34238	2.26241e-10	8.04768e-10	KUF98216.1	hypothetical protein AM588_10007524	Phytophthora nicotianae	UniRef100_A0A0W8DPN3	Dimer_Tnp_hAT domain-containing protein	Phytophthora nicotianae	PF05699.15, PF01163.23, PF04079.17	117567
e_gw1.4.1171.1	40.406	59.62604	5.89787	0.851644	6.92528	4.35116e-12	1.91085e-11	KUF98216.1	hypothetical protein AM588_10007524	Phytophthora nicotianae	UniRef100_A0A0W8DPN3	Dimer_Tnp_hAT domain-containing protein	Phytophthora nicotianae	PF05699.15, PF01163.23	100057
e_gw1.91.120.1	34.2954	541.87731	9.08182	1.52589	5.95181	2.65193e-09	8.12023e-09	KUF85701.1	hypothetical protein AM588_10007725	Phytophthora nicotianae	UniRef100_A0A0W8CNV1	DUF659 domain-containing protein	Phytophthora nicotianae	PF04937.16	130199
e_gw1.73.201.1	45.8356	58.59217	5.87264	1.91036	3.0741	0.00211138	0.00308888	KUF99402.1	hypothetical protein AM588_10008522	Phytophthora nicotianae	UniRef100_A0A0W8DSQ8	Uncharacterized protein	Phytophthora nicotianae	PF10551.10, PF17738.2	128090
e_gw1.12.511.1	261.278	3.29598	1.72071	0.302323	5.69161	1.25846e-08	3.53034e-08	KUF98580.1	hypothetical protein AM588_10008635	Phytophthora nicotianae	UniRef100_A0A0W8DQF3	Uncharacterized protein	Phytophthora nicotianae	PF00232.19, PF00150.19	106711
e_gw1.80.128.1	375.259	0.31805	-1.65269	0.202261	-8.17108	3.05649e-16	2.14568e-15	KUF98296.1	hypothetical protein AM588_10009701	Phytophthora nicotianae	UniRef100_W2JJU0	ULK/ULK protein kinase, variant 1	Phytophthora parasitica	PF10377.10	128994
estExt2_Genewise1.C_PHYCAscaffold_170498	3567.25	0.29191	-1.77641	0.216688	-8.198	2.44428e-16	1.73548e-15	KUF93945.1	hypothetical protein AM588_10009978	Phytophthora nicotianae	UniRef100_W2H3B5	Arginyl-tRNA synthetase	Phytophthora parasitica	PF00750.20, PF05746.16, PF01406.20, PF03485.17, PF00133.23, PF09334.12, PF04454.13	565311
e_gw1.206.13.1	87.2414	33.53633	5.06765	0.488514	10.3736	3.26926e-25	5.56046e-24	KUF99130.1	hypothetical protein AM588_10010073	Phytophthora nicotianae	UniRef100_A0A0W8DRX5	Uncharacterized protein	Phytophthora nicotianae	PF04937.16, PF16619.6	132663
estExt2_fgenesh1_pg.C_PHYCAscaffold_220126	258.065	2.01834	1.01317	0.290875	3.48317	0.00049551	0.000779974	KUF98652.1	hypothetical protein AM588_10010509	Phytophthora nicotianae	UniRef100_A0A0W8C6X0	Uncharacterized protein	Phytophthora nicotianae	PF17390.3, PF17389.3, PF01204.19	534353
estExt2_fgenesh1_pg.C_PHYCAscaffold_620045	663.305	0.47101	-1.08616	0.423555	-2.56439	0.0103358	0.0140689	KUF99437.1	hypothetical protein AM588_10010736	Phytophthora nicotianae	UniRef100_W2QFK2	2-Hacid_dh_C domain-containing protein	Phytophthora parasitica (strain INRA-310)	PF02826.20, PF03446.16, PF03807.18, PF07991.13, PF01488.21, PF01210.24, PF02737.19, PF10727.10, PF03435.19, PF00899.22	536770
estExt2_Genewise1.C_PHYCAscaffold_3510003	2447.54	0.43961	-1.18569	0.273157	-4.34071	1.42022e-05	2.65973e-05	KUF99512.1	hypothetical protein AM588_10010990	Phytophthora nicotianae	UniRef100_A0A0W8CIT5	ABC transporter G family member 15	Phytophthora nicotianae	PF01061.25, PF00005.28, PF19055.1, PF13304.7, PF12698.8, PF02463.20, PF13191.7, PF13555.7, PF00004.30, PF13238.7, PF05729.13	577748
estExt2_Genewise1Plus.C_PHYCAscaffold_430075	642.382	0.43235	-1.20972	0.287284	-4.21088	2.54373e-05	4.61299e-05	KUF97244.1	hypothetical protein AM588_10011330	Phytophthora nicotianae	UniRef100_A0A0W8DM48	cGMP-dependent protein kinase	Phytophthora nicotianae	PF00069.26, PF00027.30, PF07714.18, PF01636.24, PF14531.7, PF13095.7, PF07387.12	551631
gw1.23.92.1	45.0608	684.57979	9.41907	3.15493	2.98551	0.00283105	0.00408498	KUF97384.1	hypothetical protein AM588_10011658	Phytophthora nicotianae	UniRef100_A0A0W8DM53	ATP-dependent DNA helicase	Phytophthora	PF05970.15, PF13604.7, PF13245.7, PF13191.7, PF13401.7, PF00004.30, PF07728.15	41029
e_gw1.64.289.1	58.0213	113.44080	6.8258	0.919359	7.42451	1.13195e-13	5.97519e-13	OBQ36815.1	hypothetical protein AN484_25450	Aphanizomenon flos-aquae WA102	UniRef100_A0A1B7WI89	Uncharacterized protein	Aphanizomenon flos-aquae WA102	PF16370.6	126590
gw1.358.8.1	17.2494	20.41291	4.35141	0.941034	4.62407	3.76278e-06	7.54821e-06	KAF0707991.1	hypothetical protein As57867_006462, partial	Aphanomyces stellatus	UniRef100_A0A6A4ZBJ3	Uncharacterized protein (Fragment)	Aphanomyces stellatus	PF16922.6	43531
e_gw1.20.647.1	6.64629	33.34928	5.05958	1.63006	3.10393	0.0019097	0.00281165	KAF0688052.1	hypothetical protein As57867_020231	Aphanomyces stellatus	UniRef100_A0A485LEN5	Aste57867_20297 protein	Aphanomyces stellatus	PF03732.18, PF00098.24	111489
e_gw1.1.1687.1	4.34413	61.41210	5.94045	1.86478	3.1856	0.00144452	0.00215422	KAF0688053.1	hypothetical protein As57867_020232	Aphanomyces stellatus	UniRef100_A0A485LJC9	RNA-directed DNA polymerase	Aphanomyces stellatus	PF00385.25, PF14061.7	97376
e_gw1.1.763.1	7.23457	39.25309	5.29473	1.62076	3.26681	0.00108766	0.00164377	KAF0688053.1	hypothetical protein As57867_020232	Aphanomyces stellatus	UniRef100_A0A485LJC9	RNA-directed DNA polymerase	Aphanomyces stellatus	PF00385.25, PF14061.7	97318
e_gw1.1.764.1	21.8048	64.45453	6.01021	1.1582	5.18927	2.11121e-07	4.9777e-07	KAF0688053.1	hypothetical protein As57867_020232	Aphanomyces stellatus	UniRef100_A0A485LJC9	RNA-directed DNA polymerase	Aphanomyces stellatus	PF00385.25, PF14061.7	96693
e_gw1.11.656.1	7.08659	4.94834	2.30694	1.03929	2.21973	0.0264374	0.0342696	KAF0688053.1	hypothetical protein As57867_020232	Aphanomyces stellatus	UniRef100_A0A485LJC9	RNA-directed DNA polymerase	Aphanomyces stellatus	PF00385.25, PF14061.7	105522
e_gw1.11.875.1	3.15745	42.76231	5.41827	1.99463	2.71642	0.00659916	0.0091754	KAF0688053.1	hypothetical protein As57867_020232	Aphanomyces stellatus	UniRef100_A0A485LJC9	RNA-directed DNA polymerase	Aphanomyces stellatus	PF00385.25, PF14061.7	106113
e_gw1.12.923.1	36.5387	577.71495	9.17421	1.51205	6.06741	1.29992e-09	4.15818e-09	KAF0688053.1	hypothetical protein As57867_020232	Aphanomyces stellatus	UniRef100_A0A485LJC9	RNA-directed DNA polymerase	Aphanomyces stellatus	PF00385.25, PF14061.7, PF06299.13	106388
e_gw1.13.852.1	8.18818	14.05415	3.81292	1.1637	3.27656	0.00105082	0.00159111	KAF0688053.1	hypothetical protein As57867_020232	Aphanomyces stellatus	UniRef100_A0A485LJC9	RNA-directed DNA polymerase	Aphanomyces stellatus	PF00385.25, PF14061.7	107058
e_gw1.14.814.1	5.60301	14.28271	3.8362	1.54365	2.48515	0.0129498	0.017425	KAF0688053.1	hypothetical protein As57867_020232	Aphanomyces stellatus	UniRef100_A0A485LJC9	RNA-directed DNA polymerase	Aphanomyces stellatus	PF00385.25, PF14061.7	108144
e_gw1.17.117.1	4.93919	11.24547	3.49127	1.51778	2.30025	0.0214341	0.0281088	KAF0688053.1	hypothetical protein As57867_020232	Aphanomyces stellatus	UniRef100_A0A485LJC9	RNA-directed DNA polymerase	Aphanomyces stellatus	PF00078.28	109534
e_gw1.2.1252.1	24.7375	73.16554	6.19309	1.14471	5.41016	6.29675e-08	1.59377e-07	KAF0688053.1	hypothetical protein As57867_020232	Aphanomyces stellatus	UniRef100_A0A485LJC9	RNA-directed DNA polymerase	Aphanomyces stellatus	PF00385.25	97971
e_gw1.21.583.1	5.87957	79.28905	6.30905	1.67687	3.7624	0.000168288	0.000278008	KAF0688053.1	hypothetical protein As57867_020232	Aphanomyces stellatus	UniRef100_A0A485LJC9	RNA-directed DNA polymerase	Aphanomyces stellatus	PF00385.25, PF11189.9, PF14061.7	112061
e_gw1.22.573.1	3.58	56.46007	5.81916	2.00799	2.898	0.00375549	0.00535147	KAF0688053.1	hypothetical protein As57867_020232	Aphanomyces stellatus	UniRef100_A0A485LJC9	RNA-directed DNA polymerase	Aphanomyces stellatus	PF00385.25, PF14061.7	112632
e_gw1.23.520.1	14.2557	15.36648	3.94172	0.859306	4.58709	4.49466e-06	8.91031e-06	KAF0688053.1	hypothetical protein As57867_020232	Aphanomyces stellatus	UniRef100_A0A485LJC9	RNA-directed DNA polymerase	Aphanomyces stellatus	PF00385.25, PF14061.7	113018
e_gw1.25.548.1	14.6784	39.60929	5.30777	1.21573	4.36592	1.26588e-05	2.38598e-05	KAF0688053.1	hypothetical protein As57867_020232	Aphanomyces stellatus	UniRef100_A0A485LJC9	RNA-directed DNA polymerase	Aphanomyces stellatus	PF00385.25, PF14061.7	113938
e_gw1.25.550.1	28.3861	448.39451	8.80862	1.54014	5.71938	1.06915e-08	3.02117e-08	KAF0688053.1	hypothetical protein As57867_020232	Aphanomyces stellatus	UniRef100_A0A485LJC9	RNA-directed DNA polymerase	Aphanomyces stellatus	PF00385.25, PF14061.7	113830
e_gw1.29.212.1	20.6428	25.11545	4.6505	0.927256	5.01534	5.29407e-07	1.18463e-06	KAF0688053.1	hypothetical protein As57867_020232	Aphanomyces stellatus	UniRef100_A0A485LJC9	RNA-directed DNA polymerase	Aphanomyces stellatus	PF00385.25, PF14061.7, PF06299.13	115934
e_gw1.3.1236.1	7.01207	110.86489	6.79266	1.70553	3.98272	6.81297e-05	0.000117581	KAF0688053.1	hypothetical protein As57867_020232	Aphanomyces stellatus	UniRef100_A0A485LJC9	RNA-directed DNA polymerase	Aphanomyces stellatus	PF00385.25, PF14061.7	98733
e_gw1.41.346.1	21.5626	123.35700	6.9467	1.48451	4.67946	2.87625e-06	5.85097e-06	KAF0688053.1	hypothetical protein As57867_020232	Aphanomyces stellatus	UniRef100_A0A485LJC9	RNA-directed DNA polymerase	Aphanomyces stellatus	PF00385.25, PF14061.7	120391
e_gw1.41.347.1	5.49017	5.45358	2.4472	1.15543	2.11801	0.0341746	0.0437211	KAF0688053.1	hypothetical protein As57867_020232	Aphanomyces stellatus	UniRef100_A0A485LJC9	RNA-directed DNA polymerase	Aphanomyces stellatus	PF00385.25, PF14061.7	120521
e_gw1.42.266.1	3.89163	61.44281	5.94117	1.9387	3.06451	0.00218023	0.00318311	KAF0688053.1	hypothetical protein As57867_020232	Aphanomyces stellatus	UniRef100_A0A485LJC9	RNA-directed DNA polymerase	Aphanomyces stellatus	PF00385.25, PF14061.7	120681
e_gw1.6.1069.1	8.4705	133.66288	7.06246	1.68678	4.18693	2.82749e-05	5.09665e-05	KAF0688053.1	hypothetical protein As57867_020232	Aphanomyces stellatus	UniRef100_A0A485LJC9	RNA-directed DNA polymerase	Aphanomyces stellatus	PF00385.25	101938
e_gw1.67.230.1	10.5206	29.68061	4.89145	1.26622	3.86303	0.000111988	0.000188572	KAF0688053.1	hypothetical protein As57867_020232	Aphanomyces stellatus	UniRef100_A0A485LJC9	RNA-directed DNA polymerase	Aphanomyces stellatus	PF17919.2, PF00078.28, PF17917.2	127267
e_gw1.75.85.1	19.321	298.90499	8.22354	1.55113	5.30164	1.14767e-07	2.8033e-07	KAF0688053.1	hypothetical protein As57867_020232	Aphanomyces stellatus	UniRef100_A0A485LJC9	RNA-directed DNA polymerase	Aphanomyces stellatus	PF00385.25, PF14061.7	128340
e_gw1.87.155.1	22.4167	20.44300	4.35353	0.794692	5.47826	4.29517e-08	1.11353e-07	KAF0688053.1	hypothetical protein As57867_020232	Aphanomyces stellatus	UniRef100_A0A485LJC9	RNA-directed DNA polymerase	Aphanomyces stellatus	PF00385.25, PF14061.7	129889
gw1.1.1679.1	12.1536	15.47452	3.95182	0.946015	4.17733	2.94945e-05	5.30509e-05	KAF0688053.1	hypothetical protein As57867_020232	Aphanomyces stellatus	UniRef100_A0A485LJC9	RNA-directed DNA polymerase	Aphanomyces stellatus	PF00385.25	82221
gw1.11.326.1	5.39097	11.42646	3.51431	1.4947	2.35119	0.0187137	0.0247174	KAF0688053.1	hypothetical protein As57867_020232	Aphanomyces stellatus	UniRef100_A0A485LJC9	RNA-directed DNA polymerase	Aphanomyces stellatus	PF00385.25, PF14061.7	62636
gw1.122.30.1	17.3503	274.79831	8.10223	1.55955	5.19524	2.04461e-07	4.83821e-07	KAF0688053.1	hypothetical protein As57867_020232	Aphanomyces stellatus	UniRef100_A0A485LJC9	RNA-directed DNA polymerase	Aphanomyces stellatus	PF00385.25, PF14061.7	51595
gw1.13.429.1	9.25056	25.46180	4.67026	1.23623	3.77783	0.000158201	0.00026207	KAF0688053.1	hypothetical protein As57867_020232	Aphanomyces stellatus	UniRef100_A0A485LJC9	RNA-directed DNA polymerase	Aphanomyces stellatus	PF00385.25	62664
gw1.13.847.1	8.62762	46.11455	5.52715	1.56224	3.53795	0.00040324	0.000641217	KAF0688053.1	hypothetical protein As57867_020232	Aphanomyces stellatus	UniRef100_A0A485LJC9	RNA-directed DNA polymerase	Aphanomyces stellatus	PF00385.25, PF14061.7	72383
gw1.17.645.1	11.1674	15.76963	3.97908	0.987925	4.02771	5.63226e-05	9.7983e-05	KAF0688053.1	hypothetical protein As57867_020232	Aphanomyces stellatus	UniRef100_A0A485LJC9	RNA-directed DNA polymerase	Aphanomyces stellatus	PF00385.25, PF14061.7	72384
gw1.2.1257.1	26.3433	71.24054	6.15463	1.12986	5.44723	5.11617e-08	1.31212e-07	KAF0688053.1	hypothetical protein As57867_020232	Aphanomyces stellatus	UniRef100_A0A485LJC9	RNA-directed DNA polymerase	Aphanomyces stellatus	PF00385.25, PF14061.7, PF06299.13	82255
gw1.2.1265.1	30.4442	86.16800	6.42908	1.11183	5.78242	7.36346e-09	2.12777e-08	KAF0688053.1	hypothetical protein As57867_020232	Aphanomyces stellatus	UniRef100_A0A485LJC9	RNA-directed DNA polymerase	Aphanomyces stellatus	PF00385.25, PF14061.7	82294
gw1.2.1266.1	24.1797	139.09151	7.11989	1.50984	4.71565	2.40936e-06	4.96157e-06	KAF0688053.1	hypothetical protein As57867_020232	Aphanomyces stellatus	UniRef100_A0A485LJC9	RNA-directed DNA polymerase	Aphanomyces stellatus	PF00385.25, PF14061.7	82301
gw1.2.1269.1	6.05325	16.89806	4.07879	1.38682	2.9411	0.00327044	0.00468829	KAF0688053.1	hypothetical protein As57867_020232	Aphanomyces stellatus	UniRef100_A0A485LJC9	RNA-directed DNA polymerase	Aphanomyces stellatus	PF00385.25, PF14061.7	82309
gw1.20.663.1	8.04064	42.75146	5.4179	1.59935	3.38756	0.000705177	0.00109023	KAF0688053.1	hypothetical protein As57867_020232	Aphanomyces stellatus	UniRef100_A0A485LJC9	RNA-directed DNA polymerase	Aphanomyces stellatus	PF00385.25, PF14061.7	82254
gw1.21.690.1	8.26066	6.79773	2.76505	1.09432	2.52673	0.0115131	0.0155752	KAF0688053.1	hypothetical protein As57867_020232	Aphanomyces stellatus	UniRef100_A0A485LJC9	RNA-directed DNA polymerase	Aphanomyces stellatus	PF00078.28	84485
gw1.22.572.1	6.77629	17.38695	4.11993	1.4292	2.88269	0.00394295	0.00560633	KAF0688053.1	hypothetical protein As57867_020232	Aphanomyces stellatus	UniRef100_A0A485LJC9	RNA-directed DNA polymerase	Aphanomyces stellatus	PF00385.25, PF14061.7	62606
gw1.24.545.1	7.47139	43.17864	5.43225	1.63875	3.31488	0.000916834	0.001398	KAF0688053.1	hypothetical protein As57867_020232	Aphanomyces stellatus	UniRef100_A0A485LJC9	RNA-directed DNA polymerase	Aphanomyces stellatus	PF00385.25, PF14061.7	72435
gw1.34.70.1	2.88635	34.65165	5.11485	2.32119	2.20354	0.0275564	0.0356523	KAF0688053.1	hypothetical protein As57867_020232	Aphanomyces stellatus	UniRef100_A0A485LJC9	RNA-directed DNA polymerase	Aphanomyces stellatus	PF00078.28	42731
gw1.36.515.1	40.0369	632.81744	9.30565	1.51265	6.15186	7.65781e-10	2.52516e-09	KAF0688053.1	hypothetical protein As57867_020232	Aphanomyces stellatus	UniRef100_A0A485LJC9	RNA-directed DNA polymerase	Aphanomyces stellatus	PF00385.25, PF14061.7	51598
gw1.4.1144.1	9.33108	8.19854	3.03537	0.970918	3.12629	0.00177028	0.0026166	KAF0688053.1	hypothetical protein As57867_020232	Aphanomyces stellatus	UniRef100_A0A485LJC9	RNA-directed DNA polymerase	Aphanomyces stellatus	PF00385.25, PF14061.7	82249
gw1.40.163.1	16.0227	27.14319	4.76252	1.04224	4.56952	4.8884e-06	9.64945e-06	KAF0688053.1	hypothetical protein As57867_020232	Aphanomyces stellatus	UniRef100_A0A485LJC9	RNA-directed DNA polymerase	Aphanomyces stellatus	PF00385.25, PF14061.7	51557
gw1.40.410.1	12.3403	20.33962	4.34622	1.04601	4.15505	3.25214e-05	5.82319e-05	KAF0688053.1	hypothetical protein As57867_020232	Aphanomyces stellatus	UniRef100_A0A485LJC9	RNA-directed DNA polymerase	Aphanomyces stellatus	PF00385.25, PF14061.7	62605
gw1.5.1252.1	18.9375	16.89073	4.07816	0.795116	5.12901	2.91263e-07	6.73967e-07	KAF0688053.1	hypothetical protein As57867_020232	Aphanomyces stellatus	UniRef100_A0A485LJC9	RNA-directed DNA polymerase	Aphanomyces stellatus	PF00385.25, PF14061.7	82258
gw1.5.1257.1	14.2539	8.91922	3.15692	0.823222	3.83483	0.000125649	0.000210434	KAF0688053.1	hypothetical protein As57867_020232	Aphanomyces stellatus	UniRef100_A0A485LJC9	RNA-directed DNA polymerase	Aphanomyces stellatus	PF00385.25, PF14061.7	82295
gw1.5.1450.1	20.4833	2.87101	1.52156	0.589543	2.58091	0.00985391	0.0134334	KAF0688053.1	hypothetical protein As57867_020232	Aphanomyces stellatus	UniRef100_A0A485LJC9	RNA-directed DNA polymerase	Aphanomyces stellatus	PF17919.2, PF00078.28, PF17917.2	84405
gw1.54.186.1	24.0403	27.08523	4.75943	0.811364	5.86597	4.46521e-09	1.32889e-08	KAF0688053.1	hypothetical protein As57867_020232	Aphanomyces stellatus	UniRef100_A0A485LJC9	RNA-directed DNA polymerase	Aphanomyces stellatus	PF00385.25, PF14061.7	51555
gw1.83.41.1	3.14752	28.20127	4.81769	2.26215	2.1297	0.0331966	0.0425698	KAF0688053.1	hypothetical protein As57867_020232	Aphanomyces stellatus	UniRef100_A0A485LJC9	RNA-directed DNA polymerase	Aphanomyces stellatus		41496
e_gw1.103.47.1	12.8196	202.39318	7.66102	1.61209	4.75223	2.01185e-06	4.19018e-06	KAF0685876.1	hypothetical protein As57867_022221, partial	Aphanomyces stellatus	UniRef100_A0A6A4XRS8	Integrase catalytic domain-containing protein (Fragment)	Aphanomyces stellatus	PF13683.7	131266
gw1.358.7.1	4.20278	12.12857	3.60034	1.53938	2.33882	0.0193448	0.0255051	KAF0685876.1	hypothetical protein As57867_022221, partial	Aphanomyces stellatus	UniRef100_A0A6A4XRS8	Integrase catalytic domain-containing protein (Fragment)	Aphanomyces stellatus	PF07727.15, PF08847.12	43234
gw1.127.2.1	16.9809	268.22928	8.06732	1.57432	5.12433	2.9859e-07	6.89695e-07	KAF0685871.1	hypothetical protein As57867_022225	Aphanomyces stellatus	UniRef100_H3H6P5	Ribonuclease H	Phytophthora ramorum	PF00078.28	41019
e_gw1.5.1198.1	275.486	0.28659	-1.80292	0.276875	-6.51167	7.43202e-11	2.82468e-10	RLN43982.1	hypothetical protein BBI17_003365	Phytophthora kernoviae	UniRef100_H3GIC4	Protein kinase domain-containing protein	Phytophthora ramorum	PF00069.26, PF07714.18, PF17667.2, PF01110.18, PF14531.7	100849
gw1.54.13.1	690.568	0.48954	-1.0305	0.206196	-4.99767	5.80283e-07	1.29201e-06	RLN38243.1	hypothetical protein BBI17_004745	Phytophthora kernoviae	UniRef100_A0A3R7JDQ0	Uncharacterized protein	Phytophthora kernoviae	PF01055.27, PF13802.7, PF09003.11	35263
e_gw1.85.33.1	125.409	3.00035	1.58513	0.382855	4.1403	3.46858e-05	6.18676e-05	RLN44350.1	hypothetical protein BBI17_005219	Phytophthora kernoviae	UniRef100_A0A3R7KJD1	Aldo_ket_red domain-containing protein	Phytophthora kernoviae	PF00248.22, PF03435.19	129521
e_gw1.85.137.1	57.8824	2.41642	1.27287	0.503833	2.52638	0.0115245	0.0155892	RLN37592.1	hypothetical protein BBI17_009236	Phytophthora kernoviae	UniRef100_A0A3R7GSX4	Enkurin domain-containing protein	Phytophthora kernoviae	PF13864.7, PF10944.9	129530
estExt2_Genewise1.C_PHYCAscaffold_740136	59.3073	3.61497	1.85398	0.383573	4.83345	1.34188e-06	2.85417e-06	RLN77608.1	hypothetical protein BBJ28_00000454	Nothophytophthora sp. Chile5	UniRef100_A0A662XEE4	Uncharacterized protein	Nothophytophthora sp. Chile5		575513
e_gw1.1.1288.1	95.1167	3.61535	1.85414	0.424804	4.36468	1.27309e-05	2.39894e-05	RLN72233.1	hypothetical protein BBJ28_00000522	Nothophytophthora sp. Chile5	UniRef100_A0A662X8Y6	Uncharacterized protein	Nothophytophthora sp. Chile5	PF13606.7, PF12796.8, PF00023.31, PF13857.7, PF13637.7	97312
gw1.37.413.1	36.3563	3.87942	1.95584	0.459364	4.25772	2.06526e-05	3.79235e-05	RLN80480.1	hypothetical protein BBJ28_00001331	Nothophytophthora sp. Chile5	UniRef100_A0A662XI92	Uncharacterized protein	Nothophytophthora sp. Chile5	PF12796.8, PF13637.7, PF13857.7, PF13606.7, PF05106.13	61207
e_gw1.3.1057.1	43.7988	31.09845	4.95877	0.643953	7.70051	1.3552e-14	7.94103e-14	RLN87369.1	hypothetical protein BBJ28_00001429	Nothophytophthora sp. Chile5	UniRef100_A0A662XMX0	Dimer_Tnp_hAT domain-containing protein	Nothophytophthora sp. Chile5	PF05699.15	98522
gw1.32.349.1	61.782	6.35790	2.66855	0.526105	5.07227	3.93094e-07	8.93855e-07	RLN87369.1	hypothetical protein BBJ28_00001429	Nothophytophthora sp. Chile5	UniRef100_A0A662XMX0	Dimer_Tnp_hAT domain-containing protein	Nothophytophthora sp. Chile5	PF05699.15	70094
gw1.42.335.1	61.9372	6.54507	2.71041	0.430302	6.29885	2.99861e-10	1.04867e-09	RLN51901.1	hypothetical protein BBJ28_00002191	Nothophytophthora sp. Chile5	UniRef100_A0A662WX21	Oxidored_FMN domain-containing protein	Nothophytophthora sp. Chile5	PF00724.21	57192
estExt2_fgenesh1_pg.C_PHYCAscaffold_80134	173.177	2.35553	1.23605	0.303555	4.07192	4.66279e-05	8.1823e-05	RLN96663.1	hypothetical protein BBJ28_00002286	Nothophytophthora sp. Chile5	UniRef100_A0A662YD16	Uncharacterized protein	Nothophytophthora sp. Chile5	PF08995.11	532826
gw1.20.464.1	17.6775	268.91385	8.071	1.57054	5.13899	2.76226e-07	6.41661e-07	RLN47528.1	hypothetical protein BBJ28_00002927, partial	Nothophytophthora sp. Chile5	UniRef100_A0A662WSW8	DDE-1 domain-containing protein (Fragment)	Nothophytophthora sp. Chile5	PF03184.20	72953
e_gw1.106.78.1	16.1874	94.40285	6.56076	1.50801	4.35061	1.35759e-05	2.54844e-05	RLN88063.1	hypothetical protein BBJ28_00003622	Nothophytophthora sp. Chile5	UniRef100_A0A662XQ89	MULE domain-containing protein	Nothophytophthora sp. Chile5		131458
e_gw1.106.87.1	59.1953	68.03096	6.08812	0.735231	8.28055	1.22604e-16	9.0227e-16	RLN88063.1	hypothetical protein BBJ28_00003622	Nothophytophthora sp. Chile5	UniRef100_A0A662XQ89	MULE domain-containing protein	Nothophytophthora sp. Chile5	PF10551.10, PF16654.6	131504
gw1.106.96.1	11.8806	187.90873	7.55389	1.60327	4.71155	2.45837e-06	5.05692e-06	RLN88064.1	hypothetical protein BBJ28_00003623	Nothophytophthora sp. Chile5	UniRef100_A0A662XQH4	SET domain-containing protein	Nothophytophthora sp. Chile5	PF00856.29, PF17907.2	42535
e_gw1.715.2.1	65.2228	1030.85157	10.0096	1.50604	6.64631	3.00536e-11	1.19059e-10	RLN57112.1	hypothetical protein BBJ28_00004492	Nothophytophthora sp. Chile5	UniRef100_M4C494	Ubiquitin-like domain-containing protein	Hyaloperonospora arabidopsidis (strain Emoy2)	PF11976.9, PF00240.24	133757
e_gw1.57.226.1	92.5478	89.17375	6.47855	0.673422	9.62034	6.56164e-22	8.11478e-21	RLN44975.1	hypothetical protein BBJ28_00005718	Nothophytophthora sp. Chile5	UniRef100_A0A662WRE2	HTH CENPB-type domain-containing protein	Nothophytophthora sp. Chile5	PF03221.17	125165
gw1.42.409.1	9.08474	137.80059	7.10644	1.67751	4.23629	2.2724e-05	4.14826e-05	RLN44975.1	hypothetical protein BBJ28_00005718	Nothophytophthora sp. Chile5	UniRef100_A0A662WRE2	HTH CENPB-type domain-containing protein	Nothophytophthora sp. Chile5	PF03221.17	60347
gw1.34.61.1	65.4432	2.21605	1.14799	0.387585	2.96191	0.00305741	0.00439743	RLN89890.1	hypothetical protein BBJ28_00005951	Nothophytophthora sp. Chile5	UniRef100_A0A6A5IFW7	Leucine-rich repeat domain, L domain-like	Phytophthora cactorum	PF13855.7, PF12799.8, PF00560.34, PF14580.7, PF13516.7, PF17126.6, PF14163.7, PF10084.10, PF13306.7	39769
estExt2_fgenesh1_pg.C_PHYCAscaffold_380026	893.274	0.31626	-1.66082	0.210452	-7.89167	2.98176e-15	1.87042e-14	RLN73973.1	hypothetical protein BBJ28_00006648	Nothophytophthora sp. Chile5	UniRef100_H3GPE7	Pept_C1 domain-containing protein	Phytophthora ramorum	PF00112.24	535568
gw1.38.476.1	493.354	0.39688	-1.33321	0.174181	-7.65418	1.94552e-14	1.1221e-13	RLN73973.1	hypothetical protein BBJ28_00006648	Nothophytophthora sp. Chile5	UniRef100_H3GPE7	Pept_C1 domain-containing protein	Phytophthora ramorum	PF00112.24, PF03051.16	84905
e_gw1.37.78.1	536.902	0.33944	-1.55877	0.227511	-6.85139	7.31342e-12	3.11342e-11	RLN14462.1	hypothetical protein BBJ28_00007002	Nothophytophthora sp. Chile5	UniRef100_A0A662WJA9	Uncharacterized protein	Nothophytophthora sp. Chile5	PF12796.8, PF13637.7, PF13606.7, PF00023.31, PF13857.7	118859
gw1.14.813.1	45.9314	269.29939	8.07307	1.44434	5.58945	2.27796e-08	6.15407e-08	RLN97235.1	hypothetical protein BBJ28_00007146	Nothophytophthora sp. Chile5	UniRef100_H3H8T4	Uncharacterized protein	Phytophthora ramorum		82192
e_gw1.12.920.1	47.6149	746.83676	9.54465	1.49633	6.3787	1.78599e-10	6.42966e-10	RLN75737.1	hypothetical protein BBJ28_00007540	Nothophytophthora sp. Chile5	UniRef100_A0A662XDD3	Uncharacterized protein	Nothophytophthora sp. Chile5	PF00132.25	106819
e_gw1.22.296.1	24.3515	4.67500	2.22497	0.970871	2.29172	0.0219217	0.0287202	RLN55035.1	hypothetical protein BBJ28_00009028, partial	Nothophytophthora sp. Chile5	UniRef100_A0A662WZS9	PARP-type domain-containing protein (Fragment)	Nothophytophthora sp. Chile5	PF13358.7, PF18650.2	112580
gw1.29.464.1	10.6537	61.89202	5.95168	1.56014	3.81483	0.000136277	0.000227303	RLN55035.1	hypothetical protein BBJ28_00009028, partial	Nothophytophthora sp. Chile5	UniRef100_A0A662WZS9	PARP-type domain-containing protein (Fragment)	Nothophytophthora sp. Chile5	PF13384.7, PF13518.7, PF01527.21	71978
e_gw1.71.161.1	20.0527	57.44540	5.84412	1.17654	4.96721	6.79214e-07	1.49762e-06	RLN48452.1	hypothetical protein BBJ28_00009363	Nothophytophthora sp. Chile5	UniRef100_A0A662WTX8	Uncharacterized protein	Nothophytophthora sp. Chile5		127752
e_gw1.38.148.1	119.524	3.06876	1.61766	0.317439	5.09595	3.46988e-07	7.95967e-07	RLN92078.1	hypothetical protein BBJ28_00010197	Nothophytophthora sp. Chile5	UniRef100_A0A662Y0X6	Uncharacterized protein	Nothophytophthora sp. Chile5	PF17169.5	119167
e_gw1.25.495.1	37.9081	219.10359	7.77547	1.45064	5.36002	8.32107e-08	2.07426e-07	RLN66116.1	hypothetical protein BBJ28_00011811	Nothophytophthora sp. Chile5	UniRef100_A0A662X4C8	DDE_Tnp_1_7 domain-containing protein	Nothophytophthora sp. Chile5	PF13843.7, PF13471.7	114189
gw1.36.477.1	19.3838	54.56233	5.76983	1.17198	4.92316	8.51575e-07	1.85651e-06	RLN66116.1	hypothetical protein BBJ28_00011811	Nothophytophthora sp. Chile5	UniRef100_A0A662X4C8	DDE_Tnp_1_7 domain-containing protein	Nothophytophthora sp. Chile5	PF13843.7, PF13471.7	50909
e_gw1.31.364.1	37.7325	217.02931	7.76175	1.44559	5.36925	7.90636e-08	1.97673e-07	RLN93509.1	hypothetical protein BBJ28_00012350	Nothophytophthora sp. Chile5	UniRef100_A0A662Y483	Uncharacterized protein	Nothophytophthora sp. Chile5	PF13843.7	116834
gw1.140.26.1	11.3633	179.34475	7.48659	1.63398	4.5818	4.60986e-06	9.12731e-06	RLN91918.1	hypothetical protein BBJ28_00012361	Nothophytophthora sp. Chile5	UniRef100_A0A662Y055	Uncharacterized protein	Nothophytophthora sp. Chile5	PF05699.15	52719
e_gw1.29.459.1	22.2782	123.14520	6.94422	1.52997	4.53878	5.65795e-06	1.1086e-05	RLN48812.1	hypothetical protein BBJ28_00013307	Nothophytophthora sp. Chile5	UniRef100_A0A662WU26	MULE domain-containing protein	Nothophytophthora sp. Chile5	PF10551.10, PF13565.7	115921
e_gw1.29.475.1	8.95319	14.35618	3.8436	1.12861	3.4056	0.000660182	0.0010237	RLN48810.1	hypothetical protein BBJ28_00013308	Nothophytophthora sp. Chile5	UniRef100_A0A662WUL7	SET domain-containing protein	Nothophytophthora sp. Chile5	PF00856.29	115912
e_gw1.25.430.1	96.9948	2.81568	1.49349	0.324514	4.60222	4.18004e-06	8.3223e-06	RLN98395.1	hypothetical protein BBJ28_00015729	Nothophytophthora sp. Chile5	UniRef100_A0A662YKD1	Uncharacterized protein	Nothophytophthora sp. Chile5	PF00106.26, PF13561.7, PF08659.11, PF01370.22, PF13460.7, PF02882.20	114136
e_gw1.64.115.1	105.362	17.89796	4.16172	0.435652	9.55286	1.26166e-21	1.50694e-20	RLN80537.1	hypothetical protein BBJ28_00015818	Nothophytophthora sp. Chile5	UniRef100_A0A662XG68	Dimer_Tnp_hAT domain-containing protein	Nothophytophthora sp. Chile5	PF05699.15	126692
e_gw1.7.301.1	292.889	5.57620	2.47928	0.262221	9.45493	3.23248e-21	3.73929e-20	RLN80537.1	hypothetical protein BBJ28_00015818	Nothophytophthora sp. Chile5	UniRef100_A0A662XG68	Dimer_Tnp_hAT domain-containing protein	Nothophytophthora sp. Chile5		103007
e_gw1.8.226.1	449.524	2.80503	1.48802	0.180126	8.261	1.44463e-16	1.05285e-15	RLN80537.1	hypothetical protein BBJ28_00015818	Nothophytophthora sp. Chile5	UniRef100_A0A662XG68	Dimer_Tnp_hAT domain-containing protein	Nothophytophthora sp. Chile5	PF05699.15	103359
gw1.99.90.1	3.61466	19.46510	4.28282	1.83519	2.33372	0.0196104	0.0258434	RLN70846.1	hypothetical protein BBJ28_00017005	Nothophytophthora sp. Chile5	UniRef100_A0A662X6Z4	DDE-1 domain-containing protein	Nothophytophthora sp. Chile5	PF03184.20	50819
gw1.48.2.1	135.003	3.46294	1.792	0.30404	5.89395	3.77064e-09	1.12993e-08	RLN74946.1	hypothetical protein BBJ28_00017161	Nothophytophthora sp. Chile5	UniRef100_A0A662XDG8	Uncharacterized protein	Nothophytophthora sp. Chile5	PF07974.14, PF00008.28, PF12661.8	35093
estExt2_fgenesh1_pg.C_PHYCAscaffold_720044	783.58	0.34322	-1.54279	0.141487	-10.9041	1.10222e-27	2.30774e-26	RLN90275.1	hypothetical protein BBJ28_00017569	Nothophytophthora sp. Chile5	UniRef100_H3HAS5	Uncharacterized protein	Phytophthora ramorum		537071
gw1.163.1.1	41.2704	28.44358	4.83003	0.674584	7.16002	8.0667e-13	3.85206e-12	RLN54320.1	hypothetical protein BBJ28_00017710	Nothophytophthora sp. Chile5	UniRef100_A0A662WZA5	ATP-dependent DNA helicase	Nothophytophthora sp. Chile5	PF05970.15, PF13604.7, PF13245.7, PF13401.7, PF13191.7, PF00004.30, PF00005.28, PF03029.18, PF07728.15, PF13555.7, PF01926.24	41013
gw1.52.63.1	78.1967	0.40444	-1.30601	0.384097	-3.40022	0.000673304	0.00104276	RLN13749.1	hypothetical protein BBJ28_00017787	Nothophytophthora sp. Chile5	UniRef100_H3H6M5	Uncharacterized protein	Phytophthora ramorum	PF00005.28, PF18815.2, PF13555.7	40803
e_gw1.3.337.1	112.291	20.27026	4.34129	0.403472	10.7598	5.32707e-27	1.04649e-25	RLN13747.1	hypothetical protein BBJ28_00017788	Nothophytophthora sp. Chile5	UniRef100_A0A662WF83	AAA domain-containing protein	Nothophytophthora sp. Chile5	PF00005.28, PF02263.20	98768
estExt2_Genewise1.C_PHYCAscaffold_160115	52.7949	4.35491	2.12264	0.50552	4.19893	2.68182e-05	4.84928e-05	RLN06306.1	hypothetical protein BBJ28_00017839	Nothophytophthora sp. Chile5	UniRef100_A0A662WFL5	Uncharacterized protein	Nothophytophthora sp. Chile5	PF12799.8, PF13855.7	564813
e_gw1.18.547.1	33.993	15.99691	3.99972	0.630933	6.33937	2.30702e-10	8.20027e-10	RLN72027.1	hypothetical protein BBJ28_00018096	Nothophytophthora sp. Chile5	UniRef100_A0A662X8V8	Uncharacterized protein	Nothophytophthora sp. Chile5	PF04434.18	110200
e_gw1.57.166.1	116.428	11.17378	3.48205	0.418907	8.31221	9.39332e-17	6.97727e-16	RLN98636.1	hypothetical protein BBJ28_00018372	Nothophytophthora sp. Chile5	UniRef100_A0A662YHP8	ANK_REP_REGION domain-containing protein	Nothophytophthora sp. Chile5	PF13857.7, PF13637.7, PF12796.8, PF13606.7, PF00023.31	125234
e_gw1.6.664.1	29.0177	41.33626	5.36934	0.956517	5.61343	1.9836e-08	5.39648e-08	RLN98636.1	hypothetical protein BBJ28_00018372	Nothophytophthora sp. Chile5	UniRef100_A0A662YHP8	ANK_REP_REGION domain-containing protein	Nothophytophthora sp. Chile5	PF12796.8, PF13637.7, PF13857.7, PF13606.7, PF10892.9	101689
e_gw1.75.29.1	92.5596	134.42576	7.07067	0.794376	8.9009	5.53932e-19	5.12768e-18	RLN72982.1	hypothetical protein BBJ28_00018682	Nothophytophthora sp. Chile5	UniRef100_A0A662XB79	Dimer_Tnp_hAT domain-containing protein	Nothophytophthora sp. Chile5	PF05699.15	128309
estExt2_Genewise1Plus.C_PHYCAscaffold_120613	3933.64	0.45763	-1.12776	0.166063	-6.79114	1.11252e-11	4.63284e-11	RLN89877.1	hypothetical protein BBJ28_00019581	Nothophytophthora sp. Chile5	UniRef100_A0A662XVG8	ANK_REP_REGION domain-containing protein	Nothophytophthora sp. Chile5	PF12796.8, PF13857.7, PF13637.7, PF13606.7, PF11795.9, PF00023.31, PF03846.15	543660
estExt2_Genewise1Plus.C_PHYCAscaffold_370283	4065.9	0.24972	-2.00162	0.257232	-7.78139	7.17329e-15	4.33821e-14	RLN95377.1	hypothetical protein BBJ28_00019673	Nothophytophthora sp. Chile5	UniRef100_M4BA11	WD_REPEATS_REGION domain-containing protein	Hyaloperonospora arabidopsidis (strain Emoy2)	PF00400.33, PF11715.9, PF12894.8, PF08662.12	550525
gw1.3.670.1	480.688	0.35846	-1.4801	0.307483	-4.81361	1.48227e-06	3.13693e-06	RLN38258.1	hypothetical protein BBJ28_00019773	Nothophytophthora sp. Chile5	UniRef100_H3GYV8	Protein kinase domain-containing protein	Phytophthora ramorum	PF00069.26, PF07714.18, PF17667.2	75205
gw1.101.10.1	17.6028	274.84167	8.10246	1.56001	5.19384	2.06003e-07	4.86746e-07	RLN92727.1	hypothetical protein BBJ28_00020432	Nothophytophthora sp. Chile5	UniRef100_A0A662Y4Q5	ATP-dependent DNA helicase	Nothophytophthora sp. Chile5	PF05970.15, PF13604.7, PF13245.7, PF13191.7, PF13555.7, PF07728.15, PF00308.19, PF06414.13, PF04851.16, PF13304.7, PF13401.7, PF02606.15, PF13086.7	41231
gw1.25.61.1	42.6354	126.15467	6.97905	1.11095	6.28203	3.34181e-10	1.16132e-09	RLN92727.1	hypothetical protein BBJ28_00020432	Nothophytophthora sp. Chile5	UniRef100_A0A662Y4Q5	ATP-dependent DNA helicase	Nothophytophthora sp. Chile5	PF05970.15, PF13604.7, PF13245.7, PF13401.7, PF13555.7, PF07728.15, PF13191.7, PF02572.16, PF06414.13, PF13481.7	41048
gw1.3.163.1	68.5401	100.12605	6.64567	0.832779	7.98011	1.462e-15	9.43973e-15	RLN92727.1	hypothetical protein BBJ28_00020432	Nothophytophthora sp. Chile5	UniRef100_A0A662Y4Q5	ATP-dependent DNA helicase	Nothophytophthora sp. Chile5	PF05970.15, PF13604.7, PF13245.7, PF13401.7, PF13555.7, PF07728.15, PF13191.7, PF02572.16, PF06414.13, PF13481.7	41049
gw1.35.52.1	10.8548	165.61681	7.37171	1.61878	4.55388	5.26661e-06	1.03532e-05	RLN92727.1	hypothetical protein BBJ28_00020432	Nothophytophthora sp. Chile5	UniRef100_A0A662XTZ6	ATP-dependent DNA helicase (Fragment)	Nothophytophthora sp. Chile5	PF05970.15, PF13604.7, PF13245.7, PF13401.7, PF07728.15, PF13191.7, PF13555.7, PF01443.19, PF06414.13, PF02572.16	41273
e_gw1.19.311.1	266.24	0.49789	-1.00609	0.335124	-3.00214	0.00268091	0.00387929	RLN82147.1	hypothetical protein BBJ28_00021189, partial	Nothophytophthora sp. Chile5	UniRef100_A0A662XHD3	Protein kinase domain-containing protein (Fragment)	Nothophytophthora sp. Chile5	PF07714.18	111179
gw1.36.59.1	36.398	68.60036	6.10014	0.938774	6.49799	8.13997e-11	3.08148e-10	RLN89653.1	hypothetical protein BBJ28_00021477, partial	Nothophytophthora sp. Chile5	UniRef100_A0A662XTZ6	ATP-dependent DNA helicase (Fragment)	Nothophytophthora sp. Chile5	PF05970.15, PF13604.7, PF13245.7, PF13401.7, PF07728.15, PF13191.7, PF13555.7, PF13304.7, PF06414.13, PF01443.19, PF02463.20, PF13175.7	41047
gw1.81.136.1	12.8154	202.92023	7.66477	1.592	4.81457	1.47519e-06	3.12378e-06	RLN89653.1	hypothetical protein BBJ28_00021477, partial	Nothophytophthora sp. Chile5	UniRef100_A0A662XTZ6	ATP-dependent DNA helicase (Fragment)	Nothophytophthora sp. Chile5	PF05970.15, PF13604.7, PF13245.7, PF13401.7, PF00004.30, PF07728.15, PF13191.7, PF06414.13, PF13555.7	41045
gw1.628.4.1	6.64842	7.75966	2.95599	1.1429	2.5864	0.00969856	0.0132393	RLN98298.1	hypothetical protein BBJ28_00021754	Nothophytophthora sp. Chile5	UniRef100_G4YUJ3	SANT domain-containing protein (Fragment)	Phytophthora sojae (strain P6497)	PF00249.32	53412
gw1.3.504.1	57.5949	910.90620	9.83116	1.49222	6.58828	4.44963e-11	1.73585e-10	RLN88048.1	hypothetical protein BBJ28_00021855	Nothophytophthora sp. Chile5	UniRef100_A0A662Y827	Uncharacterized protein	Nothophytophthora sp. Chile5	PF04937.16	72778
e_gw1.50.278.1	70.3095	19.92890	4.31679	0.555496	7.77106	7.7831e-15	4.68327e-14	RLN21094.1	hypothetical protein BBJ28_00021929	Nothophytophthora sp. Chile5	UniRef100_A0A662WJX6	Uncharacterized protein	Nothophytophthora sp. Chile5		123449
e_gw1.1.1641.1	39.5015	112.84853	6.81824	1.10461	6.17251	6.72154e-10	2.23391e-09	RLN95145.1	hypothetical protein BBJ28_00022003	Nothophytophthora sp. Chile5	UniRef100_A0A329SF84	TauD domain-containing protein	Phytophthora cactorum	PF13606.7, PF12796.8, PF13637.7, PF14117.7	96104
estExt2_fgenesh1_pg.C_PHYCAscaffold_510030	3389.93	0.21221	-2.23643	0.272884	-8.19556	2.49426e-16	1.76746e-15	RLN78905.1	hypothetical protein BBJ28_00023465	Nothophytophthora sp. Chile5	UniRef100_A0A662XF32	Uncharacterized protein	Nothophytophthora sp. Chile5	PF08038.13	536343
e_gw1.119.38.1	35.8376	564.92596	9.14192	1.5161	6.02987	1.6409e-09	5.17149e-09	RLN72037.1	hypothetical protein BBJ28_00023505	Nothophytophthora sp. Chile5	UniRef100_A0A662X8W8	Uncharacterized protein	Nothophytophthora sp. Chile5		131900
e_gw1.33.411.1	40.5139	35.87572	5.16494	0.776085	6.65512	2.83079e-11	1.12673e-10	RLN72037.1	hypothetical protein BBJ28_00023505	Nothophytophthora sp. Chile5	UniRef100_A0A662X8W8	Uncharacterized protein	Nothophytophthora sp. Chile5	PF10683.10, PF18070.2	117540
e_gw1.6.882.1	58.3921	8.72310	3.12484	0.416299	7.50624	6.08491e-14	3.3159e-13	RLN21200.1	hypothetical protein BBJ28_00023753	Nothophytophthora sp. Chile5	UniRef100_H3G6P8	Uncharacterized protein	Phytophthora ramorum	PF09994.10, PF02089.16, PF00561.21, PF07819.14, PF12697.8, PF05990.13, PF02450.16, PF05057.15	101912
gw1.83.36.1	10.775	163.78185	7.35563	1.61568	4.55266	5.29724e-06	1.04093e-05	RLN51642.1	hypothetical protein BBJ28_00024311	Nothophytophthora sp. Chile5	UniRef100_A0A662WXG2	DNA-directed DNA polymerase	Nothophytophthora sp. Chile5		40893
e_gw1.9.606.1	36.6178	7.36983	2.88163	0.490476	5.87518	4.22392e-09	1.25944e-08	RLN96449.1	hypothetical protein BBJ28_00024737	Nothophytophthora sp. Chile5	UniRef100_A0A662YBY5	Uncharacterized protein	Nothophytophthora sp. Chile5	PF10562.10	104418
e_gw1.11.550.1	121.434	78.94985	6.30286	0.561888	11.2173	3.35367e-29	7.96483e-28	RLN05773.1	hypothetical protein BBJ28_00024862	Nothophytophthora sp. Chile5	UniRef100_A0A662WEH0	BED-type domain-containing protein	Nothophytophthora sp. Chile5	PF05699.15	105571
e_gw1.7.1072.1	21.3851	6.30253	2.65593	0.691913	3.83853	0.000123772	0.000207532	RLN98594.1	hypothetical protein BBJ28_00024938	Nothophytophthora sp. Chile5	UniRef100_H3GNT6	Fn3_like domain-containing protein	Phytophthora ramorum	PF14310.7	103176
gw1.321.6.1	9.94471	157.42310	7.2985	1.62914	4.47997	7.46544e-06	1.44555e-05	RLN87487.1	hypothetical protein BBJ28_00025084	Nothophytophthora sp. Chile5	UniRef100_A0A662XMZ9	Uncharacterized protein	Nothophytophthora sp. Chile5	PF15527.7, PF01729.20	53005
e_gw1.5.1165.1	30.1768	42.32509	5.40344	0.865902	6.24025	4.3688e-10	1.49001e-09	RLN87955.1	hypothetical protein BBJ28_00025550, partial	Nothophytophthora sp. Chile5	UniRef100_A0A662XP43	MULE domain-containing protein (Fragment)	Nothophytophthora sp. Chile5	PF10551.10	100639
e_gw1.28.60.1	39.4315	623.42142	9.28406	1.50927	6.15137	7.68148e-10	2.53238e-09	RLN87836.1	hypothetical protein BBJ28_00025704, partial	Nothophytophthora sp. Chile5	UniRef100_A0A662XPV5	DDE Tnp4 domain-containing protein (Fragment)	Nothophytophthora sp. Chile5	PF13359.7, PF01609.22	115373
[truncated: 7,972 more rows]
