# Supplementary material for: Transcriptomic analysis reveals pathogenicity mechanisms of Phytophthora capsici in black pepper
Source: Front Microbiol. 2024 Nov 18;15:1418816. doi: 10.3389/fmicb.2024.1418816 (PMC11609936; doi:10.3389/fmicb.2024.1418816)
Supplement: Supplementary file 5 [file Table_5.XLSX]

## Sheet: Sheet 1
				Supplementary table S5
				DEG analysis of PcPn_E vs PcPn_L
Id	baseMean	FoldChange	log2FoldChange	lfcSE	stat	pvalue	padj	NR_ID	NR_Description	NR_Organism	uniref_id	uniref_description	uniref_organism	pfam_id	Protein_ID
e_gw1.1.1005.1	508.258	6.254970e+00	2.645	0.299699	8.82554	1.08938e-18	1.02436e-17	POM59543.1	Ankyrin repeat domain containing hypothetical protein	Phytophthora palmivora var. palmivora	UniRef100_A0A2P4X1X1	ANK_REP_REGION domain-containing protein	Phytophthora palmivora var. palmivora	PF12796.8, PF13637.7, PF00023.31, PF13606.7, PF13857.7, PF00168.31	96029
e_gw1.1.1028.1	457.933	2.365260e+00	1.242	0.171155	7.25655	3.97096e-13	2.05597e-12	KAE8899330.1	Alpha-mannosidase I	Phytophthora fragariae	UniRef100_A0A6A3EY85	alpha-1,2-Mannosidase	Phytophthora fragariae	PF01532.21	96630
e_gw1.1.1038.1	156.356	4.830830e+00	2.27227	0.310686	7.31373	2.59817e-13	1.37149e-12	XP_009517511.1	hypothetical protein PHYSODRAFT_470967	Phytophthora sojae	UniRef100_G4YNE3	Uncharacterized protein	Phytophthora sojae (strain P6497)	PF14671.7, PF00125.25, PF05955.12	97168
e_gw1.1.1047.1	424.573	4.920120e+00	2.29869	0.304166	7.55738	4.1127e-14	2.40498e-13	ETK74886.1	hypothetical protein L915_18404	Phytophthora parasitica	UniRef100_W2FY70	Uncharacterized protein	Phytophthora parasitica	PF07937.12, PF10083.10	96644
e_gw1.1.107.1	58.8836	2.670944e+02	8.06121	1.47033	5.48258	4.19157e-08	1.12728e-07	KAF4138757.1	Kinesin motor domain	Phytophthora infestans	UniRef100_W2XGR3	Kinesin motor domain-containing protein	Phytophthora	PF00225.24, PF16796.6, PF01768.17	97178
e_gw1.1.1119.1	82.8395	1.430804e+01	3.83875	0.417706	9.19008	3.92545e-20	4.30777e-19	XP_008896418.1	hypothetical protein PPTG_04278	Phytophthora parasitica INRA-310	UniRef100_W2R272	Dimer_Tnp_hAT domain-containing protein	Phytophthora parasitica (strain INRA-310)	PF05699.15	97129
e_gw1.1.1139.1	120.926	1.495464e+01	3.90252	0.518198	7.53095	5.03721e-14	2.90527e-13	RAW37230.1	hypothetical protein PC110_g6481	Phytophthora cactorum	UniRef100_A0A329SKN3	FAM194 domain-containing protein	Phytophthora cactorum	PF14977.7, PF00085.21, PF07689.13, PF13098.7	97286
e_gw1.1.1157.1	131.046	3.016850e+00	1.59304	0.38281	4.16144	3.16242e-05	5.65617e-05	XP_009535664.1	hypothetical protein PHYSODRAFT_305825	Phytophthora sojae	UniRef100_G5A6S6	Uncharacterized protein	Phytophthora sojae (strain P6497)		96136
e_gw1.1.1167.1	109.736	2.199340e+00	1.13707	0.461116	2.46591	0.0136666	0.0181256	ETI34605.1	hypothetical protein F443_18930	Phytophthora parasitica P1569	UniRef100_V9E688	Uncharacterized protein	Phytophthora parasitica	PF10282.10	96173
e_gw1.1.1172.1	12157.7	9.899000e-02	-3.33655	0.257615	-12.9517	2.29856e-38	1.0653e-36	RAW37232.1	Phospho-2-dehydro-3-deoxyheptonate aldolase	Phytophthora cactorum	UniRef100_A0A329SNR3	3-deoxy-7-phosphoheptulonate synthase	Phytophthora cactorum	PF00793.21	95996
e_gw1.1.1178.1	171.976	5.031330e+00	2.33094	0.556678	4.18723	2.82381e-05	5.08165e-05	KAE9341992.1	hypothetical protein PF008_g10361	Phytophthora fragariae	UniRef100_A0A6G0RVF6	Uncharacterized protein	Phytophthora fragariae	PF07745.14, PF10428.10, PF05795.12, PF10351.10, PF09726.10	97293
e_gw1.1.1194.1	44.9373	5.079184e+01	5.66652	0.827079	6.85125	7.32077e-12	3.25188e-11	ETO64800.1	hypothetical protein F444_17757	Phytophthora parasitica P1976	UniRef100_A0A080ZDT9	DDE Tnp4 domain-containing protein	Phytophthora parasitica P1976	PF13359.7, PF04827.15	96240
e_gw1.1.1196.1	59.5914	3.053429e+01	4.93236	0.634823	7.76966	7.86963e-15	4.98236e-14	XP_009517618.1	hypothetical protein PHYSODRAFT_471538	Phytophthora sojae	UniRef100_G4YLG9	Uncharacterized protein	Phytophthora sojae (strain P6497)	PF10282.10, PF00400.33, PF09608.11	96946
e_gw1.1.1200.1	46.1717	1.938124e+01	4.27659	0.617938	6.92074	4.49276e-12	2.05825e-11	ETP47809.1	hypothetical protein F442_06311	Phytophthora parasitica P10297	UniRef100_W2ZNP1	SWIM-type domain-containing protein	Phytophthora parasitica		97032
e_gw1.1.1207.1	31.4754	2.801901e+01	4.80833	0.813131	5.91335	3.3521e-09	1.05045e-08	ETL98475.1	hypothetical protein L917_04460	Phytophthora parasitica	UniRef100_W2LPC4	ULP_PROTEASE domain-containing protein	Phytophthora parasitica	PF02902.20	96305
e_gw1.1.1208.1	11748.1	1.316900e-01	-2.92474	0.275673	-10.6094	2.69415e-26	5.2709e-25	RQM13395.1	hypothetical protein DD237_006040	Peronospora effusa	UniRef100_M4C3A7	Pyruvate dehydrogenase E1 component subunit beta	Hyaloperonospora arabidopsidis (strain Emoy2)	PF02779.25, PF02780.21, PF17147.5	96024
e_gw1.1.1211.1	146.309	1.018488e+01	3.34836	0.322803	10.3728	3.29845e-25	5.85342e-24	RAW33042.1	Ribonucleoside-diphosphate reductase subunit	Phytophthora cactorum	UniRef100_A0A329SBT0	Ribonucleoside-diphosphate reductase subunit	Phytophthora cactorum	PF00268.22	97233
e_gw1.1.1219.1	91.42	2.156471e+01	4.4306	0.492425	8.99752	2.30872e-19	2.34324e-18	XP_008900522.1	hypothetical protein PPTG_07897	Phytophthora parasitica INRA-310	UniRef100_W2QP40	SWIM-type domain-containing protein	Phytophthora parasitica (strain INRA-310)		96220
e_gw1.1.1240.1	1276.89	2.820100e-01	-1.82616	0.172378	-10.5939	3.17991e-26	6.16232e-25	POM75267.1	Methylosome protein 50	Phytophthora palmivora var. palmivora	UniRef100_A0A2P4YBS1	Methylosome protein 50	Phytophthora palmivora var. palmivora	PF00400.33, PF12894.8, PF06946.12	96550
e_gw1.1.1246.1	101.622	1.608241e+01	4.00741	0.44099	9.0873	1.01527e-19	1.07622e-18	ETO61977.1	hypothetical protein F444_20082	Phytophthora parasitica P1976	UniRef100_A0A080Z5R6	Uncharacterized protein	Phytophthora parasitica P1976	PF06920.14, PF13374.7, PF13424.7, PF00515.29, PF01969.18	97040
e_gw1.1.126.1	767.801	3.505100e-01	-1.51247	0.253899	-5.95699	2.5693e-09	8.16938e-09	POM80329.1	Ubiquitin-specific protease	Phytophthora palmivora var. palmivora	UniRef100_A0A2P4YRG7	Ubiquitin carboxyl-terminal hydrolase	Phytophthora palmivora var. palmivora	PF00443.30, PF13423.7, PF02150.17, PF12760.8, PF16503.6, PF09723.11, PF13248.7, PF18073.2	96374
e_gw1.1.1266.1	65.9056	1.216452e+01	3.60461	0.486163	7.4144	1.22172e-13	6.719e-13	KUF83678.1	hypothetical protein AM587_10003220	Phytophthora nicotianae	UniRef100_A0A0W8CHR2	Uncharacterized protein	Phytophthora nicotianae	PF18634.2, PF07954.12	96315
e_gw1.1.1273.1	31.516	4.772258e+01	5.5766	0.947289	5.88691	3.93493e-09	1.21684e-08	KAF4128392.1	hypothetical protein GN958_ATG22470	Phytophthora infestans	UniRef100_A0A225UQ79	Uncharacterized protein (Fragment)	Phytophthora megakarya		96801
e_gw1.1.1276.1	847.593	3.227100e-01	-1.63168	0.306714	-5.31986	1.03849e-07	2.63225e-07	ETP01751.1	hypothetical protein F441_21059	Phytophthora parasitica CJ01A1	UniRef100_W2VU99	Thioredoxin-like_fold domain-containing protein	Phytophthora parasitica	PF13462.7, PF01323.21, PF17583.3	96219
e_gw1.1.1288.1	95.1167	4.089870e+00	2.03206	0.43481	4.67343	2.96205e-06	6.05301e-06	RLN72233.1	hypothetical protein BBJ28_00000522	Nothophytophthora sp. Chile5	UniRef100_A0A662X8Y6	Uncharacterized protein	Nothophytophthora sp. Chile5	PF13606.7, PF12796.8, PF00023.31, PF13857.7, PF13637.7	97312
e_gw1.1.1290.1	2642.77	4.901400e-01	-1.02874	0.435265	-2.36347	0.0181046	0.0236393	KUF88615.1	hypothetical protein AM587_10016037	Phytophthora nicotianae	UniRef100_W2PI21	Tudor domain-containing protein	Phytophthora	PF01844.24, PF13673.8, PF00567.25	96198
e_gw1.1.1291.1	47.9733	1.069819e+02	6.74122	1.13259	5.95202	2.64851e-09	8.40817e-09	ETP29849.1	hypothetical protein F442_21047, partial	Phytophthora parasitica P10297	UniRef100_W2Y6M9	ULP_PROTEASE domain-containing protein (Fragment)	Phytophthora parasitica P10297	PF02902.20, PF03290.14	96763
e_gw1.1.1293.1	80.5857	2.486284e+01	4.63592	0.491822	9.426	4.2602e-21	5.17037e-20	XP_009533300.1	hypothetical protein PHYSODRAFT_519385, partial	Phytophthora sojae	UniRef100_G5A0L9	Uncharacterized protein (Fragment)	Phytophthora sojae (strain P6497)		96988
e_gw1.1.1310.1	86.2143	9.943490e+00	3.31375	0.390607	8.4836	2.18338e-17	1.8137e-16	XP_008900522.1	hypothetical protein PPTG_07897	Phytophthora parasitica INRA-310	UniRef100_W2QP40	SWIM-type domain-containing protein	Phytophthora parasitica (strain INRA-310)	PF04434.18, PF12139.9	97341
e_gw1.1.1318.1	60.9465	1.058599e+01	3.40408	0.703341	4.83987	1.29921e-06	2.79286e-06	KAF1783515.1	histone H3-K79 methyltransferase	Phytophthora cactorum	UniRef100_A0A6A5IVC1	Histone-lysine N-methyltransferase, H3 lysine-79 specific	Phytophthora cactorum	PF08123.14, PF02390.18, PF13921.7	96254
e_gw1.1.1324.1	81.6407	2.471130e+00	1.30517	0.413889	3.15343	0.00161361	0.00238527	XP_009533455.1	hypothetical protein PHYSODRAFT_317819	Phytophthora sojae	UniRef100_G5A1B1	Uncharacterized protein	Phytophthora sojae (strain P6497)	PF12550.9, PF09544.11, PF14389.7, PF05501.12	96183
e_gw1.1.1343.1	75.7055	9.386173e+02	9.87439	1.48262	6.66009	2.73662e-11	1.13138e-10	POM79004.1	Hypothetical protein PHPALM_3392, partial	Phytophthora palmivora var. palmivora	UniRef100_A0A2P4YMG1	Endonuclease (Fragment)	Phytophthora palmivora var. palmivora	PF13650.7, PF00077.21, PF13975.7	96803
e_gw1.1.1352.1	1194.55	4.325200e-01	-1.20916	0.195153	-6.19594	5.79368e-10	2.0232e-09	ETO61906.1	hypothetical protein F444_20138	Phytophthora parasitica P1976	UniRef100_W2K4S8	Tim44 domain-containing protein	Phytophthora parasitica	PF04280.16, PF07511.12, PF00284.21, PF17527.3, PF14013.7	96341
e_gw1.1.1368.1	1888.61	3.398000e-01	-1.55725	0.198846	-7.83141	4.82437e-15	3.122e-14	XP_008908612.1	hypothetical protein PPTG_13897	Phytophthora parasitica INRA-310	UniRef100_W2KVR7	Mediator of RNA polymerase II transcription subunit 6	Phytophthora parasitica	PF04934.15	97173
e_gw1.1.1377.1	74.8256	2.428710e+00	1.28019	0.372384	3.43782	0.00058641	0.000910745	XP_008914778.1	hypothetical protein PPTG_18408	Phytophthora parasitica INRA-310	UniRef100_A0A0W8CX08	Calmodulin	Phytophthora	PF13405.7, PF00036.33, PF13499.7, PF13833.7, PF13202.7, PF09851.10	96262
e_gw1.1.1378.1	45.23	6.781908e+01	6.08362	0.927437	6.5596	5.39514e-11	2.14741e-10	XP_002903042.1	hypothetical protein PITG_23315	Phytophthora infestans T30-4	UniRef100_D0NDQ5	Uncharacterized protein	Phytophthora infestans (strain T30-4)	PF03101.16, PF13969.7	96760
e_gw1.1.1380.1	67.5613	1.013586e+01	3.3414	0.421976	7.91845	2.40496e-15	1.61243e-14	KUF99529.1	Acidic fibroblast growth factor intracellular-binding protein	Phytophthora nicotianae	UniRef100_W2FQH5	Calmodulin	Phytophthora	PF13405.7, PF00036.33, PF13499.7	96797
e_gw1.1.1381.1	90.787	2.930240e+00	1.55102	0.418972	3.70196	0.000213941	0.000348918	XP_008914780.1	hypothetical protein PPTG_18410	Phytophthora parasitica INRA-310	UniRef100_W2PI10	Uncharacterized protein	Phytophthora parasitica (strain INRA-310)		96595
e_gw1.1.1394.1	45.7944	5.025007e+01	5.65105	0.834213	6.77411	1.25174e-11	5.41577e-11	XP_009517579.1	hypothetical protein PHYSODRAFT_472150	Phytophthora sojae	UniRef100_G4YQP0	SCP domain-containing protein	Phytophthora sojae (strain P6497)	PF00188.27	96362
e_gw1.1.1407.1	222.695	7.778150e+01	6.28136	0.498438	12.6021	2.05641e-36	8.46535e-35	XP_002907220.1	conserved hypothetical protein	Phytophthora infestans T30-4	UniRef100_D0MVX1	Calmodulin	Phytophthora infestans (strain T30-4)	PF13405.7, PF00036.33, PF13499.7, PF13202.7	96894
e_gw1.1.1415.1	59.6515	1.334999e+02	7.0607	1.08421	6.51231	7.40034e-11	2.90119e-10	KUF86541.1	hypothetical protein AM587_10001115	Phytophthora nicotianae	UniRef100_A0A0W8CQQ2	DDE_Tnp_1_7 domain-containing protein	Phytophthora nicotianae	PF14738.7	96660
e_gw1.1.1423.1	60.1597	3.275590e+00	1.71175	0.359123	4.76648	1.87475e-06	3.9448e-06	KAE8971779.1	hypothetical protein PR002_g26715	Phytophthora rubi	UniRef100_A0A6A3HMX3	Uncharacterized protein	Phytophthora rubi	PF04632.13, PF17940.2	96385
e_gw1.1.1438.1	75.1112	1.744133e+01	4.12444	0.470281	8.77015	1.78432e-18	1.64436e-17	OWZ11289.1	Ribosomal protein, partial	Phytophthora megakarya	UniRef100_A0A225W244	Ribosomal protein (Fragment)	Phytophthora megakarya	PF04827.15, PF13359.7, PF01609.22, PF13586.7	97276
e_gw1.1.1453.1	130.951	6.221070e+00	2.63716	0.326777	8.07022	7.01744e-16	4.97755e-15	KAF4034734.1	TCP-1/cpn60 chaperonin family	Phytophthora infestans	UniRef100_A0A081AXN5	Uncharacterized protein	Phytophthora parasitica P1976	PF00118.25, PF01884.18	97021
e_gw1.1.1461.1	31.7546	2.289468e+01	4.51694	0.756232	5.97295	2.32997e-09	7.4531e-09	OWZ07532.1	hypothetical protein PHMEG_00020065	Phytophthora megakarya	UniRef100_A0A225VQB1	Uncharacterized protein	Phytophthora megakarya		96422
e_gw1.1.1471.1	21.1524	9.730936e+01	6.60451	1.53234	4.31007	1.63202e-05	3.02198e-05	KUF87250.1	hypothetical protein AM587_10001805	Phytophthora nicotianae	UniRef100_A0A0W8CUF2	ULP_PROTEASE domain-containing protein	Phytophthora nicotianae	PF02902.20, PF13558.7	96831
e_gw1.1.1472.1	126.577	1.348729e+01	3.75353	0.361982	10.3694	3.41722e-25	6.04919e-24	XP_009530413.1	hypothetical protein PHYSODRAFT_316453	Phytophthora sojae	UniRef100_G4ZS88	Leucine-rich repeat-containing protein 51	Phytophthora sojae (strain P6497)	PF14580.7, PF13855.7, PF12799.8, PF00560.34	96081
e_gw1.1.1473.1	106.302	6.982280e+00	2.8037	0.380496	7.36853	1.72517e-13	9.31255e-13	ETL45302.1	hypothetical protein L916_04578, partial	Phytophthora parasitica	UniRef100_W2H9F6	SWIM-type domain-containing protein (Fragment)	Phytophthora parasitica		96661
e_gw1.1.1505.1	65.5903	1.802711e+01	4.1721	0.485865	8.58694	8.93147e-18	7.67292e-17	OWZ24352.1	hypothetical protein PHMEG_000587	Phytophthora megakarya	UniRef100_A0A225X3T2	SCP domain-containing protein	Phytophthora megakarya	PF00188.27, PF11755.9	96709
e_gw1.1.1514.1	35.7377	5.287030e+00	2.40246	0.504912	4.75817	1.95356e-06	4.09919e-06	XP_009517579.1	hypothetical protein PHYSODRAFT_472150	Phytophthora sojae	UniRef100_G4YQP0	SCP domain-containing protein	Phytophthora sojae (strain P6497)	PF00188.27	97193
e_gw1.1.1515.1	24.9583	1.993733e+01	4.3174	0.791119	5.45733	4.83343e-08	1.28685e-07	KAE9352623.1	hypothetical protein PR003_g4287	Phytophthora rubi	UniRef100_A0A6A4G5B9	DDE_3 domain-containing protein	Phytophthora rubi	PF13358.7	96672
e_gw1.1.1522.1	1712.56	4.776100e-01	-1.06608	0.281001	-3.79388	0.000148309	0.000246539	RAW37227.1	hypothetical protein PC110_g6506	Phytophthora cactorum	UniRef100_A0A329SK84	Uncharacterized protein	Phytophthora cactorum	PF09184.12, PF11916.9	96856
e_gw1.1.1528.1	214.841	4.827200e-01	-1.05075	0.355585	-2.95498	0.00312685	0.00446992	RAW35011.1	hypothetical protein PC110_g8681	Phytophthora cactorum	UniRef100_A0A329SEH8	SWIM-type domain-containing protein	Phytophthora cactorum	PF04434.18	96984
e_gw1.1.1536.1	1451.47	1.815300e-01	-2.46175	0.25916	-9.49894	2.12038e-21	2.64512e-20	POM73208.1	Hypothetical protein PHPALM_9966	Phytophthora palmivora var. palmivora	UniRef100_A0A2P4Y5W7	Uncharacterized protein	Phytophthora palmivora var. palmivora	PF13842.7, PF08271.13, PF06827.15	96691
e_gw1.1.1537.1	1727.04	1.722100e-01	-2.5378	0.260167	-9.75451	1.76456e-22	2.4275e-21	POM73208.1	Hypothetical protein PHPALM_9966	Phytophthora palmivora var. palmivora	UniRef100_A0A2P4Y5W7	Uncharacterized protein	Phytophthora palmivora var. palmivora	PF05564.13, PF14595.7, PF13842.7	96195
e_gw1.1.1538.1	1784.87	1.386200e-01	-2.85078	0.273628	-10.4184	2.04265e-25	3.70289e-24	POM74524.1	Hypothetical protein PHPALM_8492	Phytophthora palmivora var. palmivora	UniRef100_A0A2P4Y9M6	DDE_Tnp_1_7 domain-containing protein	Phytophthora palmivora var. palmivora	PF13842.7	97075
e_gw1.1.154.1	60.7258	2.232304e+01	4.48046	0.540548	8.28874	1.14455e-16	8.86004e-16	OWZ22414.1	Peroxidase	Phytophthora megakarya	UniRef100_A0A225WXB8	Peroxidase	Phytophthora megakarya	PF00578.22, PF10417.10, PF08534.11, PF18703.2	96852
e_gw1.1.1540.1	13971.4	1.925100e-01	-2.37699	0.301876	-7.87404	3.43357e-15	2.266e-14	OWY96517.1	NADH dehydrogenase	Phytophthora megakarya	UniRef100_A0A225UUB3	NADH dehydrogenase	Phytophthora megakarya	PF00037.28, PF12838.8, PF13484.7, PF14697.7, PF13187.7, PF13237.7, PF12837.8, PF12797.8, PF13183.7, PF12800.8, PF13534.7, PF08782.11, PF13746.7, PF13370.7, PF12798.8, PF05187.14, PF17179.5, PF14354.7	97171
e_gw1.1.1543.1	143.905	7.411300e+00	2.88973	0.318847	9.06304	1.26865e-19	1.33102e-18							PF13637.7, PF13857.7, PF12796.8, PF13606.7, PF00023.31, PF09322.11, PF16468.6, PF09454.11	96747
e_gw1.1.1544.1	58.7581	5.286320e+00	2.40226	0.442179	5.43278	5.54813e-08	1.46568e-07	KAE8901738.1	hypothetical protein PF003_g14695	Phytophthora fragariae	UniRef100_G4YG41	Uncharacterized protein	Phytophthora sojae (strain P6497)		96606
e_gw1.1.1548.1	25.6172	3.216318e+02	8.32927	1.54171	5.40261	6.56781e-08	1.71638e-07	XP_009526322.1	hypothetical protein PHYSODRAFT_499826	Phytophthora sojae	UniRef100_G4ZJ17	Uncharacterized protein	Phytophthora sojae (strain P6497)		97347
e_gw1.1.1555.1	59.3452	4.357560e+00	2.12352	0.623038	3.40834	0.000653605	0.00100909	RAW40480.1	hypothetical protein PC110_g3338	Phytophthora cactorum	UniRef100_A0A329SUV2	Calmodulin	Phytophthora cactorum	PF13499.7, PF00036.33, PF13833.7, PF13405.7, PF13202.7, PF14788.7, PF10591.10, PF12763.8, PF14658.7, PF00404.19, PF06252.13, PF08479.12	96923
e_gw1.1.1559.1	23.3852	2.922773e+02	8.19119	1.5299	5.35408	8.59919e-08	2.205e-07	XP_008900095.1	hypothetical protein PPTG_07571	Phytophthora parasitica INRA-310	UniRef100_W2QN34	DDE_Tnp_1_7 domain-containing protein	Phytophthora parasitica (strain INRA-310)	PF13843.7	97082
e_gw1.1.158.1	68.4501	1.102684e+01	3.46295	0.573872	6.03436	1.59596e-09	5.23493e-09	KAE8976482.1	hypothetical protein PR001_g25404	Phytophthora rubi	UniRef100_A0A6A4G026	RNA-directed DNA polymerase	Phytophthora rubi	PF00078.28	96647
e_gw1.1.1586.1	9.20796	1.284940e+01	3.68363	1.13693	3.23999	0.00119534	0.0017912	XP_009514177.1	hypothetical protein PHYSODRAFT_447694, partial	Phytophthora sojae	UniRef100_G4YEQ8	Uncharacterized protein (Fragment)	Phytophthora sojae (strain P6497)		96908
e_gw1.1.1587.1	42.031	1.837960e+02	7.52196	1.52445	4.93422	8.04727e-07	1.78979e-06	XP_009536674.1	hypothetical protein PHYSODRAFT_526109	Phytophthora sojae	UniRef100_G5A9C6	HTH CENPB-type domain-containing protein	Phytophthora sojae (strain P6497)	PF03221.17	96843
e_gw1.1.1588.1	39.4902	1.151580e+01	3.52554	0.640385	5.50535	3.68441e-08	1.00065e-07	KAE8943414.1	hypothetical protein PF009_g6873	Phytophthora fragariae	UniRef100_A0A6A3T709	Uncharacterized protein	Phytophthora fragariae		96337
e_gw1.1.1595.1	2312.44	2.581300e-01	-1.95383	0.39899	-4.89695	9.73348e-07	2.13826e-06	XP_002907249.1	conserved hypothetical protein	Phytophthora infestans T30-4	UniRef100_D0MW00	Peptidylprolyl isomerase	Phytophthora infestans (strain T30-4)	PF00254.29	96761
e_gw1.1.1601.1	104.925	6.564562e+01	6.03663	0.617492	9.77604	1.42689e-22	1.98779e-21							PF03461.16, PF02711.15	96454
e_gw1.1.1615.1	64.1831	2.750140e+00	1.45951	0.392432	3.71913	0.000199908	0.000327327	RAW33033.1	hypothetical protein PC110_g10644	Phytophthora cactorum	UniRef100_A0A329S7Y9	Uncharacterized protein	Phytophthora cactorum	PF01496.20, PF16566.6, PF08702.11, PF15091.7, PF01920.21, PF04859.13	96751
e_gw1.1.162.1	1183.33	3.497800e-01	-1.51549	0.201101	-7.53598	4.84683e-14	2.8045e-13	OWZ22196.1	Sar1p-like ras-family protein	Phytophthora megakarya	UniRef100_A0A2P4X4C7	Signal recognition particle receptor subunit beta	Phytophthora palmivora var. palmivora	PF09439.11, PF00025.22, PF08477.14, PF00071.23, PF01926.24, PF00009.28, PF13476.7, PF04670.13, PF06858.15, PF05224.13, PF13173.7, PF13175.7, PF00005.28	96762
e_gw1.1.1621.1	616.77	2.908600e-01	-1.78159	0.236948	-7.51892	5.52301e-14	3.1638e-13	KAE8896340.1	hypothetical protein PF003_g19920	Phytophthora fragariae	UniRef100_A0A6A3ILM0	Mitochondrial import inner membrane translocase subunit TIM22	Phytophthora	PF02466.20, PF17713.2	96465
e_gw1.1.1623.1	39.53	2.157845e+01	4.43152	0.642594	6.8963	5.33754e-12	2.41208e-11	KAE8880592.1	hypothetical protein PF003_g35304	Phytophthora fragariae	UniRef100_A0A6A3TYI1	SET domain-containing protein	Phytophthora	PF00856.29, PF04591.13	96120
e_gw1.1.1626.1	37.1692	2.311895e+01	4.531	0.716729	6.32178	2.58567e-10	9.41264e-10	ETP24856.1	hypothetical protein F441_02215	Phytophthora parasitica CJ01A1	UniRef100_W2XQ98	Uncharacterized protein	Phytophthora	PF05699.15, PF05817.15	96296
e_gw1.1.1632.1	5.80729	7.087438e+01	6.14719	1.76488	3.48307	0.000495693	0.00077659	POM69969.1	Hypothetical protein PHPALM_13689	Phytophthora palmivora var. palmivora	UniRef100_A0A2P4XWY2	DDE_3 domain-containing protein	Phytophthora palmivora var. palmivora		96706
e_gw1.1.1635.1	13.7132	8.814050e+00	3.13981	0.852651	3.6824	0.000231044	0.000375699	KAE9313823.1	hypothetical protein PF008_g19636	Phytophthora fragariae	UniRef100_A0A6G0R236	Uncharacterized protein	Phytophthora fragariae		96168
e_gw1.1.1637.1	461.986	3.855800e-01	-1.37491	0.212384	-6.47369	9.56373e-11	3.69668e-10	KAE9068641.1	hypothetical protein PF010_g26985	Phytophthora fragariae	UniRef100_A0A6A4EJ15	Uncharacterized protein	Phytophthora rubi		96746
e_gw1.1.1641.1	39.5015	1.800264e+02	7.49206	1.49283	5.0187	5.20223e-07	1.19469e-06	RLN95145.1	hypothetical protein BBJ28_00022003	Nothophytophthora sp. Chile5	UniRef100_A0A329SF84	TauD domain-containing protein	Phytophthora cactorum	PF13606.7, PF12796.8, PF13637.7, PF14117.7	96104
e_gw1.1.1642.1	80.4588	3.415840e+00	1.77224	0.357822	4.95285	7.31338e-07	1.63857e-06	OWY97630.1	hypothetical protein PHMEG_00031794	Phytophthora megakarya	UniRef100_A0A225UWV2	ANK_REP_REGION domain-containing protein	Phytophthora megakarya	PF12796.8, PF13637.7, PF13606.7, PF13857.7, PF15943.6	96618
e_gw1.1.1644.1	19.4367	2.096214e+01	4.38971	0.94667	4.63701	3.5349e-06	7.14614e-06	RLN70741.1	hypothetical protein BBJ28_00026724, partial	Nothophytophthora sp. Chile5	UniRef100_A0A662X7Y1	Uncharacterized protein (Fragment)	Nothophytophthora sp. Chile5	PF00589.23	97069
e_gw1.1.1659.1	12.2559	1.520924e+02	7.2488	1.59184	4.55372	5.27062e-06	1.0437e-05	ETI44902.1	hypothetical protein F443_10417	Phytophthora parasitica P1569	UniRef100_V9F3K4	Uncharacterized protein	Phytophthora parasitica P1569	PF00385.25, PF13182.7	96806
e_gw1.1.1667.1	327.926	2.833730e+00	1.5027	0.237828	6.31845	2.64199e-10	9.60059e-10	POM67624.1	Hypothetical protein PHPALM_16343	Phytophthora palmivora var. palmivora	UniRef100_A0A2P4XQ06	Integrase catalytic domain-containing protein	Phytophthora palmivora var. palmivora	PF00665.27, PF13358.7, PF13683.7, PF17921.2	96901
e_gw1.1.1668.1	45.6651	2.043585e+02	7.67496	1.47729	5.19529	2.044e-07	4.98502e-07	KAE9181774.1	hypothetical protein PF004_g24435	Phytophthora fragariae	UniRef100_A0A6G0MU70	Uncharacterized protein	Phytophthora fragariae	PF00665.27, PF13683.7, PF13358.7	97370
e_gw1.1.1684.1	124.893	5.736846e+02	9.16411	1.46315	6.26328	3.76974e-10	1.34495e-09	XP_008893862.1	hypothetical protein PPTG_21161	Phytophthora parasitica INRA-310	UniRef100_W2RBJ3	CCHC-type domain-containing protein	Phytophthora parasitica	PF03732.18, PF00098.24, PF13917.7	97337
e_gw1.1.1685.1	19.4574	6.179440e+00	2.62748	0.636918	4.1253	3.70256e-05	6.56486e-05	POM80399.1	Retrovirus Polyprotein, partial	Phytophthora palmivora var. palmivora	UniRef100_A0A2P4YRM8	Retrovirus Polyprotein (Fragment)	Phytophthora palmivora var. palmivora		96193
e_gw1.1.1686.1	38.8842	5.705499e+01	5.83428	0.95445	6.11272	9.79494e-10	3.3248e-09	OWZ02754.1	Pol Polyprotein	Phytophthora megakarya	UniRef100_A0A225VCD5	Pol Polyprotein	Phytophthora megakarya	PF00665.27, PF13610.7	96236
e_gw1.1.1689.1	9.45402	7.807150e+00	2.9648	0.965467	3.07084	0.00213457	0.00310978	WP_167568054.1	chromo domain-containing protein, partial	Aeromonas veronii	UniRef100_V9E2W8	Chromo domain-containing protein	Phytophthora parasitica P1569	PF00385.25	96037
e_gw1.1.1690.1	4.85003	7.850970e+00	2.97287	1.43531	2.07123	0.0383369	0.0480755	WP_167568054.1	chromo domain-containing protein, partial	Aeromonas veronii	UniRef100_V9E2W8	Chromo domain-containing protein	Phytophthora parasitica P1569	PF00385.25	97114
e_gw1.1.1692.1	29.88	3.679065e+02	8.5232	1.567	5.43917	5.35284e-08	1.41645e-07	XP_008899061.1	hypothetical protein PPTG_06771	Phytophthora parasitica INRA-310	UniRef100_W2QT97	Uncharacterized protein	Phytophthora parasitica	PF07847.13, PF09408.11	96867
e_gw1.1.1700.1	439.354	2.995500e-01	-1.73915	0.37262	-4.66736	3.05098e-06	6.22232e-06	RAW30576.1	hypothetical protein PC110_g13070	Phytophthora cactorum	UniRef100_A0A329S3X7	Uncharacterized protein	Phytophthora cactorum		97260
e_gw1.1.1702.1	32.8862	7.393846e+01	6.20825	1.10805	5.60287	2.10832e-08	5.94239e-08	ETP22846.1	hypothetical protein F441_03950	Phytophthora parasitica CJ01A1	UniRef100_W2XJM4	Uncharacterized protein	Phytophthora parasitica		96034
e_gw1.1.1707.1	31.6247	6.659980e+00	2.73552	0.543346	5.03457	4.78916e-07	1.10568e-06	ETI45408.1	hypothetical protein F443_10004	Phytophthora parasitica P1569	UniRef100_W2X046	Uncharacterized protein	Phytophthora parasitica	PF18599.2	96395
e_gw1.1.1708.1	66.4993	3.543176e+01	5.14697	0.639241	8.05169	8.16609e-16	5.76944e-15	KAE8879755.1	hypothetical protein PF003_g36154	Phytophthora fragariae	UniRef100_A0A6A4C4P2	Uncharacterized protein	Phytophthora rubi		96586
e_gw1.1.1711.1	23.4219	3.462076e+01	5.11357	0.992021	5.1547	2.54043e-07	6.11351e-07	KAE8908713.1	hypothetical protein PF003_g7282	Phytophthora fragariae	UniRef100_A0A6A3FJ70	RNA-directed DNA polymerase	Phytophthora fragariae		96676
e_gw1.1.1715.1	22.8018	1.029963e+01	3.36452	0.727502	4.62476	3.75032e-06	7.55604e-06	OWZ08137.1	hypothetical protein PHMEG_00019367	Phytophthora megakarya	UniRef100_A0A225VTL1	Uncharacterized protein	Phytophthora megakarya		97170
e_gw1.1.1722.1	41.5032	1.907218e+02	7.57533	1.48235	5.11036	3.2155e-07	7.62024e-07	XP_002907090.1	conserved hypothetical protein	Phytophthora infestans T30-4	UniRef100_D0MVJ1	RNase H domain-containing protein	Phytophthora infestans (strain T30-4)		96584
e_gw1.1.1727.1	726.234	2.727600e-01	-1.87427	0.249686	-7.5065	6.07313e-14	3.45818e-13	POM81831.1	Hypothetical protein PHPALM_147	Phytophthora palmivora var. palmivora	UniRef100_A0A2P4YVK4	Uncharacterized protein	Phytophthora palmivora var. palmivora	PF07282.12	96530
e_gw1.1.1728.1	27.7305	2.889786e+01	4.85289	0.869168	5.58337	2.35897e-08	6.60079e-08	POM58348.1	Hypothetical protein PHPALM_37012	Phytophthora palmivora var. palmivora	UniRef100_A0A2P4WYH3	Uncharacterized protein	Phytophthora palmivora var. palmivora	PF17627.3	96737
e_gw1.1.1729.1	22.05	1.168883e+01	3.54706	0.731345	4.85005	1.2343e-06	2.66612e-06	POM81657.1	Hypothetical protein PHPALM_344	Phytophthora palmivora var. palmivora	UniRef100_A0A2P4YV23	DDE_Tnp_1_7 domain-containing protein	Phytophthora palmivora var. palmivora	PF06463.14	96990
e_gw1.1.173.1	480.067	3.611300e-01	-1.4694	0.228758	-6.42339	1.33276e-10	5.04797e-10	ETO83641.1	hypothetical protein F444_02361	Phytophthora parasitica P1976	UniRef100_W2XQP3	HTH psq-type domain-containing protein	Phytophthora parasitica	PF14681.7	97244
e_gw1.1.1736.1	186.556	2.015830e+00	1.01137	0.27811	3.63659	0.000276266	0.00044444	KAE8909794.1	hypothetical protein PF003_g6409	Phytophthora fragariae	UniRef100_A0A6A3JSW4	CCHC-type domain-containing protein	Phytophthora rubi		97246
e_gw1.1.1738.1	35.7943	5.297680e+01	5.72729	0.941611	6.08244	1.1837e-09	3.96532e-09	XP_009528603.1	hypothetical protein PHYSODRAFT_510211	Phytophthora sojae	UniRef100_G4ZK50	Uncharacterized protein	Phytophthora sojae (strain P6497)		96511
e_gw1.1.1744.1	41.1833	3.046024e+01	4.92886	0.72057	6.84021	7.90751e-12	3.49733e-11	XP_009537142.1	hypothetical protein PHYSODRAFT_462850, partial	Phytophthora sojae	UniRef100_G5AAE7	DDE_Tnp_1_7 domain-containing protein (Fragment)	Phytophthora sojae (strain P6497)	PF18697.2, PF06210.12	96520
e_gw1.1.1752.1	20.3906	2.202835e+01	4.46129	0.997608	4.47198	7.74969e-06	1.49735e-05	POM60986.1	Pol protein	Phytophthora palmivora var. palmivora	UniRef100_A0A2P4X615	Pol protein	Phytophthora palmivora var. palmivora	PF17921.2, PF00665.27	96480
e_gw1.1.1759.1	24.0239	1.083255e+02	6.75923	1.50823	4.48158	7.40939e-06	1.43489e-05	ETL98856.1	hypothetical protein L917_04148, partial	Phytophthora parasitica	UniRef100_W2LN88	SWIM-type domain-containing protein (Fragment)	Phytophthora parasitica		97005
e_gw1.1.1760.1	99.8143	9.099434e+01	6.5077	0.71214	9.13824	6.3476e-20	6.85551e-19	KAE8907189.1	hypothetical protein PF003_g9073	Phytophthora fragariae	UniRef100_A0A6A4EW92	Uncharacterized protein	Phytophthora rubi		97382
e_gw1.1.1766.1	7.26823	7.623185e+01	6.25232	1.92476	3.24836	0.00116072	0.00174278	POM66589.1	Hypothetical protein PHPALM_17527	Phytophthora palmivora var. palmivora	UniRef100_A0A2P4XM62	HTH_33 domain-containing protein	Phytophthora palmivora var. palmivora	PF13592.7	96683
e_gw1.1.1769.1	31.0626	4.701175e+01	5.55495	0.970642	5.72297	1.04681e-08	3.06258e-08	OWZ14905.1	hypothetical protein PHMEG_00011539	Phytophthora megakarya	UniRef100_A0A225WBA4	Uncharacterized protein	Phytophthora megakarya		96022
e_gw1.1.1774.1	879.388	2.257500e-01	-2.14722	0.232045	-9.25347	2.17314e-20	2.43327e-19	POM67753.1	Hypothetical protein PHPALM_16185	Phytophthora palmivora var. palmivora	UniRef100_A0A2P4XQC1	Uncharacterized protein	Phytophthora palmivora var. palmivora		96640
e_gw1.1.1775.1	1288.17	1.688500e-01	-2.56617	0.188742	-13.5962	4.21904e-42	2.50709e-40	POM67753.1	Hypothetical protein PHPALM_16185	Phytophthora palmivora var. palmivora	UniRef100_A0A2P4XQC1	Uncharacterized protein	Phytophthora palmivora var. palmivora		96849
e_gw1.1.1776.1	44.6338	1.894995e+01	4.24412	0.590029	7.19308	6.33458e-13	3.18643e-12	POM67753.1	Hypothetical protein PHPALM_16185	Phytophthora palmivora var. palmivora	UniRef100_A0A2P4XQC1	Uncharacterized protein	Phytophthora palmivora var. palmivora		96767
e_gw1.1.1778.1	30.1559	3.766623e+02	8.55713	1.5369	5.56777	2.5802e-08	7.18753e-08	KAF4148622.1	hypothetical protein GN958_ATG02177	Phytophthora infestans	UniRef100_W2K5G2	ULP_PROTEASE domain-containing protein (Fragment)	Phytophthora parasitica	PF02902.20	96807
e_gw1.1.1779.1	39.3255	3.449248e+01	5.10821	0.767133	6.65883	2.76012e-11	1.13978e-10	KAF4145444.1	hypothetical protein GN958_ATG05364	Phytophthora infestans	UniRef100_A0A225VF65	Uncharacterized protein	Phytophthora megakarya	PF16543.6	96559
e_gw1.1.1782.1	307.532	2.832811e+02	8.14609	0.681607	11.9513	6.39162e-33	2.10909e-31	KAE9266496.1	hypothetical protein PF008_g31593	Phytophthora fragariae	UniRef100_A0A6A4BY37	SWIM-type domain-containing protein (Fragment)	Phytophthora rubi	PF07367.12, PF03101.16	96567
e_gw1.1.1783.1	873.684	3.485400e-01	-1.52062	0.278221	-5.46553	4.61532e-08	1.23313e-07	KAE9075843.1	hypothetical protein PF006_g28250	Phytophthora fragariae	UniRef100_A0A6A3QGV6	Uncharacterized protein	Phytophthora fragariae	PF10551.10, PF17738.2, PF17864.2	96162
e_gw1.1.1788.1	43.1591	9.691401e+01	6.59863	1.09231	6.04101	1.53149e-09	5.04194e-09	XP_008899807.1	hypothetical protein PPTG_07376	Phytophthora parasitica INRA-310	UniRef100_W2QSG5	Uncharacterized protein	Phytophthora parasitica (strain INRA-310)	PF10408.10, PF00482.24	96280
e_gw1.1.179.1	39.5699	2.376530e+00	1.24886	0.489057	2.55361	0.0106613	0.0142973	KAE8963035.1	hypothetical protein PF011_g29178	Phytophthora fragariae	UniRef100_A0A6A3QML2	Endonuclease	Phytophthora fragariae	PF17917.2, PF17919.2	96479
e_gw1.1.1790.1	33.0267	4.127909e+02	8.68927	1.52734	5.68914	1.27682e-08	3.69326e-08	KUG00106.1	hypothetical protein AM587_10001160	Phytophthora nicotianae	UniRef100_A0A0W8DUM2	Uncharacterized protein	Phytophthora nicotianae		97125
e_gw1.1.1792.1	10.7859	4.716757e+01	5.55972	1.59825	3.47863	0.000503975	0.000788617	KUF83675.1	hypothetical protein AM587_10003452	Phytophthora nicotianae	UniRef100_A0A0W8CI52	Uncharacterized protein	Phytophthora nicotianae	PF15070.7, PF17278.3	97364
e_gw1.1.1796.1	352.909	4.264600e-01	-1.22951	0.247436	-4.96903	6.72896e-07	1.51733e-06	RLN53003.1	hypothetical protein BBJ29_003013	Phytophthora kernoviae	UniRef100_A0A3F2S1T1	Uncharacterized protein	Phytophthora kernoviae	PF10044.10	96259
e_gw1.1.1805.1	219.829	1.015631e+03	9.98816	1.48744	6.715	1.88064e-11	7.9541e-11	ETO63522.1	hypothetical protein F444_18763, partial	Phytophthora parasitica P1976	UniRef100_A0A080ZA61	Uncharacterized protein (Fragment)	Phytophthora parasitica		96695
e_gw1.1.1806.1	2317.9	1.989300e-01	-2.32968	0.174965	-13.3151	1.89139e-40	1.01069e-38	KAE9026451.1	hypothetical protein PR001_g12196	Phytophthora rubi	UniRef100_A0A6A4G8W6	Uncharacterized protein	Phytophthora rubi	PF01192.23, PF13173.7	96969
e_gw1.1.181.1	151.088	4.134900e-01	-1.27409	0.28191	-4.51948	6.19915e-06	1.21364e-05	KAE9115114.1	hypothetical protein PF010_g9453	Phytophthora fragariae	UniRef100_A0A6G0P4X5	Uncharacterized protein	Phytophthora fragariae	PF07162.12	96811
e_gw1.1.1810.1	78.3791	9.835482e+02	9.94185	1.48113	6.71233	1.91538e-11	8.0891e-11	XP_009539237.1	hypothetical protein PHYSODRAFT_408649, partial	Phytophthora sojae	UniRef100_G5AHQ0	RNase H domain-containing protein (Fragment)	Phytophthora sojae (strain P6497)	PF13456.7	96129
e_gw1.1.1813.1	1394.01	1.992400e-01	-2.32742	0.223305	-10.4226	1.95462e-25	3.55681e-24	POM81832.1	Hypothetical protein PHPALM_148	Phytophthora palmivora var. palmivora	UniRef100_A0A2P4YVK8	Uncharacterized protein	Phytophthora palmivora var. palmivora		96131
e_gw1.1.1814.1	293.594	4.323800e-01	-1.20964	0.280901	-4.30628	1.66024e-05	3.07227e-05	ETL40207.1	hypothetical protein L916_08574	Phytophthora parasitica	UniRef100_W2J386	Uncharacterized protein	Phytophthora parasitica		97004
e_gw1.1.1815.1	1715.34	2.708400e-01	-1.88447	0.255114	-7.38678	1.50426e-13	8.17861e-13	KUF82328.1	hypothetical protein AM587_10000776	Phytophthora nicotianae	UniRef100_W2QLM6	Uncharacterized protein	Phytophthora parasitica	PF13913.7	96620
e_gw1.1.1824.1	358.06	3.344830e+00	1.74193	0.268666	6.48364	8.95369e-11	3.47213e-10	XP_009517537.1	hypothetical protein PHYSODRAFT_477524	Phytophthora sojae	UniRef100_G4YNG9	Uncharacterized protein	Phytophthora sojae (strain P6497)	PF07558.12, PF13869.7, PF13389.7	96353
e_gw1.1.1847.1	87.8295	3.596650e+00	1.84665	0.319233	5.78466	7.26611e-09	2.17059e-08	KAE9044262.1	hypothetical protein PR002_g2910	Phytophthora rubi	UniRef100_A0A6A3NLV7	RNA-directed DNA polymerase	Phytophthora rubi	PF17919.2, PF00078.28, PF17917.2	96115
e_gw1.1.1872.1	31.7608	1.085326e+01	3.44006	0.702881	4.89423	9.86928e-07	2.16643e-06	OWY98193.1	hypothetical protein PHMEG_00031098	Phytophthora megakarya	UniRef100_A0A225UZ40	RNA-directed DNA polymerase	Phytophthora megakarya	PF17917.2, PF17919.2	96127
e_gw1.1.1876.1	79.1874	3.612857e+02	8.497	1.47896	5.74527	9.17765e-09	2.70272e-08	OWZ04014.1	hypothetical protein PHMEG_00024162	Phytophthora megakarya	UniRef100_A0A225VFV6	RNA-directed DNA polymerase	Phytophthora megakarya	PF00078.28	96548
e_gw1.1.1886.1	11.7697	1.656048e+01	4.04967	1.06051	3.8186	0.000134213	0.000224305	OWZ09835.1	hypothetical protein PHMEG_00017401	Phytophthora megakarya	UniRef100_A0A225VWW2	RNA-directed DNA polymerase	Phytophthora megakarya	PF17919.2, PF17917.2	97037
e_gw1.1.1898.1	21.7401	9.472740e+00	3.24378	0.933398	3.47524	0.000510397	0.000797968	POM80740.1	Reverse transcriptase	Phytophthora palmivora var. palmivora	UniRef100_A0A2P4YSG7	Reverse transcriptase	Phytophthora palmivora var. palmivora	PF03031.19	97239
e_gw1.1.1907.1	939.785	3.987500e-01	-1.32644	0.215876	-6.14444	8.02461e-10	2.7539e-09	KAF4315651.1	hypothetical protein G195_010844	Phytophthora kernoviae 00238/432	UniRef100_A0A3F2RCK9	Dynein light chain roadblock	Phytophthora kernoviae	PF03259.18, PF16672.6, PF17182.5, PF04768.14, PF19036.1	96089
e_gw1.1.1918.1	49.9564	2.264220e+00	1.17901	0.427699	2.75664	0.00583982	0.00806014	POM67744.1	Dynein light chain LC6, flagellar outer arm	Phytophthora palmivora var. palmivora	UniRef100_A0A2P4Y3H2	Dynein light chain	Phytophthora palmivora var. palmivora	PF01221.19	96252
e_gw1.1.202.1	50.6677	5.529853e+01	5.78917	1.65205	3.50424	0.000457911	0.000719919	XP_024662963.1	Eukaryotic translation initiation factor 5A	Wickerhamiella sorbophila	UniRef100_A0A2T0FDH4	Eukaryotic translation initiation factor 5A	Wickerhamiella sorbophila	PF01287.21	96983
e_gw1.1.209.1	275.002	3.907300e-01	-1.35576	0.279826	-4.84503	1.26595e-06	2.72955e-06	XP_008896774.1	hypothetical protein, variant 1	Phytophthora parasitica INRA-310	UniRef100_W2MEM7	Calmodulin	Phytophthora parasitica	PF03364.21, PF10604.10	96859
e_gw1.1.212.1	18.1632	2.265875e+02	7.82392	1.54869	5.05197	4.37268e-07	1.01823e-06	KAE9163361.1	hypothetical protein PF002_g31878	Phytophthora fragariae	UniRef100_A0A6A3WXE5	HTH_Tnp_Tc3_1 domain-containing protein	Phytophthora fragariae	PF01498.19	97373
e_gw1.1.215.1	7.47494	7.871388e+01	6.29855	1.64179	3.83639	0.000124856	0.000209155	XP_009831529.1	hypothetical protein H257_07640	Aphanomyces astaci	UniRef100_W4GGJ8	Uncharacterized protein	Aphanomyces astaci	PF13358.7	97332
e_gw1.1.220.1	187.306	8.641701e+02	9.75517	1.46936	6.63906	3.15686e-11	1.29207e-10	KAE8997012.1	hypothetical protein PR001_g19701	Phytophthora rubi	UniRef100_A0A6A3JTA3	Reverse transcriptase domain-containing protein	Phytophthora rubi	PF00078.28	97161
e_gw1.1.231.1	13.2883	5.007540e+00	2.3241	0.831894	2.79375	0.0052101	0.00723704	ETK85759.1	hypothetical protein L915_09537	Phytophthora parasitica	UniRef100_W2GSC8	Uncharacterized protein	Phytophthora parasitica	PF13358.7	96064
e_gw1.1.235.1	245.35	4.367500e-01	-1.19511	0.258847	-4.61705	3.89241e-06	7.83241e-06	POM75137.1	Myosin-like protein	Phytophthora palmivora var. palmivora	UniRef100_A0A2P4YBD9	Myosin-like protein	Phytophthora palmivora var. palmivora	PF01363.22, PF02318.17, PF00684.20	97325
e_gw1.1.341.1	186.226	6.032750e+00	2.59282	0.278956	9.29471	1.47613e-20	1.68175e-19	POM68258.1	Major Facilitator Superfamily (MFS)	Phytophthora palmivora var. palmivora	UniRef100_A0A2P4XRR9	Major Facilitator Superfamily (MFS)	Phytophthora palmivora var. palmivora	PF00083.25, PF07690.17, PF06609.14, PF17555.3	97273
e_gw1.1.345.1	122.773	9.598060e+00	3.26274	0.608711	5.36009	8.3181e-08	2.13713e-07	KAE8907451.1	hypothetical protein PF003_g8751	Phytophthora fragariae	UniRef100_A0A6A3KVD3	Reverse transcriptase domain-containing protein	Phytophthora rubi	PF12353.9, PF13650.7	96370
e_gw1.1.346.1	155.181	1.378700e+01	3.78524	0.335375	11.2866	1.52885e-29	3.9379e-28	ETI35401.1	hypothetical protein F443_18264	Phytophthora parasitica P1569	UniRef100_W2I4H2	MFS domain-containing protein	Phytophthora parasitica	PF00083.25, PF07690.17, PF06609.14, PF08510.13	97299
e_gw1.1.356.1	91.874	2.926315e+01	4.87101	0.500038	9.74128	2.01001e-22	2.75986e-21	XP_009533174.1	hypothetical protein PHYSODRAFT_317695	Phytophthora sojae	UniRef100_G4ZZY7	Uncharacterized protein	Phytophthora sojae (strain P6497)	PF07690.17, PF11947.9	97353
e_gw1.1.365.1	221.01	4.293500e+00	2.10215	0.264845	7.93729	2.06648e-15	1.39528e-14	RAW40489.1	hypothetical protein PC110_g3319	Phytophthora cactorum	UniRef100_A0A329SV81	Uncharacterized protein	Phytophthora cactorum	PF00069.26, PF07714.18, PF17667.2, PF07387.12, PF02496.17, PF01636.24	96871
e_gw1.1.388.1	301.871	2.228040e+00	1.15577	0.202014	5.72127	1.05732e-08	3.0927e-08	XP_002904629.1	conserved hypothetical protein	Phytophthora infestans T30-4	UniRef100_D0N8W3	Uncharacterized protein	Phytophthora infestans (strain T30-4)	PF13401.7, PF13191.7	96579
e_gw1.1.399.1	8869.4	1.951100e-01	-2.35765	0.326741	-7.21565	5.36778e-13	2.72983e-12	OWZ11158.1	12-oxophytodienoate reductase	Phytophthora megakarya	UniRef100_A0A225W1T9	12-oxophytodienoate reductase	Phytophthora megakarya	PF00724.21, PF10382.10	96582
e_gw1.1.408.1	1723.36	4.777600e-01	-1.06565	0.32289	-3.30036	0.000965614	0.00146288	XP_002904425.1	conserved hypothetical protein	Phytophthora infestans T30-4	UniRef100_D0N8A9	CCHC-type domain-containing protein	Phytophthora infestans (strain T30-4)	PF00098.24, PF16588.6	96010
e_gw1.1.416.1	198.941	2.312410e+00	1.2094	0.242301	4.99131	5.99719e-07	1.3663e-06	RAW40479.1	hypothetical protein PC110_g3339	Phytophthora cactorum	UniRef100_A0A329SV71	Uncharacterized protein	Phytophthora cactorum	PF00856.29, PF01753.19	96394
e_gw1.1.427.1	178.404	2.832070e+00	1.50186	0.409735	3.66544	0.000246916	0.000399783	KAE8930771.1	hypothetical protein PF009_g19156	Phytophthora fragariae	UniRef100_A0A6A3EFV4	ANK_REP_REGION domain-containing protein	Phytophthora fragariae	PF12796.8, PF13637.7, PF13606.7, PF13857.7, PF00023.31, PF11305.9	96213
e_gw1.1.430.1	194.423	2.157750e+00	1.10953	0.353058	3.14261	0.00167447	0.00246887	ETI35411.1	hypothetical protein F443_18246	Phytophthora parasitica P1569	UniRef100_W2MIM7	MFS domain-containing protein	Phytophthora parasitica	PF07690.17	97319
e_gw1.1.431.1	78.7661	1.497053e+01	3.90405	0.449212	8.69089	3.59623e-18	3.20883e-17	KAE8986890.1	hypothetical protein PR002_g22211	Phytophthora rubi	UniRef100_A0A6A3IXJ3	Uncharacterized protein	Phytophthora rubi		97146
e_gw1.1.446.1	168.982	1.707978e+01	4.09422	0.356425	11.4869	1.53539e-30	4.19625e-29	RAW30988.1	hypothetical protein PC110_g12668	Phytophthora cactorum	UniRef100_H3GKB8	Uncharacterized protein	Phytophthora ramorum		96285
e_gw1.1.448.1	66.4918	3.025969e+02	8.24125	1.48528	5.54861	2.87957e-08	7.96108e-08	ETL98252.1	hypothetical protein L917_04626	Phytophthora parasitica	UniRef100_W2XGR3	Kinesin motor domain-containing protein	Phytophthora	PF00225.24, PF16796.6	96915
e_gw1.1.456.1	75.7311	2.999192e+01	4.9065	0.604935	8.11079	5.02927e-16	3.62113e-15	ETI45070.1	hypothetical protein F443_10279	Phytophthora parasitica P1569	UniRef100_V9F0K6	Uncharacterized protein	Phytophthora parasitica P1569		96482
e_gw1.1.458.1	109.854	4.674710e+00	2.22488	0.442704	5.02566	5.017e-07	1.15419e-06	RAW30988.1	hypothetical protein PC110_g12668	Phytophthora cactorum	UniRef100_A0A329S5R5	Uncharacterized protein	Phytophthora cactorum		96241
e_gw1.1.465.1	64.7174	3.096412e+01	4.95253	0.589831	8.39651	4.59936e-17	3.71084e-16	ETI57025.1	hypothetical protein F443_00605	Phytophthora parasitica P1569	UniRef100_V9FZV6	Uncharacterized protein	Phytophthora parasitica	PF14392.7	96467
e_gw1.1.470.1	162.081	3.123230e+00	1.64304	0.274406	5.98762	2.12928e-09	6.84938e-09	RAW35450.1	hypothetical protein PC110_g8256	Phytophthora cactorum	UniRef100_A0A329SFK2	TauD domain-containing protein	Phytophthora cactorum	PF02668.17	97362
e_gw1.1.471.1	72.0284	2.843534e+01	4.82961	0.592932	8.1453	3.7833e-16	2.77139e-15	RLN51975.1	hypothetical protein BBP00_00009757, partial	Phytophthora kernoviae	UniRef100_A0A3F2RBT5	Uncharacterized protein (Fragment)	Phytophthora kernoviae	PF13390.7	97009
e_gw1.1.492.1	92.8073	9.596640e+00	3.26253	0.428845	7.60771	2.78986e-14	1.66265e-13	KAE9273288.1	hypothetical protein PR003_g29950, partial	Phytophthora rubi	UniRef100_A0A6A4BHC5	Reverse transcriptase domain-containing protein (Fragment)	Phytophthora rubi		96887
e_gw1.1.516.1	139.181	6.767760e+00	2.75868	0.315541	8.7427	2.27607e-18	2.07483e-17	KAE8909153.1	hypothetical protein PF003_g7162	Phytophthora fragariae	UniRef100_H3H4D4	RNA-directed DNA polymerase	Phytophthora ramorum	PF11723.9	97306
e_gw1.1.531.1	1200.86	3.527800e-01	-1.50315	0.324702	-4.62931	3.66884e-06	7.39812e-06	KAE9108142.1	hypothetical protein PF010_g12008	Phytophthora fragariae	UniRef100_A0A6G0L3Y6	Uncharacterized protein	Phytophthora fragariae	PF07727.15, PF09269.12	97315
e_gw1.1.538.1	72.6628	3.509224e+01	5.13308	0.585496	8.76706	1.83389e-18	1.68569e-17	XP_008899061.1	hypothetical protein PPTG_06771	Phytophthora parasitica INRA-310	UniRef100_H3H5U0	Uncharacterized protein	Phytophthora ramorum	PF07847.13	96916
e_gw1.1.540.1	37.6219	3.095545e+01	4.95212	0.788438	6.28093	3.3656e-10	1.20617e-09	ETK96568.1	hypothetical protein L915_00753	Phytophthora parasitica	UniRef100_W2HMU9	Dimer_Tnp_hAT domain-containing protein	Phytophthora parasitica	PF05699.15	96799
e_gw1.1.544.1	122.105	4.161851e+01	5.37915	0.489339	10.9927	4.1435e-28	9.57082e-27	ETL89674.1	hypothetical protein L917_11422	Phytophthora parasitica	UniRef100_W2KYM1	Uncharacterized protein	Phytophthora parasitica	PF00589.23	96460
e_gw1.1.55.1	545.724	2.346750e+00	1.23067	0.172942	7.11605	1.1106e-12	5.42647e-12	KUG00907.1	hypothetical protein AM587_10015523	Phytophthora nicotianae	UniRef100_W2QVM6	Trehalose-phosphatase	Phytophthora parasitica (strain INRA-310)	PF00982.22	96818
e_gw1.1.552.1	137.237	1.395149e+01	3.80235	0.551347	6.89647	5.33106e-12	2.40991e-11	RAW24931.1	hypothetical protein PC110_g18639	Phytophthora cactorum	UniRef100_A0A329RKL7	Pectate lyase	Phytophthora cactorum	PF03211.14	96704
e_gw1.1.553.1	148.048	1.859348e+01	4.21673	0.394549	10.6875	1.16524e-26	2.36702e-25	RAW24931.1	hypothetical protein PC110_g18639	Phytophthora cactorum	UniRef100_A0A329RKL7	Pectate lyase	Phytophthora cactorum	PF03211.14	96987
e_gw1.1.556.1	198.107	1.497836e+02	7.22674	0.641285	11.2691	1.8637e-29	4.77461e-28	XP_002904544.1	secreted RxLR effector peptide protein, putative	Phytophthora infestans T30-4	UniRef100_D0N8M8	Secreted RxLR effector peptide protein, putative	Phytophthora infestans (strain T30-4)	PF17578.3	97196
e_gw1.1.573.1	3037.44	1.900100e-01	-2.39583	0.219179	-10.9309	8.19971e-28	1.84345e-26	XP_009516921.1	hypothetical protein PHYSODRAFT_405105, partial	Phytophthora sojae	UniRef100_G4YE65	Uncharacterized protein (Fragment)	Phytophthora sojae (strain P6497)	PF16619.6, PF13843.7	96080
e_gw1.1.60.1	844.438	2.986500e-01	-1.74347	0.212194	-8.21638	2.09731e-16	1.56598e-15	POM71079.1	Protoporphyrinogen oxidase	Phytophthora palmivora var. palmivora	UniRef100_A0A2P4Y005	Protein arginine methyltransferase NDUFAF7	Phytophthora palmivora var. palmivora	PF02636.18, PF13489.7, PF13649.7	96339
e_gw1.1.610.1	98.2425	3.867540e+00	1.95142	0.312311	6.24832	4.14895e-10	1.47254e-09	ETI54892.1	hypothetical protein F443_02353	Phytophthora parasitica P1569	UniRef100_W2LUT7	Cutinase domain-containing protein	Phytophthora parasitica	PF01083.23	97317
e_gw1.1.617.1	65.9525	7.034110e+00	2.81437	0.410462	6.85659	7.05252e-12	3.14052e-11	OWZ21351.1	LOW QUALITY PROTEIN: RxLR effector protein	Phytophthora megakarya	UniRef100_A0A225WUR7	RxLR effector protein	Phytophthora megakarya		96278
e_gw1.1.618.1	99.573	1.239049e+03	10.275	1.47488	6.96666	3.24542e-12	1.51147e-11	KAE8891212.1	hypothetical protein PF003_g24502	Phytophthora fragariae	UniRef100_A0A6A3XVR2	Uncharacterized protein	Phytophthora fragariae	PF03732.18	97020
e_gw1.1.62.1	2703.29	2.208200e-01	-2.17904	0.303471	-7.18039	6.95128e-13	3.48074e-12	RAW37896.1	hypothetical protein PC110_g5873	Phytophthora cactorum	UniRef100_A0A329SPN2	Uncharacterized protein	Phytophthora cactorum	PF02353.21, PF13649.7, PF08241.13, PF13847.7, PF13489.7, PF08242.13, PF05175.15, PF13679.7, PF07021.13, PF01135.20, PF03848.15, PF06325.14, PF08704.11, PF09445.11, PF00398.21, PF06080.13	97205
e_gw1.1.627.1	40.9471	8.449160e+00	3.07881	0.529645	5.81296	6.13773e-09	1.85283e-08	XP_009533230.1	hypothetical protein PHYSODRAFT_518494	Phytophthora sojae	UniRef100_H3H334	Uncharacterized protein	Phytophthora ramorum	PF03153.14	97203
e_gw1.1.633.1	93.0293	1.092114e+01	3.44905	0.470574	7.32946	2.31087e-13	1.22661e-12	ETP27515.1	hypothetical protein F442_23210	Phytophthora parasitica P10297	UniRef100_W2XXE7	Chromo domain-containing protein	Phytophthora parasitica P10297	PF00385.25	96735
e_gw1.1.641.1	246.19	5.016422e+01	5.64859	0.402548	14.0321	9.91865e-45	6.96299e-43	KAE8940317.1	hypothetical protein PF009_g9859	Phytophthora fragariae	UniRef100_A0A6A3YEV1	DDE-1 domain-containing protein	Phytophthora fragariae	PF03184.20	97163
e_gw1.1.642.1	1759.73	2.224200e-01	-2.16861	0.166826	-12.9992	1.23604e-38	5.88083e-37	XP_002898475.1	conserved hypothetical protein	Phytophthora infestans T30-4	UniRef100_D0NQK4	Uncharacterized protein	Phytophthora infestans (strain T30-4)	PF08208.12, PF11940.9, PF15345.7, PF06431.12, PF15029.7	97329
e_gw1.1.656.1	2214.5	8.415000e-02	-3.57081	0.365513	-9.76931	1.52482e-22	2.11803e-21	ETP24791.1	hypothetical protein F441_02266	Phytophthora parasitica CJ01A1	UniRef100_W2XQ43	Uncharacterized protein	Phytophthora parasitica CJ01A1	PF00106.26, PF13561.7, PF08659.11, PF04321.18, PF01370.22	96580
e_gw1.1.658.1	75.822	8.660659e+01	6.4364	0.793527	8.11113	5.01494e-16	3.61263e-15	KUF77628.1	hypothetical protein AM587_10006683	Phytophthora nicotianae	UniRef100_W2R331	Uncharacterized protein	Phytophthora parasitica (strain INRA-310)		96288
e_gw1.1.664.1	373.678	2.591700e-01	-1.94802	0.27951	-6.96942	3.18247e-12	1.48457e-11	ETP28531.1	hypothetical protein F442_22173	Phytophthora parasitica P10297	UniRef100_W2Y0M4	Tnp_zf-ribbon_2 domain-containing protein	Phytophthora parasitica P10297	PF13842.7, PF03107.17	97259
e_gw1.1.666.1	28.674	1.305845e+02	7.02884	1.51377	4.64326	3.42956e-06	6.94889e-06	KUF87232.1	hypothetical protein AM587_10015269	Phytophthora nicotianae	UniRef100_W2R3E5	ULP_PROTEASE domain-containing protein	Phytophthora parasitica (strain INRA-310)	PF02902.20	97217
e_gw1.1.667.1	6.31399	2.726771e+01	4.76912	1.70235	2.8015	0.00508659	0.00707508
e_gw1.1.673.1	36.2033	5.142060e+00	2.36235	0.660037	3.57911	0.000344765	0.00054872	KAE8954380.1	hypothetical protein PR001_g32518, partial	Phytophthora rubi	UniRef100_A0A6A3GBZ4	Uncharacterized protein (Fragment)	Phytophthora rubi	PF05225.17	97251
e_gw1.1.677.1	1459.55	1.803300e-01	-2.47128	0.159349	-15.5086	3.0341e-54	3.81153e-52	ETP27736.1	hypothetical protein F442_22986	Phytophthora parasitica P10297	UniRef100_W2XYH7	DDE_Tnp_1_7 domain-containing protein	Phytophthora parasitica P10297	PF16010.6	96489
e_gw1.1.687.1	151.147	9.044520e+00	3.17704	0.347769	9.1355	6.51038e-20	7.02072e-19	KAE9044105.1	hypothetical protein PR001_g5496	Phytophthora rubi	UniRef100_A0A6A4FSS8	HTH CENPB-type domain-containing protein	Phytophthora rubi	PF03221.17, PF10722.10	97368
e_gw1.1.692.1	83.2611	8.421770e+00	3.07412	0.429485	7.1577	8.20431e-13	4.06413e-12	POM75070.1	hypothetical protein PHPALM_7874	Phytophthora palmivora var. palmivora	UniRef100_A0A2P4YBB6	HTH CENPB-type domain-containing protein	Phytophthora palmivora var. palmivora	PF03221.17	96846
e_gw1.1.701.1	342.47	2.788200e-01	-1.8426	0.268567	-6.86086	6.84491e-12	3.05472e-11	XP_008892618.1	hypothetical protein PPTG_20943	Phytophthora parasitica INRA-310	UniRef100_W2RBF4	Uncharacterized protein	Phytophthora parasitica (strain INRA-310)	PF13843.7, PF01359.19	96656
e_gw1.1.703.1	42.6957	1.217208e+01	3.6055	0.78147	4.61375	3.95475e-06	7.95113e-06	POM69866.1	Hypothetical protein PHPALM_13809	Phytophthora palmivora var. palmivora	UniRef100_A0A2P4XWD2	DDE_Tnp_1_7 domain-containing protein	Phytophthora palmivora var. palmivora	PF13843.7, PF13546.7	96975
e_gw1.1.709.1	11.1377	6.528440e+00	2.70674	1.03115	2.62498	0.0086654	0.0117294	OWZ08339.1	hypothetical protein PHMEG_00019137	Phytophthora megakarya	UniRef100_A0A225VTK5	Uncharacterized protein	Phytophthora megakarya		96251
e_gw1.1.71.1	7034.31	2.524700e-01	-1.98582	0.253218	-7.84232	4.42308e-15	2.87661e-14	OWZ22202.1	26S proteasome non-ATPase regulatory protein	Phytophthora megakarya	UniRef100_A0A225WXH8	26S proteasome non-ATPase regulatory protein	Phytophthora megakarya	PF01399.28, PF18098.2, PF18799.2, PF08349.12, PF07721.15	96835
e_gw1.1.724.1	16.4854	2.048195e+02	7.67821	1.60583	4.78146	1.74022e-06	3.67686e-06	KAE8975614.1	hypothetical protein PR001_g25651	Phytophthora rubi	UniRef100_A0A6A3I5P5	Reverse transcriptase domain-containing protein	Phytophthora rubi	PF00634.19, PF00078.28	96817
e_gw1.1.725.1	9.66662	1.386342e+01	3.79321	1.09422	3.46657	0.000527137	0.000822882	KAF1782004.1	hypothetical protein GQ600_19609	Phytophthora cactorum	UniRef100_A0A6A5IS85	Uncharacterized protein	Phytophthora cactorum		97380
e_gw1.1.739.1	3346.71	1.917000e-01	-2.38306	0.2747	-8.67514	4.1303e-18	3.66936e-17	ETO84669.1	hypothetical protein F444_01442	Phytophthora parasitica P1976	UniRef100_A0A081B0K8	Uncharacterized protein	Phytophthora parasitica P1976	PF11463.9	96272
e_gw1.1.749.1	13.2425	1.613876e+02	7.33439	1.59621	4.59489	4.32987e-06	8.67002e-06	XP_008913168.1	hypothetical protein PPTG_17076	Phytophthora parasitica INRA-310	UniRef100_W2PL76	Uncharacterized protein	Phytophthora parasitica (strain INRA-310)	PF00385.25	96562
e_gw1.1.751.1	32.8549	2.909234e+01	4.86257	0.80978	6.0048	1.91564e-09	6.20675e-09	ETL37515.1	hypothetical protein L916_10803	Phytophthora parasitica	UniRef100_W2ITN6	Chromo domain-containing protein	Phytophthora parasitica	PF00385.25	96950
e_gw1.1.755.1	97.8678	1.224508e+03	10.258	1.50027	6.83744	8.06208e-12	3.56459e-11	XP_002895178.1	conserved hypothetical protein	Phytophthora infestans T30-4	UniRef100_D0P3E4	Uncharacterized protein	Phytophthora infestans (strain T30-4)		96957
e_gw1.1.763.1	7.23457	1.520374e+01	3.92635	1.31489	2.98608	0.00282583	0.00405946	KAF0688053.1	hypothetical protein As57867_020232	Aphanomyces stellatus	UniRef100_A0A485LJC9	RNA-directed DNA polymerase	Aphanomyces stellatus	PF00385.25, PF14061.7	97318
e_gw1.1.764.1	21.8048	2.704673e+02	8.07931	1.53705	5.25638	1.46919e-07	3.65345e-07	KAF0688053.1	hypothetical protein As57867_020232	Aphanomyces stellatus	UniRef100_A0A485LJC9	RNA-directed DNA polymerase	Aphanomyces stellatus	PF00385.25, PF14061.7	96693
e_gw1.1.767.1	70.3033	8.810814e+02	9.78313	1.4862	6.58263	4.62211e-11	1.8557e-10	ETI30989.1	hypothetical protein F443_21979	Phytophthora parasitica P1569	UniRef100_V9DVV8	CCHC-type domain-containing protein	Phytophthora parasitica P1569	PF03732.18, PF00098.24, PF05347.16, PF09162.11, PF02023.18	96829
e_gw1.1.769.1	88.1695	8.074530e+00	3.01338	0.512922	5.87493	4.23029e-09	1.30312e-08	XP_008912871.1	hypothetical protein PPTG_16883	Phytophthora parasitica INRA-310	UniRef100_W2I4T4	Uncharacterized protein	Phytophthora	PF01485.22	97343
e_gw1.1.771.1	421.284	4.043700e-01	-1.30625	0.341392	-3.82625	0.00013011	0.000217625	KAE8997742.1	hypothetical protein PR002_g18945	Phytophthora rubi	UniRef100_A0A6A3JVD5	Integrase catalytic domain-containing protein	Phytophthora rubi		96041
e_gw1.1.773.1	46.7254	5.812405e+02	9.18299	1.49407	6.14631	7.93067e-10	2.72297e-09	KAE8907552.1	hypothetical protein PF003_g8594	Phytophthora fragariae	UniRef100_A0A225VVQ8	Uncharacterized protein	Phytophthora megakarya		97131
e_gw1.1.783.1	10.3637	2.151892e+01	4.42753	1.29396	3.42169	0.000622342	0.000962375	KAE8979265.1	hypothetical protein PR001_g24603	Phytophthora rubi	UniRef100_A0A6A3IFI7	DDE_3 domain-containing protein	Phytophthora rubi	PF13358.7	96777
e_gw1.1.793.1	13.8931	3.084091e+01	4.94677	1.17992	4.19247	2.7593e-05	4.96993e-05
e_gw1.1.795.1	16.0486	6.976540e+01	6.12444	1.57113	3.89811	9.69451e-05	0.000164419	RAW34092.1	hypothetical protein PC110_g9586	Phytophthora cactorum	UniRef100_A0A329SEX5	DDE_3 domain-containing protein	Phytophthora cactorum	PF13551.7, PF13384.7, PF08281.13	96493
e_gw1.1.799.1	18.6765	8.382124e+01	6.38924	1.54756	4.12858	3.65007e-05	6.48142e-05	XP_009535107.1	hypothetical protein PHYSODRAFT_338915	Phytophthora sojae	UniRef100_G5A3Y6	SWIM-type domain-containing protein	Phytophthora sojae (strain P6497)		96125
e_gw1.1.800.1	21.7567	4.520860e+00	2.1766	0.595903	3.6526	0.000259597	0.000418705	ETI31544.1	hypothetical protein F443_21497	Phytophthora parasitica P1569	UniRef100_V9DXG8	DDE_Tnp_1_7 domain-containing protein	Phytophthora		96495
e_gw1.1.801.1	502.601	4.673200e-01	-1.0975	0.197885	-5.54617	2.9199e-08	8.0679e-08	XP_002898514.1	conserved hypothetical protein	Phytophthora infestans T30-4	UniRef100_D0NQP3	TFIIIC_sub6 domain-containing protein	Phytophthora infestans (strain T30-4)	PF10419.10, PF17962.2	96238
e_gw1.1.807.1	21.11	4.734749e+01	5.56522	1.14627	4.85507	1.20346e-06	2.60423e-06	OWZ00312.1	hypothetical protein PHMEG_00028528, partial	Phytophthora megakarya	UniRef100_A0A225V4S2	RNase H domain-containing protein (Fragment)	Phytophthora megakarya	PF13456.7	95991
e_gw1.1.813.1	33.0118	4.763560e+00	2.25204	0.635054	3.54622	0.000390801	0.000618689	POM67753.1	Hypothetical protein PHPALM_16185	Phytophthora palmivora var. palmivora	UniRef100_A0A2P4XQC1	Uncharacterized protein	Phytophthora palmivora var. palmivora		96549
e_gw1.1.820.1	16.614	3.723232e+01	5.21848	1.19989	4.34912	1.36684e-05	2.55576e-05	ETO67958.1	hypothetical protein F444_15171	Phytophthora parasitica P1976	UniRef100_A0A080ZMU7	DDE_Tnp_1_7 domain-containing protein	Phytophthora parasitica P1976		96717
e_gw1.1.821.1	23.6694	1.719537e+01	4.10395	0.908035	4.51959	6.19585e-06	1.21316e-05	KUG01272.1	hypothetical protein AM587_10000653	Phytophthora nicotianae	UniRef100_A0A0W8DXZ6	Uncharacterized protein	Phytophthora nicotianae	PF03165.17, PF16832.6	96113
e_gw1.1.824.1	456.392	1.157000e-01	-3.11148	0.709637	-4.38461	1.16195e-05	2.18981e-05	XP_009536544.1	hypothetical protein PHYSODRAFT_526934, partial	Phytophthora sojae	UniRef100_G5A8Z6	Kazal-like domain-containing protein (Fragment)	Phytophthora sojae (strain P6497)	PF07648.16, PF00050.22	97064
e_gw1.1.826.1	64.6929	4.094700e-01	-1.28819	0.422169	-3.05135	0.00227813	0.00331152	POM70679.1	Hypothetical protein PHPALM_12849, partial	Phytophthora palmivora var. palmivora	UniRef100_A0A2P4XYW1	Uncharacterized protein (Fragment)	Phytophthora palmivora var. palmivora		96839
e_gw1.1.831.1	15.3959	3.487453e+01	5.1241	1.21146	4.22969	2.34017e-05	4.25406e-05
e_gw1.1.877.1	130.605	2.711286e+01	4.76091	0.485841	9.7993	1.13364e-22	1.59792e-21	XP_002908176.1	hypothetical protein PITG_01520	Phytophthora infestans T30-4	UniRef100_D0MTG2	Uncharacterized protein	Phytophthora infestans (strain T30-4)	PF05970.15	96771
e_gw1.1.889.1	451.939	5.452840e+00	2.44701	0.190011	12.8782	5.96784e-38	2.68759e-36	ETL80221.1	hypothetical protein L917_19269	Phytophthora parasitica	UniRef100_W2K4X9	Uncharacterized protein	Phytophthora parasitica	PF16278.6, PF05434.12, PF14707.7	96092
e_gw1.1.905.1	270.891	3.243990e+00	1.69777	0.23038	7.36944	1.71348e-13	9.25641e-13	ETP12315.1	hypothetical protein F441_12266	Phytophthora parasitica CJ01A1	UniRef100_W2WP45	Carrier domain-containing protein	Phytophthora parasitica CJ01A1	PF00501.29, PF00975.21, PF00550.26, PF13193.7, PF12697.8	96628
e_gw1.1.914.1	1892.08	2.067495e+01	4.36981	0.297459	14.6905	7.42054e-49	7.01554e-47	KAF1788582.1	hypothetical protein GQ600_15365	Phytophthora cactorum	UniRef100_A0A6A5JBX1	Uncharacterized protein	Phytophthora cactorum		96237
e_gw1.1.924.1	126.729	4.857104e+01	5.60202	1.13441	4.93829	7.88099e-07	1.75636e-06	ETL86880.1	hypothetical protein L917_13770	Phytophthora parasitica	UniRef100_W2KR89	Uncharacterized protein	Phytophthora parasitica	PF10551.10, PF01610.18, PF02902.20	96033
e_gw1.1.948.1	160.911	6.266750e+00	2.64772	0.388734	6.81113	9.68345e-12	4.25519e-11	KUF91649.1	Isoflavone reductase P3	Phytophthora nicotianae	UniRef100_A0A0W8D5H8	Isoflavone reductase P3	Phytophthora nicotianae	PF02932.17, PF02931.24	96874
e_gw1.1.955.1	334.709	3.849430e+00	1.94465	0.266444	7.29851	2.90975e-13	1.532e-12	RAW40166.1	hypothetical protein PC110_g3646	Phytophthora cactorum	UniRef100_A0A329SVZ9	Uncharacterized protein	Phytophthora cactorum	PF13637.7, PF12796.8, PF13857.7, PF13606.7, PF00023.31, PF14854.7	96845
e_gw1.1.961.1	2384.62	4.708200e-01	-1.08675	0.262706	-4.13675	3.52263e-05	6.26989e-05	KUF80521.1	DNA topoisomerase 1	Phytophthora nicotianae	UniRef100_W2FQQ9	DNA topoisomerase I	Phytophthora parasitica	PF01028.21, PF02919.16, PF14370.7, PF07996.12, PF14712.7, PF12732.8	96601
e_gw1.1.977.1	171.976	2.275430e+00	1.18614	0.356696	3.32535	0.000883086	0.00134425	XP_008914146.1	hypothetical protein PPTG_17931	Phytophthora parasitica INRA-310	UniRef100_W2K507	Cyclic nucleotide-binding domain-containing protein	Phytophthora	PF00520.32, PF00027.30	96271
e_gw1.1.993.1	113.127	7.867660e+00	2.97593	0.411364	7.23431	4.67888e-13	2.39479e-12	XP_008896791.1	hypothetical protein PPTG_05072	Phytophthora parasitica INRA-310	UniRef100_W2KAM4	Uncharacterized protein	Phytophthora	PF09284.11, PF14683.7, PF14686.7, PF15358.7, PF14545.7	96645
e_gw1.1.996.1	282.93	2.765210e+00	1.46739	0.256286	5.7256	1.03067e-08	3.01846e-08	RAW28651.1	Putative rhamnogalacturonase	Phytophthora cactorum	UniRef100_A0A329RVV1	Rhamnogalacturonan endolyase	Phytophthora cactorum	PF09284.11, PF14683.7, PF14686.7, PF14900.7, PF13620.7	97185
e_gw1.10.133.1	393.051	2.957560e+00	1.56441	0.226564	6.90491	5.02353e-12	2.28242e-11	OWZ19492.1	hypothetical protein PHMEG_0006269	Phytophthora megakarya	UniRef100_A0A225WPJ4	Uncharacterized protein	Phytophthora megakarya		105365
e_gw1.10.152.1	260.497	3.062820e+00	1.61486	0.227767	7.08997	1.34143e-12	6.49009e-12	RAW38226.1	hypothetical protein PC110_g5522	Phytophthora cactorum	UniRef100_A0A329SQM8	Protein kinase domain-containing protein	Phytophthora cactorum	PF07714.18, PF00069.26, PF06293.15, PF17667.2, PF01636.24, PF14531.7	105110
e_gw1.10.156.1	1263.3	3.978800e-01	-1.32961	0.177156	-7.50527	6.13038e-14	3.48662e-13	RAW41390.1	Lysine--tRNA ligase	Phytophthora cactorum	UniRef100_A0A329SXK9	Lysine--tRNA ligase	Phytophthora cactorum	PF00152.21, PF01336.26, PF01409.21, PF05957.14	105148
e_gw1.10.177.1	367.198	5.979140e+00	2.57994	0.286544	9.00362	2.18389e-19	2.22601e-18	XP_009534486.1	hypothetical protein PHYSODRAFT_522292	Phytophthora sojae	UniRef100_G5A4M5	Uncharacterized protein	Phytophthora sojae (strain P6497)	PF06653.12	104915
e_gw1.10.194.1	191.958	2.847450e+00	1.50967	0.304056	4.96511	6.86625e-07	1.54682e-06	RAW24351.1	hypothetical protein PC110_g19222	Phytophthora cactorum	UniRef100_A0A329RJ21	MFS domain-containing protein	Phytophthora cactorum	PF00083.25, PF07690.17, PF01770.19, PF04226.14, PF11255.9	105289
e_gw1.10.219.1	4746.24	4.655100e-01	-1.10311	0.186447	-5.91645	3.28957e-09	1.03334e-08	ETO69468.1	hypothetical protein F444_13954	Phytophthora parasitica P1976	UniRef100_W2IL80	Arf-GAP domain-containing protein	Phytophthora parasitica	PF01412.19, PF16787.6	105327
e_gw1.10.235.1	142.392	3.765270e+00	1.91275	0.381957	5.00777	5.50642e-07	1.26111e-06	RAW38231.1	hypothetical protein PC110_g5527	Phytophthora cactorum	UniRef100_A0A329SNZ4	Uncharacterized protein	Phytophthora cactorum	PF13365.7, PF00089.27, PF00548.21	104812
e_gw1.10.237.1	128.749	5.571760e+00	2.47813	0.612188	4.048	5.16582e-05	9.01752e-05	XP_009534427.1	hypothetical protein PHYSODRAFT_523301	Phytophthora sojae	UniRef100_G5A4G5	MFS domain-containing protein	Phytophthora sojae (strain P6497)	PF07690.17, PF00083.25	105338
e_gw1.10.243.1	926.762	2.784100e-01	-1.8447	0.413687	-4.45915	8.22845e-06	1.58493e-05	RAW41397.1	hypothetical protein PC110_g2393	Phytophthora cactorum	UniRef100_A0A329SX02	Protein kinase domain-containing protein	Phytophthora cactorum	PF00069.26, PF07714.18, PF06293.15, PF17667.2, PF17797.2, PF14531.7, PF03109.17	104945
e_gw1.10.258.1	917.573	4.489000e-01	-1.15553	0.241679	-4.78125	1.7421e-06	3.67973e-06	KAE9020649.1	hypothetical protein PR001_g13547	Phytophthora rubi	UniRef100_A0A6A3LN30	Uncharacterized protein	Phytophthora rubi		104988
e_gw1.10.26.1	99.2281	1.177698e+01	3.5579	0.459062	7.75036	9.1632e-15	5.74546e-14	XP_009534446.1	hypothetical protein PHYSODRAFT_318253	Phytophthora sojae	UniRef100_H3GLZ7	Uncharacterized protein	Phytophthora ramorum	PF00270.30, PF02562.17, PF18479.2	104880
e_gw1.10.271.1	873.962	1.394441e+01	3.80162	0.195921	19.4039	7.15911e-84	3.66163e-81	XP_008902661.1	hypothetical protein PPTG_09414	Phytophthora parasitica INRA-310	UniRef100_W2QFQ3	MFS domain-containing protein	Phytophthora parasitica	PF00083.25, PF07690.17	105072
e_gw1.10.277.1	1971.64	2.551800e-01	-1.97039	0.186186	-10.583	3.57468e-26	6.88079e-25	RAW41375.1	hypothetical protein PC110_g2368	Phytophthora cactorum	UniRef100_A0A329SXR8	Uncharacterized protein	Phytophthora cactorum	PF09753.10, PF08656.11, PF14362.7, PF06024.13, PF14775.7, PF06156.14	104993
e_gw1.10.287.1	96.2898	6.776890e+00	2.76062	0.392765	7.02868	2.08492e-12	9.92623e-12	ETO77102.1	hypothetical protein F444_07666, partial	Phytophthora parasitica P1976	UniRef100_H3H596	Uncharacterized protein	Phytophthora ramorum	PF13650.7, PF01749.21	105303
e_gw1.10.296.1	161.78	3.036280e+00	1.60231	0.24443	6.55528	5.5538e-11	2.20688e-10	POM67061.1	Hypothetical protein PHPALM_16990, partial	Phytophthora palmivora var. palmivora	UniRef100_A0A2P4XND2	Uncharacterized protein (Fragment)	Phytophthora palmivora var. palmivora	PF00852.20	104944
e_gw1.10.303.1	736.528	1.343300e-01	-2.89612	0.268398	-10.7904	3.82171e-27	8.13235e-26	ETP11816.1	hypothetical protein F441_12701	Phytophthora parasitica CJ01A1	UniRef100_W2WMU0	Uncharacterized protein	Phytophthora parasitica CJ01A1	PF14503.7	104959
e_gw1.10.323.1	72.8093	3.617330e+00	1.85493	0.396646	4.67653	2.91774e-06	5.96928e-06	POM70465.1	ATP-binding cassette (ABC) Superfamily	Phytophthora palmivora var. palmivora	UniRef100_A0A2P4XY47	ATP-binding cassette (ABC) Superfamily	Phytophthora palmivora var. palmivora	PF15080.7	104907
e_gw1.10.338.1	49.4619	3.679270e+00	1.87942	0.420461	4.46991	7.82533e-06	1.51115e-05	ETI30429.1	hypothetical protein F443_22447	Phytophthora parasitica P1569	UniRef100_V9DUA0	Uncharacterized protein	Phytophthora parasitica P1569		104981
e_gw1.10.341.1	36.472	4.092280e+01	5.35483	0.887264	6.03522	1.58746e-09	5.20824e-09	KUF86227.1	hypothetical protein AM587_10002434	Phytophthora nicotianae	UniRef100_A0A0W8CQ20	Uncharacterized protein	Phytophthora nicotianae	PF10551.10	104905
e_gw1.10.343.1	30.3895	3.362197e+01	5.07133	0.884421	5.73407	9.805e-09	2.878e-08	ETP52203.1	hypothetical protein F442_02743	Phytophthora parasitica P10297	UniRef100_V9FUI1	Uncharacterized protein	Phytophthora parasitica P1569		104822
e_gw1.10.354.1	68.8343	1.213632e+01	3.60126	0.449756	8.00713	1.17414e-15	8.15861e-15	KAE8969480.1	hypothetical protein PR002_g27417	Phytophthora rubi	UniRef100_A0A6A3HIN0	DDE Tnp4 domain-containing protein	Phytophthora	PF13359.7, PF01609.22	105033
e_gw1.10.356.1	17.2523	2.251037e+01	4.49252	0.999031	4.49688	6.89593e-06	1.34053e-05	KAF4131894.1	hypothetical protein GN958_ATG18927	Phytophthora infestans	UniRef100_D0P246	Uncharacterized protein	Phytophthora infestans (strain T30-4)	PF14714.7	105313
e_gw1.10.357.1	12665.5	1.630700e-01	-2.61647	0.293937	-8.90148	5.51068e-19	5.36131e-18	POM57858.1	hypothetical protein PHPALM_37574	Phytophthora palmivora var. palmivora	UniRef100_A0A2P4WX27	Uncharacterized protein	Phytophthora palmivora var. palmivora	PF03475.15, PF04568.13, PF14317.7, PF13442.7	105032
e_gw1.10.386.1	338.913	3.352180e+00	1.7451	0.243315	7.17219	7.38084e-13	3.68168e-12	POM58037.1	Hypothetical protein PHPALM_37372	Phytophthora palmivora var. palmivora	UniRef100_A0A2P4WXL6	Uncharacterized protein	Phytophthora palmivora var. palmivora	PF13855.7, PF12541.9, PF13064.7, PF12799.8	105216
e_gw1.10.399.1	346.229	2.026090e+00	1.0187	0.198284	5.13757	2.78315e-07	6.65623e-07	RAW39183.1	hypothetical protein PC110_g4587	Phytophthora cactorum	UniRef100_A0A329SQD9	Protein kinase domain-containing protein	Phytophthora cactorum	PF00069.26, PF14531.7, PF07714.18	104987
e_gw1.10.420.1	92.5706	1.070527e+01	3.42025	0.415275	8.23611	1.77895e-16	1.33804e-15	XP_008902742.1	hypothetical protein PPTG_09491	Phytophthora parasitica INRA-310	UniRef100_W2H7L4	Uncharacterized protein	Phytophthora	PF07690.17	105184
e_gw1.10.462.1	8460.62	2.694800e-01	-1.89176	0.344646	-5.48898	4.04258e-08	1.09048e-07	OWZ15488.1	NADP-specific glutamate dehydrogenase	Phytophthora megakarya	UniRef100_A0A225WE20	Glutamate dehydrogenase	Phytophthora megakarya	PF00208.22, PF02812.19, PF13241.7, PF00148.20	105349
e_gw1.10.466.1	413.568	2.142000e+00	1.09896	0.269106	4.08374	4.43176e-05	7.79982e-05	RAW27283.1	hypothetical protein PC110_g16322	Phytophthora cactorum	UniRef100_A0A0W8DWU5	Endo-1	Phytophthora	PF00331.21, PF02449.16	105217
e_gw1.10.47.1	1032.43	3.247000e-01	-1.62282	0.224004	-7.24459	4.3376e-13	2.22968e-12	RAW38228.1	hypothetical protein PC110_g5520	Phytophthora cactorum	UniRef100_A0A329SR75	Uncharacterized protein	Phytophthora cactorum	PF09752.10, PF00561.21, PF12697.8, PF12146.9, PF00756.21, PF12695.8, PF05728.13	105249
e_gw1.10.486.1	134.837	2.565910e+00	1.35947	0.398461	3.41181	0.000645329	0.000996953	RAW37815.1	hypothetical protein PC110_g5938	Phytophthora cactorum	UniRef100_A0A329SMB7	Uncharacterized protein	Phytophthora cactorum	PF13499.7, PF00036.33, PF13405.7	105031
e_gw1.10.489.1	684.694	4.789200e-01	-1.06213	0.213831	-4.96716	6.79404e-07	1.53128e-06	KUF88218.1	hypothetical protein AM587_10007165	Phytophthora nicotianae	UniRef100_A0A0W8CVT9	Uncharacterized protein	Phytophthora		105254
e_gw1.10.499.1	57.0874	5.081430e+00	2.34523	0.428613	5.47168	4.45783e-08	1.1935e-07	KAE9098240.1	hypothetical protein PF007_g16343	Phytophthora fragariae	UniRef100_A0A6A3WXW4	Uncharacterized protein	Phytophthora fragariae	PF12664.8, PF18949.1, PF14610.7, PF02753.18, PF13515.7	105063
e_gw1.10.505.1	57.3703	2.439830e+00	1.28678	0.366098	3.51485	0.000440003	0.000692754	ETP28369.1	hypothetical protein F442_22338, partial	Phytophthora parasitica P10297	UniRef100_W2Y2E3	DUF659 domain-containing protein (Fragment)	Phytophthora parasitica P10297	PF04937.16	105056
e_gw1.10.511.1	514.286	4.093700e-01	-1.28852	0.38119	-3.38025	0.000724189	0.00111254	ETI51382.1	hypothetical protein F443_05246	Phytophthora parasitica P1569	UniRef100_W2XF85	HEME_HALOPEROXIDASE domain-containing protein	Phytophthora parasitica	PF01328.18, PF04232.13, PF15570.7	104859
e_gw1.10.521.1	3298.93	3.189000e-01	-1.64884	0.356596	-4.62383	3.76715e-06	7.58568e-06	OWZ08136.1	Chloroperoxidase	Phytophthora megakarya	UniRef100_A0A225VRP9	Chloroperoxidase	Phytophthora megakarya	PF01328.18	104801
e_gw1.10.537.1	65.1677	4.904358e+01	5.61599	0.687428	8.16958	3.09471e-16	2.28568e-15	POM76811.1	LOW QUALITY PROTEIN: Hypothetical protein PHPALM_5920	Phytophthora palmivora var. palmivora	UniRef100_A0A2P4YG91	Uncharacterized protein	Phytophthora palmivora var. palmivora	PF00589.23	104952
e_gw1.10.541.1	1942.81	5.673000e-02	-4.13962	0.829312	-4.99164	5.98699e-07	1.36441e-06	XP_002997387.1	amino acid/auxin permease-like protein	Phytophthora infestans T30-4	UniRef100_D0NZ50	Amino acid/auxin permease-like protein	Phytophthora infestans (strain T30-4)	PF01490.19, PF07332.12, PF09991.10	105238
e_gw1.10.542.1	1370.23	6.977000e-02	-3.84116	0.795857	-4.82645	1.38988e-06	2.97481e-06	XP_002997387.1	amino acid/auxin permease-like protein	Phytophthora infestans T30-4	UniRef100_D0NZ50	Amino acid/auxin permease-like protein	Phytophthora infestans (strain T30-4)	PF01490.19, PF07332.12, PF09991.10	105360
e_gw1.10.544.1	206.691	2.380200e-01	-2.07082	0.224312	-9.23189	2.659e-20	2.94962e-19	XP_008902682.1	hypothetical protein PPTG_09441	Phytophthora parasitica INRA-310	UniRef100_W2NSR3	TPR_REGION domain-containing protein	Phytophthora	PF00515.29, PF13414.7, PF07719.18, PF13371.7, PF13432.7, PF13431.7, PF13181.7, PF12895.8, PF13424.7, PF14559.7, PF13428.7, PF13174.7, PF14561.7, PF14863.7, PF13176.7	105103
e_gw1.10.549.1	12.294	1.548667e+02	7.27488	1.60205	4.54098	5.59926e-06	1.1039e-05	KAE8891212.1	hypothetical protein PF003_g24502	Phytophthora fragariae	UniRef100_A0A6A3XVR2	Uncharacterized protein	Phytophthora fragariae		104957
e_gw1.10.557.1	154.845	4.907200e-01	-1.02702	0.36018	-2.85141	0.00435252	0.00610683	XP_009536778.1	hypothetical protein PHYSODRAFT_528649	Phytophthora sojae	UniRef100_G5AB67	Uncharacterized protein	Phytophthora sojae (strain P6497)	PF06657.14	104799
e_gw1.10.563.1	261.506	4.523400e-01	-1.14452	0.233314	-4.9055	9.31891e-07	2.05002e-06	XP_009534221.1	hypothetical protein PHYSODRAFT_523947, partial	Phytophthora sojae	UniRef100_G5A3D5	Uncharacterized protein (Fragment)	Phytophthora sojae (strain P6497)	PF10294.10, PF06325.14, PF05175.15, PF05768.15	105126
e_gw1.10.566.1	16.3938	3.421601e+01	5.0966	1.14911	4.43524	9.19679e-06	1.75844e-05	CAI72343.1	hypothetical protein PI49.0510	Phytophthora infestans	UniRef100_Q572L9	MULE domain-containing protein	Phytophthora infestans		105079
e_gw1.10.573.1	93.9452	3.027380e+00	1.59807	0.414179	3.8584	0.000114131	0.000192086	RAW27569.1	hypothetical protein PC110_g16022, partial	Phytophthora cactorum	UniRef100_A0A329RTK6	Uncharacterized protein (Fragment)	Phytophthora cactorum	PF14223.7, PF19165.1	104870
e_gw1.10.575.1	25.9212	5.830608e+01	5.86557	1.14015	5.14455	2.68157e-07	6.43263e-07	XP_008893940.1	hypothetical protein PPTG_03028	Phytophthora parasitica INRA-310	UniRef100_W2R3E8	ULP_PROTEASE domain-containing protein	Phytophthora		104829
e_gw1.10.578.1	33.3854	2.931858e+01	4.87374	0.800763	6.08637	1.15498e-09	3.87548e-09	XP_002998558.1	conserved hypothetical protein	Phytophthora infestans T30-4	UniRef100_D0N4V3	Uncharacterized protein	Phytophthora infestans (strain T30-4)	PF19158.1	105174
e_gw1.10.579.1	24.4008	2.151197e+01	4.42707	0.904656	4.89365	9.89836e-07	2.17148e-06	ETI30429.1	hypothetical protein F443_22447	Phytophthora parasitica P1569	UniRef100_V9DUA0	Uncharacterized protein	Phytophthora parasitica P1569	PF02386.17	105076
e_gw1.10.585.1	178.634	4.122300e-01	-1.27847	0.223249	-5.72666	1.0243e-08	3.00162e-08	XP_002895585.1	conserved hypothetical protein	Phytophthora infestans T30-4	UniRef100_D0P286	TPR_REGION domain-containing protein	Phytophthora infestans (strain T30-4)	PF00515.29, PF07719.18, PF13414.7, PF13181.7, PF13431.7, PF13424.7, PF13432.7, PF13176.7, PF13371.7, PF13374.7, PF13428.7, PF14559.7, PF10516.10, PF13174.7, PF03704.18, PF01239.23, PF13429.7, PF12895.8, PF07721.15, PF07774.14, PF07720.13	105108
e_gw1.10.587.1	63.6387	2.273252e+01	4.50669	0.601856	7.48798	6.99397e-14	3.95267e-13	CAI72343.1	hypothetical protein PI49.0510	Phytophthora infestans	UniRef100_Q572L9	MULE domain-containing protein	Phytophthora infestans	PF10551.10, PF01437.26	105259
e_gw1.10.592.1	20.7686	2.607112e+02	8.02631	1.55838	5.15042	2.599e-07	6.24577e-07	KAF4043035.1	SET domain-containing protein	Phytophthora infestans	UniRef100_G5A4Y9	SET domain-containing protein	Phytophthora sojae (strain P6497)	PF00856.29	105136
e_gw1.10.603.1	1214.63	3.664700e-01	-1.44825	0.241123	-6.00625	1.89862e-09	6.15711e-09	KAE9336789.1	hypothetical protein PF008_g12857	Phytophthora fragariae	UniRef100_A0A6G0RLS8	Uncharacterized protein	Phytophthora fragariae	PF13656.7, PF01193.25, PF01544.19	104797
e_gw1.10.605.1	84.3685	2.909130e+00	1.54059	0.369609	4.16816	3.07075e-05	5.50252e-05	CAI72253.1	SET-domain containing protein, putative	Phytophthora infestans	UniRef100_Q572D4	Set domain-containing protein, putative	Phytophthora infestans	PF00856.29, PF08247.12	104909
e_gw1.10.61.1	101.107	2.116800e+00	1.08189	0.374759	2.88689	0.00389075	0.00548474	HIC46801.1	alpha/beta hydrolase	Methylophaga sp.	UniRef100_F5SX10	Alpha/beta hydrolase domain containing protein	Methylophaga aminisulfidivorans MP	PF00561.21, PF12697.8, PF12146.9, PF03096.15	105257
e_gw1.10.617.1	16.7627	2.114570e+02	7.72422	1.59205	4.85175	1.22375e-06	2.64494e-06	KUF94179.1	Dynein heavy chain	Phytophthora nicotianae	UniRef100_W2Q6N0	Uncharacterized protein	Phytophthora		104932
e_gw1.10.619.1	23.5867	2.955059e+02	8.20704	1.54378	5.31619	1.05962e-07	2.68105e-07	KAF4045817.1	hypothetical protein GN244_ATG01791	Phytophthora infestans	UniRef100_G4YZ86	Uncharacterized protein (Fragment)	Phytophthora sojae (strain P6497)		104828
e_gw1.10.651.1	262.11	1.489669e+01	3.89692	0.323988	12.028	2.53258e-33	8.61497e-32	ETI40734.1	TKL protein kinase	Phytophthora parasitica P1569	UniRef100_V9ENC4	TKL protein kinase	Phytophthora parasitica P1569	PF00069.26, PF07714.18, PF17917.2	105269
e_gw1.10.653.1	268.021	4.575350e+00	2.19388	0.321702	6.81962	9.12836e-12	4.02238e-11	POM69317.1	Hypothetical protein PHPALM_14405	Phytophthora palmivora var. palmivora	UniRef100_A0A2P4XUW2	Uncharacterized protein	Phytophthora palmivora var. palmivora	PF01384.21	104845
e_gw1.10.661.1	158.679	2.629880e+00	1.39499	0.361697	3.8568	0.000114881	0.000193258	ETP38662.1	hypothetical protein F442_13796	Phytophthora parasitica P10297	UniRef100_W2YU23	Uncharacterized protein	Phytophthora parasitica P10297		105288
e_gw1.10.663.1	527.286	1.052476e+01	3.39572	0.382169	8.88538	6.37052e-19	6.15187e-18	ETK80814.1	hypothetical protein L915_13596	Phytophthora parasitica	UniRef100_W2GCY9	Uncharacterized protein	Phytophthora parasitica		105172
e_gw1.10.714.1	1663.16	3.434300e-01	-1.54193	0.224754	-6.86053	6.8605e-12	3.06073e-11	POM69891.1	LOW QUALITY PROTEIN: Hypothetical protein PHPALM_13792	Phytophthora palmivora var. palmivora	UniRef100_A0A2P4XWG0	DDE_Tnp_1_7 domain-containing protein	Phytophthora palmivora var. palmivora	PF04147.13	105011
e_gw1.10.718.1	85.1394	2.408852e+01	4.59027	0.512518	8.95631	3.35725e-19	3.35748e-18	XP_008896418.1	hypothetical protein PPTG_04278	Phytophthora parasitica INRA-310	UniRef100_W2R272	Dimer_Tnp_hAT domain-containing protein	Phytophthora parasitica (strain INRA-310)	PF05699.15	104838
e_gw1.10.739.1	82.1403	4.074022e+01	5.34838	0.573798	9.32102	1.15228e-20	1.33402e-19	ETO66946.1	hypothetical protein F444_16009	Phytophthora parasitica P1976	UniRef100_A0A080ZJY5	Uncharacterized protein	Phytophthora parasitica P1976		105322
e_gw1.10.751.1	35.4584	3.982952e+01	5.31577	0.852101	6.23842	4.42008e-10	1.56567e-09	KUF83602.1	hypothetical protein AM588_10000568	Phytophthora nicotianae	UniRef100_A0A0W8CIC7	MULE domain-containing protein	Phytophthora nicotianae	PF10551.10, PF01610.18	105359
e_gw1.10.753.1	1932.23	4.997900e-01	-1.00061	0.238203	-4.20067	2.66123e-05	4.80236e-05	KAF4038636.1	hypothetical protein GN244_ATG09161	Phytophthora infestans	UniRef100_W2IJA8	Uncharacterized protein	Phytophthora parasitica		105310
e_gw1.10.757.1	148.485	2.941580e+00	1.55659	0.283153	5.49733	3.85574e-08	1.04402e-07	ABQ63096.1	pectin methylesterase	Phytophthora capsici	UniRef100_G2XK68	Pectinesterase	Phytophthora capsici	PF01095.20	104796
e_gw1.10.779.1	17.7421	8.038780e+01	6.3289	1.53239	4.13009	3.62624e-05	6.4447e-05	OWZ14138.1	hypothetical protein PHMEG_00012425, partial	Phytophthora megakarya	UniRef100_A0A225WA69	Uncharacterized protein (Fragment)	Phytophthora megakarya		105142
e_gw1.10.782.1	15.5978	2.312791e+01	4.53156	1.04042	4.35551	1.32757e-05	2.48589e-05	ETO60102.1	hypothetical protein F444_21665	Phytophthora parasitica P1976	UniRef100_A0A080Z0E1	Histone H3-K79 methyltransferase	Phytophthora parasitica P1976	PF08123.14, PF02390.18, PF13649.7, PF08241.13	105361
e_gw1.10.788.1	747.631	4.320232e+02	8.75496	0.57324	15.2728	1.16113e-52	1.35191e-50	OWZ17641.1	hypothetical protein PHMEG_0008395	Phytophthora megakarya	UniRef100_A0A225WIV1	NDC10_II domain-containing protein	Phytophthora megakarya	PF16787.6	105312
e_gw1.10.790.1	30.4886	1.405621e+01	3.81314	0.840617	4.53612	5.72997e-06	1.12749e-05	ETP09532.1	hypothetical protein F441_14601	Phytophthora parasitica CJ01A1	UniRef100_W2WGM9	DDE_Tnp_1_7 domain-containing protein	Phytophthora parasitica CJ01A1	PF13843.7, PF01221.19	105171
e_gw1.10.792.1	18.2274	2.290241e+02	7.83936	1.55785	5.03215	4.85015e-07	1.11886e-06	KAE9104486.1	hypothetical protein PF006_g21889	Phytophthora fragariae	UniRef100_A0A6A3K6R4	ULP_PROTEASE domain-containing protein	Phytophthora fragariae		105211
e_gw1.10.794.1	29.5314	1.799862e+01	4.16981	0.7363	5.6632	1.48575e-08	4.25975e-08	KAE9262743.1	hypothetical protein PF008_g32523	Phytophthora fragariae	UniRef100_A0A6G0Q086	Uncharacterized protein	Phytophthora fragariae	PF17921.2	105345
e_gw1.10.795.1	545.953	4.205080e+02	8.71599	0.651871	13.3707	8.9651e-41	4.90035e-39	ETM33439.1	hypothetical protein L914_19335	Phytophthora parasitica	UniRef100_W2FTZ5	Histone-lysine N-methyltransferase, H3 lysine-79 specific	Phytophthora parasitica	PF08123.14	105085
e_gw1.10.801.1	33.523	4.996691e+01	5.6429	0.938463	6.01292	1.82214e-09	5.9199e-09	ETL33235.1	hypothetical protein L916_14255	Phytophthora parasitica	UniRef100_W2IGP8	Uncharacterized protein	Phytophthora parasitica		104953
e_gw1.10.811.1	122.782	3.538487e+01	5.14506	1.13301	4.54106	5.59724e-06	1.10365e-05	POM81657.1	Hypothetical protein PHPALM_344	Phytophthora palmivora var. palmivora	UniRef100_A0A2P4YV23	DDE_Tnp_1_7 domain-containing protein	Phytophthora palmivora var. palmivora	PF10235.10, PF06463.14	105229
e_gw1.10.815.1	7.15069	1.527661e+01	3.93325	1.29663	3.03344	0.00241786	0.00350432	XP_002998456.1	hypothetical protein PITG_06307	Phytophthora infestans T30-4	UniRef100_D0N4K1	Uncharacterized protein	Phytophthora infestans (strain T30-4)	PF16970.6	104836
e_gw1.10.82.1	1032.02	2.541700e-01	-1.97611	0.203529	-9.70919	2.75514e-22	3.74348e-21	POM80695.1	U3 small nucleolar ribonucleoprotein IMP3	Phytophthora palmivora var. palmivora	UniRef100_A0A2P4YS91	U3 small nucleolar ribonucleoprotein IMP3	Phytophthora palmivora var. palmivora	PF01479.26, PF00163.20, PF09450.11	105302
e_gw1.10.822.1	40.0369	6.313860e+00	2.65852	0.51427	5.16951	2.34711e-07	5.68265e-07	ETP36917.1	hypothetical protein F442_15218	Phytophthora parasitica P10297	UniRef100_W2YQ07	Uncharacterized protein	Phytophthora parasitica P10297		105236
e_gw1.10.827.1	23.1009	3.248446e+01	5.02168	1.03839	4.83602	1.32462e-06	2.84449e-06	KUG01268.1	hypothetical protein AM587_10001002	Phytophthora nicotianae	UniRef100_A0A0W8DXY1	Uncharacterized protein	Phytophthora nicotianae	PF00249.32, PF08914.12	105279
e_gw1.10.828.1	6.98837	3.050100e+01	4.93078	1.64175	3.00337	0.00267005	0.00384996	KUF93889.1	hypothetical protein AM587_10001038	Phytophthora nicotianae	UniRef100_A0A0W8DBY5	Uncharacterized protein	Phytophthora nicotianae		105378
e_gw1.10.832.1	5.47179	6.882041e+01	6.10476	1.7763	3.43679	0.000588641	0.000913616	POM57998.1	Hypothetical protein PHPALM_37413, partial	Phytophthora palmivora var. palmivora	UniRef100_A0A2P4WXG2	Uncharacterized protein (Fragment)	Phytophthora palmivora var. palmivora		105071
e_gw1.10.839.1	16.0332	1.942974e+02	7.60212	1.56884	4.8457	1.26164e-06	2.72138e-06	XP_009537546.1	hypothetical protein PHYSODRAFT_530039	Phytophthora sojae	UniRef100_G5ABQ7	GCR1_C domain-containing protein	Phytophthora sojae (strain P6497)	PF12550.9, PF01090.20	105324
e_gw1.10.842.1	65.9908	2.836470e+00	1.5041	0.456682	3.29353	0.000989365	0.00149664	XP_008917325.1	hypothetical protein PPTG_20250	Phytophthora parasitica INRA-310	UniRef100_W2PBM2	HTH CENPB-type domain-containing protein	Phytophthora parasitica (strain INRA-310)		105168
e_gw1.10.92.1	1499.89	2.447900e-01	-2.03035	0.216896	-9.36097	7.90081e-21	9.32023e-20	OWZ23703.1	H/ACA ribonucleoprotein complex subunit 3	Phytophthora megakarya	UniRef100_A0A225X1V3	Nucleolar protein 10	Phytophthora megakarya	PF04135.13	105297
e_gw1.100.103.1	776.737	1.895800e-01	-2.39911	0.22713	-10.5627	4.43521e-26	8.45762e-25	KUF84356.1	hypothetical protein AM588_10000702	Phytophthora nicotianae	UniRef100_A0A0W8CK41	DDE_3 domain-containing protein	Phytophthora nicotianae	PF13358.7	131073
e_gw1.100.117.1	848.225	2.361600e-01	-2.08214	0.155592	-13.382	7.7043e-41	4.27648e-39	RAW33538.1	hypothetical protein PC110_g10140	Phytophthora cactorum	UniRef100_A0A329SD30	HIT-type domain-containing protein	Phytophthora cactorum	PF04438.17, PF17925.2, PF17898.2, PF03833.14, PF01753.19, PF00643.25	130951
e_gw1.100.118.1	307.816	2.423400e-01	-2.0449	0.239712	-8.53065	1.45527e-17	1.22378e-16	XP_008908702.1	hypothetical protein PPTG_13969	Phytophthora parasitica INRA-310	UniRef100_W2N136	PIG-P domain-containing protein	Phytophthora	PF08510.13, PF07297.13, PF13886.7	131044
e_gw1.100.127.1	160.365	3.285500e-01	-1.60579	0.369118	-4.35035	1.35917e-05	2.54242e-05	ETK82506.1	hypothetical protein L915_12114	Phytophthora parasitica	UniRef100_W2GJX1	Uncharacterized protein	Phytophthora parasitica		131082
e_gw1.100.129.1	21.7531	3.568600e-01	-1.48656	0.553906	-2.68378	0.00727952	0.00993709	XP_008908718.1	hypothetical protein PPTG_13982	Phytophthora parasitica INRA-310	UniRef100_W2KXU1	Uncharacterized protein	Phytophthora	PF05940.13, PF02060.16, PF17555.3	131055
e_gw1.100.139.1	117.387	2.196900e-01	-2.18645	0.381154	-5.7364	9.67128e-09	2.84107e-08
e_gw1.100.147.1	16.1301	1.909505e+02	7.57706	1.55736	4.86533	1.14264e-06	2.48275e-06	ETI44031.1	hypothetical protein F443_11217	Phytophthora parasitica P1569	UniRef100_W2WTI5	Uncharacterized protein	Phytophthora parasitica	PF06827.15, PF13842.7, PF07216.13	130960
e_gw1.100.15.1	5920.26	1.677700e-01	-2.57544	0.216625	-11.889	1.35093e-32	4.36718e-31	XP_008908732.1	ribosomal protein L15	Phytophthora parasitica INRA-310	UniRef100_W2Q1S8	Ribosomal protein L15	Phytophthora	PF00828.20	130973
e_gw1.100.162.1	12755.5	1.938300e-01	-2.36714	0.301417	-7.85337	4.04992e-15	2.64956e-14	XP_009530658.1	hypothetical protein PHYSODRAFT_286573	Phytophthora sojae	UniRef100_G4ZTV5	NTF2 domain-containing protein	Phytophthora sojae (strain P6497)	PF02136.21, PF09505.11	130950
e_gw1.100.19.1	268.101	3.683100e-01	-1.44103	0.257396	-5.59848	2.16245e-08	6.08896e-08	ETL35848.1	hypothetical protein L916_12053	Phytophthora parasitica	UniRef100_W2IR27	Thioredoxin domain-containing protein	Phytophthora parasitica	PF00578.22, PF08534.11, PF10417.10, PF13911.7	131033
e_gw1.100.21.1	49.9361	4.490720e+00	2.16695	0.434199	4.99068	6.01677e-07	1.36989e-06	RAW33556.1	hypothetical protein PC110_g10155	Phytophthora cactorum	UniRef100_A0A329SC61	Uncharacterized protein	Phytophthora cactorum	PF00406.23, PF13207.7, PF13238.7, PF13671.7, PF00004.30, PF02224.19, PF02223.18, PF05496.13, PF07728.15, PF01712.20, PF05729.13, PF13191.7, PF01202.23, PF17213.4, PF00910.23, PF00005.28, PF13401.7, PF03266.16, PF01443.19, PF13521.7, PF13479.7, PF13086.7, PF14532.7, PF01078.22, PF13245.7, PF00931.23, PF02492.20, PF06414.13, PF09848.10	131046
e_gw1.100.4.1	344.068	3.326500e+00	1.734	0.302321	5.73565	9.71415e-09	2.85308e-08	KAE8896208.1	Intraflagellar transport protein 52	Phytophthora fragariae	UniRef100_A0A6A4A5V8	Intraflagellar transport protein 52	Phytophthora fragariae	PF09822.10, PF03345.15	130954
e_gw1.100.67.1	3902.18	3.643600e-01	-1.45658	0.211121	-6.89929	5.22627e-12	2.36553e-11	RAW40350.1	hypothetical protein PC110_g3434	Phytophthora cactorum	UniRef100_A0A329SUG1	Uncharacterized protein	Phytophthora cactorum	PF16019.6	131067
e_gw1.100.70.1	159.187	2.307420e+00	1.20628	0.397677	3.03332	0.00241879	0.0035053	XP_009530728.1	hypothetical protein PHYSODRAFT_513722	Phytophthora sojae	UniRef100_G4ZU25	Palmitoyltransferase	Phytophthora sojae (strain P6497)	PF01529.21	130977
e_gw1.100.95.1	3088.17	3.117200e-01	-1.68169	0.186051	-9.03889	1.58268e-19	1.63768e-18	OWZ02964.1	hypothetical protein PHMEG_00025386	Phytophthora megakarya	UniRef100_A0A225VCX7	SUI1 domain-containing protein	Phytophthora megakarya	PF01253.23, PF04196.13, PF07240.12	131076
e_gw1.100.97.1	1581.18	3.452700e-01	-1.5342	0.191295	-8.02007	1.05686e-15	7.35794e-15	KAF1790645.1	HSP20-like chaperone	Phytophthora cactorum	UniRef100_A0A329SD71	HSP20-like chaperone	Phytophthora cactorum	PF05642.12, PF04969.17, PF18829.2, PF14851.7, PF13425.7, PF16046.6, PF15069.7, PF15470.7, PF01733.19, PF13648.7	130982
e_gw1.101.13.1	18.3691	2.312727e+02	7.85345	1.5554	5.04914	4.43808e-07	1.03166e-06	POM74643.1	Integrase catalytic core protein	Phytophthora palmivora var. palmivora	UniRef100_A0A2P4Y9Z4	Integrase catalytic core protein	Phytophthora palmivora var. palmivora		131115
e_gw1.101.26.1	95.8462	1.201464e+03	10.2306	1.47949	6.91495	4.68027e-12	2.13936e-11	KAE9059501.1	hypothetical protein PF010_g30591	Phytophthora fragariae	UniRef100_A0A6A4B5S8	DDE Tnp4 domain-containing protein	Phytophthora fragariae	PF13359.7, PF04827.15, PF01609.22	131116
e_gw1.101.35.1	42.9392	5.403791e+02	9.07783	1.50025	6.05086	1.44078e-09	4.76191e-09	XP_009536941.1	hypothetical protein PHYSODRAFT_528701	Phytophthora sojae	UniRef100_G5A3K2	Dimer_Tnp_hAT domain-containing protein	Phytophthora sojae (strain P6497)	PF05699.15	131100
e_gw1.101.36.1	49.7094	6.210462e+02	9.27856	1.49709	6.19774	5.72798e-10	2.00172e-09	KUF82508.1	hypothetical protein AM587_10000561	Phytophthora nicotianae	UniRef100_A0A0W8CEV4	Uncharacterized protein	Phytophthora nicotianae		131111
e_gw1.101.52.1	48.6281	6.081796e+02	9.24835	1.5087	6.13003	8.78646e-10	3.00169e-09	RLN50474.1	hypothetical protein BBJ28_00025910	Nothophytophthora sp. Chile5	UniRef100_A0A662WVQ7	Dimer_Tnp_hAT domain-containing protein	Nothophytophthora sp. Chile5	PF14291.7	131118
e_gw1.101.53.1	45.5138	3.397642e+01	5.08646	0.71659	7.09814	1.26443e-12	6.14452e-12	KAF4129257.1	hypothetical protein GN958_ATG21521	Phytophthora infestans	UniRef100_A0A6G0P420	Uncharacterized protein	Phytophthora fragariae	PF00214.20, PF02672.16	131108
e_gw1.101.61.1	31.0985	3.855184e+02	8.59066	1.52783	5.6228	1.87891e-08	5.31986e-08	CAI72289.1	hypothetical protein PI35.0400	Phytophthora infestans	UniRef100_Q572I6	Uncharacterized protein	Phytophthora infestans		131104
e_gw1.101.66.1	41.1774	2.986840e+00	1.57862	0.514054	3.07093	0.00213394	0.00310918	ETO84733.1	hypothetical protein F444_01380	Phytophthora parasitica P1976	UniRef100_A0A081B0S2	DDE_Tnp_IS1595 domain-containing protein	Phytophthora parasitica P1976	PF12762.8, PF13865.7	131088
e_gw1.102.45.1	94.6597	2.166399e+02	7.75916	1.0842	7.15656	8.27253e-13	4.09367e-12	XP_009538423.1	hypothetical protein PHYSODRAFT_254467	Phytophthora sojae	UniRef100_G5AEC4	Uncharacterized protein	Phytophthora sojae (strain P6497)		131181
e_gw1.102.68.1	3652.8	4.013100e-01	-1.31722	0.208265	-6.32472	2.53699e-10	9.24016e-10	KAF1787693.1	Nicotinate-nucleotide pyrophosphorylase/putative pyrophosphorylase ModD	Phytophthora cactorum	UniRef100_A0A329RIU9	Nicotinate-nucleotide pyrophosphorylase [carboxylating]	Phytophthora cactorum	PF01729.20, PF02749.17, PF15354.7	131184
e_gw1.102.89.1	30.0455	2.747300e+00	1.45801	0.493917	2.95194	0.00315783	0.00451105	ETI38961.1	hypothetical protein F443_15400	Phytophthora parasitica P1569	UniRef100_V9EJ40	MULE domain-containing protein	Phytophthora parasitica P1569	PF10551.10	131191
e_gw1.102.9.1	3470.62	3.094300e-01	-1.69234	0.210838	-8.02672	1.00114e-15	7.00752e-15	ETL84745.1	hypothetical protein L917_15516	Phytophthora parasitica	UniRef100_W2IB77	Uncharacterized protein	Phytophthora parasitica	PF17958.2, PF13499.7, PF13405.7, PF00036.33, PF13202.7, PF13821.7, PF10591.10	131136
e_gw1.102.98.1	1730.58	3.820700e-01	-1.38809	0.178257	-7.78699	6.86242e-15	4.38148e-14	RAW32589.1	Replication factor C subunit 5	Phytophthora cactorum	UniRef100_A0A329S7H2	Replication factor C subunit 5	Phytophthora cactorum	PF08542.12, PF00004.30, PF13177.7, PF03215.16, PF05496.13, PF06144.14, PF13191.7, PF07728.15, PF13086.7, PF13401.7, PF16193.6, PF12775.8, PF01637.19, PF13604.7, PF04851.16, PF13238.7, PF05673.14, PF13173.7, PF00270.30, PF05621.12, PF13479.7, PF13245.7, PF01078.22, PF00176.24, PF00005.28, PF06068.14, PF01695.18, PF00493.24, PF02562.17	131149
e_gw1.103.101.1	385.571	2.914200e-01	-1.77881	0.293968	-6.05103	1.4392e-09	4.75779e-09	RAW29281.1	hypothetical protein PC110_g14350	Phytophthora cactorum	UniRef100_A0A329RXJ5	Uncharacterized protein	Phytophthora cactorum	PF06487.13	131244
e_gw1.103.110.1	16.5739	2.062115e+02	7.68798	1.56231	4.9209	8.6145e-07	1.90766e-06	ETP54570.1	hypothetical protein F442_00759	Phytophthora parasitica P10297	UniRef100_W2XUN2	Uncharacterized protein	Phytophthora parasitica CJ01A1	PF19104.1	131238
e_gw1.103.112.1	9.66726	1.156251e+02	6.85331	1.60777	4.26261	2.02053e-05	3.7012e-05	XP_009539663.1	hypothetical protein PHYSODRAFT_572198	Phytophthora sojae	UniRef100_G5AHV8	Uncharacterized protein	Phytophthora sojae (strain P6497)		131273
e_gw1.103.122.1	21.0808	2.177624e+01	4.44468	0.970312	4.58067	4.63481e-06	9.24316e-06	KUF78872.1	Potassium/sodium hyperpolarization-activated cyclic nucleotide-gated channel 4	Phytophthora nicotianae	UniRef100_A0A0W8CYQ7	Potassium/sodium hyperpolarization-activated cyclic nucleotide-gated channel 4	Phytophthora nicotianae	PF00027.30, PF00467.30	131269
e_gw1.103.15.1	295.134	1.053932e+01	3.39771	0.328765	10.3348	4.90546e-25	8.58816e-24	RAW29279.1	hypothetical protein PC110_g14352	Phytophthora cactorum	UniRef100_A0A329RY48	Uncharacterized protein	Phytophthora cactorum	PF13385.7	131229
e_gw1.103.27.1	70.3634	3.170967e+02	8.30878	1.48537	5.59375	2.22215e-08	6.23867e-08	POM64517.1	LOW QUALITY PROTEIN: Integrase catalytic core protein, partial	Phytophthora palmivora var. palmivora	UniRef100_A0A2P4XG37	Integrase catalytic core protein (Fragment)	Phytophthora palmivora var. palmivora	PF07727.15	131295
e_gw1.103.29.1	628.226	4.189300e-01	-1.25522	0.147661	-8.50068	1.88482e-17	1.57666e-16	KUF85940.1	Zinc phosphodiesterase ELAC protein 1	Phytophthora nicotianae	UniRef100_W2K9D6	Ribonuclease Z	Phytophthora	PF12706.8, PF13691.7	131260
e_gw1.103.39.1	14908.8	2.620800e-01	-1.9319	0.38952	-4.9597	7.06015e-07	1.58651e-06	OWZ21513.1	Voltage-dependent anion-selective channel protein	Phytophthora megakarya	UniRef100_A0A225WV43	Voltage-dependent anion-selective channel protein	Phytophthora megakarya	PF01459.23, PF08638.12	131286
e_gw1.103.44.1	22.5687	2.775663e+02	8.11669	1.52795	5.31213	1.08352e-07	2.73718e-07	XP_024578036.1	retrotransposon nucleocapsid protein	Plasmopara halstedii	UniRef100_A0A0N7L5J7	RNA-directed DNA polymerase	Plasmopara halstedii	PF18628.2	131297
e_gw1.103.47.1	12.8196	1.608438e+02	7.32952	1.61209	4.5466	5.45204e-06	1.0768e-05	KAF0685876.1	hypothetical protein As57867_022221, partial	Aphanomyces stellatus	UniRef100_A0A6A4XRS8	Integrase catalytic domain-containing protein (Fragment)	Aphanomyces stellatus	PF13683.7	131266
e_gw1.103.48.1	33.5129	1.064951e+01	3.41271	0.697633	4.89185	9.98922e-07	2.19041e-06	KAE8890717.1	hypothetical protein PF003_g25328	Phytophthora fragariae	UniRef100_A0A6G0JLF1	Uncharacterized protein	Phytophthora fragariae	PF14503.7	131304
e_gw1.103.52.1	51.466	7.177780e+00	2.84354	0.572786	4.96439	6.89156e-07	1.55131e-06	XP_002897571.1	conserved hypothetical protein	Phytophthora infestans T30-4	UniRef100_D0NTX1	MULE domain-containing protein	Phytophthora infestans (strain T30-4)	PF10551.10	131255
e_gw1.103.71.1	2588.89	2.045000e-01	-2.28982	0.243821	-9.39139	5.9211e-21	7.10781e-20	KAF4032447.1	Iron-sulfur cluster biosynthesis	Phytophthora infestans	UniRef100_W2MP10	Fe-S_biosyn domain-containing protein	Phytophthora parasitica	PF01521.21	131315
e_gw1.103.84.1	206.593	8.146470e+00	3.02618	0.258115	11.7241	9.58932e-32	2.89723e-30	KAE9038541.1	hypothetical protein PR002_g5972	Phytophthora rubi	UniRef100_H3HBE4	CS domain-containing protein	Phytophthora ramorum		131247
e_gw1.103.85.1	67.1631	1.502782e+02	7.23149	1.07224	6.74431	1.53755e-11	6.59062e-11	KUF80069.1	hypothetical protein AM587_10012251	Phytophthora nicotianae	UniRef100_A0A0W8C7K4	Uncharacterized protein	Phytophthora nicotianae	PF13696.7, PF07874.12, PF00098.24	131288
e_gw1.103.87.1	55.1098	2.537298e+02	7.98715	1.47227	5.42507	5.79311e-08	1.52674e-07	KUF79319.1	hypothetical protein AM587_10003086	Phytophthora nicotianae	UniRef100_A0A0W8C5F7	Uncharacterized protein	Phytophthora nicotianae		131291
e_gw1.103.88.1	35.7864	4.469132e+02	8.80385	1.51674	5.80447	6.45689e-09	1.94263e-08	KAE8885094.1	hypothetical protein PF003_g30858	Phytophthora fragariae	UniRef100_A0A6A3EF34	CCHC-type domain-containing protein	Phytophthora fragariae	PF14223.7, PF13961.7, PF06159.14, PF15330.7	131281
e_gw1.103.97.1	53.6361	1.211792e+02	6.921	1.11505	6.2069	5.40391e-10	1.89633e-09	OWZ18306.1	hypothetical protein PHMEG_0007615	Phytophthora megakarya	UniRef100_A0A0W8D0S4	HTH CENPB-type domain-containing protein	Phytophthora nicotianae	PF03184.20	131311
e_gw1.103.98.1	63.5175	2.916343e+02	8.18802	1.47193	5.56276	2.65535e-08	7.38106e-08	KAF4147160.1	SWIM zinc finger domain-containing protein	Phytophthora infestans	UniRef100_A0A6A3P833	SWIM-type domain-containing protein	Phytophthora rubi	PF04434.18	131312
e_gw1.104.34.1	2934.23	2.329800e-01	-2.10172	0.235518	-8.9238	4.50543e-19	4.44063e-18	ETP48287.1	hypothetical protein, variant	Phytophthora parasitica P10297	UniRef100_W2JE26	Uncharacterized protein	Phytophthora parasitica	PF14610.7	131317
e_gw1.104.39.1	73.4526	7.584000e+00	2.92296	0.429239	6.80964	9.78458e-12	4.29831e-11	KAF4148426.1	hypothetical protein GN958_ATG02367	Phytophthora infestans	UniRef100_A0A6G0LLF4	Uncharacterized protein	Phytophthora fragariae	PF13650.7, PF12353.9, PF14787.7, PF13975.7, PF13696.7, PF15240.7	131357
e_gw1.104.53.1	30.2061	8.085460e+00	3.01533	0.639938	4.71191	2.45405e-06	5.08456e-06	RAW29747.1	hypothetical protein PC110_g13893	Phytophthora cactorum	UniRef100_A0A329S2H5	Uncharacterized protein	Phytophthora cactorum	PF00106.26, PF13561.7, PF04321.18	131342
e_gw1.104.60.1	15.1321	1.060774e+01	3.40705	0.833689	4.08671	4.37531e-05	7.70712e-05	KAE8997148.1	hypothetical protein PF011_g15608	Phytophthora fragariae	UniRef100_H3H3R4	Endonuclease	Phytophthora ramorum		131320
e_gw1.104.68.1	1879.04	2.299900e-01	-2.12037	0.189298	-11.2013	4.0197e-29	1.00464e-27	KAE9044853.1	hypothetical protein PR001_g5202	Phytophthora rubi	UniRef100_A0A6A4G6K1	DDE_Tnp_1_7 domain-containing protein	Phytophthora rubi	PF13843.7	131319
e_gw1.105.15.1	644.502	9.838030e+00	3.29837	0.24988	13.1998	8.79736e-40	4.51566e-38	XP_002901742.1	aldehyde dehydrogenase, mitochondrial precursor	Phytophthora infestans T30-4	UniRef100_D0NFT1	Aldehyde dehydrogenase, mitochondrial	Phytophthora infestans (strain T30-4)	PF00171.23, PF13562.7	131420
e_gw1.105.22.1	76.3229	4.549810e+00	2.18581	0.709745	3.07971	0.00207204	0.00302485	RAW33868.1	hypothetical protein PC110_g9806	Phytophthora cactorum	UniRef100_A0A329SDZ9	Protein kinase domain-containing protein	Phytophthora cactorum	PF07714.18, PF00069.26, PF19015.1	131407
e_gw1.105.3.1	6071.74	4.835200e-01	-1.04836	0.206717	-5.07145	3.94793e-07	9.23979e-07	XP_009519311.1	hypothetical protein PHYSODRAFT_541614	Phytophthora sojae	UniRef100_G4Z122	MPN domain-containing protein	Phytophthora sojae (strain P6497)	PF08083.12, PF12134.9, PF10596.10, PF08082.12, PF10597.10, PF08084.12, PF10598.10, PF01398.22	131382
e_gw1.105.56.1	96.128	3.246620e+00	1.69894	0.319069	5.32466	1.0114e-07	2.56858e-07	POM61850.1	hypothetical protein PHPALM_29068	Phytophthora palmivora var. palmivora	UniRef100_A0A2P4X8I4	Uncharacterized protein	Phytophthora palmivora var. palmivora	PF01519.17, PF04102.13, PF01895.20	131425
e_gw1.106.106.1	54.6335	6.836144e+02	9.41704	1.48974	6.32127	2.59417e-10	9.4412e-10	KAE8989208.1	hypothetical protein PR001_g21831	Phytophthora rubi	UniRef100_A0A6A4E3K6	RNA-directed DNA polymerase	Phytophthora rubi	PF00078.28, PF17919.2	131427
e_gw1.106.50.1	628.482	2.525600e-01	-1.98531	0.164833	-12.0444	2.07677e-33	7.14936e-32	KAE9331336.1	hypothetical protein PF008_g15490	Phytophthora fragariae	UniRef100_A0A6G0RDZ5	Uncharacterized protein	Phytophthora fragariae	PF05699.15, PF06009.13	131488
e_gw1.106.57.1	32.5594	1.010654e+01	3.33722	0.572386	5.83036	5.5308e-09	1.67668e-08	KAE8910462.1	hypothetical protein PF003_g5783	Phytophthora fragariae	UniRef100_A0A6A3H6F5	Integrase catalytic domain-containing protein	Phytophthora rubi	PF17105.6	131451
e_gw1.106.74.1	93.8925	2.309330e+00	1.20748	0.35317	3.41897	0.000628591	0.000971725	KAE9269916.1	hypothetical protein PR003_g30998	Phytophthora rubi	UniRef100_A0A6A4B931	Integrase catalytic domain-containing protein	Phytophthora rubi	PF17921.2, PF00665.27, PF09337.11, PF13683.7, PF06543.13	131428
e_gw1.106.78.1	16.1874	2.016364e+02	7.65561	1.55974	4.90826	9.18868e-07	2.02604e-06	RLN88063.1	hypothetical protein BBJ28_00003622	Nothophytophthora sp. Chile5	UniRef100_A0A662XQ89	MULE domain-containing protein	Nothophytophthora sp. Chile5		131458
e_gw1.106.80.1	36.7717	1.006708e+01	3.33157	0.720103	4.62652	3.71852e-06	7.49409e-06	OWY99082.1	hypothetical protein PHMEG_00029985	Phytophthora megakarya	UniRef100_A0A225V1D2	Uncharacterized protein	Phytophthora megakarya		131494
e_gw1.106.83.1	18.473	2.325962e+02	7.86168	1.55524	5.05495	4.30502e-07	1.00345e-06	KAE9032255.1	hypothetical protein PR002_g9274	Phytophthora rubi	UniRef100_A0A6A3MI68	Reverse transcriptase Ty1/copia-type domain-containing protein	Phytophthora rubi	PF13456.7	131509
e_gw1.106.87.1	59.1953	2.690262e+02	8.0716	1.46993	5.49113	3.99363e-08	1.0783e-07	RLN88063.1	hypothetical protein BBJ28_00003622	Nothophytophthora sp. Chile5	UniRef100_A0A662XQ89	MULE domain-containing protein	Nothophytophthora sp. Chile5	PF10551.10, PF16654.6	131504
e_gw1.107.55.1	148.959	2.304800e+00	1.20464	0.304795	3.9523	7.7403e-05	0.000132737	XP_009531512.1	hypothetical protein PHYSODRAFT_514455	Phytophthora sojae	UniRef100_G4ZR03	Dimer_Tnp_hAT domain-containing protein	Phytophthora sojae (strain P6497)	PF05699.15	131538
e_gw1.107.57.1	90448.6	2.102100e-01	-2.25007	0.347414	-6.47663	9.37942e-11	3.63034e-10	XP_002905131.1	40S ribosomal protein S15	Phytophthora infestans T30-4	UniRef100_D0N7G4	40S ribosomal protein S15	Phytophthora infestans (strain T30-4)	PF00203.22	131568
e_gw1.107.62.1	19.659	1.614601e+01	4.01311	0.831912	4.82396	1.40738e-06	3.01002e-06	XP_008912021.1	hypothetical protein PPTG_15548	Phytophthora parasitica INRA-310	UniRef100_W2KG74	Uncharacterized protein	Phytophthora parasitica		131567
e_gw1.107.71.1	92.0732	2.114725e+02	7.72433	1.0765	7.17542	7.20834e-13	3.60191e-12	KUF81029.1	hypothetical protein AM587_10001841	Phytophthora nicotianae	UniRef100_A0A0W8CAA8	Uncharacterized protein	Phytophthora nicotianae		131544
e_gw1.107.72.1	2578.1	2.736000e-01	-1.86985	0.316489	-5.90812	3.46024e-09	1.08064e-08	RAW41725.1	hypothetical protein PC110_g2099	Phytophthora cactorum	UniRef100_A0A6A3NBE0	Ubiquitin-fold modifier 1	Phytophthora rubi	PF03671.15	131532
e_gw1.107.73.1	403.015	8.723330e+00	3.12488	0.383951	8.13874	3.99428e-16	2.9155e-15	RAW41676.1	hypothetical protein PC110_g2107	Phytophthora cactorum	UniRef100_A0A329T0R9	Uncharacterized protein	Phytophthora cactorum	PF12799.8, PF14580.7, PF13855.7, PF13516.7, PF11439.9	131523
e_gw1.107.77.1	1157.06	4.326600e-01	-1.2087	0.414284	-2.91757	0.0035277	0.00500414	RAW41712.1	hypothetical protein PC110_g2114	Phytophthora cactorum	UniRef100_A0A329T1D0	Protein kinase domain-containing protein	Phytophthora cactorum	PF00069.26, PF07714.18, PF14531.7, PF17667.2, PF06293.15, PF01636.24, PF10707.10	131515
e_gw1.108.16.1	307.072	2.418740e+00	1.27425	0.258286	4.9335	8.07695e-07	1.79528e-06	RAW30212.1	hypothetical protein PC110_g13432	Phytophthora cactorum	UniRef100_A0A329S3I4	Uncharacterized protein	Phytophthora cactorum	PF12697.8, PF02450.16	131597
e_gw1.108.22.1	460.342	3.566070e+00	1.83433	0.239818	7.64887	2.02747e-14	1.22823e-13	ETI57207.1	hypothetical protein F443_00476	Phytophthora parasitica P1569	UniRef100_W2HNW1	Uncharacterized protein	Phytophthora	PF02318.17, PF01363.22	131592
e_gw1.108.49.1	41.7666	3.840380e+00	1.94125	0.460336	4.21703	2.47538e-05	4.48337e-05	GAX99829.1	Hypothetical protein PINS_007691	Pythium insidiosum	UniRef100_A0A2D4C2J2	Uncharacterized protein	Pythium insidiosum		131578
e_gw1.108.51.1	40.0918	6.027669e+01	5.91353	2.3207	2.54816	0.0108292	0.0145088	GAX99829.1	Hypothetical protein PINS_007691	Pythium insidiosum	UniRef100_A0A2D4C2J2	Uncharacterized protein	Pythium insidiosum		131602
e_gw1.108.58.1	6.31936	7.507844e+01	6.23033	1.67426	3.72123	0.000198252	0.000324773	KAE8961871.1	Retrovirus-related Pol polyprotein from transposon TNT 1-94, partial	Phytophthora rubi	UniRef100_A0A6A3GXU6	Retrovirus-related Pol polyprotein from transposon TNT 1-94 (Fragment)	Phytophthora rubi		131617
e_gw1.108.7.1	324.796	4.506850e+00	2.17212	0.334518	6.49328	8.39898e-11	3.26941e-10	XP_009528931.1	family 3 glycoside hydrolase	Phytophthora sojae	UniRef100_G4ZQE7	Family 3 glycoside hydrolase	Phytophthora sojae (strain P6497)	PF01915.23, PF00933.22, PF14310.7	131621
e_gw1.109.20.1	64.0963	4.411250e+00	2.14119	0.410242	5.21933	1.79576e-07	4.41496e-07	KAE8910462.1	hypothetical protein PF003_g5783	Phytophthora fragariae	UniRef100_A0A6A3H6F5	Integrase catalytic domain-containing protein	Phytophthora rubi	PF01688.18	131659
e_gw1.109.22.1	72.2824	7.521780e+00	2.91107	0.544683	5.34452	9.0655e-08	2.31503e-07	POM65029.1	LOW QUALITY PROTEIN: Reverse transcriptase	Phytophthora palmivora var. palmivora	UniRef100_A0A2P4XHK1	Reverse transcriptase	Phytophthora palmivora var. palmivora	PF17919.2, PF17917.2, PF00078.28	131647
e_gw1.109.31.1	60.3939	4.809670e+00	2.26594	0.417613	5.42593	5.7653e-08	1.52053e-07	KAE9301653.1	hypothetical protein PF008_g22691	Phytophthora fragariae	UniRef100_A0A6G0QT56	Uncharacterized protein	Phytophthora fragariae	PF17921.2, PF00665.27, PF09337.11, PF13683.7, PF06543.13	131662
e_gw1.11.107.1	18.7881	5.971880e+00	2.57818	0.950448	2.7126	0.00667575	0.0091469	RLN81137.1	hypothetical protein BBJ28_00007525	Nothophytophthora sp. Chile5	UniRef100_A0A662XGV9	Oxidored_FMN domain-containing protein	Nothophytophthora sp. Chile5	PF00724.21	105572
e_gw1.11.114.1	201.279	1.124770e+02	6.81349	1.4494	4.70091	2.59008e-06	5.3486e-06	POM75682.1	Hypothetical protein PHPALM_7178	Phytophthora palmivora var. palmivora	UniRef100_A0A2P4YCZ7	Reverse transcriptase domain-containing protein	Phytophthora palmivora var. palmivora	PF00078.28	105871
e_gw1.11.126.1	633.551	2.161107e+01	4.4337	0.284314	15.5944	7.94948e-55	1.04445e-52	RAW29234.1	Pleiotropic drug resistance protein 1	Phytophthora cactorum	UniRef100_A0A329RXD6	Pleiotropic drug resistance protein 1	Phytophthora cactorum	PF01061.25, PF00005.28, PF19055.1, PF03193.17, PF13191.7, PF13555.7, PF13304.7, PF13401.7, PF13481.7, PF06422.13, PF06414.13, PF13604.7, PF13476.7, PF13671.7, PF12698.8, PF00004.30, PF01926.24, PF13238.7, PF05729.13, PF02463.20, PF03266.16, PF18751.2, PF00910.23, PF02492.20, PF08370.12, PF02367.18, PF13521.7, PF13245.7, PF07728.15, PF00503.21, PF05272.12, PF08477.14, PF05496.13, PF13479.7, PF0193…	105401
e_gw1.11.138.1	208.296	7.276440e+00	2.86323	0.256189	11.1762	5.33057e-29	1.31846e-27	ETI32010.1	hypothetical protein F443_21103	Phytophthora parasitica P1569	UniRef100_V9DYQ0	FYVE-type domain-containing protein	Phytophthora parasitica P1569	PF01363.22, PF01590.27, PF13185.7, PF14634.7, PF00643.25, PF13445.7, PF13639.7, PF14447.7	105751
e_gw1.11.14.1	6154.12	1.271600e-01	-2.9753	0.544518	-5.46409	4.65286e-08	1.24224e-07	ETK71719.1	hypothetical protein L915_21080	Phytophthora parasitica	UniRef100_W2QTA5	Uncharacterized protein	Phytophthora parasitica	PF00916.21	105859
e_gw1.11.157.1	2057.19	5.724200e+00	2.51707	0.214977	11.7086	1.15213e-31	3.45181e-30	RAW23792.1	hypothetical protein PC110_g19777	Phytophthora cactorum	UniRef100_A0A329RKE6	Protein kinase domain-containing protein	Phytophthora cactorum	PF00069.26, PF07714.18, PF16311.6, PF14828.7, PF17667.2, PF06293.15, PF16082.6, PF01102.19, PF01636.24	106045
e_gw1.11.211.1	91.3647	1.011274e+01	3.3381	0.400036	8.3445	7.15138e-17	5.66767e-16	ACO54870.1	pectin methylesterase	Phytophthora capsici	UniRef100_G2XKV1	Pectinesterase	Phytophthora capsici	PF01095.20	105972
e_gw1.11.215.1	188.948	1.062579e+01	3.4095	0.362662	9.40131	5.38859e-21	6.47943e-20	KAE9028633.1	hypothetical protein PR001_g11687	Phytophthora rubi	UniRef100_H3G8Z3	Uncharacterized protein	Phytophthora ramorum	PF00106.26, PF13561.7, PF08659.11, PF01370.22, PF16363.6, PF13579.7	105741
e_gw1.11.233.1	44.1078	5.424819e+02	9.08343	1.50475	6.03652	1.57477e-09	5.17016e-09	XP_008905960.1	hypothetical protein PPTG_11602	Phytophthora parasitica INRA-310	UniRef100_W2Q6H3	Uncharacterized protein	Phytophthora parasitica (strain INRA-310)	PF13975.7, PF13650.7, PF00077.21, PF12353.9	105497
e_gw1.11.236.1	124.761	9.084060e+00	3.18334	0.355101	8.96459	3.11436e-19	3.12112e-18	OWZ12642.1	hypothetical protein PHMEG_00014161	Phytophthora megakarya	UniRef100_A0A225W4Z5	Uncharacterized protein	Phytophthora megakarya	PF07592.12, PF07577.12	105623
e_gw1.11.237.1	153.211	2.035760e+00	1.02556	0.242674	4.2261	2.37781e-05	4.31592e-05	XP_002909530.1	conserved hypothetical protein	Phytophthora infestans T30-4	UniRef100_D0MS75	Uncharacterized protein	Phytophthora infestans (strain T30-4)	PF04880.14	106044
e_gw1.11.240.1	16.724	3.765686e+01	5.23484	1.17482	4.45587	8.35544e-06	1.60788e-05	POM62931.1	Cysteine protease family C48	Phytophthora palmivora var. palmivora	UniRef100_A0A6A4AS37	Uncharacterized protein	Phytophthora rubi		106041
e_gw1.11.241.1	94.5229	5.202855e+01	5.70123	0.602309	9.46563	2.91798e-21	3.58391e-20	XP_009515205.1	hypothetical protein PHYSODRAFT_474251	Phytophthora sojae	UniRef100_G4YPF0	Uncharacterized protein	Phytophthora sojae (strain P6497)	PF05699.15, PF12811.8	105692
e_gw1.11.243.1	444.038	2.812900e-01	-1.82989	0.288289	-6.34739	2.18994e-10	8.04705e-10	OWZ22195.1	hypothetical protein PHMEG_0003133, partial	Phytophthora megakarya	UniRef100_A0A225WWW8	DDE_Tnp_1_7 domain-containing protein (Fragment)	Phytophthora megakarya	PF13843.7	105465
e_gw1.11.252.1	63.0456	3.765734e+01	5.23486	0.644909	8.1172	4.77049e-16	3.44693e-15	KAE8968225.1	hypothetical protein PR002_g27824	Phytophthora rubi	UniRef100_A0A6A4BM11	DDE_3 domain-containing protein	Phytophthora	PF13565.7, PF13592.7, PF12842.8, PF01498.19, PF13518.7, PF13936.7, PF13384.7, PF14046.7	105721
e_gw1.11.268.1	56.0189	3.827170e+00	1.93628	0.505749	3.82854	0.000128907	0.000215688	OWY98337.1	Glutathione S-transferase	Phytophthora megakarya	UniRef100_A0A6A5IX55	Thioredoxin-like fold	Phytophthora cactorum	PF14497.7, PF02798.21, PF00043.26, PF13417.7, PF13410.7, PF13409.7	105816
e_gw1.11.272.1	30.4384	1.589888e+01	3.99085	0.698955	5.70974	1.13149e-08	3.29618e-08	ETI39733.1	hypothetical protein F443_14712	Phytophthora parasitica P1569	UniRef100_V9EMK9	Uncharacterized protein	Phytophthora parasitica P1569	PF03101.16, PF17738.2	106048
e_gw1.11.28.1	55.2779	7.605370e+00	2.92702	0.458269	6.38713	1.69033e-10	6.31216e-10	KAF4130940.1	Kinesin motor domain	Phytophthora infestans	UniRef100_D0NDH4	Kinesin-like protein	Phytophthora infestans (strain T30-4)	PF00225.24, PF16796.6	105642
e_gw1.11.309.1	14.864	3.271300e+01	5.03179	1.21987	4.12487	3.70942e-05	6.57458e-05
e_gw1.11.313.1	77.3337	5.854809e+01	5.87155	0.687825	8.5364	1.38464e-17	1.16575e-16	XP_008903267.1	hypothetical protein PPTG_10347	Phytophthora parasitica INRA-310	UniRef100_W2QF25	Uncharacterized protein	Phytophthora parasitica (strain INRA-310)	PF00964.18	105887
e_gw1.11.315.1	15.301	3.299424e+01	5.04414	1.18534	4.25546	2.08624e-05	3.81668e-05	XP_002904186.1	conserved hypothetical protein	Phytophthora infestans T30-4	UniRef100_D0N976	Uncharacterized protein	Phytophthora infestans (strain T30-4)	PF12550.9	105764
e_gw1.11.330.1	90.294	1.398811e+01	3.80613	0.477773	7.9664	1.63359e-15	1.11403e-14	OWY93632.1	hypothetical protein PHMEG_00036899, partial	Phytophthora megakarya	UniRef100_A0A225UKM1	CCHC-type domain-containing protein (Fragment)	Phytophthora megakarya	PF14223.7	105598
e_gw1.11.336.1	99.4054	2.687050e+00	1.42602	0.35779	3.98564	6.72978e-05	0.000116258	RAW27152.1	hypothetical protein PC110_g16455	Phytophthora cactorum	UniRef100_A0A329RUV5	Dimer_Tnp_hAT domain-containing protein	Phytophthora cactorum	PF05699.15	105486
e_gw1.11.345.1	35.8257	3.186391e+01	4.99385	0.772783	6.46216	1.03218e-10	3.97254e-10	ETP11690.1	hypothetical protein F441_12797	Phytophthora parasitica CJ01A1	UniRef100_W2GG23	Uncharacterized protein	Phytophthora parasitica		105609
e_gw1.11.346.1	21.6437	2.716315e+02	8.08551	1.56109	5.17939	2.22617e-07	5.40906e-07	KAE9350620.1	hypothetical protein PF008_g6344	Phytophthora fragariae	UniRef100_A0A6A3Y4F7	Reverse transcriptase Ty1/copia-type domain-containing protein	Phytophthora fragariae		105413
e_gw1.11.347.1	221.139	5.221560e+02	9.02834	2.19639	4.11054	3.94736e-05	6.97731e-05	KUF92472.1	Phosphate acetyltransferase	Phytophthora nicotianae	UniRef100_A0A0W8C3U8	Chromosome transmission fidelity protein 8	Phytophthora nicotianae	PF13843.7	105700
e_gw1.11.352.1	11.5909	1.454979e+02	7.18485	1.61726	4.4426	8.88777e-06	1.70302e-05	KAE9338286.1	hypothetical protein PF008_g12130	Phytophthora fragariae	UniRef100_A0A6G0L487	Uncharacterized protein	Phytophthora fragariae	PF00665.27	106021
e_gw1.11.354.1	10.1121	1.234076e+02	6.94729	1.61825	4.29308	1.76212e-05	3.25406e-05	KAF4045996.1	hypothetical protein GN244_ATG01665	Phytophthora infestans	UniRef100_D0N3D6	Uncharacterized protein	Phytophthora infestans (strain T30-4)		105663
e_gw1.11.372.1	687.536	7.724480e+00	2.94944	0.303108	9.73065	2.23152e-22	3.04939e-21	OWZ18175.1	ABC transporter	Phytophthora megakarya	UniRef100_A0A225WKK8	ABC transporter	Phytophthora megakarya	PF01061.25, PF00005.28, PF12698.8, PF19055.1, PF06422.13, PF13304.7, PF13191.7, PF03193.17, PF13555.7, PF13401.7, PF08370.12, PF02463.20, PF13604.7, PF13481.7, PF13476.7, PF06414.13, PF00004.30, PF01926.24, PF00910.23, PF18751.2, PF13238.7, PF07728.15, PF05729.13, PF09848.10, PF01935.18, PF13671.7, PF02492.20, PF02367.18, PF06745.14, PF13479.7	106036
e_gw1.11.376.1	366.464	2.426105e+01	4.60057	0.277107	16.6022	6.72217e-62	1.33706e-59	OWZ17169.1	Calpain-like cysteine protease C2	Phytophthora megakarya	UniRef100_A0A225WJ72	Calpain-like cysteine protease C2	Phytophthora megakarya	PF00648.22, PF01067.23	105873
e_gw1.11.38.1	1212.5	2.799200e-01	-1.83691	0.214235	-8.57425	9.97312e-18	8.51162e-17	ETI31245.1	hypothetical protein F443_21733	Phytophthora parasitica P1569	UniRef100_W2M7M9	Uncharacterized protein1	Phytophthora	PF05743.14, PF09454.11, PF00179.27	105796
e_gw1.11.40.1	164.099	7.465604e+02	9.54412	1.45477	6.56058	5.35999e-11	2.13401e-10	POM60478.1	Cysteine synthase A	Phytophthora palmivora var. palmivora	UniRef100_A0A2P4X4J8	Cysteine synthase	Phytophthora palmivora var. palmivora	PF00291.26, PF00107.27	105979
e_gw1.11.410.1	76.3511	7.766260e+00	2.95722	0.392748	7.52956	5.09099e-14	2.93157e-13	OWZ19670.1	TKL protein kinase	Phytophthora megakarya	UniRef100_A0A225WRU6	TKL protein kinase	Phytophthora megakarya	PF00069.26, PF07714.18, PF06293.15, PF01636.24, PF17667.2	105675
e_gw1.11.429.1	129.752	7.903250e+00	2.98245	0.328225	9.08659	1.0219e-19	1.08164e-18	KAF4043065.1	Cyclic nucleotide-binding domain	Phytophthora infestans	UniRef100_W2M658	Uncharacterized protein	Phytophthora	PF00027.30	105731
e_gw1.11.453.1	309.254	1.819626e+01	4.18557	0.257302	16.2672	1.68802e-59	2.84402e-57	XP_002897692.1	conserved hypothetical protein	Phytophthora infestans T30-4	UniRef100_D0NT97	Uncharacterized protein	Phytophthora infestans (strain T30-4)		105594
e_gw1.11.476.1	34.4208	4.813410e+00	2.26706	0.478673	4.73613	2.17836e-06	4.53904e-06	KAF4030327.1	hypothetical protein GN244_ATG17905	Phytophthora infestans	UniRef100_A0A225UTC9	Uncharacterized protein	Phytophthora megakarya	PF03682.14	105740
e_gw1.11.482.1	83.4408	1.213011e+01	3.60052	0.416067	8.65371	4.98535e-18	4.38007e-17	OWZ08617.1	LOW QUALITY PROTEIN: hypothetical protein PHMEG_00018806	Phytophthora megakarya	UniRef100_A0A225VUX7	Uncharacterized protein	Phytophthora megakarya		105395
e_gw1.11.510.1	253.972	5.893610e+00	2.55915	0.373846	6.84548	7.62225e-12	3.37742e-11	OWZ19000.1	hypothetical protein PHMEG_0006824	Phytophthora megakarya	UniRef100_A0A225WQ52	Uncharacterized protein	Phytophthora megakarya		105471
e_gw1.11.522.1	121.324	6.111450e+00	2.61152	0.446693	5.84634	5.02518e-09	1.53387e-08	POM68553.1	Hypothetical protein PHPALM_15275	Phytophthora palmivora var. palmivora	UniRef100_A0A2P4XSM9	Uncharacterized protein	Phytophthora palmivora var. palmivora		105567
e_gw1.11.538.1	130.294	1.487896e+01	3.8952	0.549276	7.09152	1.32652e-12	6.42443e-12	KAE9317171.1	hypothetical protein PR003_g18545	Phytophthora rubi	UniRef100_A0A6A4DZW0	HTH CENPB-type domain-containing protein	Phytophthora rubi	PF03221.17, PF03184.20	106117
e_gw1.11.548.1	71.8347	1.268403e+01	3.66494	0.502614	7.29176	3.05929e-13	1.60543e-12	POM58440.1	Hypothetical protein PHPALM_36909	Phytophthora palmivora var. palmivora	UniRef100_A0A2P4WYR9	BED-type domain-containing protein	Phytophthora palmivora var. palmivora	PF05699.15	105488
e_gw1.11.55.1	1659.55	2.913100e-01	-1.7794	0.1429	-12.452	1.36353e-35	5.45449e-34	POM62060.1	hypothetical protein PHPALM_28825	Phytophthora palmivora var. palmivora	UniRef100_A0A2P4X930	ADK_lid domain-containing protein	Phytophthora palmivora var. palmivora	PF00406.23, PF13207.7, PF05191.15, PF11781.9, PF13238.7, PF17213.4, PF13671.7, PF14803.7, PF13248.7	105406
e_gw1.11.550.1	121.434	1.508032e+03	10.5585	1.47103	7.1776	7.0944e-13	3.54869e-12	RLN05773.1	hypothetical protein BBJ28_00024862	Nothophytophthora sp. Chile5	UniRef100_A0A662WEH0	BED-type domain-containing protein	Nothophytophthora sp. Chile5	PF05699.15	105571
e_gw1.11.562.1	111.131	6.871260e+00	2.78058	0.378967	7.33724	2.18037e-13	1.16164e-12	XP_009533497.1	hypothetical protein PHYSODRAFT_519749	Phytophthora sojae	UniRef100_G5A1F3	Uncharacterized protein	Phytophthora sojae (strain P6497)		105975
e_gw1.11.564.1	64.2137	2.905660e+02	8.18272	1.48841	5.49763	3.84929e-08	1.04247e-07	XP_009517649.1	hypothetical protein PHYSODRAFT_467974	Phytophthora sojae	UniRef100_G4YNH5	Uncharacterized protein	Phytophthora sojae (strain P6497)	PF00098.24, PF03732.18, PF16588.6, PF14392.7, PF10122.10	105945
e_gw1.11.567.1	68.9218	6.749800e+00	2.75485	0.511418	5.38668	7.17694e-08	1.86096e-07	XP_008898430.1	hypothetical protein PPTG_06280	Phytophthora parasitica INRA-310	UniRef100_W2QUV1	Uncharacterized protein	Phytophthora parasitica		105940
e_gw1.11.57.1	113.251	6.641510e+00	2.73151	0.507372	5.38365	7.2991e-08	1.88956e-07	XP_009533725.1	hypothetical protein PHYSODRAFT_264743	Phytophthora sojae	UniRef100_G5A232	GMP_PDE_delta domain-containing protein	Phytophthora sojae (strain P6497)	PF05351.12	105467
e_gw1.11.575.1	23.7385	3.157752e+01	4.98083	1.05683	4.71297	2.44133e-06	5.05967e-06	KAF4043144.1	hypothetical protein GN244_ATG04622	Phytophthora infestans	UniRef100_H3GU01	Uncharacterized protein	Phytophthora ramorum		105728
e_gw1.11.579.1	26.6893	4.003289e+01	5.32311	0.957924	5.55693	2.74568e-08	7.61443e-08	KUF81968.1	hypothetical protein AM588_10000328	Phytophthora nicotianae	UniRef100_A0A0W8CCY0	DDE_3 domain-containing protein	Phytophthora	PF13358.7	105969
e_gw1.11.588.1	254.761	4.093000e+00	2.03316	0.435709	4.66632	3.06639e-06	6.24928e-06	XP_008898349.1	hypothetical protein PPTG_06211	Phytophthora parasitica INRA-310	UniRef100_W2M647	Uncharacterized protein	Phytophthora	PF18734.2	106107
e_gw1.11.592.1	432.51	4.000300e-01	-1.32182	0.229001	-5.7721	7.82897e-09	2.3295e-08	KAE8969490.1	hypothetical protein PR002_g27414	Phytophthora rubi	UniRef100_A0A6A4CWW7	RNA-directed DNA polymerase	Phytophthora rubi	PF13683.7, PF06543.13	105784
e_gw1.11.611.1	43.333	4.745792e+01	5.56858	0.839631	6.63217	3.30789e-11	1.34849e-10	XP_002907307.1	conserved hypothetical protein	Phytophthora infestans T30-4	UniRef100_D0MW58	Uncharacterized protein	Phytophthora infestans (strain T30-4)	PF13358.7	106068
e_gw1.11.612.1	75.5839	5.655292e+01	5.82153	0.718475	8.10262	5.37881e-16	3.85922e-15	POM63235.1	hypothetical protein PHPALM_27483	Phytophthora palmivora var. palmivora	UniRef100_A0A2P4XCH5	DDE_3 domain-containing protein	Phytophthora palmivora var. palmivora	PF02815.20, PF13358.7, PF12950.8	106003
e_gw1.11.616.1	140.445	2.133840e+00	1.09345	0.372856	2.93265	0.00336087	0.00478773	KAF1788449.1	hypothetical protein GQ600_13779	Phytophthora cactorum	UniRef100_A0A6A5J9U5	Uncharacterized protein	Phytophthora cactorum	PF07609.12	105989
e_gw1.11.618.1	8.20643	1.732212e+01	4.11454	1.29523	3.17669	0.00148965	0.00221047	RAW32820.1	hypothetical protein PC110_g10842	Phytophthora cactorum	UniRef100_A0A329S8D7	Uncharacterized protein	Phytophthora cactorum	PF11967.9	105389
e_gw1.11.619.1	87.1523	4.950733e+01	5.62957	0.616863	9.12613	7.09912e-20	7.60407e-19	XP_008903267.1	hypothetical protein PPTG_10347	Phytophthora parasitica INRA-310	UniRef100_W2QF25	Uncharacterized protein	Phytophthora parasitica (strain INRA-310)		105943
e_gw1.11.62.1	80.439	3.075910e+00	1.62101	0.419976	3.85977	0.000113493	0.000191058	XP_009519545.1	hypothetical protein PHYSODRAFT_311322	Phytophthora sojae	UniRef100_G4YTM9	F420_oxidored domain-containing protein	Phytophthora sojae (strain P6497)	PF03807.18, PF02826.20, PF03446.16, PF07991.13, PF02737.19	105921
e_gw1.11.620.1	27.2175	9.588480e+00	3.2613	0.689207	4.73196	2.22359e-06	4.62714e-06	ETO60266.1	hypothetical protein F444_21485	Phytophthora parasitica P1976	UniRef100_W2QUK0	Uncharacterized protein	Phytophthora parasitica		105637
e_gw1.11.640.1	23.8098	5.236769e+01	5.71061	1.13065	5.05073	4.40132e-07	1.02423e-06	ETP51550.1	hypothetical protein F442_03334	Phytophthora parasitica P10297	UniRef100_W2ZWY5	eIF3g domain-containing protein	Phytophthora parasitica P10297	PF06229.13, PF12353.9	105526
e_gw1.11.647.1	11.2279	4.812119e+01	5.5886	1.56536	3.57016	0.00035676	0.000566928	KAF4033555.1	SET domain-containing protein	Phytophthora infestans	UniRef100_V9F208	SET domain-containing protein	Phytophthora parasitica P1569	PF00856.29, PF01422.18	105584
e_gw1.11.650.1	61.8077	9.290010e+00	3.21568	1.32946	2.4188	0.015572	0.0204988	ETP51551.1	hypothetical protein F442_03335, partial	Phytophthora parasitica P10297	UniRef100_W2ZX54	Uncharacterized protein (Fragment)	Phytophthora parasitica P10297	PF13975.7, PF13650.7	105797
e_gw1.11.656.1	7.08659	1.307531e+01	3.70877	1.34758	2.75217	0.00592016	0.00816238	KAF0688053.1	hypothetical protein As57867_020232	Aphanomyces stellatus	UniRef100_A0A485LJC9	RNA-directed DNA polymerase	Aphanomyces stellatus	PF00385.25, PF14061.7	105522
e_gw1.11.657.1	13.4558	2.987574e+01	4.9009	1.21142	4.04559	5.21923e-05	9.10853e-05	ETP27717.1	hypothetical protein F442_23002	Phytophthora parasitica P10297	UniRef100_W2XZ08	Uncharacterized protein	Phytophthora parasitica P10297	PF13358.7	105566
e_gw1.11.658.1	9.35222	7.688460e+00	2.94269	0.950602	3.09561	0.00196407	0.00287308	XP_002900754.1	conserved hypothetical protein	Phytophthora infestans T30-4	UniRef100_D0NJ43	Uncharacterized protein	Phytophthora infestans (strain T30-4)	PF13358.7	105545
e_gw1.11.66.1	82.5354	2.233250e+00	1.15914	0.476924	2.43046	0.0150799	0.0199022	XP_009519545.1	hypothetical protein PHYSODRAFT_311322	Phytophthora sojae	UniRef100_G4YTM9	F420_oxidored domain-containing protein	Phytophthora sojae (strain P6497)	PF03807.18, PF02826.20, PF03446.16, PF07991.13, PF02737.19	105477
e_gw1.11.660.1	12.9801	1.284125e+01	3.68271	0.991633	3.71379	0.000204182	0.000333952	KAE9024487.1	hypothetical protein PR001_g12657	Phytophthora rubi	UniRef100_A0A6A3M208	Uncharacterized protein	Phytophthora	PF06896.12	105568
e_gw1.11.663.1	21.7291	3.899767e+01	5.28532	1.126	4.69387	2.6809e-06	5.51943e-06	OWZ09958.1	hypothetical protein PHMEG_00017261	Phytophthora megakarya	UniRef100_A0A225VYH6	Endonuclease	Phytophthora megakarya	PF00078.28	105382
e_gw1.11.665.1	13.9827	2.881040e+01	4.84852	1.17815	4.11537	3.86562e-05	6.8379e-05	KAE9004911.1	hypothetical protein PR002_g16924	Phytophthora rubi	UniRef100_H3H7N4	GED domain-containing protein	Phytophthora ramorum	PF14357.7	105525
e_gw1.11.669.1	27.9533	2.350623e+01	4.55497	0.787867	5.7814	7.4083e-09	2.21122e-08	ETO70948.1	hypothetical protein F444_12690	Phytophthora parasitica P1976	UniRef100_A0A080ZWD7	Uncharacterized protein	Phytophthora parasitica P1976		105902
e_gw1.11.672.1	22.0734	2.708725e+02	8.08147	1.54018	5.24711	1.54503e-07	3.82876e-07	KUF81806.1	hypothetical protein AM588_10000325	Phytophthora nicotianae	UniRef100_A0A0W8CCK4	Uncharacterized protein	Phytophthora nicotianae		105795
e_gw1.11.674.1	22.8752	1.038822e+02	6.6988	1.51502	4.42161	9.79692e-06	1.86497e-05	OWZ00312.1	hypothetical protein PHMEG_00028528, partial	Phytophthora megakarya	UniRef100_A0A225V4S2	RNase H domain-containing protein (Fragment)	Phytophthora megakarya	PF13456.7	105626
e_gw1.11.676.1	60.5173	4.371901e+01	5.45019	0.7338	7.42735	1.10793e-13	6.12138e-13	KAE8989441.1	hypothetical protein PR002_g21448	Phytophthora rubi	UniRef100_A0A6A3J4Y5	Uncharacterized protein	Phytophthora rubi		106080
e_gw1.11.679.1	59.0899	3.211354e+01	5.00511	0.757071	6.61115	3.81357e-11	1.54583e-10	XP_009533523.1	hypothetical protein PHYSODRAFT_260985	Phytophthora sojae	UniRef100_H3H7N4	GED domain-containing protein	Phytophthora ramorum		105942
e_gw1.11.680.1	19.8233	2.497821e+02	7.96453	1.55536	5.12071	3.04388e-07	7.23868e-07	XP_008917145.1	hypothetical protein PPTG_20223	Phytophthora parasitica INRA-310	UniRef100_W2P949	Uncharacterized protein	Phytophthora parasitica (strain INRA-310)	PF19115.1	106095
e_gw1.11.71.1	9.4912	1.311291e+01	3.71292	1.12692	3.29475	0.000985105	0.00149083	POM65029.1	LOW QUALITY PROTEIN: Reverse transcriptase	Phytophthora palmivora var. palmivora	UniRef100_A0A2P4XHK1	Reverse transcriptase	Phytophthora palmivora var. palmivora	PF00078.28, PF14164.7	105914
e_gw1.11.726.1	71.8452	7.785620e+01	6.28274	0.851265	7.38047	1.57726e-13	8.55604e-13	OWY98334.1	hypothetical protein PHMEG_00030924	Phytophthora megakarya	UniRef100_A0A225UZD7	Uncharacterized protein	Phytophthora megakarya	PF10551.10	105442
e_gw1.11.740.1	79.3768	3.130212e+01	4.96819	0.543297	9.14452	5.98971e-20	6.48855e-19	ETL28519.1	hypothetical protein L916_18149	Phytophthora parasitica	UniRef100_W2I2R0	Dimer_Tnp_hAT domain-containing protein	Phytophthora parasitica	PF05699.15	105534
e_gw1.11.741.1	14291.2	1.983600e-01	-2.33378	0.243743	-9.57476	1.02097e-21	1.31251e-20	XP_002902934.1	succinyl-CoA ligase beta-chain, mitochondrial precursor	Phytophthora infestans T30-4	UniRef100_D0NDE7	Succinate--CoA ligase [ADP-forming] subunit beta, mitochondrial	Phytophthora infestans (strain T30-4)	PF08442.11, PF00549.20, PF13549.7, PF01071.20	105777
e_gw1.11.774.1	49.9155	2.994522e+01	4.90425	0.682692	7.1837	6.78505e-13	3.40346e-12	KAE8970201.1	hypothetical protein PR001_g27278, partial	Phytophthora rubi	UniRef100_A0A6A3J263	RNA-directed DNA polymerase	Phytophthora rubi	PF00078.28, PF17919.2, PF17917.2	105554
e_gw1.11.780.1	46.9833	6.879343e+01	6.1042	0.924274	6.60432	3.99355e-11	1.61604e-10	ETL34414.1	hypothetical protein L916_13355, partial	Phytophthora parasitica	UniRef100_W2IJJ1	Uncharacterized protein (Fragment)	Phytophthora parasitica	PF04508.13, PF03980.15	105745
e_gw1.11.781.1	41.2132	6.317910e+01	5.98138	2.20889	2.70787	0.00677176	0.00927312	XP_009529944.1	hypothetical protein PHYSODRAFT_505637	Phytophthora sojae	UniRef100_G4ZKL4	Uncharacterized protein	Phytophthora sojae (strain P6497)	PF13384.7, PF13551.7, PF12728.8, PF13518.7, PF06056.13, PF13592.7, PF13730.7, PF01381.23, PF16087.6, PF08281.13	105412
e_gw1.11.826.1	170.68	9.503970e+00	3.24853	0.440109	7.38119	1.56884e-13	8.51356e-13	KAF4032383.1	hypothetical protein GN244_ATG15693	Phytophthora infestans	UniRef100_A0A2P4Y5C7	Uncharacterized protein	Phytophthora palmivora var. palmivora		105866
e_gw1.11.829.1	6288.84	3.733000e-01	-1.4216	0.318059	-4.46962	7.83585e-06	1.51277e-05	ETO77542.1	hypothetical protein F444_07269	Phytophthora parasitica P1976	UniRef100_A0A081AF81	Uncharacterized protein	Phytophthora parasitica P1976	PF15132.7	105742
e_gw1.11.831.1	304.245	4.025600e-01	-1.31273	0.189617	-6.92309	4.41904e-12	2.02577e-11	ETL78282.1	hypothetical protein L917_20889	Phytophthora parasitica	UniRef100_A0A0W8BVA6	Chaperone protein DnaJ	Phytophthora	PF00226.32	105599
e_gw1.11.833.1	72.8552	2.869180e+00	1.52064	0.461114	3.29775	0.000974621	0.0014759	OWZ19644.1	hypothetical protein PHMEG_0006073	Phytophthora megakarya	UniRef100_A0A225WQ21	Uncharacterized protein	Phytophthora megakarya	PF06657.14	105767
e_gw1.11.839.1	51.8699	1.184255e+02	6.88784	1.09693	6.27921	3.40291e-10	1.21894e-09	ETL87677.1	hypothetical protein L917_13177	Phytophthora parasitica	UniRef100_W2KRH6	Uncharacterized protein	Phytophthora parasitica	PF04827.15, PF13359.7	105696
e_gw1.11.840.1	25.1038	3.130219e+02	8.29012	1.58143	5.24217	1.58702e-07	3.92737e-07	ETP46131.1	hypothetical protein F442_07583, partial	Phytophthora parasitica P10297	UniRef100_W2X631	DDE Tnp4 domain-containing protein (Fragment)	Phytophthora parasitica CJ01A1	PF12551.9, PF13359.7	105747
e_gw1.11.842.1	16.3799	1.332813e+01	3.7364	0.855514	4.36743	1.25715e-05	2.36021e-05	XP_009518443.1	hypothetical protein PHYSODRAFT_375094, partial	Phytophthora sojae	UniRef100_G4YVQ7	Reverse transcriptase Ty1/copia-type domain-containing protein (Fragment)	Phytophthora sojae (strain P6497)	PF07727.15	105693
e_gw1.11.845.1	6.50602	2.823768e+01	4.81955	1.66878	2.88807	0.00387615	0.00546469	XP_009535781.1	hypothetical protein PHYSODRAFT_524610, partial	Phytophthora sojae	UniRef100_G5A743	Uncharacterized protein (Fragment)	Phytophthora sojae (strain P6497)		105606
e_gw1.11.855.1	28.2487	3.526720e+02	8.46218	1.51946	5.56922	2.55887e-08	7.1318e-08	XP_002901205.1	conserved hypothetical protein	Phytophthora infestans T30-4	UniRef100_D0NIA6	Uncharacterized protein	Phytophthora infestans (strain T30-4)		105578
e_gw1.11.864.1	58.7062	7.398470e+00	2.88723	0.560543	5.15077	2.59426e-07	6.23676e-07	OWZ11038.1	TKL/DRK protein kinase	Phytophthora megakarya	UniRef100_H3GRX5	Protein kinase domain-containing protein	Phytophthora ramorum	PF00069.26, PF07714.18	106077
e_gw1.11.87.1	91.5457	4.219274e+02	8.72085	1.4787	5.89763	3.68752e-09	1.14553e-08	KAF1776749.1	P-loop containing nucleoside triphosphate hydrolase	Phytophthora cactorum	UniRef100_A0A6A5IAJ3	ATP-dependent DNA helicase	Phytophthora cactorum	PF05970.15, PF13604.7, PF13245.7, PF13401.7, PF13191.7, PF06414.13, PF13555.7, PF05127.15	105965
e_gw1.11.872.1	12.5031	2.786130e+01	4.80019	1.22428	3.92084	8.82415e-05	0.000150388	XP_009526653.1	hypothetical protein PHYSODRAFT_502885	Phytophthora sojae	UniRef100_H3H3F2	Uncharacterized protein	Phytophthora ramorum		105941
e_gw1.11.874.1	20.3039	2.524294e+02	7.97974	1.54934	5.1504	2.59931e-07	6.24577e-07	KAE9047777.1	hypothetical protein PR002_g850	Phytophthora rubi	UniRef100_A0A6A3PGS1	Uncharacterized protein	Phytophthora rubi	PF16290.6	105843
e_gw1.11.893.1	33.9501	5.115200e+01	5.67672	0.961852	5.90186	3.59423e-09	1.11776e-08	KAE9039162.1	hypothetical protein PR002_g5636	Phytophthora rubi	UniRef100_A0A6A3NF16	Uncharacterized protein	Phytophthora rubi	PF13837.7, PF16888.6, PF16579.6	106025
e_gw1.11.896.1	14.3453	1.965155e+01	4.29657	1.15598	3.71683	0.000201741	0.000330186
e_gw1.11.901.1	12.9487	8.333630e+00	3.05894	0.912165	3.3535	0.000797964	0.00122024	ETP52595.1	hypothetical protein F442_02416	Phytophthora parasitica P10297	UniRef100_W3A013	Uncharacterized protein	Phytophthora parasitica P10297		105800
e_gw1.11.934.1	27.2977	1.694839e+01	4.08308	0.709301	5.75648	8.58859e-09	2.54126e-08	POM69893.1	Hypothetical protein PHPALM_13794	Phytophthora palmivora var. palmivora	UniRef100_A0A2P4XWG1	Endonuclease	Phytophthora palmivora var. palmivora	PF17919.2, PF17917.2, PF00078.28	105409
e_gw1.11.938.1	506.79	2.635600e-01	-1.92379	0.356077	-5.40274	6.56308e-08	1.71546e-07	ETI37922.1	hypothetical protein F443_16239	Phytophthora parasitica P1569	UniRef100_A0A0W8C378	ABC transporter C family member 5	Phytophthora	PF00005.28, PF02463.20, PF18023.2, PF13558.7	105595
e_gw1.111.16.1	102.683	3.707783e+01	5.21248	0.529546	9.84331	7.32614e-23	1.05657e-21	RAW36183.1	hypothetical protein PC110_g7531	Phytophthora cactorum	UniRef100_A0A329SHD7	Protein kinase domain-containing protein	Phytophthora cactorum	PF00069.26, PF07714.18, PF16954.6, PF17667.2	131678
e_gw1.111.22.1	274.679	1.918475e+01	4.26189	0.37373	11.4036	4.00975e-30	1.06934e-28	XP_008900153.1	hypothetical protein PPTG_07625	Phytophthora parasitica INRA-310	UniRef100_W2HHL2	MFS domain-containing protein	Phytophthora	PF00083.25, PF07690.17	131682
e_gw1.111.30.1	25.2339	2.830782e+01	4.82313	0.889536	5.42207	5.89114e-08	1.55058e-07	KAF4033788.1	RNase H-like domain found in reverse transcriptase	Phytophthora infestans	UniRef100_A0A2P4YHR6	Reverse transcriptase domain-containing protein (Fragment)	Phytophthora palmivora var. palmivora	PF00078.28	131687
e_gw1.111.32.1	5312.4	1.854300e-01	-2.43105	0.263204	-9.23636	2.5503e-20	2.83782e-19	KAE9001946.1	hypothetical protein PR002_g17773	Phytophthora rubi	UniRef100_A0A6A4DWJ9	PKS_ER domain-containing protein	Phytophthora rubi	PF00107.27, PF13602.7, PF08240.13, PF16884.6, PF02254.19, PF03599.17	131676
e_gw1.111.35.1	105.494	7.052080e+00	2.81805	0.365216	7.71612	1.19928e-14	7.42217e-14	ETO82928.1	hypothetical protein F444_02982	Phytophthora parasitica P1976	UniRef100_A0A081AVL7	Uncharacterized protein	Phytophthora parasitica P1976	PF18839.2, PF14703.7	131670
e_gw1.111.42.1	2517.29	1.920600e-01	-2.38034	0.23948	-9.93964	2.79841e-23	4.22743e-22	KAE9001946.1	hypothetical protein PR002_g17773	Phytophthora rubi	UniRef100_A0A6A4DWJ9	PKS_ER domain-containing protein	Phytophthora rubi	PF00107.27, PF13602.7, PF02254.19, PF03599.17, PF18806.2	131677
e_gw1.111.53.1	18.9267	5.359190e+00	2.42202	0.72913	3.32179	0.000894418	0.00135999	ETP45311.1	hypothetical protein F442_08269	Phytophthora parasitica P10297	UniRef100_W2ZEB0	Uncharacterized protein	Phytophthora parasitica P10297	PF10956.9	131701
e_gw1.111.63.1	61.3068	2.804576e+02	8.13164	1.47514	5.51244	3.53895e-08	9.63706e-08	KAE9018803.1	hypothetical protein PR002_g12994	Phytophthora rubi	UniRef100_A0A6A4F3V5	Uncharacterized protein	Phytophthora rubi		131700
e_gw1.111.8.1	214.729	5.493740e+00	2.45779	0.432252	5.68602	1.30038e-08	3.75836e-08	RAW32952.1	Neutral ceramidase, partial	Phytophthora cactorum	UniRef100_A0A329SBJ2	Neutral ceramidase (Fragment)	Phytophthora cactorum	PF04734.14, PF17048.6	131675
e_gw1.112.15.1	1221.47	3.044900e-01	-1.71551	0.184225	-9.31208	1.25357e-20	1.44427e-19	KUF92038.1	NPP1 protein	Phytophthora nicotianae	UniRef100_W2LSH7	Uncharacterized protein	Phytophthora parasitica	PF12796.8, PF13857.7, PF13637.7, PF13606.7, PF00023.31, PF01363.22	131751
e_gw1.112.34.1	2550.36	3.868700e-01	-1.37006	0.173657	-7.88948	3.03448e-15	2.01656e-14	XP_002904020.1	conserved hypothetical protein	Phytophthora infestans T30-4	UniRef100_D0N9U4	Uncharacterized protein	Phytophthora infestans (strain T30-4)		131759
e_gw1.112.38.1	18.4649	1.990657e+01	4.31517	0.951715	4.5341	5.78494e-06	1.138e-05	KAE8993829.1	hypothetical protein PF011_g16981	Phytophthora fragariae	UniRef100_A0A6G0MMM8	Uncharacterized protein	Phytophthora fragariae	PF13359.7	131752
e_gw1.112.53.1	299.385	1.281818e+01	3.68012	0.250587	14.686	7.92406e-49	7.41702e-47	XP_009537354.1	hypothetical protein PHYSODRAFT_250103	Phytophthora sojae	UniRef100_G5AB09	Uncharacterized protein	Phytophthora sojae (strain P6497)	PF03645.14	131738
e_gw1.112.63.1	1706.05	3.875900e-01	-1.36741	0.165877	-8.24354	1.67192e-16	1.26019e-15	XP_002997106.1	replication factor C subunit 3	Phytophthora infestans T30-4	UniRef100_D0NZX8	Replication factor C subunit 3	Phytophthora infestans (strain T30-4)	PF13177.7, PF00004.30, PF03215.16, PF08542.12, PF13401.7, PF13191.7, PF00784.18, PF00239.22, PF01580.19, PF00005.28, PF14532.7, PF05496.13	131767
e_gw1.112.70.1	1086.29	3.174900e-01	-1.65523	0.289705	-5.71349	1.10681e-08	3.22889e-08	POM78239.1	Hypothetical protein PHPALM_4251	Phytophthora palmivora var. palmivora	UniRef100_A0A2P4YKG7	Uncharacterized protein	Phytophthora palmivora var. palmivora	PF11397.9, PF00535.27	131769
e_gw1.113.20.1	31.2186	6.922751e+01	6.11327	1.1195	5.46072	4.74213e-08	1.26466e-07	KAE9275435.1	hypothetical protein PR003_g29334, partial	Phytophthora rubi	UniRef100_A0A6A4BMM1	DDE-1 domain-containing protein (Fragment)	Phytophthora rubi		131783
e_gw1.113.26.1	56.5735	7.075326e+02	9.46665	1.49052	6.35123	2.13595e-10	7.87158e-10	OWZ05094.1	LOW QUALITY PROTEIN: hypothetical protein PHMEG_00022881	Phytophthora megakarya	UniRef100_A0A225VJ08	Uncharacterized protein	Phytophthora megakarya		131785
e_gw1.113.30.1	8.86606	1.111739e+02	6.79667	1.68012	4.04536	5.22436e-05	9.11527e-05	ETP27489.1	hypothetical protein F441_00001	Phytophthora parasitica CJ01A1	UniRef100_W2XZW5	Uncharacterized protein	Phytophthora parasitica CJ01A1	PF19040.1	131795
e_gw1.113.33.1	139.309	1.751217e+03	10.7741	1.47255	7.31663	2.54272e-13	1.3437e-12	ETK96698.1	hypothetical protein L915_00653	Phytophthora parasitica	UniRef100_W2HN66	Histone-lysine N-methyltransferase, H3 lysine-79 specific	Phytophthora parasitica	PF08123.14, PF02390.18	131799
e_gw1.113.44.1	15.4826	1.943475e+02	7.6025	1.58365	4.8006	1.58189e-06	3.35967e-06	XP_002903003.1	hypothetical protein PITG_08965	Phytophthora infestans T30-4	UniRef100_D0NDL6	Uncharacterized protein	Phytophthora infestans (strain T30-4)		131797
e_gw1.113.48.1	53.8573	2.487640e+02	7.95863	1.47617	5.39142	6.99021e-08	1.81715e-07	RAW29848.1	hypothetical protein PC110_g13793	Phytophthora cactorum	UniRef100_A0A6A5IFJ8	Alpha/Beta hydrolase fold	Phytophthora cactorum		131789
e_gw1.113.49.1	12.1103	1.521129e+02	7.249	1.6048	4.51708	6.26975e-06	1.22646e-05	KAE9275435.1	hypothetical protein PR003_g29334, partial	Phytophthora rubi	UniRef100_A0A6A4BMM1	DDE-1 domain-containing protein (Fragment)	Phytophthora rubi	PF13358.7, PF03184.20	131796
e_gw1.113.50.1	24.4504	3.070854e+02	8.2625	1.53922	5.36798	7.96246e-08	2.05238e-07	KAE9042606.1	hypothetical protein PR002_g3826	Phytophthora rubi	UniRef100_A0A6A3NN27	RNA-directed DNA polymerase	Phytophthora rubi		131788
e_gw1.113.51.1	43.8766	1.580010e+01	3.98186	0.566447	7.02954	2.07214e-12	9.86869e-12	KAE9093613.1	hypothetical protein PF007_g18067	Phytophthora fragariae	UniRef100_A0A6A3RBW1	Uncharacterized protein	Phytophthora fragariae		131780
e_gw1.113.54.1	23.5747	5.383596e+01	5.7505	1.16668	4.92895	8.26719e-07	1.83583e-06	KAE8985408.1	hypothetical protein PF011_g20399	Phytophthora fragariae	UniRef100_A0A6A3WJ45	MULE domain-containing protein	Phytophthora fragariae		131776
e_gw1.113.55.1	46.0851	1.060307e+02	6.72834	1.10119	6.11005	9.96005e-10	3.37844e-09	OWY93632.1	hypothetical protein PHMEG_00036899, partial	Phytophthora megakarya	UniRef100_A0A225UKM1	CCHC-type domain-containing protein (Fragment)	Phytophthora megakarya	PF14223.7	131794
e_gw1.116.19.1	35.8756	4.505749e+02	8.81562	1.51934	5.80227	6.5422e-09	1.96664e-08	KAE9162037.1	hypothetical protein PF004_g30623	Phytophthora fragariae	UniRef100_A0A6A3LEG8	Uncharacterized protein	Phytophthora rubi		131813
e_gw1.116.7.1	906.758	3.967600e-01	-1.33366	0.197769	-6.74351	1.54608e-11	6.62519e-11	KAE9049522.1	hypothetical protein PR001_g3246	Phytophthora rubi	UniRef100_A0A6A3P9Y7	DDE Tnp4 domain-containing protein	Phytophthora rubi	PF13359.7, PF04827.15, PF01609.22	131810
e_gw1.116.9.1	5000.57	2.624500e-01	-1.92987	0.248752	-7.7582	8.6144e-15	5.42272e-14	KAE9039162.1	hypothetical protein PR002_g5636	Phytophthora rubi	UniRef100_A0A6A3NF16	Uncharacterized protein	Phytophthora rubi	PF13837.7, PF14303.7	131802
e_gw1.117.10.1	241.815	2.303240e+00	1.20367	0.278058	4.32883	1.49902e-05	2.78763e-05	OWZ00814.1	Glucan 1,3-beta-glucosidase	Phytophthora megakarya	UniRef100_A0A225V6P8	Glucan 1,3-beta-glucosidase	Phytophthora megakarya	PF00150.19, PF07983.14, PF01261.25	131827
e_gw1.117.18.1	67.8936	1.547267e+02	7.27358	1.08752	6.68825	2.2585e-11	9.46563e-11	XP_009528016.1	hypothetical protein PHYSODRAFT_501060	Phytophthora sojae	UniRef100_G4ZD10	CCHC-type domain-containing protein	Phytophthora sojae (strain P6497)		131817
e_gw1.117.19.1	117.554	3.927250e+00	1.97352	0.358165	5.51009	3.58657e-08	9.75376e-08	OWZ04231.1	hypothetical protein PHMEG_00023900	Phytophthora megakarya	UniRef100_A0A329RIT0	F-box domain-containing protein	Phytophthora cactorum	PF13385.7	131826
e_gw1.117.24.1	895.136	1.831000e-01	-2.44928	0.212448	-11.5288	9.44336e-31	2.6311e-29	ETM43260.1	hypothetical protein L914_11230	Phytophthora parasitica	UniRef100_H3GE25	DDE_Tnp_1_7 domain-containing protein	Phytophthora ramorum	PF13843.7, PF03279.14	131821
e_gw1.117.26.1	779.237	2.568700e-01	-1.96087	0.189129	-10.3679	3.47161e-25	6.13789e-24	KAE8995978.1	hypothetical protein PF011_g16095	Phytophthora fragariae	UniRef100_A0A6A3JR77	Uncharacterized protein	Phytophthora fragariae		131819
e_gw1.117.27.1	18.9229	4.191648e+01	5.38945	1.17787	4.57559	4.74887e-06	9.45876e-06	KAE8885046.1	hypothetical protein PF003_g30761	Phytophthora fragariae	UniRef100_A0A6A3KTC6	Uncharacterized protein	Phytophthora fragariae	PF05155.16, PF13837.7	131825
e_gw1.117.28.1	9.50222	2.075649e+01	4.37549	1.27666	3.4273	0.000609614	0.000944528	KAE8885046.1	hypothetical protein PF003_g30761	Phytophthora fragariae	UniRef100_A0A6A3KTC6	Uncharacterized protein	Phytophthora fragariae		131822
e_gw1.118.16.1	96.8796	1.100124e+02	6.78152	0.779132	8.70394	3.20543e-18	2.86832e-17	XP_009528016.1	hypothetical protein PHYSODRAFT_501060	Phytophthora sojae	UniRef100_G4ZD10	CCHC-type domain-containing protein	Phytophthora sojae (strain P6497)		131854
e_gw1.118.26.1	39.0279	3.347830e+00	1.74323	0.496741	3.50933	0.000449235	0.000706899	KAF1791226.1	hypothetical protein GQ600_19273	Phytophthora cactorum	UniRef100_A0A6A5JH22	Uncharacterized protein	Phytophthora cactorum	PF13966.7	131833
e_gw1.118.27.1	128.535	2.949280e+02	8.20422	1.06434	7.70825	1.27554e-14	7.8737e-14	OWZ15812.1	hypothetical protein PHMEG_00010478	Phytophthora megakarya	UniRef100_A0A225WE57	Uncharacterized protein	Phytophthora megakarya		131857
e_gw1.118.33.1	42.684	5.194848e+02	9.02094	1.52716	5.90702	3.48362e-09	1.08714e-08	XP_009516565.1	hypothetical protein PHYSODRAFT_458950, partial	Phytophthora sojae	UniRef100_G4YMU5	Uncharacterized protein (Fragment)	Phytophthora sojae (strain P6497)	PF13405.7, PF13499.7, PF00036.33, PF13202.7, PF13833.7	131830
e_gw1.118.35.1	134.823	3.589250e+00	1.84368	0.289678	6.3646	1.95795e-10	7.24863e-10	KAE9150622.1	hypothetical protein PF006_g5001	Phytophthora fragariae	UniRef100_A0A6G0PL26	Uncharacterized protein	Phytophthora fragariae		131835
e_gw1.118.4.1	36.8806	8.970220e+00	3.16514	0.592529	5.34175	9.20511e-08	2.34775e-07	OWZ07213.1	RxLR effector protein	Phytophthora megakarya	UniRef100_A0A225VP51	RxLR effector protein	Phytophthora megakarya	PF00078.28	131841
e_gw1.118.42.1	41.0736	5.162267e+02	9.01186	1.50464	5.98937	2.10657e-09	6.78852e-09	KUF79715.1	hypothetical protein AM587_10001527	Phytophthora nicotianae	UniRef100_A0A0W8C6M6	Uncharacterized protein	Phytophthora nicotianae		131842
e_gw1.118.5.1	63.9193	2.241430e+00	1.16442	0.343374	3.39112	0.000696088	0.00107167	OWZ16004.1	reverse transcriptase	Phytophthora megakarya	UniRef100_A0A225WF39	Reverse transcriptase	Phytophthora megakarya	PF00078.28	131860
e_gw1.119.21.1	1239.18	2.231500e-01	-2.16393	0.170119	-12.7201	4.57011e-37	1.93635e-35	POM57850.1	DNA-directed RNA polymerase I and III subunit RPAC1	Phytophthora palmivora var. palmivora	UniRef100_A0A2P4WX22	DNA-directed RNA polymerases I and III subunit RPAC1	Phytophthora palmivora var. palmivora	PF01193.25, PF01000.27, PF13656.7	131906
e_gw1.119.32.1	106.979	1.626548e+02	7.34567	0.884492	8.30496	9.9852e-17	7.79281e-16	KAE9003795.1	hypothetical protein PF011_g12754	Phytophthora fragariae	UniRef100_A0A6A3ZHZ6	Uncharacterized protein	Phytophthora fragariae	PF05478.12	131901
e_gw1.119.35.1	19.4299	2.446455e+02	7.93455	1.55087	5.11619	3.11767e-07	7.40189e-07	KAF1789249.1	hypothetical protein GQ600_18942	Phytophthora cactorum	UniRef100_A0A6A5JC19	Uncharacterized protein	Phytophthora cactorum		131867
e_gw1.119.37.1	2.49719	3.135094e+01	4.97044	2.2212	2.23773	0.0252387	0.0324049	POM73931.1	LOW QUALITY PROTEIN: Putative retroelement	Phytophthora palmivora var. palmivora	UniRef100_H3H3J0	Retrotrans_gag domain-containing protein	Phytophthora ramorum	PF03732.18, PF16297.6	131883
e_gw1.119.38.1	35.8376	1.654164e+02	7.36996	1.50079	4.91073	9.07374e-07	2.00223e-06	RLN72037.1	hypothetical protein BBJ28_00023505	Nothophytophthora sp. Chile5	UniRef100_A0A662X8W8	Uncharacterized protein	Nothophytophthora sp. Chile5		131900
e_gw1.119.42.1	51.7231	6.783060e+00	2.76194	0.524612	5.26472	1.404e-07	3.50046e-07	XP_002896894.1	conserved hypothetical protein	Phytophthora infestans T30-4	UniRef100_D0NVB6	Uncharacterized protein	Phytophthora infestans (strain T30-4)		131889
e_gw1.119.43.1	43.0374	3.762572e+01	5.23365	0.848413	6.16875	6.8832e-10	2.3839e-09	ETO76527.1	hypothetical protein F444_08086	Phytophthora parasitica P1976					131880
e_gw1.119.44.1	1167.83	2.366300e-01	-2.07928	0.320067	-6.4964	8.22674e-11	3.20847e-10	POM64247.1	Hypothetical protein PHPALM_20246	Phytophthora palmivora var. palmivora	UniRef100_A0A2P4XFC3	Protein kish	Phytophthora palmivora var. palmivora	PF06842.13	131862
e_gw1.119.45.1	17.536	2.208931e+02	7.7872	1.56281	4.98281	6.26664e-07	1.42181e-06	KAF4043035.1	SET domain-containing protein	Phytophthora infestans	UniRef100_G5A4Z0	Uncharacterized protein (Fragment)	Phytophthora sojae (strain P6497)		131865
e_gw1.12.120.1	290.201	6.248080e+00	2.64341	0.412821	6.40329	1.52063e-10	5.71272e-10	XP_009521904.1	hypothetical protein PHYSODRAFT_312530	Phytophthora sojae	UniRef100_G4ZAJ0	Uncharacterized protein	Phytophthora sojae (strain P6497)	PF00515.29, PF07719.18, PF13176.7, PF13424.7, PF13181.7, PF14559.7, PF13432.7, PF13174.7, PF00027.30, PF12895.8, PF13428.7, PF13414.7, PF03704.18, PF13371.7, PF14863.7, PF04212.19, PF17874.2	106766
e_gw1.12.123.1	793.797	2.504910e+00	1.32476	0.301577	4.39277	1.11914e-05	2.11386e-05	XP_002897145.1	Crinkler (CRN) family protein	Phytophthora infestans T30-4	UniRef100_D0NUR6	Crinkler (CRN) family protein	Phytophthora infestans (strain T30-4)	PF00910.23	106668
e_gw1.12.130.1	721.334	4.894200e-01	-1.03086	0.172046	-5.99178	2.07551e-09	6.69898e-09	ETK73225.1	hypothetical protein L915_19814, partial	Phytophthora parasitica	UniRef100_W2QTU1	Uncharacterized protein	Phytophthora parasitica	PF00632.26, PF17415.3	106456
e_gw1.12.14.1	131.2	1.466690e+01	3.87449	0.346283	11.1888	4.62697e-29	1.1504e-27	KAE9009684.1	hypothetical protein PR002_g15555	Phytophthora rubi	UniRef100_A0A6A3L1N3	Uncharacterized protein	Phytophthora rubi	PF14652.7, PF07738.14	106458
e_gw1.12.144.1	2198.46	7.157000e-02	-3.80452	0.215434	-17.6598	8.55392e-70	2.22728e-67	XP_008897757.1	hypothetical protein PPTG_05786	Phytophthora parasitica INRA-310	UniRef100_W2QWF9	Cellulase domain-containing protein	Phytophthora parasitica (strain INRA-310)	PF00150.19, PF04681.13	106156
e_gw1.12.154.1	523.452	4.092900e-01	-1.2888	0.376066	-3.42707	0.000610142	0.000945245	XP_009522361.1	hypothetical protein PHYSODRAFT_494306	Phytophthora sojae	UniRef100_G4Z7D6	Uncharacterized protein	Phytophthora sojae (strain P6497)	PF12796.8, PF13857.7, PF13637.7, PF13606.7, PF00023.31, PF05836.13, PF02151.20, PF12640.8, PF08898.11	106645
e_gw1.12.162.1	192.532	3.885640e+00	1.95815	0.540007	3.62616	0.00028767	0.000462112	XP_009522361.1	hypothetical protein PHYSODRAFT_494306	Phytophthora sojae	UniRef100_G4Z7D6	Uncharacterized protein	Phytophthora sojae (strain P6497)	PF12796.8, PF13637.7, PF13857.7, PF13606.7, PF00023.31, PF18712.2, PF16418.6	106581
e_gw1.12.175.1	93.4593	4.057640e+00	2.02064	0.430567	4.69297	2.69267e-06	5.53968e-06	POM62128.1	hypothetical protein PHPALM_28749, partial	Phytophthora palmivora var. palmivora	UniRef100_A0A2P4X9C0	Calmodulin (Fragment)	Phytophthora palmivora var. palmivora	PF13499.7, PF13405.7, PF00036.33, PF13833.7, PF13202.7, PF14788.7, PF05279.12, PF14658.7, PF05517.13, PF17959.2, PF02100.18	106120
e_gw1.12.190.1	262.909	4.765483e+01	5.57455	0.425003	13.1165	2.6487e-39	1.32629e-37	RAW37051.1	hypothetical protein PC110_g6703	Phytophthora cactorum	UniRef100_A0A329SKF2	Uncharacterized protein	Phytophthora cactorum		106683
e_gw1.12.192.1	86.4802	1.558519e+01	3.9621	0.538924	7.35188	1.95443e-13	1.04869e-12	KAE9120108.1	hypothetical protein PF010_g7613	Phytophthora fragariae	UniRef100_A0A6G0LHG8	Uncharacterized protein	Phytophthora fragariae	PF00240.24, PF18036.2	106736
e_gw1.12.197.1	96.5433	1.194362e+03	10.222	1.4917	6.85259	7.25223e-12	3.22444e-11	KUF95404.1	bZIP transcription factor 1	Phytophthora nicotianae	UniRef100_A0A6A3JPK8	Uncharacterized protein	Phytophthora rubi	PF03285.16, PF17461.3, PF09744.10	106348
e_gw1.12.203.1	234.864	8.286980e+00	3.05085	0.325172	9.38224	6.45837e-21	7.72039e-20	RAW38613.1	hypothetical protein PC110_g5120	Phytophthora cactorum	UniRef100_A0A329SNW4	Protein kinase domain-containing protein	Phytophthora cactorum	PF00069.26, PF07714.18, PF17580.3, PF14531.7	106488
e_gw1.12.207.1	179.019	1.105625e+01	3.46679	0.412499	8.40437	4.30178e-17	3.47466e-16	ETP30643.1	hypothetical protein F442_20400	Phytophthora parasitica P10297	UniRef100_W2Y7M4	Uncharacterized protein	Phytophthora parasitica P10297		106682
e_gw1.12.208.1	69.6441	1.308955e+01	3.71034	0.556672	6.66522	2.6427e-11	1.09603e-10	XP_002898865.1	ubiquitin fusion degradation protein, putative	Phytophthora infestans T30-4	UniRef100_D0NPR1	Ubiquitin fusion degradation protein, putative	Phytophthora infestans (strain T30-4)	PF03152.15, PF14319.7, PF12647.8, PF01155.20, PF14570.7, PF13894.7, PF09723.11	106325
e_gw1.12.209.1	156.317	2.573360e+00	1.36365	0.369204	3.69349	0.000221195	0.000360256	KUF79794.1	hypothetical protein AM587_10010638	Phytophthora nicotianae	UniRef100_A0A0W8C728	Uncharacterized protein	Phytophthora		106326
e_gw1.12.216.1	104.71	5.171930e+00	2.3707	0.38364	6.1795	6.43041e-10	2.23356e-09	POM69317.1	Hypothetical protein PHPALM_14405	Phytophthora palmivora var. palmivora	UniRef100_A0A2P4XUW2	Uncharacterized protein	Phytophthora palmivora var. palmivora		106311
e_gw1.12.218.1	129.29	8.947460e+00	3.16148	0.337483	9.36782	7.40447e-21	8.74912e-20	KAE9009684.1	hypothetical protein PR002_g15555	Phytophthora rubi	UniRef100_A0A6A3L1N3	Uncharacterized protein	Phytophthora rubi	PF14652.7, PF07738.14, PF03685.14	106523
e_gw1.12.225.1	153.575	8.989370e+00	3.16822	0.455466	6.956	3.50076e-12	1.623e-11	KAF1779465.1	hypothetical protein GQ600_25547	Phytophthora cactorum	UniRef100_A0A6A5IIX4	Uncharacterized protein	Phytophthora cactorum		106393
e_gw1.12.231.1	44.056	2.385965e+01	4.5765	0.634043	7.21797	5.27696e-13	2.6865e-12	OWZ03351.1	hypothetical protein PHMEG_00024936	Phytophthora megakarya	UniRef100_A0A225VCW1	DDE Tnp4 domain-containing protein	Phytophthora megakarya	PF13359.7, PF01609.22, PF04827.15	106742
e_gw1.12.244.1	44.7823	2.359531e+01	4.56043	0.677592	6.73035	1.69257e-11	7.22267e-11	KAF4138565.1	hypothetical protein GN958_ATG12307, partial	Phytophthora infestans	UniRef100_A0A6A3KVD3	Reverse transcriptase domain-containing protein	Phytophthora rubi	PF17301.3	106685
e_gw1.12.254.1	166.58	6.703042e+01	6.06674	0.530897	11.4274	3.05267e-30	8.20212e-29	XP_009522178.1	pirin-like protein	Phytophthora sojae	UniRef100_H3HD55	Uncharacterized protein	Phytophthora ramorum	PF02678.17, PF05726.14, PF17954.2	106487
e_gw1.12.264.1	33.3129	6.871120e+00	2.78055	0.673424	4.12897	3.64397e-05	6.47139e-05	ETM00505.1	hypothetical protein L917_02780, partial	Phytophthora parasitica	UniRef100_W2LUY1	Uncharacterized protein (Fragment)	Phytophthora parasitica	PF19193.1	106318
e_gw1.12.272.1	365.036	4.323300e-01	-1.20978	0.346402	-3.49243	0.000478649	0.000750957	XP_008897975.1	hypothetical protein PPTG_05977	Phytophthora parasitica INRA-310	UniRef100_W2K4R8	Aldo_ket_red domain-containing protein	Phytophthora parasitica	PF00248.22, PF04539.17	106287
e_gw1.12.288.1	13.4381	5.952738e+01	5.89548	1.58057	3.72997	0.000191501	0.000314218	POM61696.1	P-type ATPase (P-ATPase) Superfamily, partial	Phytophthora palmivora var. palmivora	UniRef100_A0A2P4X838	P-type ATPase (P-ATPase) Superfamily (Fragment)	Phytophthora palmivora var. palmivora		106715
e_gw1.12.29.1	135.966	2.046270e+00	1.033	0.365278	2.82797	0.00468437	0.00655062	RAW36247.1	hypothetical protein PC110_g7464	Phytophthora cactorum	UniRef100_A0A329SHH9	Uncharacterized protein	Phytophthora cactorum	PF00400.33, PF12894.8, PF01011.22	106614
e_gw1.12.290.1	89.9503	1.810199e+01	4.17808	0.470889	8.87274	7.13706e-19	6.85972e-18	KAE9065082.1	hypothetical protein PF010_g28354	Phytophthora fragariae	UniRef100_A0A6G0JRC3	Uncharacterized protein	Phytophthora fragariae	PF13650.7, PF13975.7, PF14787.7, PF13696.7	106692
e_gw1.12.293.1	42.1202	2.240427e+01	4.4857	0.651274	6.88758	5.6748e-12	2.55402e-11	KAF1785373.1	Chloroperoxidase	Phytophthora cactorum	UniRef100_A0A6A5J2P5	Chloroperoxidase	Phytophthora cactorum	PF01328.18	106688
e_gw1.12.310.1	187.098	2.754170e+00	1.46162	0.293428	4.98118	6.31963e-07	1.43179e-06	POM71424.1	Hypothetical protein PHPALM_12015	Phytophthora palmivora var. palmivora	UniRef100_A0A2P4Y0U7	Uncharacterized protein	Phytophthora palmivora var. palmivora		106464
e_gw1.12.317.1	142.032	2.821934e+01	4.81861	0.420889	11.4487	2.38834e-30	6.45347e-29	POM62931.1	Cysteine protease family C48	Phytophthora palmivora var. palmivora	UniRef100_A0A2P4XBK3	Cysteine protease family C48	Phytophthora palmivora var. palmivora	PF02902.20	106288
e_gw1.12.347.1	29.4278	3.102999e+01	4.95559	0.939821	5.27291	1.34279e-07	3.35603e-07	RAW40425.1	hypothetical protein PC110_g3400	Phytophthora cactorum	UniRef100_A0A329SUF7	EF-hand domain-containing protein	Phytophthora cactorum	PF00612.28	106247
e_gw1.12.351.1	113.632	2.795080e+00	1.48289	0.297848	4.97869	6.40169e-07	1.44878e-06	KAE9325632.1	hypothetical protein PR003_g16430, partial	Phytophthora rubi	UniRef100_A0A6A4EGF8	Uncharacterized protein (Fragment)	Phytophthora rubi	PF00240.24, PF10020.10, PF11976.9, PF09281.11	106201
e_gw1.12.365.1	82.4577	7.504293e+01	6.22964	0.740519	8.41254	4.01238e-17	3.25182e-16	KAE9352623.1	hypothetical protein PR003_g4287	Phytophthora rubi	UniRef100_A0A6A4G5B9	DDE_3 domain-containing protein	Phytophthora rubi	PF13358.7	106148
e_gw1.12.37.1	1128.45	4.603700e-01	-1.11913	0.172312	-6.49479	8.31483e-11	3.2393e-10	XP_009522099.1	putative initiation factor	Phytophthora sojae	UniRef100_G4Z3L0	eIF-2B GDP-GTP exchange factor subunit alpha	Phytophthora sojae (strain P6497)	PF01008.18, PF13646.7	106302
e_gw1.12.386.1	216.275	2.210400e-01	-2.17764	0.221828	-9.81683	9.52958e-23	1.35659e-21	POM69800.1	Hypothetical protein PHPALM_13889	Phytophthora palmivora var. palmivora	UniRef100_A0A2P4XW71	DDE_Tnp_1_7 domain-containing protein	Phytophthora palmivora var. palmivora	PF13842.7	106730
e_gw1.12.391.1	29.9846	7.831650e+00	2.96932	0.605135	4.90687	9.25413e-07	2.03921e-06	KUF77386.1	hypothetical protein AM587_10006317	Phytophthora nicotianae	UniRef100_A0A0W8BZX6	Uncharacterized protein	Phytophthora		106677
e_gw1.12.393.1	36.5465	2.705560e+00	1.43593	0.515388	2.78611	0.00533447	0.00739688	XP_008900095.1	hypothetical protein PPTG_07571	Phytophthora parasitica INRA-310	UniRef100_W2QN34	DDE_Tnp_1_7 domain-containing protein	Phytophthora parasitica (strain INRA-310)	PF13843.7	106345
e_gw1.12.399.1	49.08	3.353900e+00	1.74584	0.499426	3.49569	0.000472832	0.000742237	XP_008903267.1	hypothetical protein PPTG_10347	Phytophthora parasitica INRA-310	UniRef100_W2QF25	Uncharacterized protein	Phytophthora parasitica (strain INRA-310)	PF00964.18	106654
e_gw1.12.401.1	15.8954	5.552910e+00	2.47324	0.758349	3.26135	0.00110882	0.00166854	KAF1781266.1	Ankyrin repeat-containing domain	Phytophthora cactorum	UniRef100_A0A6A5IPA0	Ankyrin repeat-containing domain	Phytophthora cactorum		106182
e_gw1.12.407.1	19.5259	9.044850e+00	3.1771	0.976027	3.25513	0.00113339	0.0017039	XP_009527610.1	hypothetical protein PHYSODRAFT_380350, partial	Phytophthora sojae	UniRef100_G4ZFT4	Uncharacterized protein (Fragment)	Phytophthora sojae (strain P6497)		106680
e_gw1.12.417.1	39.0526	4.221602e+01	5.39972	0.895293	6.03123	1.62716e-09	5.32874e-09	XP_009522018.1	hypothetical protein PHYSODRAFT_312590	Phytophthora sojae	UniRef100_G4Z2W8	Uncharacterized protein	Phytophthora sojae (strain P6497)		106291
e_gw1.12.418.1	32.0314	6.791501e+01	6.08566	1.18474	5.13671	2.7959e-07	6.68337e-07	POM77433.1	Hypothetical protein PHPALM_5182	Phytophthora palmivora var. palmivora	UniRef100_A0A2P4YI33	Uncharacterized protein	Phytophthora palmivora var. palmivora		106193
e_gw1.12.427.1	79.2308	4.444560e+00	2.15204	0.388772	5.53548	3.10374e-08	8.53796e-08	KAE8890821.1	hypothetical protein PF003_g25123	Phytophthora fragariae	UniRef100_A0A6A3IWB0	Uncharacterized protein	Phytophthora fragariae	PF14652.7	106280
e_gw1.12.430.1	35.0772	1.458880e+01	3.86679	0.636969	6.07061	1.27426e-09	4.24784e-09	KUF85095.1	hypothetical protein AM588_10000818	Phytophthora nicotianae	UniRef100_A0A0W8CLM1	DDE_Tnp_1_7 domain-containing protein	Phytophthora	PF13842.7	106779
e_gw1.12.452.1	14.9699	2.179142e+01	4.44569	1.1005	4.03969	5.35225e-05	9.32817e-05	POM66504.1	Hypothetical protein PHPALM_17629	Phytophthora palmivora var. palmivora	UniRef100_A0A2P4XLV3	Uncharacterized protein	Phytophthora palmivora var. palmivora	PF01187.19, PF01361.22, PF13764.7, PF11543.9, PF01978.20	106239
e_gw1.12.453.1	106.593	7.804690e+00	2.96434	0.415069	7.1418	9.21137e-13	4.53475e-12	KUF95616.1	hypothetical protein AM588_10005507	Phytophthora nicotianae	UniRef100_W2QVI6	TKL protein kinase	Phytophthora parasitica (strain INRA-310)	PF07714.18, PF00069.26, PF01636.24, PF14531.7, PF07387.12, PF01163.23, PF17667.2	106384
e_gw1.12.454.1	88.378	4.171370e+00	2.06052	0.379791	5.42542	5.78199e-08	1.52409e-07
e_gw1.12.460.1	56.8121	1.274707e+02	6.99402	1.08878	6.4237	1.32998e-10	5.04014e-10	XP_002897266.1	conserved hypothetical protein	Phytophthora infestans T30-4	UniRef100_D0NU69	Uncharacterized protein	Phytophthora infestans (strain T30-4)	PF03184.20, PF15511.7	106540
e_gw1.12.461.1	9.67868	1.915946e+01	4.25999	1.21118	3.51723	0.000436076	0.000686798	KAF4046057.1	hypothetical protein GN244_ATG01495	Phytophthora infestans	UniRef100_V9G2D0	Uncharacterized protein	Phytophthora parasitica P1569		106142
e_gw1.12.463.1	117.421	2.713514e+02	8.08402	1.07192	7.54164	4.64102e-14	2.69522e-13							PF12491.9	106199
e_gw1.12.466.1	17.5988	3.743750e+01	5.22641	1.16168	4.49902	6.82664e-06	1.32886e-05
e_gw1.12.470.1	22.3279	3.292781e+01	5.04123	0.980487	5.14156	2.72463e-07	6.52498e-07	ETL81619.1	hypothetical protein L917_18076	Phytophthora parasitica	UniRef100_W2KAR8	Uncharacterized protein	Phytophthora parasitica	PF11022.9	106187
e_gw1.12.472.1	20.8787	2.167634e+01	4.43805	0.874558	5.07462	3.88271e-07	9.10203e-07	POM69317.1	Hypothetical protein PHPALM_14405	Phytophthora palmivora var. palmivora	UniRef100_A0A2P4XUW2	Uncharacterized protein	Phytophthora palmivora var. palmivora		106589
e_gw1.12.475.1	243.432	2.571600e-01	-1.95929	0.394634	-4.96482	6.8766e-07	1.54889e-06	POM69799.1	Hypothetical protein PHPALM_13888	Phytophthora palmivora var. palmivora	UniRef100_A0A2P4XWF9	Uncharacterized protein	Phytophthora palmivora var. palmivora	PF13592.7	106669
e_gw1.12.476.1	62.97	7.142630e+01	6.15838	0.806819	7.63292	2.29491e-14	1.37916e-13	XP_009521905.1	hypothetical protein PHYSODRAFT_327491	Phytophthora sojae	UniRef100_G4ZAJ1	ANK_REP_REGION domain-containing protein	Phytophthora sojae (strain P6497)	PF10723.10	106462
e_gw1.12.511.1	261.278	2.834420e+00	1.50305	0.303228	4.95685	7.16454e-07	1.60846e-06	KUF98580.1	hypothetical protein AM588_10008635	Phytophthora nicotianae	UniRef100_A0A0W8DQF3	Uncharacterized protein	Phytophthora nicotianae	PF00232.19, PF00150.19	106711
e_gw1.12.530.1	74.445	5.986020e+00	2.5816	0.498337	5.18043	2.2138e-07	5.38357e-07	POM61934.1	Zinc transporter ZIP protein	Phytophthora palmivora var. palmivora	UniRef100_A0A2P4X8Q4	Zinc transporter ZIP protein	Phytophthora palmivora var. palmivora	PF02535.23, PF18881.1	106471
e_gw1.12.537.1	139.978	4.763270e+00	2.25195	0.345568	6.51667	7.18877e-11	2.82133e-10	ETI30206.1	hypothetical protein F443_22676, partial	Phytophthora parasitica P1569	UniRef100_W2VP86	Uncharacterized protein (Fragment)	Phytophthora parasitica	PF01695.18	106457
e_gw1.12.585.1	31.917	1.656347e+01	4.04993	0.69755	5.80594	6.40046e-09	1.92687e-08	XP_008894322.1	hypothetical protein PPTG_03398	Phytophthora parasitica INRA-310	UniRef100_W2R561	Uncharacterized protein	Phytophthora parasitica (strain INRA-310)	PF05699.15	106411
e_gw1.12.592.1	82.878	2.452380e+00	1.29418	0.391042	3.30957	0.000934388	0.00141782	ETP02776.1	hypothetical protein F441_20205	Phytophthora parasitica CJ01A1	UniRef100_W2VX88	Uncharacterized protein	Phytophthora		106663
e_gw1.12.612.1	30.8307	4.532437e+01	5.50222	0.947304	5.80829	6.31136e-09	1.90204e-08	ETI39733.1	hypothetical protein F443_14712	Phytophthora parasitica P1569	UniRef100_V9EMK9	Uncharacterized protein	Phytophthora parasitica P1569		106584
e_gw1.12.622.1	10.3048	1.036034e+01	3.373	0.958948	3.5174	0.000435805	0.000686445	ABG66536.1	reverse transcriptase, partial	Phytophthora ramorum	UniRef100_H3H616	Uncharacterized protein	Phytophthora ramorum	PF13456.7	106131
e_gw1.12.625.1	721.424	3.412000e-01	-1.55132	0.186639	-8.31191	9.41723e-17	7.3656e-16	POM81831.1	Hypothetical protein PHPALM_147	Phytophthora palmivora var. palmivora	UniRef100_A0A2P4YVK4	Uncharacterized protein	Phytophthora palmivora var. palmivora		106398
e_gw1.12.633.1	17.3231	1.491897e+01	3.89908	0.850076	4.58674	4.5022e-06	8.99623e-06	ETP17396.1	hypothetical protein F441_08194	Phytophthora parasitica CJ01A1	UniRef100_G5ACV4	DDE_Tnp_1_7 domain-containing protein (Fragment)	Phytophthora sojae (strain P6497)	PF13843.7	106784
e_gw1.12.634.1	416.88	3.530300e-01	-1.50214	0.176299	-8.52037	1.59041e-17	1.33507e-16	XP_009518007.1	hypothetical protein PHYSODRAFT_470885, partial	Phytophthora sojae	UniRef100_G4YR52	DDE_Tnp_1_7 domain-containing protein (Fragment)	Phytophthora sojae (strain P6497)	PF13843.7	106804
e_gw1.12.635.1	639.905	2.111000e-01	-2.24398	0.187294	-11.981	4.4665e-33	1.48755e-31	ETP00352.1	hypothetical protein F441_22228	Phytophthora parasitica CJ01A1	UniRef100_W2VPR1	DDE_Tnp_1_7 domain-containing protein	Phytophthora parasitica CJ01A1	PF13843.7	106647
e_gw1.12.640.1	31.5877	7.198152e+01	6.16955	1.14241	5.40047	6.64664e-08	1.73445e-07	ETL79757.1	hypothetical protein L917_19665	Phytophthora parasitica	UniRef100_W2QWI5	Uncharacterized protein	Phytophthora parasitica (strain INRA-310)		106783
e_gw1.12.647.1	31.9397	7.126890e+00	2.83327	0.71296	3.97396	7.0688e-05	0.000121717	KAE8959537.1	hypothetical protein PR002_g30509, partial	Phytophthora rubi	UniRef100_A0A6A3HZ35	Uncharacterized protein	Phytophthora rubi		106777
e_gw1.12.65.1	73.5672	2.886630e+00	1.52939	0.392737	3.89417	9.85342e-05	0.000166916	KAF1791631.1	hypothetical protein GQ600_25525	Phytophthora cactorum	UniRef100_A0A6A5JIA5	Uncharacterized protein	Phytophthora cactorum		106436
e_gw1.12.656.1	64.7751	7.844020e+00	2.97159	0.462601	6.42366	1.33035e-10	5.04021e-10	KAE8890821.1	hypothetical protein PF003_g25123	Phytophthora fragariae	UniRef100_A0A6A3IWB0	Uncharacterized protein	Phytophthora fragariae	PF14652.7	106489
e_gw1.12.659.1	14.1743	3.052463e+01	4.9319	1.17565	4.19505	2.72814e-05	4.91875e-05	ETP46161.1	hypothetical protein F442_07551	Phytophthora parasitica P10297	UniRef100_V9DVF3	Chromo domain-containing protein	Phytophthora parasitica P1569	PF00385.25	106519
e_gw1.12.662.1	62.5208	2.874870e+02	8.16735	1.47392	5.54124	3.00341e-08	8.28106e-08	KAE9000093.1	hypothetical protein PR002_g18276	Phytophthora rubi	UniRef100_A0A6A3K887	Reverse transcriptase domain-containing protein	Phytophthora	PF13975.7	106763
e_gw1.12.664.1	100.326	5.463092e+01	5.77165	1.68302	3.42935	0.000605032	0.000937632	KAE8989441.1	hypothetical protein PR002_g21448	Phytophthora rubi	UniRef100_A0A6A3J4Y5	Uncharacterized protein	Phytophthora rubi		106344
e_gw1.12.667.1	23.88	5.395453e+01	5.75367	1.14236	5.03667	4.73693e-07	1.09521e-06	ETP30748.1	hypothetical protein F442_20304, partial	Phytophthora parasitica P10297	UniRef100_W2VYY7	Uncharacterized protein (Fragment)	Phytophthora parasitica CJ01A1	PF02600.17	106426
e_gw1.12.668.1	68.6471	4.530960e+00	2.17982	0.394746	5.52208	3.35017e-08	9.1578e-08	RAW38612.1	hypothetical protein PC110_g5123	Phytophthora cactorum	UniRef100_A0A329SSS5	Uncharacterized protein	Phytophthora cactorum		106646
e_gw1.12.674.1	21.2174	9.631323e+01	6.58966	1.52532	4.3202	1.5589e-05	2.89447e-05	KAE9026856.1	hypothetical protein PR001_g12100	Phytophthora rubi	UniRef100_A0A6A3M5C3	Reverse transcriptase domain-containing protein	Phytophthora rubi		106580
e_gw1.12.678.1	16.4453	7.267349e+01	6.18336	1.53597	4.02571	5.68026e-05	9.88061e-05	XP_002997025.1	conserved hypothetical protein	Phytophthora infestans T30-4	UniRef100_D0P038	Uncharacterized protein	Phytophthora infestans (strain T30-4)	PF13842.7	106377
e_gw1.12.679.1	494.221	2.281400e-01	-2.13202	0.166823	-12.7801	2.11848e-37	9.13819e-36	ETP00352.1	hypothetical protein F441_22228	Phytophthora parasitica CJ01A1	UniRef100_W2VPR1	DDE_Tnp_1_7 domain-containing protein	Phytophthora parasitica CJ01A1		106753
e_gw1.12.687.1	11.5854	5.285661e+01	5.72401	1.58208	3.61803	0.000296853	0.000475956	ETO60102.1	hypothetical protein F444_21665	Phytophthora parasitica P1976	UniRef100_W2QN71	Uncharacterized protein	Phytophthora parasitica (strain INRA-310)	PF02399.16, PF01637.19	106714
e_gw1.12.694.1	7.40106	2.937843e+01	4.87669	1.76146	2.76854	0.00563074	0.00778733	XP_009524263.1	hypothetical protein PHYSODRAFT_409623, partial	Phytophthora sojae	UniRef100_G4Z3Z4	Uncharacterized protein (Fragment)	Phytophthora sojae (strain P6497)	PF13592.7	106717
e_gw1.12.696.1	17.387	3.865914e+01	5.27274	1.1684	4.51279	6.39802e-06	1.25019e-05	XP_009537534.1	hypothetical protein PHYSODRAFT_530405	Phytophthora sojae	UniRef100_G5ABP5	Uncharacterized protein	Phytophthora sojae (strain P6497)		106755
e_gw1.12.702.1	107.028	1.342089e+03	10.3903	1.47377	7.05014	1.78736e-12	8.54649e-12
e_gw1.12.704.1	627.518	2.496600e-01	-2.00195	0.2651	-7.55168	4.29672e-14	2.50543e-13	ETI30391.1	hypothetical protein F443_22488	Phytophthora parasitica P1569	UniRef100_V9DUV2	DDE_Tnp_1_7 domain-containing protein	Phytophthora parasitica P1569		106729
e_gw1.12.705.1	37.4728	8.522622e+01	6.41323	1.12222	5.71479	1.09842e-08	3.20702e-08	OWZ02136.1	LOW QUALITY PROTEIN: hypothetical protein PHMEG_00026351, partial	Phytophthora megakarya	UniRef100_A0A225V8P3	RNA-directed DNA polymerase (Fragment)	Phytophthora megakarya		106825
e_gw1.12.72.1	41.8354	1.071280e+01	3.42126	1.66081	2.06	0.0393986	0.0493163	KAE9296571.1	hypothetical protein PR003_g23727	Phytophthora rubi	UniRef100_A0A6A4CT47	Reverse transcriptase domain-containing protein	Phytophthora rubi	PF00078.28	106533
e_gw1.12.76.1	40.2905	1.561524e+01	3.96488	0.620947	6.38522	1.71155e-10	6.38414e-10	KAE9164160.1	hypothetical protein PF005_g30148	Phytophthora fragariae	UniRef100_A0A6A3X791	RNA-directed DNA polymerase	Phytophthora fragariae	PF00078.28	106616
e_gw1.12.777.1	73.8867	3.853540e+01	5.26811	0.674114	7.81487	5.50213e-15	3.54777e-14	KAE9009684.1	hypothetical protein PR002_g15555	Phytophthora rubi	UniRef100_A0A6A3L1N3	Uncharacterized protein	Phytophthora rubi	PF14652.7, PF07738.14, PF14193.7	106376
e_gw1.12.808.1	155.431	7.041720e+01	6.13786	0.544641	11.2695	1.85543e-29	4.76193e-28	ETM03688.1	hypothetical protein L917_00126	Phytophthora parasitica	UniRef100_W2M1T9	Uncharacterized protein	Phytophthora parasitica		106642
e_gw1.12.811.1	99.8092	1.795543e+01	4.16635	0.415961	10.0162	1.29373e-23	2.01825e-22	ETI32599.1	hypothetical protein F443_20633	Phytophthora parasitica P1569	UniRef100_W2FQD0	HTH myb-type domain-containing protein	Phytophthora parasitica	PF00249.32, PF13921.7, PF13125.7	106545
e_gw1.12.818.1	1299.01	3.635500e-01	-1.45979	0.230407	-6.33572	2.36236e-10	8.64366e-10	XP_009522334.1	hypothetical protein PHYSODRAFT_492524, partial	Phytophthora sojae	UniRef100_G4Z7A9	Uncharacterized protein (Fragment)	Phytophthora sojae (strain P6497)	PF00589.23	106803
e_gw1.12.838.1	68.1671	2.991800e+00	1.58101	0.375383	4.21173	2.53425e-05	4.58245e-05	RAW24970.1	hypothetical protein PC110_g18609	Phytophthora cactorum	UniRef100_A0A329REG5	Pectate lyase	Phytophthora cactorum	PF03211.14	106531
e_gw1.12.839.1	3862.34	8.117000e-02	-3.62295	0.346351	-10.4603	1.3138e-25	2.44033e-24	ETL79663.1	hypothetical protein L917_19756	Phytophthora parasitica	UniRef100_W2HWW6	Uncharacterized protein0	Phytophthora	PF13578.7, PF01596.18, PF13847.7, PF05711.12, PF08242.13	106721
e_gw1.12.85.1	83.5446	4.124070e+01	5.366	0.623423	8.60731	7.47956e-18	6.4527e-17	OWZ00504.1	hypothetical protein PHMEG_00028288	Phytophthora megakarya	UniRef100_A0A225V5V8	Reverse transcriptase domain-containing protein	Phytophthora megakarya	PF00078.28, PF12375.9	106204
e_gw1.12.850.1	66.086	1.024360e+01	3.35665	0.518041	6.47951	9.20238e-11	3.56471e-10	XP_009522082.1	hypothetical protein PHYSODRAFT_495671	Phytophthora sojae	UniRef100_G4Z3J3	Uncharacterized protein	Phytophthora sojae (strain P6497)	PF02535.23, PF13906.7, PF10112.10	106493
e_gw1.12.854.1	65.6941	3.011003e+02	8.2341	1.47986	5.5641	2.63507e-08	7.3318e-08	ETP27503.1	hypothetical protein F442_23220	Phytophthora parasitica P10297	UniRef100_W2XYP3	Uncharacterized protein	Phytophthora parasitica P10297	PF02902.20, PF03290.14, PF00925.21	106674
e_gw1.12.890.1	45.5915	4.089452e+01	5.35384	0.816295	6.5587	5.42791e-11	2.15925e-10	ETL79757.1	hypothetical protein L917_19665	Phytophthora parasitica	UniRef100_W2K3R6	Uncharacterized protein	Phytophthora parasitica		106432
e_gw1.12.891.1	119.465	3.534970e+00	1.8217	0.332369	5.48094	4.23075e-08	1.13675e-07	POM69317.1	Hypothetical protein PHPALM_14405	Phytophthora palmivora var. palmivora	UniRef100_A0A2P4XUW2	Uncharacterized protein	Phytophthora palmivora var. palmivora		106357
e_gw1.12.892.1	34.3864	5.145744e+01	5.68531	0.951235	5.97677	2.27612e-09	7.29061e-09	XP_009532777.1	hypothetical protein PHYSODRAFT_336870	Phytophthora sojae	UniRef100_A0A081B5B4	Uncharacterized protein	Phytophthora parasitica P1976	PF16764.6	106824
e_gw1.12.894.1	1210.33	2.615000e-01	-1.93514	0.227973	-8.48847	2.09382e-17	1.74335e-16	RAW36246.1	hypothetical protein PC110_g7465	Phytophthora cactorum	UniRef100_A0A329SJK5	F-actin-capping protein subunit alpha	Phytophthora cactorum	PF01267.18, PF13539.7	106659
e_gw1.12.90.1	389.076	4.990400e-01	-1.00277	0.241975	-4.14412	3.41127e-05	6.08151e-05	RAW36266.1	hypothetical protein PC110_g7466	Phytophthora cactorum	UniRef100_A0A329SJM5	Uncharacterized protein	Phytophthora cactorum	PF00071.23, PF08477.14, PF00025.22, PF01926.24, PF13191.7, PF00005.28, PF13555.7, PF00503.21, PF00493.24, PF05729.13, PF04670.13, PF05621.12, PF12775.8, PF00004.30, PF03193.17, PF00735.19, PF13401.7, PF13476.7, PF07728.15, PF00158.27, PF02492.20	106802
e_gw1.12.901.1	45.3759	3.372347e+01	5.07568	0.73878	6.87036	6.40421e-12	2.87057e-11	XP_008893862.1	hypothetical protein PPTG_21161	Phytophthora parasitica INRA-310	UniRef100_W2RBJ3	CCHC-type domain-containing protein	Phytophthora parasitica	PF03732.18	106180
e_gw1.12.915.1	51.6318	7.954290e+00	2.99173	0.457048	6.54578	5.91863e-11	2.34534e-10	KAE8890821.1	hypothetical protein PF003_g25123	Phytophthora fragariae	UniRef100_A0A6A3IWB0	Uncharacterized protein	Phytophthora fragariae	PF14652.7	106158
e_gw1.12.920.1	47.6149	1.089310e+02	6.76727	1.0932	6.19034	6.00348e-10	2.09136e-09	RLN75737.1	hypothetical protein BBJ28_00007540	Nothophytophthora sp. Chile5	UniRef100_A0A662XDD3	Uncharacterized protein	Nothophytophthora sp. Chile5	PF00132.25	106819
e_gw1.12.923.1	36.5387	4.591156e+02	8.84271	1.51205	5.84817	4.97019e-09	1.51863e-08	KAF0688053.1	hypothetical protein As57867_020232	Aphanomyces stellatus	UniRef100_A0A485LJC9	RNA-directed DNA polymerase	Aphanomyces stellatus	PF00385.25, PF14061.7, PF06299.13	106388
e_gw1.12.930.1	37.1218	2.249901e+01	4.49179	0.684245	6.5646	5.21742e-11	2.08014e-10	POM74948.1	Hypothetical protein PHPALM_8009	Phytophthora palmivora var. palmivora	UniRef100_A0A2P4YAX4	Reverse transcriptase domain-containing protein	Phytophthora palmivora var. palmivora		106652
e_gw1.12.939.1	30.3389	2.693590e+00	1.42953	0.513669	2.78298	0.00538625	0.00746507	KAE9328648.1	hypothetical protein PF008_g16129	Phytophthora fragariae	UniRef100_A0A6G0RC54	Uncharacterized protein	Phytophthora fragariae	PF06836.13	106293
e_gw1.12.940.1	105.875	3.822610e+00	1.93456	0.358329	5.39883	6.70778e-08	1.74913e-07	KUF77379.1	Bifunctional aspartate aminotransferase	Phytophthora nicotianae	UniRef100_A0A0W8CAD2	DDE_Tnp_1_7 domain-containing protein	Phytophthora nicotianae	PF13843.7	106369
e_gw1.12.946.1	38.6203	5.823627e+01	5.86385	0.927695	6.32088	2.60083e-10	9.46304e-10	ETP03272.1	hypothetical protein F441_19752	Phytophthora parasitica CJ01A1	UniRef100_W2VYA8	Uncharacterized protein	Phytophthora parasitica CJ01A1	PF17738.2, PF02445.17, PF10551.10, PF09277.12	106553
e_gw1.12.948.1	567.864	2.045800e-01	-2.28925	0.206484	-11.0868	1.4537e-28	3.47553e-27	ETK93663.1	hypothetical protein L915_03191	Phytophthora parasitica	UniRef100_W2HEI5	Uncharacterized protein	Phytophthora parasitica	PF17848.2, PF12126.9, PF09082.11, PF18574.2	106561
e_gw1.12.95.1	22.0975	4.851107e+01	5.60024	1.17247	4.77645	1.78418e-06	3.76529e-06	KAE8900379.1	hypothetical protein PF003_g15336	Phytophthora fragariae	UniRef100_A0A485LKK5	Ribonuclease H	Aphanomyces stellatus	PF00078.28	106517
e_gw1.12.951.1	687.643	2.577500e-01	-1.95594	0.26332	-7.428	1.10253e-13	6.09863e-13	KAF1792823.1	F-actin-capping protein subunit alpha	Phytophthora cactorum	UniRef100_A0A6A5JP15	F-actin-capping protein subunit alpha	Phytophthora cactorum	PF01267.18, PF02153.18	106315
e_gw1.12.953.1	12.0141	5.143610e+01	5.68471	1.55854	3.64746	0.000264842	0.000426973	RAW35931.1	hypothetical protein PC110_g7799	Phytophthora cactorum	UniRef100_A0A329SH84	Uncharacterized protein	Phytophthora cactorum		106704
e_gw1.12.954.1	271.776	4.311216e+01	5.43002	0.379738	14.2994	2.20762e-46	1.72761e-44	POM77454.1	Methylenetetrahydrofolate dehydrogenase	Phytophthora palmivora var. palmivora	UniRef100_A0A2P4YI26	Methylenetetrahydrofolate dehydrogenase	Phytophthora palmivora var. palmivora		106675
e_gw1.12.957.1	3202.7	3.206000e-02	-4.96294	0.364766	-13.6058	3.69885e-42	2.21637e-40	KAE9312074.1	hypothetical protein PF008_g20045	Phytophthora fragariae	UniRef100_A0A6A3HPS7	Uncharacterized protein	Phytophthora		106307
e_gw1.121.12.1	120.495	5.858870e+00	2.55062	0.351688	7.25251	4.09113e-13	2.11436e-12	XP_009519925.1	hypothetical protein PHYSODRAFT_484312	Phytophthora sojae	UniRef100_G4Z080	Uncharacterized protein	Phytophthora sojae (strain P6497)	PF00078.28	131923
e_gw1.121.14.1	29139.5	3.085400e-01	-1.69649	0.258544	-6.5617	5.31983e-11	2.1192e-10	XP_008895053.1	hypothetical protein PPTG_04558	Phytophthora parasitica INRA-310	UniRef100_W2KKM9	Cellulase domain-containing protein	Phytophthora	PF00150.19	131909
e_gw1.121.20.1	44.9883	6.789727e+01	6.08528	0.926354	6.56907	5.06316e-11	2.02258e-10	KUG02132.1	hypothetical protein AM587_10011918	Phytophthora nicotianae	UniRef100_A0A0W8E0H0	Uncharacterized protein	Phytophthora nicotianae		131927
e_gw1.121.32.1	47.0439	1.817705e+01	4.18405	0.7593	5.5104	3.58022e-08	9.73833e-08	ETO59302.1	hypothetical protein F444_22325	Phytophthora parasitica P1976	UniRef100_A0A080YY41	Uncharacterized protein	Phytophthora parasitica	PF00589.23	131910
e_gw1.121.35.1	67.0152	1.528615e+02	7.25608	1.07975	6.72016	1.81527e-11	7.70265e-11	XP_008909117.1	hypothetical protein PPTG_14292	Phytophthora parasitica INRA-310	UniRef100_W2PZX2	Uncharacterized protein	Phytophthora		131916
e_gw1.121.49.1	21.5086	3.971830e+00	1.9898	0.598915	3.32235	0.000892634	0.00135763	OWZ06564.1	hypothetical protein PHMEG_00021159, partial	Phytophthora megakarya	UniRef100_A0A225VN71	Reverse transcriptase domain-containing protein (Fragment)	Phytophthora megakarya	PF00078.28, PF01715.18	131919
e_gw1.122.12.1	129.516	1.030843e+02	6.68768	2.51265	2.66161	0.00777689	0.0105878	ETO73022.1	hypothetical protein F444_11002	Phytophthora parasitica P1976	UniRef100_A0A081A2B1	Uncharacterized protein	Phytophthora parasitica P1976	PF16673.6	131958
e_gw1.122.21.1	43.9792	1.004205e+02	6.64991	1.098	6.05639	1.39214e-09	4.60969e-09	XP_009517981.1	hypothetical protein PHYSODRAFT_417910, partial	Phytophthora sojae	UniRef100_G4YR26	HTH CENPB-type domain-containing protein (Fragment)	Phytophthora sojae (strain P6497)	PF03221.17, PF09607.11	131964
e_gw1.122.35.1	5.28606	6.630728e+01	6.0511	1.81029	3.34261	0.000829958	0.00126674	XP_009846791.1	hypothetical protein H257_19342	Aphanomyces astaci	UniRef100_A0A485LJC9	RNA-directed DNA polymerase	Aphanomyces stellatus		131965
e_gw1.125.17.1	352.33	3.330377e+01	5.05761	0.322118	15.7011	1.48628e-55	2.02715e-53	ETI30206.1	hypothetical protein F443_22676, partial	Phytophthora parasitica P1569	UniRef100_W2VP86	Uncharacterized protein (Fragment)	Phytophthora parasitica	PF01695.18	131976
e_gw1.125.25.1	29.427	3.694029e+02	8.52905	1.53924	5.54108	3.00604e-08	8.28512e-08	XP_009531314.1	hypothetical protein PHYSODRAFT_335595	Phytophthora sojae	UniRef100_G4ZQT7	Uncharacterized protein	Phytophthora sojae (strain P6497)	PF05699.15	131982
e_gw1.125.28.1	297.365	2.714900e-01	-1.88105	0.472983	-3.977	6.97897e-05	0.000120301	RAW30699.1	hypothetical protein PC110_g12940	Phytophthora cactorum	UniRef100_A0A329S1Y6	Uncharacterized protein	Phytophthora cactorum	PF03083.17, PF13139.7	131975
e_gw1.125.30.1	42.7946	1.198509e+01	3.58317	0.66748	5.36821	7.95238e-08	2.05015e-07	KAF1788217.1	Acyl-CoA N-acyltransferase	Phytophthora cactorum	UniRef100_A0A6A5JBA6	Glucosamine 6-phosphate N-acetyltransferase	Phytophthora cactorum	PF13673.8, PF00583.26, PF13508.8, PF13527.8, PF13444.7, PF08445.11, PF14542.7, PF16701.6, PF13718.7	131984
e_gw1.125.9.1	196.762	3.615840e+00	1.85433	0.281718	6.58222	4.63479e-11	1.85924e-10	ETI30206.1	hypothetical protein F443_22676, partial	Phytophthora parasitica P1569	UniRef100_W2VP86	Uncharacterized protein (Fragment)	Phytophthora parasitica	PF16511.6, PF01935.18, PF01695.18	131973
e_gw1.126.18.1	78.1622	9.643489e+02	9.91341	1.49208	6.64404	3.05206e-11	1.25203e-10	XP_024580567.1	hypothetical protein PHALS_14456	Plasmopara halstedii	UniRef100_A0A0P1ARI2	Uncharacterized protein	Plasmopara halstedii		132023
e_gw1.126.22.1	139.879	4.382813e+01	5.45379	0.500631	10.8938	1.23363e-27	2.7348e-26	XP_009516648.1	hypothetical protein PHYSODRAFT_473095	Phytophthora sojae	UniRef100_G4YHQ5	DNA-directed DNA polymerase	Phytophthora sojae (strain P6497)	PF03175.14, PF00136.22	132022
e_gw1.126.23.1	47.732	5.999220e+02	9.22863	1.49864	6.15799	7.36734e-10	2.54481e-09	XP_002903610.1	conserved hypothetical protein	Phytophthora infestans T30-4	UniRef100_D0NBF7	Uncharacterized protein	Phytophthora infestans (strain T30-4)		131998
e_gw1.126.26.1	50.7108	6.371286e+02	9.31544	1.50098	6.20623	5.42698e-10	1.90396e-09	XP_009516909.1	hypothetical protein PHYSODRAFT_469698	Phytophthora sojae	UniRef100_G4YE53	Uncharacterized protein	Phytophthora sojae (strain P6497)	PF04665.13, PF07348.13	132024
e_gw1.126.29.1	24.3456	2.985275e+02	8.22172	1.54604	5.31793	1.04957e-07	2.6585e-07	KAF1776085.1	Intramolecular chaperone auto-processing domain	Phytophthora cactorum	UniRef100_A0A6A5I9D0	Intramolecular chaperone auto-processing domain	Phytophthora cactorum	PF13884.7	132009
e_gw1.126.3.1	40.1422	9.226009e+01	6.52763	1.13606	5.74588	9.14461e-09	2.69409e-08	POM65029.1	LOW QUALITY PROTEIN: Reverse transcriptase	Phytophthora palmivora var. palmivora	UniRef100_A0A2P4XHK1	Reverse transcriptase	Phytophthora palmivora var. palmivora	PF00078.28	132008
e_gw1.126.36.1	44.5561	3.083510e+00	1.62457	0.501233	3.24115	0.00119047	0.00178464	GAX99829.1	Hypothetical protein PINS_007691	Pythium insidiosum	UniRef100_A0A2D4C2J2	Uncharacterized protein	Pythium insidiosum		132015
e_gw1.126.37.1	976.777	4.331300e-01	-1.20714	0.310914	-3.88256	0.000103362	0.000174742	GAX99829.1	Hypothetical protein PINS_007691	Pythium insidiosum	UniRef100_A0A2D4C2J2	Uncharacterized protein	Pythium insidiosum		132000
e_gw1.126.38.1	28.2109	5.905213e+01	5.88392	2.20733	2.66563	0.00768453	0.010467	XP_002903672.1	conserved hypothetical protein	Phytophthora infestans T30-4	UniRef100_D0NA69	Uncharacterized protein	Phytophthora infestans (strain T30-4)	PF19067.1, PF11166.9, PF14081.7, PF06014.12, PF12185.9	132019
e_gw1.127.11.1	12.9812	1.634295e+02	7.35252	1.59176	4.61913	3.85361e-06	7.75542e-06	KAE9311713.1	hypothetical protein PF008_g20135	Phytophthora fragariae	UniRef100_A0A6G0R0D2	Uncharacterized protein	Phytophthora fragariae		132032
e_gw1.127.13.1	30.2176	3.756519e+02	8.55325	1.53513	5.57167	2.52307e-08	7.03934e-08	KAE9203173.1	hypothetical protein PF004_g18205	Phytophthora fragariae	UniRef100_H3H3R4	Endonuclease	Phytophthora ramorum	PF03732.18	132033
e_gw1.127.15.1	8.52985	1.036532e+02	6.69562	1.64388	4.07305	4.64008e-05	8.14945e-05	ETM38510.1	hypothetical protein L914_15211	Phytophthora parasitica	UniRef100_W2MQE4	Uncharacterized protein	Phytophthora parasitica	PF10551.10	132031
e_gw1.127.6.1	76.4428	4.488679e+01	5.48822	0.791161	6.93692	4.00734e-12	1.8459e-11	KAE9013016.1	hypothetical protein PR002_g14640	Phytophthora rubi	UniRef100_A0A6A3LK57	Uncharacterized protein	Phytophthora rubi		132034
e_gw1.128.7.1	703.569	8.848158e+03	13.1112	1.457	8.99875	2.28312e-19	2.31891e-18	ETO78204.1	hypothetical protein F444_06835	Phytophthora parasitica P1976	UniRef100_W2LEC6	Uncharacterized protein	Phytophthora parasitica	PF17738.2, PF09282.11	132038
e_gw1.128.8.1	476.041	3.067920e+00	1.61726	0.301821	5.35834	8.39897e-08	2.15675e-07	RAW42443.1	hypothetical protein PC110_g1376	Phytophthora cactorum	UniRef100_A0A329SZ79	Uncharacterized protein	Phytophthora cactorum	PF10143.10, PF17673.2, PF18096.2, PF07321.13	132036
e_gw1.129.3.1	1878.92	3.696800e-01	-1.43566	0.209546	-6.85131	7.31752e-12	3.25188e-11	OWZ07954.1	Ornithine carbamoyltransferase	Phytophthora megakarya	UniRef100_A0A225VS22	Ornithine transcarbamylase	Phytophthora megakarya	PF00185.25, PF02729.22	132044
e_gw1.13.121.1	88.0351	4.059865e+02	8.66529	1.46472	5.91602	3.29823e-09	1.0356e-08	KAE8881023.1	hypothetical protein PF003_g34938	Phytophthora fragariae	UniRef100_A0A6G0QR98	Uncharacterized protein	Phytophthora fragariae	PF00078.28	107342
e_gw1.13.128.1	19.881	2.517051e+01	4.65366	0.977752	4.75955	1.94022e-06	4.07238e-06	ETP14565.1	hypothetical protein F441_10507	Phytophthora parasitica CJ01A1	UniRef100_W2WVJ3	Histone H4	Phytophthora parasitica	PF15511.7, PF15630.7, PF00125.25, PF00808.24, PF04925.16	106843
e_gw1.13.173.1	282.238	1.052383e+01	3.39559	0.250611	13.5493	8.00311e-42	4.67806e-40	RAW37409.1	hypothetical protein PC110_g6329	Phytophthora cactorum	UniRef100_A0A329SL01	Uncharacterized protein	Phytophthora cactorum	PF05478.12, PF09972.10, PF04906.14, PF03600.17, PF07464.12, PF03739.15, PF06687.13, PF15198.7, PF04513.13	107310
e_gw1.13.190.1	520.072	7.244400e+00	2.85687	0.251801	11.3457	7.78606e-30	2.03467e-28	KAF1787781.1	Transglutaminase elicitor	Phytophthora cactorum	UniRef100_A0A6A5J7D4	Transglutaminase elicitor	Phytophthora cactorum	PF16683.6, PF10214.10	107078
e_gw1.13.230.1	267.082	1.102522e+01	3.46274	0.345242	10.0299	1.12643e-23	1.76302e-22	XP_009533922.1	hypothetical protein PHYSODRAFT_304780	Phytophthora sojae	UniRef100_G4ZZH7	Uncharacterized protein	Phytophthora sojae (strain P6497)	PF07004.13, PF04065.16	107283
e_gw1.13.242.1	479.078	3.587950e+00	1.84316	0.207778	8.87079	7.26284e-19	6.97125e-18	ETL84069.1	TKL protein kinase	Phytophthora parasitica	UniRef100_W2G540	TKL protein kinase	Phytophthora parasitica	PF00069.26, PF07714.18, PF14828.7, PF04893.18, PF17667.2, PF12768.8, PF08693.11, PF02009.17, PF01636.24, PF05545.12, PF02439.16, PF06365.13, PF01034.21, PF07178.12, PF04689.14, PF03803.16, PF17870.2, PF17410.3	106917
e_gw1.13.273.1	147.003	2.004530e+00	1.00326	0.431308	2.3261	0.0200132	0.0259845	ACR19246.1	pectate lyase	Phytophthora capsici	UniRef100_G2XKV6	Pectate lyase	Phytophthora capsici	PF00544.20	106862
e_gw1.13.276.1	294.89	4.957097e+01	5.63142	0.379185	14.8514	6.81464e-50	6.87271e-48	RAW37403.1	hypothetical protein PC110_g6347	Phytophthora cactorum	UniRef100_A0A329SKP7	Purple acid phosphatase	Phytophthora cactorum	PF00149.29, PF16656.6, PF14008.7, PF09423.11, PF16655.6, PF09003.11	107337
e_gw1.13.28.1	3413.85	3.427200e-01	-1.5449	0.280117	-5.51519	3.48401e-08	9.49649e-08	RAW24322.1	Vacuolar protein-sorting-associated protein 33	Phytophthora cactorum	UniRef100_A0A329RM05	Vacuolar protein-sorting-associated protein 33	Phytophthora cactorum	PF00995.24, PF05010.15, PF08281.13	107196
e_gw1.13.286.1	82.287	9.230747e+01	6.52838	0.832811	7.83896	4.54286e-15	2.95049e-14	POM63407.1	Reverse transcriptase precursor, partial	Phytophthora palmivora var. palmivora	UniRef100_A0A2P4XCY0	Reverse transcriptase (Fragment)	Phytophthora palmivora var. palmivora		107262
e_gw1.13.319.1	742.351	2.595330e+00	1.37592	0.182576	7.53617	4.83974e-14	2.80153e-13	KAF4035267.1	hypothetical protein GN244_ATG12730	Phytophthora infestans	UniRef100_V9DZ40	Uncharacterized protein	Phytophthora parasitica P1569	PF03457.15	106994
e_gw1.13.32.1	1072.19	2.023440e+00	1.01681	0.390094	2.60657	0.00914543	0.0123384	XP_008912029.1	hypothetical protein PPTG_16168	Phytophthora parasitica INRA-310	UniRef100_W2G3D2	Poly [ADP-ribose] polymerase	Phytophthora parasitica	PF00644.21, PF02877.15, PF05406.16, PF16326.6, PF10707.10	107347
e_gw1.13.328.1	486.389	3.246100e-01	-1.62323	0.199686	-8.12889	4.33239e-16	3.14916e-15	XP_009533897.1	hypothetical protein PHYSODRAFT_519340, partial	Phytophthora sojae	UniRef100_G4ZZD0	Uncharacterized protein (Fragment)	Phytophthora sojae (strain P6497)	PF10228.10, PF18858.2	107118
e_gw1.13.336.1	699.173	1.619022e+03	10.6609	1.04057	10.2453	1.24281e-24	2.09886e-23	ETL79431.1	hypothetical protein L917_19940	Phytophthora parasitica	UniRef100_W2K2L7	BED-type domain-containing protein	Phytophthora parasitica	PF02892.16, PF18658.2	107509
e_gw1.13.352.1	62.3076	2.651746e+01	4.72887	0.610541	7.74537	9.53008e-15	5.96244e-14	ETI48849.1	hypothetical protein F443_07173	Phytophthora parasitica P1569	UniRef100_W2X9L0	Uncharacterized protein	Phytophthora parasitica		107300
e_gw1.13.355.1	28.3186	6.382339e+01	5.99601	1.14921	5.21751	1.81343e-07	4.45227e-07	KAF4127937.1	hypothetical protein GN958_ATG22765	Phytophthora infestans	UniRef100_V9FRD0	Uncharacterized protein	Phytophthora parasitica P1569		107313
e_gw1.13.366.1	21.7477	2.657038e+02	8.05368	1.56049	5.16098	2.45667e-07	5.92488e-07	OWZ14490.1	hypothetical protein PHMEG_00012025	Phytophthora megakarya	UniRef100_A0A225WCC3	DDE Tnp4 domain-containing protein	Phytophthora megakarya	PF01609.22, PF13359.7, PF01239.23	107137
e_gw1.13.372.1	40.5381	3.885120e+00	1.95796	0.636088	3.07813	0.00208306	0.00304031	OWZ00347.1	protease, Reverse transcriptase, ribonuclease H, integrase	Phytophthora megakarya	UniRef100_A0A225V6E3	Protease, Reverse transcriptase, ribonuclease H, integrase	Phytophthora megakarya	PF13683.7, PF06543.13	107546
e_gw1.13.373.1	38.5802	1.853797e+01	4.21241	0.623733	6.75355	1.44274e-11	6.20093e-11	KUF80632.1	hypothetical protein AM587_10000432	Phytophthora nicotianae	UniRef100_A0A0W8C976	Uncharacterized protein	Phytophthora nicotianae		106960
e_gw1.13.374.1	30.7874	2.642242e+01	4.72369	0.882741	5.35116	8.73917e-08	2.23768e-07	OWZ19555.1	hypothetical protein PHMEG_0006176	Phytophthora megakarya	UniRef100_A0A225WPI2	Uncharacterized protein	Phytophthora megakarya		107317
e_gw1.13.386.1	52.0309	4.482290e+00	2.16424	0.480287	4.50613	6.60221e-06	1.28762e-05	ETK71993.1	hypothetical protein L915_20841	Phytophthora parasitica	UniRef100_W2WGA4	RNA-directed DNA polymerase	Phytophthora parasitica	PF13650.7, PF13975.7	107311
e_gw1.13.390.1	19.5641	6.786540e+00	2.76268	0.814398	3.39229	0.000693104	0.00106732	XP_002899725.1	hypothetical protein PITG_13505	Phytophthora infestans T30-4	UniRef100_D0NM58	Uncharacterized protein	Phytophthora infestans (strain T30-4)		107191
e_gw1.13.391.1	37.1695	4.153156e+01	5.37614	0.83515	6.43733	1.21593e-10	4.62998e-10	OWZ18979.1	Retrovirus-related Pol Polyprotein from transposon TNT 1-94	Phytophthora megakarya	UniRef100_A0A225WPE2	Retrovirus-related Pol Polyprotein from transposon TNT 1-94	Phytophthora megakarya	PF14223.7, PF13961.7	107473
e_gw1.13.397.1	20.5347	1.358631e+01	3.76408	0.767169	4.90646	9.27346e-07	2.0419e-06	XP_008898454.1	hypothetical protein PPTG_06304	Phytophthora parasitica INRA-310	UniRef100_W2QSX8	Uncharacterized protein	Phytophthora parasitica (strain INRA-310)		107562
e_gw1.13.402.1	42.6853	2.338122e+01	4.54728	0.637493	7.13307	9.81577e-13	4.8207e-12	KAE9313201.1	hypothetical protein PF008_g19794	Phytophthora fragariae	UniRef100_A0A6G0R1C4	Uncharacterized protein	Phytophthora fragariae	PF00078.28	107396
e_gw1.13.409.1	148.032	4.999990e+00	2.32192	0.388289	5.97988	2.233e-09	7.16532e-09	ETP07037.1	TKL/DRK protein kinase	Phytophthora parasitica CJ01A1	UniRef100_W2W920	TKL/DRK protein kinase	Phytophthora parasitica CJ01A1	PF00069.26, PF07714.18, PF01636.24, PF17667.2, PF01163.23	107484
e_gw1.13.412.1	59.7787	5.415279e+01	5.75896	0.742226	7.75904	8.5573e-15	5.39151e-14	KUF94805.1	hypothetical protein AM587_10013281	Phytophthora nicotianae	UniRef100_A0A0W8DEX1	Uncharacterized protein	Phytophthora nicotianae		107450
e_gw1.13.413.1	6.5546	8.232244e+01	6.36321	1.7264	3.68584	0.000227952	0.000370881	XP_009539928.1	hypothetical protein PHYSODRAFT_411168, partial	Phytophthora sojae	UniRef100_G5AIM7	Uncharacterized protein (Fragment)	Phytophthora sojae (strain P6497)		107127
e_gw1.13.415.1	168.466	3.490200e-01	-1.51862	0.362187	-4.19291	2.75401e-05	4.96228e-05	ETO73167.1	hypothetical protein F444_10858	Phytophthora parasitica P1976	UniRef100_W2Q402	Uncharacterized protein	Phytophthora parasitica (strain INRA-310)		106846
e_gw1.13.422.1	85.3157	3.915000e-01	-1.3529	0.417469	-3.24073	0.00119225	0.00178694	KAE9035892.1	hypothetical protein PR001_g9094	Phytophthora rubi	UniRef100_A0A6A3MXI0	DDE-1 domain-containing protein	Phytophthora rubi	PF03184.20, PF13008.8, PF17065.6	107204
e_gw1.13.445.1	72.2027	2.618500e-01	-1.93319	0.424651	-4.55241	5.30341e-06	1.04933e-05	XP_002909738.1	conserved hypothetical protein	Phytophthora infestans T30-4	UniRef100_D0RMJ2	Uncharacterized protein	Phytophthora infestans (strain T30-4)		106905
e_gw1.13.449.1	40.3853	1.286382e+01	3.68525	0.641573	5.74408	9.24207e-09	2.72037e-08	OWY94907.1	hypothetical protein PHMEG_00035231	Phytophthora megakarya	UniRef100_A0A225UNV0	Uncharacterized protein	Phytophthora megakarya	PF13384.7	107405
e_gw1.13.451.1	435.057	2.060100e-01	-2.27918	0.275176	-8.28262	1.20491e-16	9.31218e-16	AAF18480.1	transcriptional activator PC27, partial	Phytophthora capsici	UniRef100_Q9SDP9	Transcriptional activator PC27 (Fragment)	Phytophthora capsici		107492
e_gw1.13.452.1	1323	3.618100e-01	-1.46671	0.297176	-4.93549	7.99513e-07	1.77931e-06	KAF4136364.1	hypothetical protein GN958_ATG14536	Phytophthora infestans	UniRef100_W2GQD8	Uncharacterized protein	Phytophthora parasitica		107003
e_gw1.13.454.1	32.0709	3.465070e+00	1.79289	0.586649	3.05615	0.002242	0.00326065	KUF67980.1	hypothetical protein AM587_10004964	Phytophthora nicotianae	UniRef100_W2PSN5	Uncharacterized protein	Phytophthora parasitica (strain INRA-310)		107022
e_gw1.13.502.1	6567.8	3.750700e-01	-1.41477	0.286063	-4.94565	7.58914e-07	1.69528e-06	AXF53810.1	cellulose synthase 4	Phytophthora nicotianae	UniRef100_W2G2S6	PH domain-containing protein	Phytophthora	PF03552.15, PF13632.7, PF00169.30, PF15409.7, PF00535.27, PF13506.7, PF12814.8, PF15413.7	107079
e_gw1.13.514.1	918.419	5.818920e+00	2.54075	0.275793	9.21252	3.18568e-20	3.51209e-19	RAW29020.1	hypothetical protein PC110_g14619	Phytophthora cactorum	UniRef100_A0A329RXH2	ANK_REP_REGION domain-containing protein	Phytophthora cactorum	PF12796.8, PF13637.7, PF00023.31, PF13606.7, PF13857.7, PF02225.23, PF11932.9, PF16740.6, PF11026.9, PF10473.10, PF00435.22, PF14282.7	107296
e_gw1.13.519.1	269.917	5.331230e+00	2.41447	0.348136	6.93543	4.04987e-12	1.8649e-11	RAW31321.1	hypothetical protein PC110_g12328	Phytophthora cactorum	UniRef100_A0A329S3K6	FAD-binding FR-type domain-containing protein	Phytophthora cactorum	PF08030.13, PF08022.13, PF01794.20, PF00175.22, PF13499.7, PF00970.25, PF13405.7, PF00036.33	106946
e_gw1.13.534.1	1881.43	4.168100e-01	-1.26254	0.158085	-7.98644	1.38896e-15	9.56775e-15	RAW40694.1	hypothetical protein PC110_g3116	Phytophthora cactorum	UniRef100_A0A329SV43	Uncharacterized protein	Phytophthora cactorum	PF09371.11	107391
e_gw1.13.551.1	120.62	1.127736e+01	3.49536	0.405219	8.62585	6.36159e-18	5.53489e-17	KAF4134624.1	putative ankyrin repeat domain-containing protein	Phytophthora infestans				PF13637.7, PF12796.8, PF13857.7, PF13606.7, PF00023.31	107424
e_gw1.13.573.1	101.751	4.301670e+00	2.1049	0.324387	6.48884	8.6501e-11	3.36168e-10	KUF83656.1	Cinnamyl alcohol dehydrogenase 2	Phytophthora nicotianae	UniRef100_H3GA14	PKS_ER domain-containing protein	Phytophthora ramorum	PF08240.13, PF00107.27, PF13602.7, PF02826.20, PF01262.22	107479
e_gw1.13.579.1	104.566	1.831245e+01	4.19475	0.522909	8.02196	1.0407e-15	7.25601e-15	KAE9010031.1	hypothetical protein PR001_g16290	Phytophthora rubi	UniRef100_H3H2W2	Purple acid phosphatase	Phytophthora ramorum	PF00149.29, PF16656.6, PF14008.7, PF16655.6, PF09423.11, PF00041.22, PF10179.10	107265
e_gw1.13.589.1	137.483	6.919925e+01	6.11268	0.560193	10.9118	1.01286e-27	2.25937e-26	KAE8975566.1	hypothetical protein PR002_g25575	Phytophthora rubi	UniRef100_A0A6A4C9Q1	Uncharacterized protein	Phytophthora rubi	PF13868.7	107016
e_gw1.13.599.1	931.417	1.719807e+01	4.10418	0.196644	20.871	9.81658e-97	9.37222e-94	KAF4043646.1	Tubulin C-terminal domain	Phytophthora infestans	UniRef100_H3GAV8	Tubulin alpha chain	Phytophthora ramorum	PF00091.26, PF03953.18, PF14881.7	107024
e_gw1.13.621.1	388.652	3.897010e+00	1.96237	0.205869	9.53213	1.54086e-21	1.94592e-20	XP_008913966.1	hypothetical protein PPTG_17851	Phytophthora parasitica INRA-310	UniRef100_W2HYZ9	Endo-1,4-beta-xylanase 4	Phytophthora	PF00331.21, PF01230.24	107321
e_gw1.13.625.1	203.861	2.055070e+00	1.03918	0.235073	4.42069	9.83879e-06	1.87244e-05	ETP52536.1	hypothetical protein F442_02472	Phytophthora parasitica P10297	UniRef100_W3A014	DDE-1 domain-containing protein	Phytophthora parasitica	PF04218.14, PF01527.21, PF05225.17, PF13384.7, PF08653.11, PF00665.27, PF13358.7	107305
e_gw1.13.627.1	399.857	2.001830e+00	1.00132	0.289836	3.45477	0.000550755	0.000857416	RAW39393.1	hypothetical protein PC110_g4353	Phytophthora cactorum	UniRef100_A0A329SR11	Uncharacterized protein	Phytophthora cactorum	PF10867.9, PF02132.16	107298
e_gw1.13.630.1	71.3757	1.938224e+01	4.27666	0.515071	8.30305	1.01474e-16	7.90646e-16	KAE9339583.1	hypothetical protein PF008_g11501	Phytophthora fragariae	UniRef100_A0A6G0RQS3	Uncharacterized protein	Phytophthora fragariae	PF13434.7, PF00098.24, PF16735.6	107525
e_gw1.13.632.1	333.697	7.182750e+00	2.84454	0.356392	7.98147	1.44596e-15	9.92218e-15	RAW27283.1	hypothetical protein PC110_g16322	Phytophthora cactorum	UniRef100_A0A329RRI3	GH10 domain-containing protein	Phytophthora cactorum	PF00331.21, PF13204.7, PF02449.16	107267
e_gw1.13.669.1	105.39	3.891180e+00	1.96021	0.425573	4.60605	4.10391e-06	8.236e-06	RAW39419.1	hypothetical protein PC110_g4365	Phytophthora cactorum	UniRef100_A0A329SS09	Uncharacterized protein	Phytophthora cactorum	PF05911.12, PF09486.11, PF07889.13	107282
e_gw1.13.694.1	85.7978	9.754093e+01	6.60794	0.800603	8.25369	1.53573e-16	1.16613e-15	KUG02009.1	hypothetical protein AM587_10000333	Phytophthora nicotianae	UniRef100_A0A0W8E0K9	Uncharacterized protein	Phytophthora nicotianae		107087
e_gw1.13.696.1	122.488	2.836130e+00	1.50392	0.394077	3.81632	0.000135456	0.000226197	XP_009534149.1	hypothetical protein PHYSODRAFT_338115	Phytophthora sojae	UniRef100_G5A0R8	ANK_REP_REGION domain-containing protein	Phytophthora sojae (strain P6497)	PF12796.8, PF13637.7, PF00023.31, PF13606.7, PF13857.7	107117
e_gw1.13.706.1	177.268	2.251350e+00	1.17079	0.298852	3.91763	8.94232e-05	0.000152311	ETI31725.1	hypothetical protein F443_21352	Phytophthora parasitica P1569	UniRef100_W2M8W2	Aldo_ket_red domain-containing protein	Phytophthora parasitica	PF00248.22	107567
e_gw1.13.729.1	153.679	5.620180e+00	2.49062	0.28135	8.85238	8.56687e-19	8.14649e-18	ETK77301.1	hypothetical protein L915_16428	Phytophthora parasitica	UniRef100_W2IBK1	Uncharacterized protein	Phytophthora parasitica	PF01670.17	107440
e_gw1.13.732.1	106.371	2.539072e+01	4.66623	0.450161	10.3657	3.55214e-25	6.27252e-24	ETP35018.1	hypothetical protein F442_16735	Phytophthora parasitica P10297	UniRef100_W2YK07	Uncharacterized protein	Phytophthora parasitica P10297	PF01670.17	107122
e_gw1.13.734.1	885.196	4.380100e-01	-1.19096	0.383342	-3.10679	0.00189131	0.00277174	XP_008912150.1	hypothetical protein PPTG_16267	Phytophthora parasitica INRA-310	UniRef100_W2G520	Uncharacterized protein	Phytophthora	PF01670.17	106898
e_gw1.13.742.1	120.401	2.145580e+00	1.10137	0.468152	2.35259	0.0186432	0.0243004	KUG01324.1	hypothetical protein AM587_10002338	Phytophthora nicotianae	UniRef100_A0A0W8DYB2	Uncharacterized protein	Phytophthora nicotianae		106996
e_gw1.13.744.1	48.5097	3.561894e+01	5.15457	0.692257	7.44603	9.61875e-14	5.36202e-13	XP_009514953.1	hypothetical protein PHYSODRAFT_472196	Phytophthora sojae	UniRef100_G4YFV2	Uncharacterized protein	Phytophthora sojae (strain P6497)		107488
e_gw1.13.748.1	42.6762	3.612444e+01	5.1749	0.777369	6.65694	2.79582e-11	1.15353e-10	ETO65813.1	hypothetical protein F444_16922	Phytophthora parasitica P1976	UniRef100_A0A080ZGQ2	Uncharacterized protein	Phytophthora parasitica P1976	PF01670.17	107461
e_gw1.13.749.1	192.811	3.347020e+00	1.74288	0.360861	4.82978	1.36687e-06	2.93038e-06	KAE9021598.1	hypothetical protein PR002_g12209	Phytophthora rubi	UniRef100_A0A6A3LTT5	Uncharacterized protein	Phytophthora rubi	PF13009.7	107066
e_gw1.13.750.1	138.435	4.824760e+00	2.27046	0.53003	4.28364	1.83864e-05	3.38622e-05	XP_002897219.1	conserved hypothetical protein	Phytophthora infestans T30-4	UniRef100_D0NUL0	Uncharacterized protein	Phytophthora infestans (strain T30-4)	PF10638.10, PF12051.9	107382
e_gw1.13.765.1	5964.84	3.146700e-01	-1.66809	0.237418	-7.02596	2.12592e-12	1.01147e-11	RAW23823.1	hypothetical protein PC110_g19748	Phytophthora cactorum	UniRef100_A0A329RGE5	Uncharacterized protein	Phytophthora cactorum	PF00191.21, PF03505.15	107407
e_gw1.13.770.1	48.5592	1.095877e+02	6.77594	1.10109	6.15383	7.5632e-10	2.60617e-09	KAE8977588.1	hypothetical protein PF011_g23592	Phytophthora fragariae	UniRef100_A0A6G0RQK8	Uncharacterized protein	Phytophthora fragariae	PF00385.25, PF18697.2	107301
e_gw1.13.774.1	837.34	4.802400e-01	-1.05816	0.209311	-5.05545	4.29367e-07	1.0013e-06	KAE8981720.1	hypothetical protein PR002_g23735	Phytophthora rubi	UniRef100_A0A6A3IHU3	Uncharacterized protein	Phytophthora rubi		107516
e_gw1.13.781.1	755.383	3.249400e-01	-1.62176	0.218249	-7.43075	1.0798e-13	5.98443e-13	KAF1787319.1	Ubiquinone biosynthesis protein Coq7	Phytophthora cactorum	UniRef100_A0A6A5J6E8	Ubiquinone biosynthesis protein Coq7	Phytophthora cactorum	PF03232.14	107284
e_gw1.13.803.1	141.927	2.485770e+00	1.31369	0.258678	5.07848	3.80471e-07	8.93233e-07	ETL81713.1	hypothetical protein L917_18002	Phytophthora parasitica	UniRef100_W2K987	Uncharacterized protein	Phytophthora parasitica	PF14149.7, PF06093.14, PF10013.10, PF09723.11, PF16988.6, PF15749.6, PF13824.7, PF06170.13	107177
e_gw1.13.821.1	77.1586	8.479079e+01	6.40584	0.813001	7.87925	3.29349e-15	2.17957e-14	ETL31066.1	hypothetical protein L916_16027	Phytophthora parasitica	UniRef100_W2IA49	Retrotrans_gag domain-containing protein	Phytophthora parasitica	PF03732.18, PF07960.12, PF11195.9, PF10226.10	107420
e_gw1.13.824.1	181.891	2.964800e-01	-1.754	0.291391	-6.0194	1.75068e-09	5.70975e-09	RAW27276.1	hypothetical protein PC110_g16319	Phytophthora cactorum	UniRef100_A0A329RUM5	Uncharacterized protein	Phytophthora cactorum	PF16810.6	107349
e_gw1.13.834.1	238.415	4.284390e+00	2.09909	0.258549	8.11873	4.71069e-16	3.40716e-15	POM67624.1	Hypothetical protein PHPALM_16343	Phytophthora palmivora var. palmivora	UniRef100_A0A2P4XQ06	Integrase catalytic domain-containing protein	Phytophthora palmivora var. palmivora	PF00665.27, PF13358.7, PF13683.7, PF17921.2	107373
e_gw1.13.851.1	25.8623	3.214608e+02	8.3285	1.52571	5.45878	4.79408e-08	1.27756e-07	OWZ02754.1	Pol Polyprotein	Phytophthora megakarya	UniRef100_A0A225VCD5	Pol Polyprotein	Phytophthora megakarya		106938
e_gw1.13.852.1	8.18818	7.871120e+00	2.97657	1.06865	2.78537	0.00534674	0.00741277	KAF0688053.1	hypothetical protein As57867_020232	Aphanomyces stellatus	UniRef100_A0A485LJC9	RNA-directed DNA polymerase	Aphanomyces stellatus	PF00385.25, PF14061.7	107058
e_gw1.13.853.1	75.8437	3.850000e+01	5.26679	0.59023	8.92328	4.52668e-19	4.4585e-18	RAW29009.1	hypothetical protein PC110_g14622	Phytophthora cactorum	UniRef100_A0A329RXE1	FYVE-type domain-containing protein	Phytophthora cactorum	PF06521.12	107124
e_gw1.13.861.1	35.7796	4.038262e+01	5.33566	0.839313	6.35718	2.05495e-10	7.59261e-10	KAE9043170.1	hypothetical protein PR001_g5906	Phytophthora rubi	UniRef100_A0A6A3NCR5	DDE_3 domain-containing protein	Phytophthora rubi	PF13358.7	106995
e_gw1.13.870.1	125.878	4.846020e+00	2.2768	1.0168	2.23917	0.0251446	0.0322955	POM70424.1	Pol protein, partial	Phytophthora palmivora var. palmivora	UniRef100_A0A2P4XXY3	Pol protein (Fragment)	Phytophthora palmivora var. palmivora	PF17921.2, PF00665.27, PF09337.11	106930
e_gw1.13.875.1	7616.88	1.902100e-01	-2.3943	0.332043	-7.2108	5.56223e-13	2.8207e-12	KAE9024682.1	hypothetical protein PR001_g12610	Phytophthora rubi	UniRef100_A0A6A3TLN8	Uncharacterized protein	Phytophthora fragariae		107324
e_gw1.13.879.1	16.9314	2.083754e+02	7.70304	1.55161	4.96454	6.88625e-07	1.55035e-06	ETM45746.1	hypothetical protein L914_09277, partial	Phytophthora parasitica	UniRef100_W2NAW0	Uncharacterized protein (Fragment)	Phytophthora parasitica		107157
e_gw1.13.888.1	952.977	1.730408e+01	4.11304	0.190329	21.6101	1.44226e-103	1.47533e-100	KAE9188581.1	hypothetical protein PF004_g22461	Phytophthora fragariae	UniRef100_A0A6G0N0Z2	Uncharacterized protein	Phytophthora fragariae	PF07699.14	106991
e_gw1.13.890.1	210.997	2.610590e+00	1.38438	0.26824	5.16098	2.45665e-07	5.92488e-07	XP_002897217.1	selenocysteine-specific elongation factor, putative	Phytophthora infestans T30-4	UniRef100_D0NUK8	Selenocysteine-specific elongation factor, putative	Phytophthora infestans (strain T30-4)	PF00009.28, PF03144.26, PF01926.24, PF03193.17, PF09439.11, PF02492.20, PF03029.18, PF09081.11, PF10662.10	107508
e_gw1.13.891.1	1950.8	3.495600e-01	-1.5164	0.254243	-5.96438	2.4557e-09	7.82381e-09	XP_008913520.1	hypothetical protein PPTG_17605	Phytophthora parasitica INRA-310	UniRef100_W2K9C6	Uncharacterized protein	Phytophthora	PF00962.23, PF01979.21	107013
e_gw1.13.892.1	956.964	3.119500e-01	-1.68063	0.222871	-7.54079	4.67142e-14	2.71177e-13	ETK73671.1	hypothetical protein L915_19433	Phytophthora parasitica	UniRef100_W2FUQ1	GlcNAc-1-P transferase	Phytophthora parasitica	PF00953.22	106895
e_gw1.13.909.1	110.603	1.041092e+01	3.38003	0.512204	6.59898	4.14004e-11	1.67201e-10	XP_009516690.1	hypothetical protein PHYSODRAFT_436304, partial	Phytophthora sojae	UniRef100_G4YJ81	Uncharacterized protein (Fragment)	Phytophthora sojae (strain P6497)	PF02493.21	106849
e_gw1.13.930.1	102.11	1.038492e+01	3.37642	0.489844	6.89285	5.4687e-12	2.46746e-11	ETK77336.1	hypothetical protein L915_16389	Phytophthora parasitica	UniRef100_W2G554	Cellulase domain-containing protein	Phytophthora parasitica	PF00150.19	107167
e_gw1.13.946.1	73.3288	1.112758e+02	6.798	0.894602	7.5989	2.98649e-14	1.7754e-13	ETI33783.1	hypothetical protein F443_19568	Phytophthora parasitica P1569	UniRef100_V9E5H0	RNA-directed DNA polymerase	Phytophthora parasitica P1569	PF17917.2, PF17919.2, PF00078.28	107064
e_gw1.13.948.1	12.0484	1.512778e+02	7.24106	1.60905	4.50019	6.78918e-06	1.32229e-05	ETK71993.1	hypothetical protein L915_20841	Phytophthora parasitica	UniRef100_W2WGA4	RNA-directed DNA polymerase	Phytophthora parasitica	PF00078.28	107452
e_gw1.13.99.1	54.3116	2.438354e+02	7.92976	1.48427	5.34252	9.16611e-08	2.33935e-07	XP_009522891.1	hypothetical protein PHYSODRAFT_312951	Phytophthora sojae	UniRef100_G4Z4H0	Uncharacterized protein	Phytophthora sojae (strain P6497)	PF00856.29, PF12408.9	107068
e_gw1.130.22.1	27.1569	7.044950e+00	2.81659	0.699872	4.02444	5.71119e-05	9.9332e-05	RAW34849.1	hypothetical protein PC110_g8842	Phytophthora cactorum	UniRef100_A0A329SDW2	HTH CENPB-type domain-containing protein	Phytophthora cactorum	PF03184.20, PF11618.9	132068
e_gw1.130.26.1	9.02977	1.135349e+02	6.82699	1.64699	4.14514	3.39603e-05	6.05737e-05							PF01080.18	132069
e_gw1.130.30.1	54.9442	5.377590e+00	2.42696	0.467631	5.1899	2.10405e-07	5.12626e-07	OWZ04035.1	hypothetical protein PHMEG_00024140	Phytophthora megakarya	UniRef100_A0A225VF88	Uncharacterized protein	Phytophthora megakarya		132063
e_gw1.130.4.1	37.7215	5.291284e+01	5.72555	0.951325	6.0185	1.76045e-09	5.7377e-09	RAW42776.1	hypothetical protein PC110_g1052	Phytophthora cactorum	UniRef100_A0A329T3N9	Uncharacterized protein	Phytophthora cactorum	PF04827.15, PF13359.7, PF01609.22, PF13586.7	132060
e_gw1.131.13.1	62.777	5.474007e+01	5.77453	2.7464	2.10258	0.0355026	0.044725	OWY93632.1	hypothetical protein PHMEG_00036899, partial	Phytophthora megakarya	UniRef100_A0A225UKM1	CCHC-type domain-containing protein (Fragment)	Phytophthora megakarya	PF14223.7, PF07309.12, PF03791.14	132074
e_gw1.132.17.1	78535	3.708000e-01	-1.43128	0.338029	-4.23418	2.29388e-05	4.17417e-05	XP_008910655.1	actin-1	Phytophthora parasitica INRA-310	UniRef100_W2IIE4	Actin-18	Oomycota	PF00022.20	132086
e_gw1.132.25.1	34.0468	1.783302e+01	4.15648	0.650789	6.38683	1.69364e-10	6.3229e-10	KAE8905789.1	hypothetical protein PF003_g10794	Phytophthora fragariae	UniRef100_A0A6G0Q1D1	Uncharacterized protein	Phytophthora	PF02902.20, PF00770.19	132093
e_gw1.132.26.1	363.322	5.686450e+00	2.50753	0.242325	10.3478	4.28321e-25	7.51714e-24	KAE9345166.1	hypothetical protein PR003_g8078	Phytophthora rubi	UniRef100_A0A6A4FC88	Uncharacterized protein	Phytophthora rubi	PF10372.10, PF17111.6, PF08702.11, PF16326.6, PF01920.21, PF01519.17, PF10779.10, PF00038.22, PF07889.13, PF11559.9, PF08317.12, PF09361.11, PF10186.10, PF04513.13, PF06818.16, PF12841.8, PF05377.12, PF16752.6, PF16378.6, PF16526.6, PF01544.19, PF05531.13, PF05478.12, PF09304.11, PF18476.2, PF05064.14, PF06794.13, PF00261.21, PF14028.7, PF13747.7, PF13600.7, PF02601.16, PF10774.10, PF13851.7, PF1…	132097
e_gw1.132.27.1	48.2969	2.218427e+02	7.79339	1.48773	5.23844	1.61942e-07	4.00409e-07	KAF4134926.1	hypothetical protein GN958_ATG15881	Phytophthora infestans	UniRef100_A0A6A5J7N6	Ulp1 protease family, C-terminal catalytic domain	Phytophthora cactorum		132082
e_gw1.132.29.1	44.1618	1.016176e+02	6.66701	1.14356	5.83006	5.5409e-09	1.67939e-08	KAE9169383.1	hypothetical protein PF005_g27998	Phytophthora fragariae	UniRef100_A0A6A3VL86	MULE domain-containing protein	Phytophthora fragariae	PF17738.2, PF10551.10	132098
e_gw1.132.32.1	40.0775	1.286760e+01	3.68567	0.871453	4.22934	2.3438e-05	4.25959e-05	KAE8985592.1	hypothetical protein PR001_g22843	Phytophthora rubi	UniRef100_A0A6A3IV05	Endonuclease	Phytophthora rubi	PF00078.28	132076
e_gw1.132.6.1	209.517	3.498010e+00	1.80654	0.300949	6.00279	1.93955e-09	6.2814e-09	KAF1782082.1	hypothetical protein GQ600_20283	Phytophthora cactorum	UniRef100_A0A6A5IU09	Uncharacterized protein	Phytophthora cactorum	PF16810.6, PF11849.9	132080
e_gw1.133.15.1	123.513	1.124711e+02	6.81341	0.709428	9.6041	7.68282e-22	9.98418e-21	XP_008901075.1	hypothetical protein PPTG_22246	Phytophthora parasitica INRA-310	UniRef100_W2QL47	SWIM-type domain-containing protein	Phytophthora parasitica (strain INRA-310)		132106
e_gw1.134.7.1	27.083	3.350099e+02	8.38806	1.53935	5.44909	5.06285e-08	1.34368e-07	ETI52699.1	hypothetical protein F443_04250	Phytophthora parasitica P1569	UniRef100_V9FML0	Uncharacterized protein	Phytophthora parasitica	PF11427.9, PF13384.7, PF13936.7, PF08279.13, PF13565.7, PF13412.7, PF13518.7, PF13551.7	132109
e_gw1.134.8.1	39.4814	8.790863e+01	6.45793	1.11495	5.79215	6.94922e-09	2.0807e-08	OWZ12693.1	hypothetical protein PHMEG_00014099	Phytophthora megakarya	UniRef100_A0A225W4M9	Uncharacterized protein	Phytophthora megakarya		132108
e_gw1.134.9.1	39.7568	5.002686e+02	8.96656	1.50328	5.96465	2.45164e-09	7.81261e-09	POM78188.1	Putative retroelement	Phytophthora palmivora var. palmivora	UniRef100_A0A2P4YK54	Retroelement	Phytophthora palmivora var. palmivora	PF13358.7	132107
e_gw1.136.10.1	47.1171	5.916556e+02	9.20861	1.51793	6.06655	1.3069e-09	4.34853e-09	KAE9248721.1	hypothetical protein PF004_g3720	Phytophthora fragariae	UniRef100_A0A6G0PL40	Uncharacterized protein	Phytophthora fragariae	PF13384.7, PF01498.19, PF13551.7, PF13936.7, PF13518.7, PF05225.17, PF09048.11, PF05269.12	132113
e_gw1.136.13.1	23.075	2.826851e+02	8.14305	1.5464	5.26582	1.39564e-07	3.48204e-07	KAF4034802.1	hypothetical protein GN244_ATG13211	Phytophthora infestans	UniRef100_A0A2P4XCK9	Uncharacterized protein	Phytophthora palmivora var. palmivora		132121
e_gw1.136.16.1	54.125	6.799532e+02	9.40929	1.50128	6.26752	3.66837e-10	1.30976e-09	KAE8969480.1	hypothetical protein PR002_g27417	Phytophthora rubi	UniRef100_A0A6A3HIN0	DDE Tnp4 domain-containing protein	Phytophthora	PF13359.7, PF01609.22	132116
e_gw1.136.18.1	24.8355	3.067765e+02	8.26104	1.54536	5.34571	9.00637e-08	2.30239e-07	KAE8990533.1	hypothetical protein PR001_g21459	Phytophthora rubi	UniRef100_A0A6A3JG19	Dimer_Tnp_hAT domain-containing protein	Phytophthora	PF05699.15	132126
e_gw1.136.20.1	8.19876	1.029357e+02	6.6856	1.67512	3.99113	6.57599e-05	0.000113724	XP_002998456.1	hypothetical protein PITG_06307	Phytophthora infestans T30-4	UniRef100_D0N4K1	Uncharacterized protein	Phytophthora infestans (strain T30-4)	PF16970.6	132119
e_gw1.136.6.1	12.7749	2.879166e+01	4.84758	1.25219	3.87129	0.000108261	0.000182701	KAF4037983.1	hypothetical protein GN244_ATG09913	Phytophthora infestans	UniRef100_D0P1N5	Crinkler (CRN) domain-containing protein	Phytophthora infestans (strain T30-4)	PF08011.12, PF13588.7	132120
e_gw1.137.14.1	12.5958	1.362377e+01	3.76805	0.978141	3.85226	0.000117031	0.000196599	ETP03402.1	hypothetical protein F441_19628	Phytophthora parasitica CJ01A1	UniRef100_W2VYN2	Uncharacterized protein	Phytophthora parasitica CJ01A1	PF04827.15, PF13359.7	132136
e_gw1.137.15.1	42.4481	5.334032e+02	9.05908	1.50499	6.01935	1.75123e-09	5.71025e-09	XP_009533149.1	hypothetical protein PHYSODRAFT_518952	Phytophthora sojae	UniRef100_G4ZZQ8	DDE_Tnp_1_7 domain-containing protein	Phytophthora sojae (strain P6497)	PF13843.7	132130
e_gw1.137.8.1	31.2766	3.305319e+01	5.04672	0.862795	5.84927	4.93741e-09	1.50925e-08	POM62880.1	hypothetical protein PHPALM_27910	Phytophthora palmivora var. palmivora	UniRef100_A0A2P4XBE6	Histone H3-K79 methyltransferase	Phytophthora palmivora var. palmivora	PF13837.7, PF13921.7, PF08123.14	132140
e_gw1.137.9.1	16.4567	3.733786e+01	5.22257	1.19846	4.35772	1.31422e-05	2.46282e-05	ETI29769.1	hypothetical protein F443_23114	Phytophthora parasitica P1569	UniRef100_V9DSA8	Uncharacterized protein	Phytophthora parasitica P1569	PF05812.13, PF01166.19	132129
e_gw1.138.16.1	36.4727	4.586363e+02	8.84121	1.50753	5.8647	4.49941e-09	1.38097e-08	ETI33772.1	hypothetical protein F443_19575	Phytophthora parasitica P1569	UniRef100_V9E659	Uncharacterized protein	Phytophthora parasitica P1569	PF13890.7, PF09955.10	132154
e_gw1.138.17.1	10.0685	1.267915e+02	6.98631	1.62979	4.28663	1.81401e-05	3.34429e-05	KAF4034802.1	hypothetical protein GN244_ATG13211	Phytophthora infestans	UniRef100_A0A2P4XCK9	Uncharacterized protein	Phytophthora palmivora var. palmivora		132160
e_gw1.138.22.1	21.3279	2.679712e+02	8.06593	1.54505	5.22051	1.78435e-07	4.39067e-07	XP_009527408.1	hypothetical protein PHYSODRAFT_421666, partial	Phytophthora sojae	UniRef100_G4ZDL1	Uncharacterized protein (Fragment)	Phytophthora sojae (strain P6497)		132162
e_gw1.138.23.1	42.6336	2.190032e+01	4.45288	1.61438	2.75826	0.00581106	0.008022	ETP24067.1	hypothetical protein F441_02888	Phytophthora parasitica CJ01A1	UniRef100_W2XNK8	DDE_Tnp_1_7 domain-containing protein	Phytophthora parasitica CJ01A1		132166
e_gw1.138.32.1	4.20326	5.279669e+01	5.72238	1.8881	3.03075	0.00243946	0.00353312	KAE9243542.1	Retrovirus-related Pol polyprotein from transposon TNT 1-94	Phytophthora fragariae	UniRef100_A0A6A3ZU67	Retrovirus-related Pol polyprotein from transposon TNT 1-94	Phytophthora	PF07727.15	132141
e_gw1.139.13.1	27.295	3.434812e+02	8.42409	1.52363	5.52896	3.22143e-08	8.83289e-08	KAE9286353.1	hypothetical protein PR003_g26344	Phytophthora rubi	UniRef100_A0A6A4CGD5	Uncharacterized protein	Phytophthora rubi		132176
e_gw1.139.18.1	26.4053	3.244420e+02	8.34182	1.53861	5.42167	5.90457e-08	1.55383e-07	KAF1776085.1	Intramolecular chaperone auto-processing domain	Phytophthora cactorum	UniRef100_A0A6A5I9D0	Intramolecular chaperone auto-processing domain	Phytophthora cactorum	PF13884.7	132170
e_gw1.139.20.1	93.6734	1.024779e+02	6.67917	2.13334	3.13085	0.00174304	0.00256521	KAE9045926.1	hypothetical protein PR001_g4764	Phytophthora rubi	UniRef100_A0A6A3NRW5	Uncharacterized protein	Phytophthora rubi		132172
e_gw1.139.24.1	13.1906	1.622248e+02	7.34185	1.58183	4.64137	3.46112e-06	7.00589e-06
e_gw1.139.27.1	10.9835	1.383579e+02	7.11226	1.61797	4.39581	1.10363e-05	2.08565e-05
e_gw1.139.8.1	47.3806	2.336738e+01	4.54642	0.636996	7.13729	9.51885e-13	4.68291e-12	POM57782.1	Necrosis inducing-like protein NPP1 type	Phytophthora palmivora var. palmivora	UniRef100_A0A2P4WWW1	Necrosis inducing-like protein NPP1 type	Phytophthora palmivora var. palmivora	PF05630.12	132177
e_gw1.14.101.1	2951.86	4.237500e-01	-1.2387	0.2455	-5.04565	4.51983e-07	1.04857e-06	ETI56979.1	hypothetical protein, variant 4	Phytophthora parasitica P1569	UniRef100_W2JUT3	Repressor of RNA polymerase III transcription	Phytophthora parasitica	PF09174.11, PF01480.18	107861
e_gw1.14.115.1	14.3158	1.798391e+02	7.49056	1.58336	4.73079	2.23645e-06	4.65256e-06	KAE8969142.1	hypothetical protein PR001_g27587	Phytophthora rubi	UniRef100_A0A6A3HJM7	Uncharacterized protein	Phytophthora rubi		107979
e_gw1.14.122.1	629.194	2.248100e-01	-2.1532	0.190603	-11.2968	1.36122e-29	3.51244e-28	KAF1773694.1	Tetratricopeptide repeat	Phytophthora cactorum	UniRef100_A0A6A5I3F1	Tetratricopeptide repeat	Phytophthora cactorum	PF01920.21, PF06009.13, PF07352.13, PF06013.13, PF07926.13, PF05531.13, PF10473.10, PF15796.6, PF07061.12, PF18595.2, PF08286.12, PF13851.7, PF17192.5, PF01544.19, PF01017.21, PF02996.18, PF17253.3, PF16740.6, PF14703.7, PF11932.9, PF01923.19, PF13600.7, PF08317.12, PF12958.8, PF11622.9, PF06103.12, PF06156.14, PF02465.19, PF03836.16, PF14257.7, PF09744.10, PF15188.7, PF05377.12, PF01496.20, PF14…	108182
e_gw1.14.134.1	876.58	5.725830e+00	2.51748	0.256052	9.83193	8.20352e-23	1.17483e-21	KAE9045116.1	hypothetical protein PR002_g2406	Phytophthora rubi	UniRef100_A0A6A3NNT1	Uncharacterized protein	Phytophthora rubi	PF00400.33, PF12894.8, PF03153.14, PF09026.11, PF12226.9, PF02183.19, PF13324.7, PF03987.16	107696
e_gw1.14.173.1	316.636	3.617610e+00	1.85504	0.197601	9.38778	6.12764e-21	7.33728e-20	OWY98793.1	Peroxisomal acyl-coenzyme A oxidase	Phytophthora megakarya	UniRef100_A0A225V0U5	Acyl-coenzyme A oxidase	Phytophthora megakarya	PF01756.20, PF14749.7, PF02770.20	108131
e_gw1.14.179.1	177.512	2.118281e+01	4.40482	0.408568	10.7811	4.22687e-27	8.92817e-26	KAE9086571.1	Peroxisomal acyl-coenzyme A oxidase 1	Phytophthora fragariae	UniRef100_H3GA52	Acyl-coenzyme A oxidase	Phytophthora ramorum	PF01756.20, PF14749.7, PF02770.20, PF00441.25, PF02771.17	107887
e_gw1.14.199.1	63.1427	1.298014e+01	3.69823	0.47364	7.80811	5.80524e-15	3.73146e-14	KAE9322324.1	hypothetical protein PF008_g17612	Phytophthora fragariae	UniRef100_A0A6G0R7T1	Uncharacterized protein	Phytophthora fragariae	PF00856.29, PF17907.2	107867
e_gw1.14.221.1	99.7501	3.318086e+01	5.05228	0.521729	9.68373	3.53569e-22	4.74996e-21	ETL28519.1	hypothetical protein L916_18149	Phytophthora parasitica	UniRef100_W2I2R0	Dimer_Tnp_hAT domain-containing protein	Phytophthora parasitica	PF05699.15	107918
e_gw1.14.224.1	165.379	8.215083e+01	6.3602	0.584548	10.8806	1.42696e-27	3.14393e-26	ETL28519.1	hypothetical protein L916_18149	Phytophthora parasitica	UniRef100_W2I2R0	Dimer_Tnp_hAT domain-containing protein	Phytophthora parasitica		107642
e_gw1.14.225.1	89.8054	2.684470e+00	1.42464	0.419512	3.39594	0.000683923	0.00105385	XP_002894833.1	conserved hypothetical protein	Phytophthora infestans T30-4	UniRef100_D0P4D9	TPR_REGION domain-containing protein	Phytophthora infestans (strain T30-4)	PF13844.7	107852
e_gw1.14.253.1	360.347	4.358100e-01	-1.19823	0.26374	-4.54323	5.53983e-06	1.09353e-05	KAE8933783.1	hypothetical protein PF009_g16219	Phytophthora fragariae	UniRef100_A0A6G0L840	Uncharacterized protein	Phytophthora fragariae	PF01166.19, PF10360.10, PF01025.20, PF02542.17, PF02831.16	108013
e_gw1.14.257.1	83.6658	7.874400e+00	2.97717	0.43892	6.78295	1.17749e-11	5.10996e-11	ETM56747.1	hypothetical protein L914_00328	Phytophthora parasitica	UniRef100_W2P710	Uncharacterized protein	Phytophthora parasitica	PF13855.7	108120
e_gw1.14.26.1	219.653	3.788590e+00	1.92166	0.257126	7.47361	7.8024e-14	4.38705e-13	ETK92268.1	hypothetical protein L915_04331	Phytophthora parasitica	UniRef100_W2XHX9	RNA-directed RNA polymerase	Phytophthora parasitica CJ01A1	PF05183.13, PF04404.13, PF04076.14	107928
e_gw1.14.279.1	22.0061	5.032140e+01	5.6531	1.15517	4.89372	9.89462e-07	2.17148e-06	ETO66722.1	hypothetical protein F444_16189	Phytophthora parasitica P1976	UniRef100_V9EG62	Uncharacterized protein	Phytophthora parasitica P1569	PF13650.7, PF13975.7, PF14787.7	108174
e_gw1.14.341.1	15.7707	1.716967e+01	4.10179	1.03064	3.97987	6.89542e-05	0.000118961	KUF95695.1	hypothetical protein AM587_10003581	Phytophthora nicotianae	UniRef100_A0A0W8DH64	Uncharacterized protein	Phytophthora nicotianae	PF03101.16	107859
e_gw1.14.346.1	29.0047	6.525415e+01	6.028	2.21576	2.72051	0.00651813	0.00894548	OWZ11178.1	hypothetical protein PHMEG_00015840	Phytophthora megakarya	UniRef100_H3H148	DDE_3 domain-containing protein	Phytophthora ramorum	PF13358.7	107711
e_gw1.14.351.1	72.0857	1.094686e+02	6.77437	0.909304	7.45007	9.32938e-14	5.20273e-13	XP_008892421.1	hypothetical protein PPTG_02860	Phytophthora parasitica INRA-310	UniRef100_W2RCT1	Uncharacterized protein	Phytophthora parasitica	PF02902.20	107786
e_gw1.14.352.1	13.0418	1.434178e+01	3.84215	1.07187	3.58453	0.000337688	0.000537934	KAE9167771.1	hypothetical protein PF005_g28651	Phytophthora fragariae	UniRef100_A0A6A3VLF3	RNA-directed DNA polymerase	Phytophthora fragariae	PF13683.7	107793
e_gw1.14.357.1	592.422	3.098400e-01	-1.69042	0.429643	-3.93447	8.33803e-05	0.00014251	XP_008890241.1	hypothetical protein PPTG_00582	Phytophthora parasitica INRA-310	UniRef100_H3GX05	SCP domain-containing protein	Phytophthora ramorum	PF00188.27, PF12238.9, PF05104.13	107961
e_gw1.14.363.1	24.0099	3.546864e+01	5.14847	1.03277	4.98512	6.1922e-07	1.40693e-06	XP_009538775.1	hypothetical protein PHYSODRAFT_533223, partial	Phytophthora sojae	UniRef100_G5AFC4	DDE_3 domain-containing protein (Fragment)	Phytophthora sojae (strain P6497)	PF13565.7, PF13358.7, PF07128.13	107791
e_gw1.14.366.1	56.2129	7.024022e+02	9.45615	1.4884	6.35326	2.10806e-10	7.77879e-10	KUF84868.1	Carbonic anhydrase 2	Phytophthora nicotianae	UniRef100_A0A0W8CLG3	Carbonic anhydrase 2	Phytophthora nicotianae	PF04434.18	108155
e_gw1.14.369.1	29.4333	3.677216e+02	8.52247	1.5167	5.61911	1.91949e-08	5.42832e-08	POM69805.1	Hypothetical protein PHPALM_13891	Phytophthora palmivora var. palmivora	UniRef100_A0A2P4XW70	Integrase catalytic domain-containing protein	Phytophthora palmivora var. palmivora	PF17403.3	107978
e_gw1.14.380.1	51.1874	1.308428e+01	3.70976	0.519287	7.14396	9.06816e-13	4.46886e-12	KAE8954893.1	hypothetical protein PR002_g31962	Phytophthora rubi	UniRef100_A0A6A3GCV8	DOT1 domain-containing protein	Phytophthora rubi		107690
e_gw1.14.394.1	24.5968	7.980540e+00	2.99649	0.641913	4.66805	3.04069e-06	6.20309e-06	ETM03481.1	hypothetical protein L917_00306	Phytophthora parasitica	UniRef100_W2M3Q9	Uncharacterized protein	Phytophthora parasitica	PF04346.13, PF08285.12	107897
e_gw1.14.403.1	57.9719	7.229733e+02	9.4978	1.49571	6.35003	2.15278e-10	7.92543e-10	XP_009846791.1	hypothetical protein H257_19342	Aphanomyces astaci	UniRef100_A0A485LEN5	Aste57867_20297 protein	Aphanomyces stellatus	PF03732.18	107721
e_gw1.14.414.1	98.5342	4.533450e+02	8.82447	1.45868	6.04963	1.45175e-09	4.79265e-09	OWZ08097.1	Sedoheptulokinase, partial	Phytophthora megakarya	UniRef100_A0A225VTH7	Sedoheptulokinase (Fragment)	Phytophthora megakarya		107582
e_gw1.14.415.1	13.1066	5.530017e+01	5.78921	1.58664	3.64872	0.000263547	0.000424981	KAE8902323.1	hypothetical protein PF003_g14134	Phytophthora fragariae	UniRef100_A0A6G0MGX1	Uncharacterized protein	Phytophthora fragariae		107592
e_gw1.14.434.1	57.029	2.630926e+02	8.03943	1.48917	5.39859	6.71676e-08	1.75115e-07	KAE8925377.1	hypothetical protein PF009_g24412	Phytophthora fragariae	UniRef100_A0A6A3UWN9	Uncharacterized protein	Phytophthora fragariae	PF04037.14, PF10736.10	107672
e_gw1.14.437.1	204.227	1.886098e+02	7.55926	0.696504	10.8531	1.92673e-27	4.19341e-26	KAE8899954.1	hypothetical protein PF003_g16232	Phytophthora fragariae	UniRef100_A0A6A3Q4M4	Uncharacterized protein	Phytophthora fragariae	PF13565.7, PF13936.7, PF08281.13, PF01498.19	108033
e_gw1.14.441.1	211.138	2.296400e+00	1.19937	0.237371	5.05273	4.3554e-07	1.01454e-06	KUF77872.1	hypothetical protein AM587_10006806	Phytophthora nicotianae	UniRef100_A0A0W8C1K4	Uncharacterized protein	Phytophthora nicotianae	PF05969.12	107845
e_gw1.14.443.1	51.245	3.741963e+01	5.22572	0.729559	7.16286	7.90138e-13	3.91813e-12	RAW35899.1	hypothetical protein PC110_g7808	Phytophthora cactorum	UniRef100_H3H6C1	Sulfate_transp domain-containing protein	Phytophthora ramorum	PF00249.32, PF13921.7	108142
e_gw1.14.451.1	31.0579	4.634425e+01	5.53432	0.949633	5.82785	5.61451e-09	1.70062e-08	KAF4127693.1	hypothetical protein GN958_ATG23119	Phytophthora infestans	UniRef100_W2HM11	Uncharacterized protein (Fragment)	Phytophthora parasitica	PF16019.6, PF00750.20	108024
e_gw1.14.456.1	14.6789	1.167946e+01	3.5459	0.891123	3.97914	6.91657e-05	0.000119311	XP_002905890.1	conserved hypothetical protein	Phytophthora infestans T30-4	UniRef100_D0N0S9	Uncharacterized protein	Phytophthora infestans (strain T30-4)		108071
e_gw1.14.457.1	1974.82	7.643000e-02	-3.70968	0.345258	-10.7447	6.27912e-27	1.30702e-25	ETI35780.1	hypothetical protein F443_17951	Phytophthora parasitica P1569	UniRef100_W2FZD9	Uncharacterized protein	Phytophthora parasitica		108201
e_gw1.14.463.1	10.2291	1.263210e+02	6.98095	1.61839	4.3135	1.60687e-05	2.97774e-05	XP_008916132.1	hypothetical protein PPTG_19435	Phytophthora parasitica INRA-310	UniRef100_W2PD61	Uncharacterized protein	Phytophthora parasitica (strain INRA-310)	PF12550.9	107611
e_gw1.14.466.1	10.7007	4.200108e+01	5.39235	1.64961	3.26886	0.00107981	0.00162727	KAE8938308.1	hypothetical protein PF009_g11800	Phytophthora fragariae	UniRef100_A0A6A3F854	Reverse transcriptase Ty1/copia-type domain-containing protein	Phytophthora fragariae	PF07727.15	108064
e_gw1.14.470.1	3315.19	1.461000e-01	-2.77495	0.285936	-9.70478	2.87689e-22	3.89782e-21	POM78039.1	Hypothetical protein PHPALM_4481	Phytophthora palmivora var. palmivora	UniRef100_A0A2P4YJZ4	Uncharacterized protein	Phytophthora palmivora var. palmivora	PF10906.9	107710
e_gw1.14.473.1	36.0695	5.395122e+01	5.75358	0.939576	6.1236	9.14865e-10	3.11502e-09	KAE8915865.1	hypothetical protein PF003_g230	Phytophthora fragariae	UniRef100_A0A6G0R266	Uncharacterized protein	Phytophthora fragariae		107836
e_gw1.14.474.1	45.6037	9.707770e+00	3.27914	0.492864	6.65323	2.86723e-11	1.17993e-10	XP_002899061.1	hypothetical protein PITG_14876	Phytophthora infestans T30-4	UniRef100_D0NP83	Uncharacterized protein	Phytophthora infestans (strain T30-4)	PF05576.12	107780
e_gw1.14.49.1	30.4639	3.440560e+00	1.78264	0.589365	3.02469	0.00248891	0.00360037	KAE8887912.1	hypothetical protein PF003_g28129	Phytophthora fragariae	UniRef100_A0A6A3PPW4	Reverse transcriptase Ty1/copia-type domain-containing protein	Phytophthora fragariae	PF07727.15	107960
e_gw1.14.496.1	583.821	3.268620e+00	1.70868	0.237636	7.19034	6.46306e-13	3.24877e-12	RAW36318.1	hypothetical protein PC110_g7384	Phytophthora cactorum	UniRef100_A0A329SKS4	BK_channel_a domain-containing protein	Phytophthora cactorum	PF03493.19, PF02254.19, PF06241.13	107630
e_gw1.14.503.1	437.349	2.797570e+00	1.48417	0.265583	5.58835	2.29237e-08	6.41945e-08	ETP22167.1	hypothetical protein F441_04457	Phytophthora parasitica CJ01A1	UniRef100_A0A081AQG1	Exocyst complex component Sec6	Phytophthora parasitica P1976	PF06046.14, PF08702.11	107792
e_gw1.14.509.1	416.7	2.989970e+00	1.58013	0.244266	6.4689	9.87181e-11	3.8096e-10	XP_008901795.1	hypothetical protein PPTG_08818	Phytophthora parasitica INRA-310	UniRef100_H3H251	Uncharacterized protein	Phytophthora ramorum	PF03935.16	107874
e_gw1.14.520.1	195.464	3.123240e+00	1.64304	0.402043	4.08673	4.37494e-05	7.70712e-05	KUF80145.1	E3 ubiquitin-protein ligase SMURF2	Phytophthora nicotianae	UniRef100_W2P2F2	Uncharacterized protein	Phytophthora parasitica	PF00632.26	108037
e_gw1.14.527.1	128.593	8.361300e+00	3.06373	0.416561	7.3548	1.91208e-13	1.02712e-12	ETO84296.1	hypothetical protein F444_01762	Phytophthora parasitica P1976	UniRef100_A0A081AZI5	Uncharacterized protein	Phytophthora parasitica P1976	PF04786.13	107949
e_gw1.14.557.1	1869.42	2.241600e-01	-2.15742	0.270948	-7.9625	1.68602e-15	1.14869e-14	RAW34420.1	hypothetical protein PC110_g9275	Phytophthora cactorum	UniRef100_A0A329SCP4	Peptidase A1 domain-containing protein	Phytophthora cactorum	PF00026.24, PF14543.7, PF14541.7, PF05844.13, PF13650.7	108066
e_gw1.14.577.1	121.185	5.279340e+00	2.40036	0.467243	5.13728	2.78744e-07	6.66537e-07	KAE9178058.1	hypothetical protein PF004_g25596	Phytophthora fragariae	UniRef100_A0A6A3Q868	WW domain-containing protein	Phytophthora fragariae	PF13920.7, PF00643.25	107631
e_gw1.14.59.1	15.5839	1.922358e+02	7.58673	1.5655	4.8462	1.2585e-06	2.71513e-06	KAE9006478.1	hypothetical protein PF011_g11568	Phytophthora fragariae	UniRef100_A0A6A4EHJ7	HTH_Tnp_Tc3_2 domain-containing protein	Phytophthora fragariae	PF01498.19, PF13565.7, PF11233.9, PF07898.14	107574
e_gw1.14.598.1	506.113	4.032251e+01	5.33351	0.344839	15.4667	5.82479e-54	7.12965e-52	RAW22361.1	hypothetical protein PC110_g21199	Phytophthora cactorum	UniRef100_A0A329RXK1	Uncharacterized protein	Phytophthora cactorum	PF00058.18	107700
e_gw1.14.606.1	519.376	2.384167e+02	7.89734	0.490076	16.1145	2.01711e-58	3.24574e-56	XP_002902341.1	phospholipase D, Pi-sPLD-like-8	Phytophthora infestans T30-4	UniRef100_D0NFM4	Phospholipase D	Phytophthora infestans (strain T30-4)	PF13091.7, PF00614.23, PF01054.18	107730
e_gw1.14.615.1	110.08	8.301830e+00	3.05343	0.341629	8.93786	3.96794e-19	3.93251e-18	POM61925.1	hypothetical protein PHPALM_28979	Phytophthora palmivora var. palmivora	UniRef100_A0A2P4X8Q6	SAM domain-containing protein	Phytophthora palmivora var. palmivora	PF00536.31, PF07647.18, PF10344.10, PF02198.17	108146
e_gw1.14.617.1	120.614	5.598320e+00	2.48499	0.528036	4.70611	2.52494e-06	5.22312e-06	XP_009533012.1	hypothetical protein PHYSODRAFT_514957	Phytophthora sojae	UniRef100_G5AJB7	Uncharacterized protein	Phytophthora sojae (strain P6497)		107964
e_gw1.14.659.1	85.4803	9.462680e+00	3.24225	0.650284	4.98589	6.1676e-07	1.40159e-06	KAE9007454.1	hypothetical protein PR001_g16967	Phytophthora rubi	UniRef100_A0A6A3KVD3	Reverse transcriptase domain-containing protein	Phytophthora rubi		107728
e_gw1.14.67.1	25.2922	9.240200e+00	3.20792	0.706408	4.54118	5.59405e-06	1.10317e-05	ETI54154.1	hypothetical protein F443_02992	Phytophthora parasitica P1569	UniRef100_V9FRR6	DDE_3 domain-containing protein	Phytophthora parasitica	PF13358.7	108183
e_gw1.14.673.1	82.3515	5.303978e+01	5.729	0.632521	9.05741	1.33579e-19	1.3943e-18	KAF4038621.1	Myb/SANT-like DNA-binding domain	Phytophthora infestans	UniRef100_A0A6A5IJJ7	Myb/SANT-like domain	Phytophthora cactorum	PF12776.8, PF13837.7, PF04504.15, PF10545.10, PF13873.7	107714
e_gw1.14.676.1	73.8545	5.758180e+00	2.52561	0.366562	6.88999	5.57947e-12	2.51506e-11	RAW33000.1	hypothetical protein PC110_g10656	Phytophthora cactorum	UniRef100_A0A329S8T6	Uncharacterized protein	Phytophthora cactorum	PF14186.7, PF08910.11	107637
e_gw1.14.679.1	143.293	4.371980e+00	2.12829	0.324719	6.55424	5.59247e-11	2.22101e-10	RAW32996.1	hypothetical protein PC110_g10672	Phytophthora cactorum	UniRef100_A0A329SAS8	Uncharacterized protein	Phytophthora cactorum	PF01864.18, PF07731.15	107854
e_gw1.14.684.1	81.7785	9.902570e+00	3.3078	0.450471	7.34298	2.08891e-13	1.11708e-12	KAE8982353.1	hypothetical protein PR001_g23754	Phytophthora rubi	UniRef100_A0A6A4CIS5	Uncharacterized protein	Phytophthora rubi		107796
e_gw1.14.697.1	129.536	2.156088e+01	4.43034	0.447047	9.91024	3.75757e-23	5.58797e-22	POM75737.1	Hypothetical protein PHPALM_7124	Phytophthora palmivora var. palmivora	UniRef100_A0A2P4YD45	Uncharacterized protein	Phytophthora palmivora var. palmivora	PF00170.22	107576
e_gw1.14.699.1	462.549	5.906260e+00	2.56224	0.364967	7.02048	2.21103e-12	1.05022e-11	POM73388.1	Short chain dehydrogenase	Phytophthora palmivora var. palmivora	UniRef100_A0A2P4Y6F1	Short chain dehydrogenase	Phytophthora palmivora var. palmivora	PF00106.26, PF13561.7, PF01370.22, PF16363.6, PF04321.18, PF08659.11, PF08643.11	108187
e_gw1.14.710.1	435.098	4.920400e-01	-1.02314	0.225746	-4.53228	5.83493e-06	1.14704e-05	XP_002902271.1	DNA replication complex GINS protein PSF2, putative	Phytophthora infestans T30-4	UniRef100_D0NFF4	DNA replication complex GINS protein PSF2, putative	Phytophthora infestans (strain T30-4)	PF05916.12	108203
e_gw1.14.735.1	113.041	2.595560e+02	8.0199	1.07202	7.48111	7.37001e-14	4.15862e-13	KAE9036076.1	hypothetical protein PR001_g9005	Phytophthora rubi	UniRef100_A0A6A3N3B6	Uncharacterized protein	Phytophthora rubi		107995
e_gw1.14.741.1	429.452	7.225380e+00	2.85307	0.395751	7.20927	5.62536e-13	2.8507e-12	POM73388.1	Short chain dehydrogenase	Phytophthora palmivora var. palmivora	UniRef100_A0A2P4Y6F1	Short chain dehydrogenase	Phytophthora palmivora var. palmivora	PF00106.26, PF13561.7, PF01370.22, PF16363.6, PF04321.18, PF08659.11	107810
e_gw1.14.752.1	47.0215	1.538067e+01	3.94305	0.585801	6.73103	1.68467e-11	7.19111e-11	KAE9033386.1	hypothetical protein PR001_g10185	Phytophthora rubi	UniRef100_A0A6A3MZH8	DDE-1 domain-containing protein	Phytophthora rubi		108009
e_gw1.14.763.1	40.6808	1.872866e+02	7.5491	1.49565	5.04736	4.47949e-07	1.04036e-06	KAF4138957.1	hypothetical protein GN958_ATG11914	Phytophthora infestans	UniRef100_D0MZ64	Uncharacterized protein	Phytophthora infestans (strain T30-4)		107692
e_gw1.14.764.1	207.585	2.352824e+02	7.87825	0.770514	10.2247	1.53757e-24	2.55743e-23	KAE9044853.1	hypothetical protein PR001_g5202	Phytophthora rubi	UniRef100_A0A6A3NUM4	DDE_Tnp_1_7 domain-containing protein	Phytophthora rubi		107760
e_gw1.14.771.1	38.1568	7.818520e+00	2.9669	0.598924	4.95371	7.28108e-07	1.63232e-06	POM78206.1	Hypothetical protein PHPALM_4285	Phytophthora palmivora var. palmivora	UniRef100_A0A2P4YK88	Uncharacterized protein	Phytophthora palmivora var. palmivora		107636
e_gw1.14.773.1	28.0143	2.991773e+01	4.90293	0.94027	5.21438	1.84429e-07	4.52416e-07	KAE9039467.1	hypothetical protein PR001_g7488	Phytophthora rubi	UniRef100_A0A6A4FK81	DDE_Tnp_1_7 domain-containing protein	Phytophthora rubi	PF13843.7	107613
e_gw1.14.785.1	104.371	1.597796e+02	7.31994	0.882235	8.29704	1.06737e-16	8.30297e-16	KUF80151.1	hypothetical protein AM587_10000926	Phytophthora nicotianae	UniRef100_A0A0W8C7R4	MULE domain-containing protein	Phytophthora	PF10551.10	108061
e_gw1.14.801.1	412.555	2.206100e-01	-2.18044	0.244741	-8.90916	5.14217e-19	5.01983e-18	ETK72150.1	hypothetical protein L915_20699	Phytophthora parasitica	UniRef100_W2FQ02	Uncharacterized protein	Phytophthora parasitica	PF05699.15	107572
e_gw1.14.805.1	14.3573	1.766887e+02	7.46507	1.57704	4.7336	2.2057e-06	4.59393e-06	XP_009521773.1	hypothetical protein PHYSODRAFT_484717	Phytophthora sojae	UniRef100_G4Z030	Uncharacterized protein	Phytophthora sojae (strain P6497)		107680
e_gw1.14.808.1	56.5554	1.304744e+02	7.02762	2.09055	3.36161	0.000774904	0.00118625	KAE9033963.1	hypothetical protein PR002_g8381	Phytophthora rubi	UniRef100_A0A6A3NDM9	Uncharacterized protein	Phytophthora rubi	PF17076.6	107930
e_gw1.14.809.1	31.3303	1.422309e+02	7.15209	1.4983	4.77348	1.81071e-06	3.82015e-06	ETL37515.1	hypothetical protein L916_10803	Phytophthora parasitica	UniRef100_W2ITN6	Chromo domain-containing protein	Phytophthora parasitica	PF00385.25	108056
e_gw1.14.814.1	5.60301	6.571704e+01	6.0382	1.86799	3.23245	0.00122732	0.0018372	KAF0688053.1	hypothetical protein As57867_020232	Aphanomyces stellatus	UniRef100_A0A485LJC9	RNA-directed DNA polymerase	Aphanomyces stellatus	PF00385.25, PF14061.7	108144
e_gw1.14.819.1	51.692	2.385104e+01	4.57598	0.725497	6.30737	2.83816e-10	1.02769e-09	OWZ11101.1	Transposase	Phytophthora megakarya	UniRef100_A0A225W014	Transposase	Phytophthora megakarya	PF13358.7	108150
e_gw1.14.820.1	107.237	2.325890e+00	1.21778	0.288734	4.21766	2.4685e-05	4.47146e-05	XP_002904629.1	conserved hypothetical protein	Phytophthora infestans T30-4	UniRef100_D0N8W3	Uncharacterized protein	Phytophthora infestans (strain T30-4)		108001
e_gw1.14.823.1	32.2071	2.202351e+01	4.46097	0.825208	5.40588	6.44925e-08	1.68786e-07	RAW34417.1	hypothetical protein PC110_g9271	Phytophthora cactorum	UniRef100_A0A329SC26	Uncharacterized protein	Phytophthora cactorum	PF15626.7, PF07999.12	108113
e_gw1.14.828.1	288.515	6.649764e+02	9.37716	1.05131	8.91953	4.6825e-19	4.60564e-18	KAF4139341.1	hypothetical protein GN958_ATG11242	Phytophthora infestans	UniRef100_D0MRP0	Uncharacterized protein	Phytophthora infestans (strain T30-4)		108079
e_gw1.14.832.1	15.1216	2.038548e+01	4.34947	0.999251	4.35273	1.34452e-05	2.51599e-05	KAE9345017.1	hypothetical protein PR003_g8167	Phytophthora rubi	UniRef100_A0A6A4FYC7	Uncharacterized protein	Phytophthora rubi	PF13384.7, PF13565.7, PF08281.13, PF13011.7, PF13518.7, PF01710.17, PF02042.16	107992
e_gw1.14.834.1	663.734	1.206054e+01	3.59222	0.311381	11.5364	8.64279e-31	2.42218e-29	ETK72146.1	hypothetical protein L915_20706	Phytophthora parasitica	UniRef100_W2FQ07	Uncharacterized protein	Phytophthora parasitica	PF02892.16	108217
e_gw1.14.835.1	25.8523	3.259457e+02	8.34849	1.54991	5.38644	7.1865e-08	1.8631e-07
e_gw1.14.837.1	11.4074	1.356428e+02	7.08367	1.65771	4.27315	1.92727e-05	3.53942e-05	KAE9033966.1	hypothetical protein PR002_g8382	Phytophthora rubi	UniRef100_A0A6A3MYW6	ULP_PROTEASE domain-containing protein	Phytophthora rubi	PF02902.20	108010
e_gw1.14.843.1	48.3305	2.139370e+00	1.09719	0.512457	2.14104	0.0322712	0.0408878	L7NCQ5.1	RecName: Full=NLP effector protein 7; AltName: Full=Necrosis-inducing protein 7; AltName: Full=Nep1-like protein 7; Flags: Precursor	Phytophthora capsici	UniRef100_L7NCQ5	NLP effector protein 7	Phytophthora capsici	PF05630.12, PF12760.8	108039
e_gw1.14.848.1	15.5988	1.732053e+01	4.11441	0.998764	4.1195	3.79689e-05	6.72295e-05	XP_002901601.1	bZIP regulated hypothetical protein	Phytophthora infestans T30-4	UniRef100_D0NH18	Uncharacterized protein	Phytophthora infestans (strain T30-4)		107785
e_gw1.14.856.1	49.558	1.411259e+01	3.81891	0.571879	6.67783	2.42498e-11	1.01101e-10	OWZ05429.1	hypothetical protein PHMEG_00022485	Phytophthora megakarya	UniRef100_A0A225VK89	RNA-directed DNA polymerase	Phytophthora megakarya	PF17917.2, PF17919.2, PF00078.28	107976
e_gw1.14.9.1	291.069	2.370850e+00	1.24541	0.357073	3.48782	0.000486968	0.000763506	RAW36330.1	hypothetical protein PC110_g7405	Phytophthora cactorum	UniRef100_A0A329SI08	Uncharacterized protein	Phytophthora cactorum	PF01055.27, PF16863.6, PF13802.7, PF00088.19, PF17137.5, PF18193.2, PF05808.12	107843
e_gw1.14.97.1	11.6969	1.466653e+02	7.19638	1.63916	4.3903	1.13196e-05	2.13693e-05	POM58368.1	Integrase catalytic core protein	Phytophthora palmivora var. palmivora	UniRef100_A0A2P4WYI7	Integrase catalytic core protein	Phytophthora palmivora var. palmivora		107596
e_gw1.140.15.1	39.0972	6.200060e+00	2.63228	0.557953	4.71775	2.3847e-06	4.94874e-06							PF05232.13	132182
e_gw1.140.20.1	224.904	3.555380e+00	1.83	0.497187	3.68071	0.000232584	0.000377988	POM73114.1	Hypothetical protein PHPALM_10069	Phytophthora palmivora var. palmivora	UniRef100_A0A2P4Y5P6	DDE_Tnp_1_7 domain-containing protein	Phytophthora palmivora var. palmivora	PF00628.30, PF03107.17	132185
e_gw1.140.21.1	6.15904	7.737969e+01	6.27388	1.74203	3.60148	0.000316415	0.000505508	OWY96186.1	hypothetical protein PHMEG_00033612, partial	Phytophthora megakarya	UniRef100_A0A225UUI4	DUF659 domain-containing protein (Fragment)	Phytophthora megakarya	PF04937.16	132196
e_gw1.140.22.1	22.947	2.784573e+02	8.12131	2.8398	2.85982	0.00423881	0.00595254							PF13857.7, PF13637.7, PF12796.8, PF13606.7	132186
e_gw1.140.25.1	75.9195	2.102797e+01	4.39424	0.507263	8.66265	4.60937e-18	4.06971e-17
e_gw1.142.10.1	18.0732	2.217654e+02	7.79289	1.57759	4.93974	7.82268e-07	1.74418e-06	ETO59019.1	hypothetical protein F444_22603	Phytophthora parasitica P1976	UniRef100_V9E2Y9	Uncharacterized protein	Phytophthora parasitica P1569	PF10551.10	132205
e_gw1.143.13.1	63.9759	2.512448e+01	4.65102	0.617287	7.53461	4.89783e-14	2.83173e-13	ETP01427.1	hypothetical protein F441_21308	Phytophthora parasitica CJ01A1	UniRef100_W2VSW3	DDE Tnp4 domain-containing protein	Phytophthora parasitica CJ01A1	PF13359.7, PF01609.22, PF04827.15	132225
e_gw1.143.14.1	57.4868	1.298922e+02	7.02117	1.0914	6.43315	1.24984e-10	4.749e-10	KAE8995557.1	hypothetical protein PR002_g19582	Phytophthora rubi	UniRef100_A0A6A3JQ16	Uncharacterized protein	Phytophthora rubi	PF02037.28, PF03367.14, PF14257.7, PF04065.16, PF15188.7, PF04977.16, PF08573.11	132227
e_gw1.143.16.1	45.9335	1.023991e+02	6.67806	1.09549	6.09597	1.08775e-09	3.66964e-09	RAW39462.1	hypothetical protein PC110_g4319	Phytophthora cactorum	UniRef100_A0A329SVA0	Uncharacterized protein	Phytophthora cactorum	PF03184.20, PF13358.7, PF09270.11, PF05970.15	132229
e_gw1.143.17.1	15.6901	1.951474e+02	7.60842	1.57063	4.84417	1.27139e-06	2.74005e-06	KAE8900523.1	hypothetical protein PF003_g15750	Phytophthora fragariae	UniRef100_A0A6A3P6V6	HTH CENPB-type domain-containing protein	Phytophthora rubi	PF03221.17	132226
e_gw1.145.19.1	33.1816	2.036620e+01	4.3481	0.75815	5.73515	9.74244e-09	2.8608e-08	POM72816.1	Hypothetical protein PHPALM_10414	Phytophthora palmivora var. palmivora	UniRef100_A0A2P4Y4U1	Uncharacterized protein	Phytophthora palmivora var. palmivora	PF02787.20	132243
e_gw1.145.3.1	11.1881	1.381169e+02	7.10975	1.60194	4.43822	9.07065e-06	1.73571e-05	ETO68507.1	hypothetical protein F444_14664	Phytophthora parasitica P1976	UniRef100_A0A080ZPE6	CCHC-type domain-containing protein	Phytophthora parasitica P1976		132251
e_gw1.146.14.1	96.1136	3.297820e+00	1.72151	0.424023	4.05996	4.90817e-05	8.59499e-05	XP_009536439.1	necrosis inducing-like protein NPP1 type	Phytophthora sojae	UniRef100_H3GF80	Uncharacterized protein	Phytophthora ramorum	PF05630.12	132252
e_gw1.146.20.1	58.6742	6.534613e+01	6.03003	0.813727	7.41039	1.25932e-13	6.90193e-13	POM69805.1	Hypothetical protein PHPALM_13891	Phytophthora palmivora var. palmivora	UniRef100_A0A2P4XW70	Integrase catalytic domain-containing protein	Phytophthora palmivora var. palmivora	PF00665.27	132259
e_gw1.146.23.1	12.508	1.568883e+02	7.29359	1.62152	4.498	6.85972e-06	1.33441e-05
e_gw1.146.24.1	16.2853	2.420313e+01	4.59712	1.01206	4.54235	5.56297e-06	1.09765e-05	XP_009538720.1	hypothetical protein PHYSODRAFT_375794, partial	Phytophthora sojae	UniRef100_G5AF69	Uncharacterized protein (Fragment)	Phytophthora sojae (strain P6497)		132255
e_gw1.146.25.1	26.4783	1.215463e+02	6.92536	1.51088	4.58365	4.56934e-06	9.12148e-06	XP_009514595.1	hypothetical protein PHYSODRAFT_471282	Phytophthora sojae	UniRef100_G4YEV6	Uncharacterized protein	Phytophthora sojae (strain P6497)	PF07607.12	132257
e_gw1.147.12.1	94.418	6.459000e-02	-3.95264	0.639794	-6.17798	6.49266e-10	2.25245e-09
e_gw1.147.7.1	11.2752	1.419769e+02	7.14951	1.6117	4.43601	9.16424e-06	1.75269e-05	KAE8988138.1	hypothetical protein PR001_g22129	Phytophthora rubi	UniRef100_A0A6A3J423	Uncharacterized protein	Phytophthora rubi		132268
e_gw1.148.2.1	20.0132	2.518878e+02	7.97664	1.54668	5.15727	2.50577e-07	6.03518e-07	ETM53718.1	hypothetical protein L914_02831	Phytophthora parasitica	UniRef100_W2P0G4	Uncharacterized protein	Phytophthora parasitica		132273
e_gw1.148.6.1	77.9077	1.774672e+02	7.47141	1.07349	6.95992	3.40474e-12	1.58207e-11	ETP28455.1	hypothetical protein F442_22252	Phytophthora parasitica P10297	UniRef100_A0A0W8CDS6	12-oxophytodienoate reductase 1	Phytophthora		132274
e_gw1.15.101.1	560.297	4.186400e-01	-1.25621	0.23045	-5.45109	5.0061e-08	1.3301e-07	OWZ15344.1	hypothetical protein PHMEG_00011032	Phytophthora megakarya	UniRef100_A0A225WD66	Uncharacterized protein	Phytophthora megakarya	PF10229.10	108266
e_gw1.15.102.1	3445.99	2.631500e-01	-1.92603	0.3023	-6.37126	1.87483e-10	6.95941e-10	KAE9164160.1	hypothetical protein PF005_g30148	Phytophthora fragariae	UniRef100_A0A6A3X791	RNA-directed DNA polymerase	Phytophthora fragariae	PF00078.28, PF17919.2	108447
e_gw1.15.106.1	115.349	2.825000e+00	1.49825	0.367688	4.07478	4.60573e-05	8.09209e-05	ETL36442.1	hypothetical protein L916_11571	Phytophthora parasitica	UniRef100_W2ISD5	DUF1279 domain-containing protein	Phytophthora parasitica	PF06916.14	108295
e_gw1.15.113.1	18.8822	2.321657e+02	7.85901	1.55983	5.03836	4.69532e-07	1.08665e-06	KAE9021522.1	hypothetical protein PR002_g12226	Phytophthora rubi	UniRef100_A0A6A3LQS3	Uncharacterized protein	Phytophthora rubi	PF10938.9	108239
e_gw1.15.118.1	61.5195	1.418507e+02	7.14823	1.08296	6.60065	4.09367e-11	1.65422e-10	KAE8904234.1	hypothetical protein PF003_g11537	Phytophthora fragariae	UniRef100_A0A6A3RNB6	Uncharacterized protein	Phytophthora fragariae	PF01363.22, PF02318.17, PF01428.17, PF12773.8, PF13717.7, PF07975.13, PF09723.11, PF01155.20	108781
e_gw1.15.124.1	987.211	4.005080e+00	2.00183	0.1699	11.7824	4.80886e-32	1.49712e-30	POM74551.1	Hypothetical protein PHPALM_8491	Phytophthora palmivora var. palmivora	UniRef100_A0A2P4Y9S4	Uncharacterized protein	Phytophthora palmivora var. palmivora	PF00779.20, PF04968.13	108446
e_gw1.15.206.1	664.049	2.423460e+00	1.27707	0.242674	5.26247	1.42134e-07	3.54188e-07	KUF79610.1	hypothetical protein AM587_10012273	Phytophthora nicotianae	UniRef100_A0A0W8C697	Uncharacterized protein	Phytophthora		108644
e_gw1.15.210.1	105.829	3.369868e+01	5.07462	0.493853	10.2756	9.08172e-25	1.55573e-23	KUF87673.1	hypothetical protein AM587_10004931	Phytophthora nicotianae	UniRef100_A0A0W8CUF0	MULE domain-containing protein	Phytophthora nicotianae	PF10551.10	108692
e_gw1.15.215.1	87.1667	1.846144e+01	4.20644	0.538483	7.81165	5.64436e-15	3.63294e-14	RAW21390.1	hypothetical protein PC110_g22167	Phytophthora cactorum	UniRef100_A0A329RUX4	Uncharacterized protein	Phytophthora cactorum		108564
e_gw1.15.217.1	256.932	3.456780e+00	1.78943	0.253418	7.06118	1.65092e-12	7.93116e-12	RAW42499.1	hypothetical protein PC110_g1356	Phytophthora cactorum	UniRef100_A0A329T1D5	Uncharacterized protein	Phytophthora cactorum		108596
e_gw1.15.225.1	143.355	2.141656e+01	4.42065	0.409708	10.7898	3.84701e-27	8.17404e-26	XP_008907964.1	hypothetical protein PPTG_12594	Phytophthora parasitica INRA-310	UniRef100_A0A0W8DLB2	WD repeat-containing protein 63	Phytophthora	PF05192.19, PF06148.12, PF00769.20, PF04048.15, PF16740.6	108772
e_gw1.15.235.1	104.857	1.592503e+02	7.31515	0.899901	8.12884	4.33419e-16	3.14916e-15	KAE9281678.1	hypothetical protein PR003_g27608	Phytophthora rubi	UniRef100_A0A6A3MWY8	MULE domain-containing protein	Phytophthora	PF10551.10, PF01610.18	108235
e_gw1.15.262.1	132.143	1.005004e+01	3.32913	0.348782	9.54503	1.36072e-21	1.7291e-20	OWZ14048.1	hypothetical protein PHMEG_00012532	Phytophthora megakarya	UniRef100_A0A225WA09	Uncharacterized protein	Phytophthora megakarya		108388
e_gw1.15.267.1	111.323	2.501627e+01	4.6448	0.445528	10.4254	1.89899e-25	3.45998e-24	KAF1785023.1	hypothetical protein GQ600_26551	Phytophthora cactorum	UniRef100_A0A6A5J1S7	Uncharacterized protein	Phytophthora cactorum	PF17280.3	108574
e_gw1.15.28.1	295.584	1.514163e+01	3.92045	0.316716	12.3784	3.41901e-35	1.32334e-33	RAW42504.1	hypothetical protein PC110_g1329	Phytophthora cactorum	UniRef100_A0A329T1D4	DUF4200 domain-containing protein	Phytophthora cactorum	PF13863.7, PF12841.8, PF05531.13	108707
e_gw1.15.286.1	252.083	9.417380e+00	3.23533	0.368073	8.7899	1.49697e-18	1.38938e-17	KAF1776385.1	Acyltransferase 3	Phytophthora cactorum	UniRef100_A0A329SEV1	Acyltransferase 3	Phytophthora cactorum	PF01757.23, PF16892.6	108225
e_gw1.15.288.1	126.895	3.681860e+00	1.88044	0.353603	5.31792	1.04959e-07	2.6585e-07	XP_009525147.1	hypothetical protein PHYSODRAFT_488570	Phytophthora sojae	UniRef100_G4Z746	Uncharacterized protein	Phytophthora sojae (strain P6497)	PF00511.18	108490
e_gw1.15.303.1	217.402	2.190850e+00	1.13149	0.294332	3.84427	0.000120913	0.000202835	ETL89494.1	hypothetical protein L917_11585	Phytophthora parasitica	UniRef100_W2KY21	Uncharacterized protein	Phytophthora parasitica	PF00170.22	108803
e_gw1.15.312.1	60.7732	1.392262e+02	7.12129	1.09071	6.52905	6.61874e-11	2.60834e-10	ETM35291.1	hypothetical protein L914_17759	Phytophthora parasitica	UniRef100_A0A0W8DD84	Glucose N-acetyltransferase 1	Phytophthora	PF01501.21, PF11051.9	108715
e_gw1.15.342.1	68.0862	6.070838e+01	5.92382	0.744507	7.95671	1.76677e-15	1.20199e-14	KAE8969480.1	hypothetical protein PR002_g27417	Phytophthora rubi	UniRef100_A0A6A3HIN0	DDE Tnp4 domain-containing protein	Phytophthora	PF13359.7, PF01609.22, PF04827.15, PF04931.14	108830
e_gw1.15.347.1	651.193	4.591400e-01	-1.123	0.189915	-5.91315	3.35621e-09	1.05128e-08	KAE8900761.1	hypothetical protein PF003_g14872	Phytophthora fragariae	UniRef100_A0A6A3TN59	Uncharacterized protein	Phytophthora	PF03619.17, PF17089.6	108534
e_gw1.15.348.1	453.516	1.057249e+02	6.72417	0.397298	16.9248	2.95578e-64	6.51227e-62	XP_002899595.1	conserved hypothetical protein	Phytophthora infestans T30-4	UniRef100_D0NN48	Uncharacterized protein	Phytophthora infestans (strain T30-4)	PF10551.10	108603
e_gw1.15.359.1	98.5521	4.647050e+00	2.21632	0.341691	6.48631	8.79612e-11	3.4138e-10	POM67268.1	Epoxide hydrolase	Phytophthora palmivora var. palmivora	UniRef100_A0A2P4XNZ2	Epoxide hydrolase	Phytophthora palmivora var. palmivora	PF00561.21, PF12697.8, PF12146.9, PF08386.11, PF06441.13, PF06189.13, PF03096.15	108611
e_gw1.15.376.1	194.627	3.222220e+00	1.68806	0.287635	5.86875	4.39092e-09	1.3497e-08	RAW24377.1	hypothetical protein PC110_g19195	Phytophthora cactorum	UniRef100_A0A6A3KCP5	Uncharacterized protein	Phytophthora rubi	PF12894.8, PF13360.7	108642
e_gw1.15.377.1	83.3038	4.699550e+00	2.23252	0.342862	6.51144	7.44319e-11	2.91639e-10	ETK83089.1	hypothetical protein L915_11632	Phytophthora parasitica	UniRef100_W2GJI8	AB hydrolase-1 domain-containing protein	Phytophthora parasitica	PF00561.21, PF12146.9, PF12697.8, PF01738.19, PF12695.8, PF05013.13, PF00326.22, PF02230.17, PF07859.14, PF08840.12	108536
e_gw1.15.382.1	115.52	3.739440e+00	1.90282	0.638595	2.9797	0.00288528	0.00414029	RAW29858.1	hypothetical protein PC110_g13779	Phytophthora cactorum	UniRef100_A0A329S2S6	Uncharacterized protein	Phytophthora cactorum		108414
e_gw1.15.383.1	153.56	8.593660e+00	3.10327	0.423302	7.33111	2.28257e-13	1.21269e-12	ETO71545.1	hypothetical protein F444_12131	Phytophthora parasitica P1976	UniRef100_A0A080ZY34	ANK_REP_REGION domain-containing protein	Phytophthora parasitica P1976	PF12796.8, PF13857.7, PF00023.31, PF13637.7, PF13606.7	108443
e_gw1.15.385.1	105.623	2.835221e+01	4.82539	0.458653	10.5208	6.92999e-26	1.30791e-24	XP_009522934.1	hypothetical protein PHYSODRAFT_493907	Phytophthora sojae	UniRef100_G4Z574	Uncharacterized protein	Phytophthora sojae (strain P6497)	PF05685.13	108479
e_gw1.15.390.1	84.5958	9.621060e+01	6.58812	0.810038	8.1331	4.18434e-16	3.04956e-15	XP_008901072.1	hypothetical protein PPTG_22243	Phytophthora parasitica INRA-310	UniRef100_W2QMZ5	ULP_PROTEASE domain-containing protein	Phytophthora parasitica	PF02902.20	108824
e_gw1.15.406.1	55.8702	1.209302e+02	6.91803	1.08578	6.37149	1.87199e-10	6.95067e-10	KUF95147.1	ALA-interacting subunit 3	Phytophthora nicotianae	UniRef100_A0A0W8DFN0	ALA-interacting subunit 3	Phytophthora nicotianae	PF05699.15	108263
e_gw1.15.409.1	47.2558	3.220768e+01	5.00933	0.830209	6.03382	1.60129e-09	5.25001e-09	ETL93713.1	hypothetical protein L917_08184, partial	Phytophthora parasitica	UniRef100_W2WMU2	DUF659 domain-containing protein (Fragment)	Phytophthora parasitica CJ01A1		108487
e_gw1.15.435.1	45.022	3.242511e+01	5.01904	0.784011	6.40174	1.53611e-10	5.76938e-10	XP_008897621.1	hypothetical protein PPTG_05664	Phytophthora parasitica INRA-310	UniRef100_W2QU29	Uncharacterized protein	Phytophthora parasitica (strain INRA-310)		108411
e_gw1.15.436.1	61.0476	1.378563e+02	7.10702	1.07872	6.58841	4.44576e-11	1.78641e-10	XP_008917526.1	hypothetical protein PPTG_20471	Phytophthora parasitica INRA-310	UniRef100_W2IQE4	Uncharacterized protein	Phytophthora		108335
e_gw1.15.445.1	59.9876	5.396742e+01	5.75402	0.739543	7.7805	7.22368e-15	4.60393e-14	AEJ88242.1	necrosis inducing protein NPP11	Phytophthora capsici	UniRef100_L7NCR2	Necrosis inducing protein NPP11	Phytophthora capsici	PF05630.12, PF16031.6	108409
e_gw1.15.451.1	55.0073	2.191390e+00	1.13185	0.386067	2.93174	0.00337072	0.00479794	RAW42475.1	hypothetical protein PC110_g1338	Phytophthora cactorum	UniRef100_A0A329T0W7	Uncharacterized protein	Phytophthora cactorum		108445
e_gw1.15.459.1	70.0652	2.524619e+01	4.65799	0.551496	8.44611	3.01173e-17	2.47027e-16	XP_009525183.1	hypothetical protein PHYSODRAFT_299741	Phytophthora sojae	UniRef100_G4Z782	DDE Tnp4 domain-containing protein	Phytophthora sojae (strain P6497)	PF13359.7, PF01609.22, PF04827.15, PF03262.14	108594
e_gw1.15.479.1	82.7081	3.048610e+00	1.60815	0.331023	4.85812	1.18505e-06	2.56711e-06	AAY43408.1	CRN-like CRN14	Phytophthora infestans	UniRef100_D0NUR2	Crinkler (CRN) family protein	Phytophthora infestans (strain T30-4)	PF11090.9	108281
e_gw1.15.48.1	34.2781	5.880870e+00	2.55603	0.587688	4.3493	1.36573e-05	2.55402e-05							PF13637.7, PF00023.31, PF13857.7, PF12796.8, PF13606.7, PF01250.18, PF00665.27, PF02602.16, PF03891.16	108658
e_gw1.15.485.1	5509.17	2.335100e-01	-2.09844	0.252216	-8.32001	8.79539e-17	6.89807e-16	KAE9283184.1	hypothetical protein PF008_g27464	Phytophthora fragariae	UniRef100_A0A6A4F7F8	Integrase catalytic domain-containing protein	Phytophthora rubi	PF13683.7	108448
e_gw1.15.487.1	135.597	2.975680e+00	1.57322	0.367457	4.28137	1.85746e-05	3.41779e-05	ETL89874.1	hypothetical protein L917_11256	Phytophthora parasitica	UniRef100_W2KZ52	Uncharacterized protein	Phytophthora parasitica	PF14757.7	108513
e_gw1.15.491.1	29.5362	3.722031e+02	8.53995	1.53092	5.57832	2.42857e-08	6.78757e-08	POM61563.1	hypothetical protein PHPALM_29402	Phytophthora palmivora var. palmivora	UniRef100_A0A2P4X7N5	Uncharacterized protein	Phytophthora palmivora var. palmivora		108452
e_gw1.15.494.1	15.838	1.968074e+02	7.62064	1.58682	4.80246	1.56731e-06	3.33117e-06	KAF1774303.1	hypothetical protein GQ600_19920	Phytophthora cactorum	UniRef100_A0A6A5I5W7	Uncharacterized protein	Phytophthora cactorum		108637
e_gw1.15.505.1	39.3114	1.055394e+01	3.39971	0.542277	6.26932	3.6263e-10	1.29539e-09	XP_008897621.1	hypothetical protein PPTG_05664	Phytophthora parasitica INRA-310	UniRef100_W2QU29	Uncharacterized protein	Phytophthora parasitica (strain INRA-310)	PF13855.7	108739
e_gw1.15.512.1	99.9306	1.530201e+02	7.25758	0.88973	8.15706	3.43288e-16	2.52244e-15	XP_002998707.1	conserved hypothetical protein	Phytophthora infestans T30-4	UniRef100_V9DRV1	SWIM-type domain-containing protein	Phytophthora parasitica P1569	PF10551.10, PF17122.6	108653
e_gw1.15.517.1	41.1993	6.199958e+01	5.95419	0.922933	6.45137	1.10841e-10	4.25338e-10	POM75739.1	Hypothetical protein PHPALM_7120	Phytophthora palmivora var. palmivora	UniRef100_A0A2P4YDF5	HTH CENPB-type domain-containing protein	Phytophthora palmivora var. palmivora	PF03221.17	108328
e_gw1.15.519.1	47.0969	1.063621e+02	6.73284	1.10102	6.11508	9.65072e-10	3.27895e-09	RAW20628.1	hypothetical protein PC110_g22930	Phytophthora cactorum	UniRef100_A0A329RBJ9	HTH CENPB-type domain-containing protein	Phytophthora cactorum	PF03221.17, PF13384.7, PF01527.21, PF13518.7, PF13551.7	108352
e_gw1.15.520.1	45.0645	1.207044e+01	3.59341	0.683619	5.25645	1.46864e-07	3.65309e-07	KAE9305698.1	hypothetical protein PR003_g21424	Phytophthora rubi	UniRef100_A0A6A3L3V5	DDE_Tnp_1_7 domain-containing protein	Phytophthora rubi	PF13843.7, PF01609.22, PF14579.7	108674
e_gw1.15.53.1	131.021	1.089786e+01	3.44597	0.329714	10.4514	1.44359e-25	2.66757e-24	OWZ09434.1	CAMKK/CAMKK-META protein kinase	Phytophthora megakarya	UniRef100_A0A225VW86	CAMKK/CAMKK-META protein kinase	Phytophthora megakarya	PF00069.26, PF07714.18, PF14531.7, PF17667.2, PF01163.23, PF01636.24, PF03088.17, PF06293.15	108769
e_gw1.15.537.1	104.55	1.311885e+03	10.3574	1.48662	6.96711	3.23525e-12	1.50771e-11	XP_009516953.1	hypothetical protein PHYSODRAFT_467106	Phytophthora sojae	UniRef100_G4YHV1	DDE-1 domain-containing protein	Phytophthora sojae (strain P6497)	PF03184.20, PF13358.7	108412
e_gw1.15.548.1	35.4171	3.085847e+01	4.94759	0.77191	6.40955	1.45948e-10	5.50176e-10	KAE9051056.1	hypothetical protein PR001_g1802	Phytophthora rubi	UniRef100_A0A6A3P244	Uncharacterized protein	Phytophthora rubi	PF05699.15	108430
e_gw1.15.551.1	17.7298	2.207274e+02	7.78612	1.5622	4.98409	6.22557e-07	1.41316e-06	XP_008894530.1	hypothetical protein PPTG_03605	Phytophthora parasitica INRA-310	UniRef100_W2R7G0	Uncharacterized protein	Phytophthora parasitica (strain INRA-310)		108400
e_gw1.15.561.1	78.7718	5.900331e+01	5.88272	0.693144	8.48701	2.12014e-17	1.76424e-16	KAE8914885.1	hypothetical protein PF003_g1722	Phytophthora fragariae	UniRef100_A0A6A3Z8V8	Uncharacterized protein	Phytophthora fragariae	PF09526.11	108413
e_gw1.15.564.1	31.3333	3.788687e+02	8.56555	1.54126	5.55751	2.73652e-08	7.59048e-08	KAE9033963.1	hypothetical protein PR002_g8381	Phytophthora rubi	UniRef100_A0A6A3NDM9	Uncharacterized protein	Phytophthora rubi	PF06261.12	108489
e_gw1.15.565.1	19.9761	9.146968e+01	6.51522	1.54089	4.22823	2.35536e-05	4.27896e-05	ETO83018.1	hypothetical protein F444_02890	Phytophthora parasitica P1976	UniRef100_V9FV16	Uncharacterized protein	Phytophthora parasitica P1569		108434
e_gw1.15.567.1	27.9274	1.126220e+01	3.49342	0.711645	4.90893	9.1574e-07	2.01945e-06	KAE9027835.1	hypothetical protein PF011_g1863	Phytophthora fragariae	UniRef100_A0A6A3UVY4	Endonuclease	Phytophthora fragariae	PF13683.7	108806
e_gw1.15.570.1	14.5274	1.769894e+01	4.14559	1.15806	3.57978	0.000343887	0.000547443
e_gw1.15.579.1	25.4938	1.604492e+01	4.00404	0.735466	5.44423	5.20312e-08	1.37938e-07	ETO69744.1	hypothetical protein F444_13726	Phytophthora parasitica P1976	UniRef100_A0A080ZSY3	Uncharacterized protein	Phytophthora parasitica P1976		108647
e_gw1.15.584.1	4.03609	1.773203e+01	4.14829	1.84947	2.24295	0.0248998	0.0320042	POM61663.1	hypothetical protein PHPALM_29289, partial	Phytophthora palmivora var. palmivora	UniRef100_A0A2P4X7Y0	Uncharacterized protein (Fragment)	Phytophthora palmivora var. palmivora		108300
e_gw1.15.586.1	9.00914	2.005692e+01	4.32603	1.34773	3.20986	0.00132801	0.00198092	XP_002901205.1	conserved hypothetical protein	Phytophthora infestans T30-4	UniRef100_D0NIA6	Uncharacterized protein	Phytophthora infestans (strain T30-4)		108477
e_gw1.15.590.1	42.8552	5.393937e+02	9.07519	1.50083	6.04679	1.47759e-09	4.8746e-09	ETI33772.1	hypothetical protein F443_19575	Phytophthora parasitica P1569	UniRef100_V9E659	Uncharacterized protein	Phytophthora parasitica P1569		108299
e_gw1.15.604.1	25.1094	3.780998e+01	5.2407	0.972393	5.38948	7.06608e-08	1.83554e-07	XP_009525329.1	hypothetical protein PHYSODRAFT_314164	Phytophthora sojae	UniRef100_G4Z9I0	Uncharacterized protein	Phytophthora sojae (strain P6497)		108838
e_gw1.15.605.1	15.3996	2.181777e+01	4.44743	1.07704	4.12931	3.63847e-05	6.46322e-05	KAE9033966.1	hypothetical protein PR002_g8382	Phytophthora rubi	UniRef100_A0A6A3MYW6	ULP_PROTEASE domain-containing protein	Phytophthora rubi	PF02902.20, PF14018.7	108696
e_gw1.15.624.1	12.5039	5.233441e+01	5.70969	1.5563	3.66875	0.000243736	0.000394992	XP_009531338.1	hypothetical protein PHYSODRAFT_512689	Phytophthora sojae	UniRef100_G4ZQW1	Uncharacterized protein	Phytophthora sojae (strain P6497)	PF12762.8	108439
e_gw1.15.640.1	2663.31	4.614200e-01	-1.11583	0.234155	-4.76536	1.88513e-06	3.96489e-06	OWZ24549.1	DNA-directed RNA polymerase III largest subunit	Phytophthora megakarya	UniRef100_A0A225X5L3	DNA-directed RNA polymerase subunit	Phytophthora megakarya	PF04998.18, PF04997.13, PF00623.21, PF04983.19, PF05000.18	108224
e_gw1.15.654.1	347.152	3.843500e+00	1.94242	0.311682	6.23206	4.60352e-10	1.62743e-09	ETO71617.1	serine/threonine protein kinase	Phytophthora parasitica P1976	UniRef100_A0A080ZYA6	Serine/threonine protein kinase	Phytophthora parasitica P1976	PF00069.26, PF07714.18	108458
e_gw1.15.666.1	181.635	3.362630e+00	1.74959	0.262824	6.65689	2.79682e-11	1.15361e-10	XP_009514289.1	hypothetical protein PHYSODRAFT_553734	Phytophthora sojae	UniRef100_G4YGQ1	Uncharacterized protein	Phytophthora sojae (strain P6497)	PF00240.24, PF13191.7, PF08976.12	108643
e_gw1.15.667.1	76.413	5.686826e+01	5.82955	0.675517	8.62976	6.14797e-18	5.3588e-17	KAE8902361.1	hypothetical protein PF003_g13595	Phytophthora fragariae	UniRef100_H3GDX8	MULE domain-containing protein	Phytophthora ramorum	PF10551.10, PF04500.17, PF01610.18, PF00872.19	108303
e_gw1.15.709.1	32.3739	1.463250e+02	7.19303	1.54481	4.65626	3.21999e-06	6.5465e-06	XP_008894544.1	hypothetical protein PPTG_03621	Phytophthora parasitica INRA-310	UniRef100_W2R5J2	Uncharacterized protein	Phytophthora parasitica (strain INRA-310)	PF12080.9	108810
e_gw1.15.711.1	209.51	7.290790e+00	2.86607	0.355368	8.06509	7.31837e-16	5.18074e-15	XP_008908239.1	serine/threonine protein kinase	Phytophthora parasitica INRA-310	UniRef100_W2Q0V7	Serine/threonine protein kinase	Phytophthora parasitica (strain INRA-310)		108394
e_gw1.15.733.1	248.162	3.818975e+02	8.57704	0.864793	9.91803	3.47541e-23	5.19533e-22	KAF4037983.1	hypothetical protein GN244_ATG09913	Phytophthora infestans	UniRef100_D0P1N5	Crinkler (CRN) domain-containing protein	Phytophthora infestans (strain T30-4)	PF08011.12, PF15784.6, PF17898.2	108472
e_gw1.15.734.1	77.3603	4.583940e+00	2.19659	0.394533	5.56757	2.58322e-08	7.19453e-08	XP_009525291.1	hypothetical protein PHYSODRAFT_493833	Phytophthora sojae	UniRef100_G4Z8M3	Uncharacterized protein	Phytophthora sojae (strain P6497)	PF06818.16, PF14276.7, PF10473.10, PF12709.8, PF03961.14	108309
e_gw1.15.741.1	98.2174	2.166530e+00	1.11539	0.30931	3.60605	0.000310894	0.000497409	RAW34172.1	hypothetical protein PC110_g9515	Phytophthora cactorum	UniRef100_A0A329SF52	Uncharacterized protein	Phytophthora cactorum		108306
e_gw1.15.742.1	107.71	6.788720e+00	2.76314	0.523815	5.27503	1.32732e-07	3.32143e-07	OWY96128.1	hypothetical protein PHMEG_00033686	Phytophthora megakarya	UniRef100_A0A225UTC9	Uncharacterized protein	Phytophthora megakarya	PF08457.11	108507
e_gw1.15.746.1	22.4829	3.319209e+01	5.05277	0.97787	5.16711	2.37737e-07	5.74814e-07	KAE9169979.1	hypothetical protein PF005_g27741	Phytophthora fragariae	UniRef100_A0A6A3VMC6	HTH CENPB-type domain-containing protein	Phytophthora fragariae	PF03221.17	108461
e_gw1.15.754.1	22.8524	5.053710e+01	5.65927	1.13886	4.96925	6.72122e-07	1.5163e-06	ETP10010.1	hypothetical protein F441_14250	Phytophthora parasitica CJ01A1	UniRef100_W2WHE8	Uncharacterized protein	Phytophthora parasitica CJ01A1		108333
e_gw1.15.757.1	85.8852	2.518670e+00	1.33266	0.426487	3.12474	0.00177961	0.00261577	KAF1776083.1	hypothetical protein GQ600_23954	Phytophthora cactorum	UniRef100_A0A6A5IBE9	Uncharacterized protein	Phytophthora cactorum		108852
e_gw1.15.766.1	67.4092	1.539331e+02	7.26616	1.08374	6.70471	2.01813e-11	8.488e-11	ETL50186.1	hypothetical protein L916_00536	Phytophthora parasitica	UniRef100_W2JUZ8	Uncharacterized protein	Phytophthora parasitica	PF05721.14, PF00096.27, PF13894.7	108293
e_gw1.15.769.1	15.8263	1.929708e+02	7.59224	1.5533	4.88781	1.01961e-06	2.2327e-06	XP_009517974.1	hypothetical protein PHYSODRAFT_421820, partial	Phytophthora sojae	UniRef100_G4YR19	Uncharacterized protein (Fragment)	Phytophthora sojae (strain P6497)		108492
e_gw1.15.770.1	479.473	4.490500e-01	-1.15507	0.222274	-5.19659	2.02974e-07	4.95364e-07	KAF4131032.1	Transposase IS4	Phytophthora infestans	UniRef100_A0A0W8DY21	DDE_Tnp_1_7 domain-containing protein	Phytophthora nicotianae		108538
e_gw1.15.782.1	88.7884	3.732090e+00	1.89998	0.379817	5.00237	5.66294e-07	1.29592e-06	KAF4127707.1	CCT motif-containing protein	Phytophthora infestans	UniRef100_D0NRX1	Uncharacterized protein	Phytophthora infestans (strain T30-4)		108363
e_gw1.15.786.1	13.2839	5.921055e+01	5.88778	1.56154	3.7705	0.000162922	0.000269424	KAF4148621.1	hypothetical protein GN958_ATG02176	Phytophthora infestans	UniRef100_G4ZT28	Uncharacterized protein (Fragment)	Phytophthora sojae (strain P6497)	PF10784.10	108591
e_gw1.15.791.1	21.1559	2.664420e+02	8.05768	1.54545	5.21382	1.84992e-07	4.53643e-07	OWY95749.1	Pol Polyprotein, partial	Phytophthora megakarya	UniRef100_A0A225UU99	Pol Polyprotein (Fragment)	Phytophthora megakarya		108742
e_gw1.15.793.1	59.7377	1.266744e+01	3.66305	0.588054	6.22911	4.69086e-10	1.65585e-09	RAW28094.1	hypothetical protein PC110_g15504	Phytophthora cactorum	UniRef100_A0A329RTQ6	Uncharacterized protein	Phytophthora cactorum	PF13606.7, PF13637.7, PF12796.8, PF00023.31, PF13857.7, PF01535.21	108789
e_gw1.15.799.1	54.5072	6.814771e+02	9.41252	1.50259	6.2642	3.7474e-10	1.33731e-09	XP_002904491.1	hypothetical protein PITG_07481	Phytophthora infestans T30-4	UniRef100_D0N8H5	ULP_PROTEASE domain-containing protein	Phytophthora infestans (strain T30-4)	PF02902.20	108551
e_gw1.15.812.1	67.5461	4.233064e+01	5.40363	0.678278	7.96669	1.62977e-15	1.11195e-14	RAW24386.1	hypothetical protein PC110_g19188	Phytophthora cactorum	UniRef100_A0A329RL24	Uncharacterized protein	Phytophthora cactorum	PF00454.28	108231
e_gw1.15.85.1	52.9815	8.269310e+00	3.04777	0.81652	3.73263	0.00018949	0.000311096	KAF1782204.1	Tetratricopeptide repeat-containing domain	Phytophthora cactorum	UniRef100_A0A6A5ISU0	Tetratricopeptide repeat-containing domain	Phytophthora cactorum	PF08238.13, PF13432.7, PF13174.7, PF13428.7, PF13176.7, PF09361.11	108460
e_gw1.150.14.1	41.6654	9.364301e+01	6.5491	1.11271	5.88571	3.96354e-09	1.22543e-08	XP_008903267.1	hypothetical protein PPTG_10347	Phytophthora parasitica INRA-310	UniRef100_W2QF25	Uncharacterized protein	Phytophthora parasitica (strain INRA-310)	PF00964.18, PF05098.13	132286
e_gw1.150.19.1	62.5766	5.819310e+00	2.54085	0.710608	3.5756	0.00034943	0.000555712
e_gw1.150.9.1	142.412	2.678510e+00	1.42143	0.358286	3.9673	7.26917e-05	0.000124987	POM60444.1	Mht1p	Phytophthora palmivora var. palmivora	UniRef100_A0A2P4X4G2	Mht1p	Phytophthora palmivora var. palmivora	PF02574.17	132293
e_gw1.151.13.1	27.4072	3.440964e+02	8.42667	1.53869	5.47652	4.33779e-08	1.16311e-07	KAE9102615.1	hypothetical protein PF010_g14038	Phytophthora fragariae	UniRef100_A0A6G0KZ47	Uncharacterized protein	Phytophthora fragariae		132298
e_gw1.151.17.1	36.9749	2.832743e+01	4.82413	1.65741	2.91064	0.00360686	0.00510767	KAE8900352.1	hypothetical protein PF003_g15782	Phytophthora fragariae	UniRef100_H3GY83	SET domain-containing protein	Phytophthora ramorum	PF00856.29	132296
e_gw1.151.19.1	62.3786	5.056880e+00	2.33825	0.473533	4.93788	7.89783e-07	1.75957e-06	KAF1790144.1	Cytochrome P450, conserved site	Phytophthora cactorum	UniRef100_A0A6A5JG72	Cytochrome P450, conserved site	Phytophthora cactorum	PF00067.23	132312
e_gw1.152.20.1	13.8563	1.742806e+02	7.44527	1.58227	4.70542	2.53343e-06	5.23765e-06	OWZ02136.1	LOW QUALITY PROTEIN: hypothetical protein PHMEG_00026351, partial	Phytophthora megakarya	UniRef100_A0A225V8P3	RNA-directed DNA polymerase (Fragment)	Phytophthora megakarya		132326
e_gw1.152.22.1	38.418	8.525505e+01	6.41371	1.11046	5.77575	7.661e-09	2.28141e-08	POM69583.1	Hypothetical protein PHPALM_14117	Phytophthora palmivora var. palmivora	UniRef100_A0A2P4XVK3	RNA-directed DNA polymerase	Phytophthora palmivora var. palmivora	PF17917.2, PF17919.2, PF00078.28	132322
e_gw1.152.4.1	85.3534	4.091360e+00	2.03258	0.378749	5.36656	8.02535e-08	2.06636e-07	KAF4030339.1	hypothetical protein GN244_ATG17831	Phytophthora infestans	UniRef100_G5AEP2	Uncharacterized protein	Phytophthora sojae (strain P6497)		132327
e_gw1.152.5.1	98.2982	1.236952e+03	10.2726	1.47517	6.96367	3.31517e-12	1.54295e-11	ETO76414.1	hypothetical protein F444_08181	Phytophthora parasitica P1976	UniRef100_A0A081AC03	Uncharacterized protein	Phytophthora parasitica P1976	PF01610.18, PF10551.10	132325
e_gw1.153.14.1	1791.32	2.289500e-01	-2.12692	0.145674	-14.6005	2.78852e-48	2.5116e-46	POM73114.1	Hypothetical protein PHPALM_10069	Phytophthora palmivora var. palmivora	UniRef100_A0A2P4Y5P6	DDE_Tnp_1_7 domain-containing protein	Phytophthora palmivora var. palmivora	PF13842.7, PF00628.30	132339
e_gw1.153.18.1	1791.98	1.835900e-01	-2.44548	0.135205	-18.0872	4.02127e-73	1.30883e-70	POM73114.1	Hypothetical protein PHPALM_10069	Phytophthora palmivora var. palmivora	UniRef100_A0A2P4Y5P6	DDE_Tnp_1_7 domain-containing protein	Phytophthora palmivora var. palmivora	PF13843.7	132347
e_gw1.153.2.1	52.0735	4.825500e+00	2.27068	0.763437	2.97428	0.00293675	0.00420993	KAF1777478.1	START-like domain	Phytophthora cactorum	UniRef100_A0A6A5ICN4	START-like domain	Phytophthora cactorum		132340
e_gw1.153.21.1	54.4332	2.611241e+01	4.70666	0.648755	7.25491	4.01919e-13	2.08019e-12	POM81657.1	Hypothetical protein PHPALM_344	Phytophthora palmivora var. palmivora	UniRef100_A0A2P4YV23	DDE_Tnp_1_7 domain-containing protein	Phytophthora palmivora var. palmivora		132337
e_gw1.155.3.1	645.531	4.233340e+00	2.0818	0.18633	11.1726	5.55013e-29	1.36804e-27	ETM41306.1	hypothetical protein L914_12913	Phytophthora parasitica	UniRef100_W2MY80	Uncharacterized protein	Phytophthora parasitica		132351
e_gw1.155.7.1	383.891	3.203400e-01	-1.64234	0.246993	-6.64935	2.94398e-11	1.21047e-10	POM59675.1	ARF/SAR	Phytophthora palmivora var. palmivora	UniRef100_A0A2P4X295	ARF/SAR	Phytophthora palmivora var. palmivora	PF00025.22, PF08477.14, PF00071.23, PF00503.21, PF01926.24, PF00009.28, PF13238.7, PF13479.7, PF13476.7, PF09439.11, PF13555.7, PF04670.13, PF05621.12, PF13521.7, PF00004.30, PF13514.7, PF00005.28, PF13401.7, PF13173.7	132352
e_gw1.155.9.1	40.103	5.035415e+02	8.97597	1.52261	5.89512	3.7442e-09	1.16163e-08	OWZ02738.1	hypothetical protein PHMEG_00025650	Phytophthora megakarya	UniRef100_A0A225VCZ4	Uncharacterized protein	Phytophthora megakarya	PF13592.7	132359
e_gw1.156.10.1	5.74145	7.231247e+01	6.17617	1.76402	3.50118	0.000463197	0.00072767	KAF4142796.1	hypothetical protein GN958_ATG08024, partial	Phytophthora infestans	UniRef100_D0P3J7	Uncharacterized protein	Phytophthora infestans (strain T30-4)		132365
e_gw1.156.15.1	39.5307	4.934602e+02	8.94679	1.50241	5.95495	2.60149e-09	8.26991e-09	KUF93926.1	hypothetical protein AM588_10004354	Phytophthora nicotianae	UniRef100_A0A0W8DC22	Uncharacterized protein	Phytophthora nicotianae	PF03120.17	132361
e_gw1.157.12.1	5.61763	7.062887e+01	6.14219	1.76797	3.47414	0.000512493	0.000801158	XP_002897286.1	hypothetical protein PITG_16848	Phytophthora infestans T30-4	UniRef100_D0NU89	Uncharacterized protein	Phytophthora infestans (strain T30-4)		132368
e_gw1.157.4.1	89.612	2.096910e+02	7.71212	2.20951	3.49042	0.000482257	0.000756535	ETO65432.1	hypothetical protein F444_17258	Phytophthora parasitica P1976	UniRef100_A0A080ZFM1	SAP domain-containing protein	Phytophthora parasitica P1976	PF02037.28, PF18953.1	132370
e_gw1.158.12.1	19.9478	8.893036e+01	6.4746	1.58137	4.09429	4.23459e-05	7.46566e-05	POM68328.1	Integrase catalytic core protein	Phytophthora palmivora var. palmivora	UniRef100_A0A2P4XRZ3	Integrase catalytic core protein	Phytophthora palmivora var. palmivora	PF13092.7, PF00727.19, PF11947.9	132377
e_gw1.158.18.1	27.1837	5.781941e+01	5.85348	1.11535	5.2481	1.53672e-07	3.81146e-07	OWZ02083.1	Transposase	Phytophthora megakarya	UniRef100_A0A225V9M6	Transposase	Phytophthora megakarya	PF05699.15, PF04063.15, PF10544.10	132376
e_gw1.158.8.1	146.21	3.549125e+01	5.14939	0.462367	11.137	8.28404e-29	2.01419e-27	KAE8963357.1	hypothetical protein PR001_g29400	Phytophthora rubi	UniRef100_A0A6A3H2A2	Uncharacterized protein	Phytophthora rubi		132378
e_gw1.159.10.1	57.8073	2.857470e+00	1.51474	0.393411	3.85026	0.000117992	0.000198144	RAW26221.1	hypothetical protein PC110_g17371	Phytophthora cactorum	UniRef100_A0A329RPB3	Uncharacterized protein	Phytophthora cactorum	PF07819.14	132388
e_gw1.159.12.1	315.62	1.468000e-01	-2.76808	0.298291	-9.27979	1.69814e-20	1.92246e-19	POM67224.1	Hypothetical protein PHPALM_16813	Phytophthora palmivora var. palmivora	UniRef100_A0A2P4XNW1	Uncharacterized protein	Phytophthora palmivora var. palmivora		132386
e_gw1.159.5.1	118.751	3.124170e+00	1.64347	0.505878	3.24876	0.00115911	0.00174054	RAW26221.1	hypothetical protein PC110_g17371	Phytophthora cactorum	UniRef100_A0A329RPB3	Uncharacterized protein	Phytophthora cactorum		132389
e_gw1.16.114.1	123.927	4.273550e+00	2.09544	0.461019	4.54522	5.48772e-06	1.08355e-05	RAW41592.1	hypothetical protein PC110_g2235	Phytophthora cactorum	UniRef100_A0A329T117	G domain-containing protein	Phytophthora cactorum	PF00025.22, PF00503.21, PF01926.24, PF13555.7, PF03193.17, PF00005.28, PF13191.7, PF01293.21, PF13401.7	109349
e_gw1.16.118.1	96.8324	9.775790e+00	3.28921	0.367753	8.94408	3.75076e-19	3.72501e-18	XP_009527644.1	hypothetical protein PHYSODRAFT_502857	Phytophthora sojae	UniRef100_G4ZGE1	Uncharacterized protein	Phytophthora sojae (strain P6497)		109320
e_gw1.16.123.1	722.208	3.202800e-01	-1.64261	0.293697	-5.59287	2.23348e-08	6.26924e-08	AUD40035.1	Nep1-like protein Pc109174	Phytophthora capsici	UniRef100_A0A2R2Z570	Nep1-like protein Pc109174	Phytophthora capsici	PF05630.12	109174
e_gw1.16.125.1	433.071	4.362800e-01	-1.19669	0.467342	-2.56062	0.0104485	0.0140198	AUD40033.1	Nep1-like protein Pc109095	Phytophthora capsici	UniRef100_A0A2R2Z560	Nep1-like protein Pc109095	Phytophthora capsici	PF05630.12	109095
e_gw1.16.142.1	63.8221	6.197350e+00	2.63165	0.468028	5.62285	1.87828e-08	5.31912e-08	AUD40035.1	Nep1-like protein Pc109174	Phytophthora capsici	UniRef100_A0A2R2Z570	Nep1-like protein Pc109174	Phytophthora capsici	PF05630.12, PF03707.17	109192
e_gw1.16.149.1	917.827	3.255000e-01	-1.61925	0.17428	-9.29109	1.52713e-20	1.73434e-19	RAW29344.1	hypothetical protein PC110_g14280	Phytophthora cactorum	UniRef100_A0A329RXN3	Uncharacterized protein	Phytophthora cactorum	PF00240.24	108895
e_gw1.16.152.1	17.6808	2.196060e+02	7.77877	1.5559	4.99952	5.74718e-07	1.31352e-06	XP_008914696.1	hypothetical protein PPTG_24338	Phytophthora parasitica INRA-310	UniRef100_W2PH97	MCM_OB domain-containing protein	Phytophthora parasitica (strain INRA-310)		109175
e_gw1.16.154.1	87.3755	1.343570e+02	7.06993	0.916324	7.71553	1.20481e-14	7.4532e-14	POM70017.1	Hypothetical protein PHPALM_13628, partial	Phytophthora palmivora var. palmivora	UniRef100_A0A2P4XWR7	DDE_Tnp_1_7 domain-containing protein (Fragment)	Phytophthora palmivora var. palmivora	PF13843.7, PF18422.2	108981
e_gw1.16.158.1	33.2538	3.201580e+00	1.67878	0.529639	3.16967	0.00152611	0.00226176	ETI38961.1	hypothetical protein F443_15400	Phytophthora parasitica P1569	UniRef100_V9EJ40	MULE domain-containing protein	Phytophthora parasitica P1569	PF10551.10	108990
e_gw1.16.159.1	10.5939	1.309398e+02	7.03276	1.63976	4.28891	1.79553e-05	3.31193e-05	ETO80187.1	hypothetical protein F444_05230	Phytophthora parasitica P1976	UniRef100_A0A081AMS6	DDE_Tnp_1_7 domain-containing protein	Phytophthora parasitica P1976	PF13843.7	109207
e_gw1.16.160.1	32.3141	3.935400e+00	1.97651	0.56052	3.52621	0.000421556	0.000665026	KAF4140258.1	Calcineurin-like phosphoesterase	Phytophthora infestans	UniRef100_A0A2P4XAP7	Calcineurin-like phosphoesterase	Phytophthora palmivora var. palmivora		108978
e_gw1.16.163.1	32.1387	1.462687e+02	7.19248	1.49291	4.81777	1.45172e-06	3.09976e-06	ETM51053.1	hypothetical protein L914_05014	Phytophthora parasitica	UniRef100_W2NSW6	Uncharacterized protein	Phytophthora parasitica	PF13842.7, PF06463.14	109060
e_gw1.16.164.1	151.902	2.155260e+00	1.10786	0.453093	2.44511	0.0144806	0.0191449	KAE9290289.1	hypothetical protein PR003_g25332	Phytophthora rubi	UniRef100_A0A6A4CJJ2	Integrase catalytic domain-containing protein	Phytophthora rubi	PF00665.27, PF13358.7, PF13683.7	108861
e_gw1.16.174.1	92.3156	6.248063e+01	5.96534	0.670959	8.89077	6.06874e-19	5.8763e-18	ETM39959.1	hypothetical protein L914_13960	Phytophthora parasitica	UniRef100_W2MWW0	Uncharacterized protein	Phytophthora parasitica	PF17299.3	109150
e_gw1.16.175.1	1538.84	2.429600e-01	-2.04122	0.30011	-6.80156	1.03489e-11	4.53372e-11	AAF18480.1	transcriptional activator PC27, partial	Phytophthora capsici	UniRef100_Q9SDP9	Transcriptional activator PC27 (Fragment)	Phytophthora capsici		109128
e_gw1.16.181.1	112.93	1.974700e-01	-2.3403	0.601129	-3.89318	9.894e-05	0.000167544	ETK87428.1	hypothetical protein L915_08134	Phytophthora parasitica	UniRef100_W2J389	Uncharacterized protein	Phytophthora parasitica		108937
e_gw1.16.193.1	160.181	1.050264e+01	3.39268	0.337385	10.0558	8.66085e-24	1.36299e-22	POM81161.1	Hypothetical protein PHPALM_906	Phytophthora palmivora var. palmivora	UniRef100_A0A2P4YTP5	FAD_binding_3 domain-containing protein	Phytophthora palmivora var. palmivora	PF01494.20, PF07992.15, PF13738.7, PF01266.25, PF03486.15, PF00070.28, PF13450.7, PF00890.25, PF01262.22, PF13241.7, PF00899.22, PF01946.18, PF02826.20, PF05834.13, PF03721.15	109031
e_gw1.16.194.1	2827.85	9.984996e+01	6.64169	0.269304	24.6624	2.70663e-134	4.30685e-131	RAW41591.1	hypothetical protein PC110_g2236	Phytophthora cactorum	UniRef100_A0A329SYQ4	Uncharacterized protein	Phytophthora cactorum	PF18104.2, PF17936.2, PF05641.13, PF09378.11, PF18115.2, PF09465.11	108966
e_gw1.16.205.1	237.411	6.728100e+00	2.7502	0.241285	11.3981	4.27122e-30	1.13484e-28	RAW41571.1	hypothetical protein PC110_g2218	Phytophthora cactorum	UniRef100_A0A329SYN9	Uncharacterized protein	Phytophthora cactorum	PF01590.27, PF04423.15, PF01226.18, PF01363.22	108899
e_gw1.16.23.1	277.037	2.031790e+00	1.02275	0.352357	2.9026	0.00370078	0.00523083	XP_002898373.1	asparagine synthetase domain-containing protein, putative	Phytophthora infestans T30-4	UniRef100_H3G7C2	Uncharacterized protein	Phytophthora ramorum	PF00733.22	108908
e_gw1.16.241.1	180.75	8.168047e+01	6.35192	0.521661	12.1763	4.15541e-34	1.49898e-32	KUF90764.1	hypothetical protein AM587_10003754	Phytophthora nicotianae	UniRef100_A0A0W8D3S6	SWIM-type domain-containing protein	Phytophthora	PF04434.18	108963
e_gw1.16.245.1	102.138	2.110232e+01	4.39933	0.445281	9.8799	5.08836e-23	7.45858e-22	OWY98562.1	LOW QUALITY PROTEIN: hypothetical protein PHMEG_00030642	Phytophthora megakarya	UniRef100_A0A225UZW6	Uncharacterized protein	Phytophthora megakarya		109068
e_gw1.16.250.1	163.009	2.974130e+00	1.57247	0.27337	5.75217	8.81028e-09	2.59988e-08	KAE9237116.1	hypothetical protein PF002_g11040	Phytophthora fragariae	UniRef100_A0A6A3ZI16	Uncharacterized protein	Phytophthora fragariae		109106
e_gw1.16.251.1	97.579	3.687927e+01	5.20474	0.590551	8.81336	1.21448e-18	1.13826e-17	XP_002898949.1	conserved hypothetical protein	Phytophthora infestans T30-4	UniRef100_D0NPZ5	FYVE-type domain-containing protein	Phytophthora infestans (strain T30-4)	PF01363.22, PF02318.17, PF13445.7, PF14634.7, PF14447.7, PF13923.7, PF15227.7	108945
e_gw1.16.267.1	489.741	1.292877e+01	3.69251	0.319673	11.5509	7.30507e-31	2.06343e-29	KAE8992443.1	hypothetical protein PR001_g20940	Phytophthora rubi	UniRef100_A0A6A3JL64	Uncharacterized protein	Phytophthora rubi	PF00561.21, PF12146.9, PF08386.11, PF00326.22, PF12697.8	109368
e_gw1.16.272.1	101.189	2.122810e+00	1.08598	0.356153	3.04919	0.00229461	0.00333412	XP_009518389.1	hypothetical protein PHYSODRAFT_451184, partial	Phytophthora sojae	UniRef100_G4YU23	Uncharacterized protein (Fragment)	Phytophthora sojae (strain P6497)	PF02318.17	109223
e_gw1.16.301.1	149.839	1.926861e+01	4.26818	0.45202	9.44247	3.6411e-21	4.43404e-20	OWZ02583.1	putative membrane protein	Phytophthora megakarya	UniRef100_H3GUR1	Acyl_transf_3 domain-containing protein	Phytophthora ramorum	PF01757.23	109480
e_gw1.16.309.1	178.042	1.750829e+01	4.12997	0.515498	8.0116	1.13228e-15	7.87155e-15	KAF1795892.1	Leucine-rich repeat domain, L domain-like	Phytophthora cactorum	UniRef100_A0A6A5K0X6	Leucine-rich repeat domain, L domain-like	Phytophthora cactorum	PF13855.7, PF13306.7, PF12799.8	109365
e_gw1.16.321.1	59.7252	8.843295e+01	6.46651	0.919788	7.03044	2.05891e-12	9.81217e-12	ETK87538.1	hypothetical protein L915_08029	Phytophthora parasitica	UniRef100_A0A0W8BZI3	Neutral zinc metallopeptidase	Phytophthora	PF10462.10	109097
e_gw1.16.322.1	111.552	3.652936e+01	5.19098	0.487308	10.6524	1.70003e-26	3.40983e-25	KAF1792799.1	hypothetical protein GQ600_7207	Phytophthora cactorum	UniRef100_A0A6A5JM11	Uncharacterized protein	Phytophthora cactorum	PF13582.7, PF10462.10	109082
e_gw1.16.369.1	61.3676	2.676341e+01	4.74219	0.631514	7.50924	5.94694e-14	3.39172e-13	KAE8992443.1	hypothetical protein PR001_g20940	Phytophthora rubi	UniRef100_A0A6A3JL64	Uncharacterized protein	Phytophthora rubi	PF00561.21, PF12146.9, PF12697.8	109394
e_gw1.16.381.1	77.712	5.597950e+00	2.4849	0.567043	4.3822	1.17485e-05	2.21207e-05	RAW25655.1	hypothetical protein PC110_g17934	Phytophthora cactorum	UniRef100_A0A329RLL1	FYVE-type domain-containing protein	Phytophthora cactorum	PF02318.17, PF01363.22, PF00130.23	109274
e_gw1.16.387.1	104.763	3.225730e+00	1.68963	0.482465	3.50207	0.000461656	0.000725409	KAF1786726.1	GAF domain-like	Phytophthora cactorum	UniRef100_A0A6A5J476	GAF domain-like	Phytophthora cactorum	PF01590.27, PF13185.7	109358
e_gw1.16.393.1	115.176	3.539830e+00	1.82368	0.283345	6.43626	1.22453e-10	4.65901e-10	ETL45752.1	hypothetical protein L916_04221	Phytophthora parasitica	UniRef100_H3GUQ6	Uncharacterized protein	Phytophthora ramorum	PF15420.7	109005
e_gw1.16.425.1	59.2922	3.706091e+01	5.21183	0.649562	8.0236	1.0269e-15	7.18079e-15	XP_009520198.1	hypothetical protein PHYSODRAFT_373008, partial	Phytophthora sojae	UniRef100_G4YVA3	Uncharacterized protein (Fragment)	Phytophthora sojae (strain P6497)		109335
e_gw1.16.427.1	45.2416	3.077140e+00	1.62159	0.567432	2.85777	0.00426624	0.0059893	OWZ01948.1	Necrosis inducing protein NPP1	Phytophthora megakarya	UniRef100_A0A225VAN6	Necrosis inducing protein NPP1	Phytophthora megakarya	PF05630.12, PF04061.15, PF01803.17	109089
e_gw1.16.433.1	253.207	3.862550e+00	1.94955	0.380736	5.12049	3.04747e-07	7.24602e-07	AUD40033.1	Nep1-like protein Pc109095	Phytophthora capsici	UniRef100_A0A2R2Z560	Nep1-like protein Pc109095	Phytophthora capsici	PF05630.12	108964
e_gw1.16.438.1	99.3779	2.041730e+00	1.02979	0.343776	2.99553	0.00273972	0.00394406	KAE8877986.1	Retrovirus-related Pol polyprotein from transposon TNT 1-94	Phytophthora fragariae	UniRef100_A0A6A3ID71	Integrase catalytic domain-containing protein (Fragment)	Phytophthora rubi	PF07727.15, PF00665.27, PF00333.21	109377
e_gw1.16.454.1	116.186	1.142789e+01	3.51449	0.354186	9.92272	3.31596e-23	4.97255e-22	ETI55677.1	hypothetical protein F443_01667	Phytophthora parasitica P1569	UniRef100_V9FZ55	Histone H3-K79 methyltransferase	Phytophthora parasitica	PF08123.14, PF02390.18, PF08241.13, PF13649.7, PF07021.13, PF13679.7, PF13489.7, PF07757.14	109408
e_gw1.16.455.1	1532.4	4.322600e-01	-1.21005	0.28263	-4.28138	1.85738e-05	3.41779e-05	XP_008896983.1	hypothetical protein PPTG_05227	Phytophthora parasitica INRA-310	UniRef100_W2QWB2	Uncharacterized protein	Phytophthora parasitica	PF05699.15	109215
e_gw1.16.458.1	22.5272	1.556756e+01	3.96047	1.04555	3.78795	0.000151897	0.000252239	AUD40035.1	Nep1-like protein Pc109174	Phytophthora capsici	UniRef100_A0A2R2Z570	Nep1-like protein Pc109174	Phytophthora capsici	PF05630.12	109151
e_gw1.16.459.1	35.6196	1.619641e+02	7.33953	1.49388	4.91306	8.96667e-07	1.98044e-06	KAE9269493.1	hypothetical protein PR003_g31132	Phytophthora rubi	UniRef100_A0A6A4B7V1	Uncharacterized protein	Phytophthora rubi	PF15397.7, PF05699.15, PF16559.6	108979
e_gw1.16.465.1	27.2604	7.393800e+00	2.88632	0.747082	3.86345	0.000111795	0.000188378	XP_008916805.1	hypothetical protein PPTG_19900, partial	Phytophthora parasitica INRA-310	UniRef100_W2PA40	Uncharacterized protein (Fragment)	Phytophthora parasitica (strain INRA-310)		109227
e_gw1.16.501.1	1185.33	3.061200e-01	-1.70785	0.326614	-5.22894	1.70487e-07	4.20231e-07	ETP42030.1	hypothetical protein F442_11027	Phytophthora parasitica P10297	UniRef100_W2Z4N3	Uncharacterized protein	Phytophthora parasitica P10297		109124
e_gw1.16.522.1	57.9438	4.495050e+00	2.16834	0.395561	5.48167	4.21335e-08	1.13249e-07	OWY94768.1	hypothetical protein PHMEG_00035412	Phytophthora megakarya	UniRef100_A0A225UP85	Uncharacterized protein	Phytophthora megakarya	PF05630.12	109441
e_gw1.16.530.1	77.6107	8.755298e+01	6.45208	0.797088	8.09457	5.74648e-16	4.11271e-15	ETO61481.1	hypothetical protein F444_20506	Phytophthora parasitica P1976	UniRef100_A0A080Z4C0	Uncharacterized protein	Phytophthora parasitica P1976	PF00385.25, PF12526.9	109325
e_gw1.16.533.1	58.7605	5.377520e+00	2.42694	0.51572	4.70593	2.52717e-06	5.22676e-06	KAF1793183.1	hypothetical protein GQ600_23233	Phytophthora cactorum	UniRef100_A0A6A5JQZ3	Uncharacterized protein	Phytophthora cactorum	PF13582.7, PF10462.10, PF13688.7, PF06262.12	108972
e_gw1.16.566.1	69.1745	2.714130e+00	1.44049	0.339712	4.24033	2.23191e-05	4.06642e-05	AAY43404.1	CRN-like CRN10	Phytophthora infestans	UniRef100_Q2M3Z7	Crinkler effector protein 16	Phytophthora infestans	PF00240.24, PF10989.9	109378
e_gw1.16.591.1	26.4788	2.899629e+01	4.8578	0.886134	5.48201	4.20524e-08	1.13053e-07	KAF1786131.1	hypothetical protein GQ600_26877	Phytophthora cactorum	UniRef100_A0A6A5J2K9	Uncharacterized protein	Phytophthora cactorum		109286
e_gw1.16.609.1	1119.54	2.760800e-01	-1.85685	0.235371	-7.88903	3.04549e-15	2.02294e-14	XP_008913093.1	hypothetical protein PPTG_17012	Phytophthora parasitica INRA-310	UniRef100_W2PL07	DDE_Tnp_1_7 domain-containing protein	Phytophthora parasitica (strain INRA-310)	PF13842.7	109104
e_gw1.16.610.1	594.706	4.534900e-01	-1.14084	0.277578	-4.10999	3.95677e-05	6.99221e-05	XP_008913093.1	hypothetical protein PPTG_17012	Phytophthora parasitica INRA-310	UniRef100_W2PL07	DDE_Tnp_1_7 domain-containing protein	Phytophthora parasitica (strain INRA-310)	PF13842.7, PF08271.13, PF06827.15	109177
e_gw1.16.614.1	54.0008	3.389319e+01	5.08292	0.714751	7.11146	1.14825e-12	5.59514e-12	POM70830.1	LOW QUALITY PROTEIN: Hypothetical protein PHPALM_12681, partial	Phytophthora palmivora var. palmivora	UniRef100_A0A2P4XZ47	Reverse transcriptase domain-containing protein (Fragment)	Phytophthora palmivora var. palmivora	PF13975.7, PF13650.7, PF13169.7	108956
e_gw1.16.615.1	72.6503	2.604217e+01	4.70278	0.539033	8.72448	2.67417e-18	2.41925e-17	POM70830.1	LOW QUALITY PROTEIN: Hypothetical protein PHPALM_12681, partial	Phytophthora palmivora var. palmivora	UniRef100_A0A2P4XZ47	Reverse transcriptase domain-containing protein (Fragment)	Phytophthora palmivora var. palmivora	PF13975.7, PF13650.7	109252
e_gw1.16.628.1	2260.75	1.589900e-01	-2.65303	0.196304	-13.5149	1.27704e-41	7.40427e-40	ETM43260.1	hypothetical protein L914_11230	Phytophthora parasitica	UniRef100_W2N402	DDE_Tnp_1_7 domain-containing protein	Phytophthora parasitica	PF13843.7	108865
e_gw1.16.638.1	21.571	9.754944e+01	6.60806	1.52631	4.32944	1.49486e-05	2.78139e-05	XP_008898454.1	hypothetical protein PPTG_06304	Phytophthora parasitica INRA-310	UniRef100_W2QSX8	Uncharacterized protein	Phytophthora parasitica (strain INRA-310)		108902
e_gw1.16.644.1	61.7761	7.765554e+02	9.60095	1.48907	6.44759	1.13639e-10	4.35375e-10	KAE9247662.1	hypothetical protein PF004_g4211	Phytophthora fragariae	UniRef100_A0A6G0LRA7	Uncharacterized protein	Phytophthora fragariae	PF03221.17	109062
e_gw1.16.660.1	52.6769	2.399251e+02	7.90644	2.16384	3.65389	0.000258298	0.000416846	XP_008901842.1	hypothetical protein PPTG_08862	Phytophthora parasitica INRA-310	UniRef100_W2QJW6	MULE domain-containing protein	Phytophthora parasitica (strain INRA-310)	PF10551.10	108898
e_gw1.16.661.1	85.2306	2.507930e+00	1.3265	0.396962	3.34162	0.000832898	0.00127082	XP_002898353.1	conserved hypothetical protein	Phytophthora infestans T30-4	UniRef100_D0NR54	Uncharacterized protein	Phytophthora infestans (strain T30-4)		108924
e_gw1.16.663.1	205.125	4.707800e-01	-1.08688	0.298085	-3.64619	0.000266161	0.000429002	ETP25531.1	hypothetical protein F441_01609	Phytophthora parasitica CJ01A1	UniRef100_W2XS49	DDE_Tnp_1_7 domain-containing protein	Phytophthora parasitica	PF13843.7	109340
e_gw1.16.664.1	70.1769	4.211390e+00	2.0743	0.513688	4.03805	5.38972e-05	9.39005e-05	KAE8967296.1	hypothetical protein PR001_g28147	Phytophthora rubi	UniRef100_A0A6A3HBR1	DDE_Tnp_1_7 domain-containing protein	Phytophthora rubi	PF13843.7	109016
e_gw1.16.669.1	67.8435	4.605700e-01	-1.1185	0.382845	-2.92156	0.00348287	0.00494627	KAF1780230.1	Elicitin	Phytophthora cactorum	UniRef100_A0A329SB26	Elicitin	Phytophthora cactorum	PF00964.18	109069
e_gw1.16.674.1	1243.6	5.644000e-02	-4.14707	0.840108	-4.93636	7.95941e-07	1.77218e-06	ETO76317.1	hypothetical protein F444_08267	Phytophthora parasitica P1976	UniRef100_A0A329SB26	Elicitin	Phytophthora cactorum	PF00964.18	109170
e_gw1.16.685.1	119.416	4.330800e-01	-1.20731	0.396742	-3.04305	0.00234194	0.00340047	ETO68477.1	hypothetical protein F444_14690, partial	Phytophthora parasitica P1976	UniRef100_W2IGB9	Uncharacterized protein	Phytophthora parasitica		109251
e_gw1.16.686.1	38.3051	5.585369e+01	5.80358	0.980853	5.91687	3.28122e-09	1.03094e-08	KAE9356248.1	hypothetical protein PF008_g3699	Phytophthora fragariae	UniRef100_A0A6G0SDF8	Uncharacterized protein	Phytophthora fragariae	PF10152.10	109181
e_gw1.16.689.1	66.0102	2.009044e+01	4.32844	0.534821	8.09325	5.80938e-16	4.14943e-15	ETK79678.1	hypothetical protein L915_14486, partial	Phytophthora parasitica	UniRef100_W2WH04	Uncharacterized protein	Phytophthora parasitica	PF05699.15	109141
e_gw1.16.692.1	35.6277	1.699948e+01	4.08742	0.722368	5.65836	1.52825e-08	4.37548e-08	KUF84909.1	hypothetical protein AM587_10014034	Phytophthora nicotianae	UniRef100_A0A0W8CL50	Uncharacterized protein	Phytophthora		109155
e_gw1.16.701.1	93.5552	4.533800e-01	-1.1412	0.384651	-2.96685	0.0030087	0.00430832	OWY94768.1	hypothetical protein PHMEG_00035412	Phytophthora megakarya	UniRef100_A0A225UP85	Uncharacterized protein	Phytophthora megakarya	PF05630.12	108999
e_gw1.16.716.1	40.5591	1.007335e+01	3.33247	0.677701	4.91732	8.77373e-07	1.94082e-06	KAE8879788.1	hypothetical protein PF003_g36188	Phytophthora fragariae	UniRef100_A0A6A3E5N8	RNA-directed DNA polymerase	Phytophthora fragariae	PF00665.27	109468
e_gw1.16.719.1	11.2332	1.414921e+02	7.14458	1.61405	4.4265	9.57747e-06	1.82611e-05	XP_009522238.1	hypothetical protein PHYSODRAFT_543283	Phytophthora sojae	UniRef100_G4Z5T8	Uncharacterized protein	Phytophthora sojae (strain P6497)		109238
e_gw1.16.722.1	28.2035	2.072457e+01	4.37327	0.756769	5.77887	7.52028e-09	2.24137e-08	KAE9345851.1	hypothetical protein PF008_g8566	Phytophthora fragariae	UniRef100_A0A6G0RZ68	Uncharacterized protein	Phytophthora fragariae	PF03184.20	109134
e_gw1.16.724.1	75.2363	1.733340e+02	7.43741	1.07611	6.91138	4.79949e-12	2.18966e-11	OWZ06695.1	hypothetical protein PHMEG_00021023	Phytophthora megakarya	UniRef100_A0A225VMX5	Uncharacterized protein	Phytophthora megakarya		109054
e_gw1.16.725.1	33.9185	5.010103e+01	5.64677	0.953704	5.92088	3.20219e-09	1.00699e-08	RAW23521.1	hypothetical protein PC110_g20046	Phytophthora cactorum	UniRef100_A0A329RGL9	Uncharacterized protein	Phytophthora cactorum	PF15820.6, PF15145.7, PF16492.6, PF19084.1	109404
e_gw1.16.726.1	28.7748	2.524795e+01	4.65809	0.852036	5.46702	4.57675e-08	1.22351e-07	KUF76305.1	hypothetical protein AM587_10004209	Phytophthora nicotianae	UniRef100_A0A0W8BX22	DUF659 domain-containing protein	Phytophthora	PF04937.16, PF02099.18	109188
e_gw1.16.732.1	26.1376	5.321324e+01	5.73371	1.1199	5.11983	3.05818e-07	7.26787e-07	RAW23169.1	hypothetical protein PC110_g20399, partial	Phytophthora cactorum	UniRef100_A0A329RGE1	Uncharacterized protein (Fragment)	Phytophthora cactorum		109204
e_gw1.16.740.1	31.1019	7.096690e+01	6.14907	1.11664	5.50679	3.65442e-08	9.92697e-08	KAE9332990.1	hypothetical protein PR003_g14240	Phytophthora rubi	UniRef100_A0A6A4F4L9	RNA-directed DNA polymerase	Phytophthora rubi	PF15053.7	109428
e_gw1.16.749.1	34.7522	2.162893e+01	4.43489	0.777366	5.70502	1.16329e-08	3.38399e-08	RAW21787.1	hypothetical protein PC110_g21769, partial	Phytophthora cactorum	UniRef100_A0A329R7P3	Uncharacterized protein (Fragment)	Phytophthora cactorum	PF00024.27, PF14295.7	109356
e_gw1.16.756.1	94.6821	6.057863e+01	5.92074	0.643272	9.20409	3.44565e-20	3.78995e-19	KAF4034879.1	hypothetical protein GN244_ATG13166	Phytophthora infestans	UniRef100_A0A0W8BZU2	Glyceraldehyde-3-phosphate dehydrogenase	Phytophthora nicotianae	PF11239.9, PF10518.10	109476
e_gw1.16.758.1	32.2768	1.574100e+01	3.97646	0.685365	5.80195	6.55482e-09	1.97002e-08	ETP25471.1	hypothetical protein F441_01658	Phytophthora parasitica CJ01A1	UniRef100_W2XRZ7	Uncharacterized protein	Phytophthora parasitica CJ01A1		108925
e_gw1.16.761.1	117.597	4.396310e+00	2.13629	0.313956	6.80442	1.01457e-11	4.45014e-11	KAF4136654.1	hypothetical protein GN958_ATG14144	Phytophthora infestans	UniRef100_A0A329RCU7	Uncharacterized protein	Phytophthora cactorum		109323
e_gw1.16.762.1	12.1905	1.376321e+02	7.10467	1.57593	4.50825	6.53649e-06	1.27533e-05	XP_009528603.1	hypothetical protein PHYSODRAFT_510211	Phytophthora sojae	UniRef100_G4ZK50	Uncharacterized protein	Phytophthora sojae (strain P6497)		108984
e_gw1.16.765.1	87.4623	4.782100e-01	-1.06428	0.374708	-2.84028	0.00450742	0.00631551	XP_008912665.1	hypothetical protein PPTG_16662	Phytophthora parasitica INRA-310	UniRef100_W2MHM1	Uncharacterized protein (Fragment)	Phytophthora parasitica		109048
e_gw1.16.766.1	15.8974	1.941900e+02	7.60133	1.57602	4.8231	1.41341e-06	3.02247e-06	KAE9087431.1	hypothetical protein PF006_g25808	Phytophthora fragariae	UniRef100_A0A6A3R188	DDE_Tnp_1_7 domain-containing protein	Phytophthora fragariae		109276
e_gw1.16.773.1	22.1994	1.014487e+02	6.66461	1.52247	4.37749	1.20053e-05	2.25835e-05
e_gw1.16.777.1	39.0904	4.452821e+01	5.47665	2.19723	2.49253	0.0126838	0.0168768	KAE8960507.1	hypothetical protein PR001_g30362, partial	Phytophthora rubi	UniRef100_A0A6A3GU32	Reverse transcriptase domain-containing protein (Fragment)	Phytophthora rubi	PF13650.7	108911
e_gw1.16.781.1	18.7642	2.326055e+02	7.86174	1.55009	5.07179	3.94085e-07	9.22474e-07	KAF4142335.1	gag-polypeptide of LTR copia-type	Phytophthora infestans	UniRef100_G4YXM6	Uncharacterized protein (Fragment)	Phytophthora sojae (strain P6497)	PF14223.7, PF08928.11	108951
e_gw1.16.782.1	46.5447	1.070845e+02	6.74261	1.10424	6.1061	1.02092e-09	3.45722e-09	OWY96735.1	hypothetical protein PHMEG_00032925	Phytophthora megakarya	UniRef100_A0A225UTZ4	Uncharacterized protein	Phytophthora megakarya	PF00078.28, PF14367.7	109402
e_gw1.16.783.1	9.41388	5.851990e+00	2.54893	0.954849	2.66945	0.00759745	0.0103543	KAE9112501.1	hypothetical protein PF010_g10421	Phytophthora fragariae	UniRef100_A0A6A4A2N6	DDE Tnp4 domain-containing protein	Phytophthora fragariae		109467
e_gw1.16.787.1	9.15335	1.134255e+02	6.8256	1.62801	4.19259	2.75782e-05	4.96789e-05	XP_009538172.1	hypothetical protein PHYSODRAFT_421249, partial	Phytophthora sojae	UniRef100_G5ADM2	Uncharacterized protein (Fragment)	Phytophthora sojae (strain P6497)		109379
e_gw1.16.80.1	32.8115	1.505199e+02	7.23381	1.49899	4.8258	1.3944e-06	2.98359e-06	ETP14565.1	hypothetical protein F441_10507	Phytophthora parasitica CJ01A1	UniRef100_W2WVJ3	Histone H4	Phytophthora parasitica	PF15511.7, PF15630.7, PF04925.16, PF02291.16	109117
e_gw1.16.807.1	454.618	3.153900e-01	-1.66477	0.247609	-6.7234	1.77533e-11	7.54885e-11	XP_009539237.1	hypothetical protein PHYSODRAFT_408649, partial	Phytophthora sojae	UniRef100_G5AHQ0	RNase H domain-containing protein (Fragment)	Phytophthora sojae (strain P6497)	PF13456.7	109263
e_gw1.16.809.1	2891.76	1.477500e-01	-2.75875	0.175855	-15.6877	1.83721e-55	2.45894e-53	ETK92214.1	hypothetical protein L915_04379	Phytophthora parasitica	UniRef100_W2NTC2	Uncharacterized protein	Phytophthora parasitica		109254
e_gw1.16.813.1	25.6182	3.824446e+01	5.25718	1.00158	5.24887	1.53038e-07	3.79771e-07	KAF4045817.1	hypothetical protein GN244_ATG01791	Phytophthora infestans	UniRef100_G4YZ86	Uncharacterized protein (Fragment)	Phytophthora sojae (strain P6497)		108932
e_gw1.16.814.1	9.96673	1.252279e+02	6.96841	1.63203	4.26979	1.95658e-05	3.59002e-05	XP_002901568.1	hypothetical protein PITG_10731	Phytophthora infestans T30-4	UniRef100_D0NGY5	Uncharacterized protein	Phytophthora infestans (strain T30-4)		109451
e_gw1.16.829.1	6010.75	2.882000e-02	-5.11698	0.351332	-14.5645	4.72505e-48	4.20294e-46							PF04965.15, PF12984.8	109412
e_gw1.16.848.1	488.662	3.013700e-01	-1.73039	0.306665	-5.64261	1.6749e-08	4.77148e-08	KAE9290290.1	hypothetical protein PR003_g25333	Phytophthora rubi	UniRef100_A0A6A4CQF8	RNA-directed DNA polymerase	Phytophthora rubi	PF00078.28, PF17919.2	109371
e_gw1.16.850.1	12.1713	1.457195e+02	7.18705	1.61705	4.44456	8.8073e-06	1.68893e-05	ETO60755.1	hypothetical protein F444_21113	Phytophthora parasitica P1976	UniRef100_A0A080Z294	Endonuclease	Phytophthora parasitica P1976		108949
e_gw1.16.859.1	13.6811	2.341832e+01	4.54957	1.43376	3.17317	0.00150786	0.00223587
e_gw1.16.863.1	30.1786	6.783324e+01	6.08392	1.13159	5.37644	7.59732e-08	1.96392e-07	KAE8963035.1	hypothetical protein PF011_g29178	Phytophthora fragariae	UniRef100_A0A6A3W172	RNA-directed DNA polymerase	Phytophthora fragariae	PF17919.2, PF17917.2, PF16479.6, PF14515.7	108862
e_gw1.16.872.1	19.719	6.490520e+00	2.69833	0.703135	3.83758	0.000124255	0.000208197	KAE9267176.1	hypothetical protein PF008_g31419	Phytophthora fragariae	UniRef100_A0A6G0Q3G8	Uncharacterized protein	Phytophthora fragariae		109283
e_gw1.16.89.1	211.816	5.862350e+00	2.55148	0.472434	5.4007	6.63799e-08	1.73251e-07	ETM47329.1	hypothetical protein L914_07953	Phytophthora parasitica	UniRef100_W2NI17	Uncharacterized protein	Phytophthora parasitica	PF01590.27, PF04423.15, PF01363.22, PF13187.7	108907
e_gw1.16.99.1	249.447	2.959510e+00	1.56536	0.252421	6.2014	5.59643e-10	1.95861e-09	XP_009518337.1	hypothetical protein PHYSODRAFT_310633	Phytophthora sojae	UniRef100_G4YTC7	Uncharacterized protein	Phytophthora sojae (strain P6497)	PF01363.22, PF02318.17	109078
e_gw1.160.10.1	64.0666	1.729078e+01	4.11193	0.514923	7.98552	1.39931e-15	9.62976e-15	XP_009524722.1	hypothetical protein PHYSODRAFT_251327	Phytophthora sojae	UniRef100_G4ZAC0	Uncharacterized protein	Phytophthora sojae (strain P6497)		132402
e_gw1.160.16.1	3423.16	2.305800e-01	-2.11668	0.272678	-7.76257	8.32279e-15	5.25764e-14	KAF1777137.1	Proteasome maturation factor UMP1	Phytophthora cactorum	UniRef100_A0A6A5IDS1	Proteasome maturation factor UMP1	Phytophthora cactorum	PF05348.12	132404
e_gw1.160.17.1	249.272	4.337000e-01	-1.20522	0.289174	-4.1678	3.07548e-05	5.51031e-05	KAF4027821.1	DnaJ domain	Phytophthora infestans	UniRef100_D0MYP0	J domain-containing protein	Phytophthora infestans (strain T30-4)	PF00226.32	132401
e_gw1.161.14.1	39.0496	4.913546e+02	8.94062	1.50404	5.94441	2.77462e-09	8.79099e-09	POM81657.1	Hypothetical protein PHPALM_344	Phytophthora palmivora var. palmivora	UniRef100_A0A2P4YV23	DDE_Tnp_1_7 domain-containing protein	Phytophthora palmivora var. palmivora	PF09772.10, PF17206.4	132413
e_gw1.161.9.1	58.9101	1.200311e+01	3.58534	0.533393	6.72175	1.79552e-11	7.62338e-11	OWZ20804.1	hypothetical protein PHMEG_0004741	Phytophthora megakarya	UniRef100_H3GWI2	AB hydrolase-1 domain-containing protein	Phytophthora ramorum	PF00561.21, PF12146.9, PF12697.8, PF18406.2, PF08386.11	132410
e_gw1.162.11.1	397.586	4.011000e-01	-1.31796	0.218553	-6.03038	1.63576e-09	5.35446e-09	KAF4027568.1	hypothetical protein GN244_ATG20814	Phytophthora infestans	UniRef100_D0NQG5	Uncharacterized protein	Phytophthora infestans (strain T30-4)		132418
e_gw1.166.12.1	6.20101	7.786474e+01	6.2829	1.74419	3.60219	0.000315553	0.000504356	XP_009537546.1	hypothetical protein PHYSODRAFT_530039	Phytophthora sojae	UniRef100_G5ABQ7	GCR1_C domain-containing protein	Phytophthora sojae (strain P6497)	PF12550.9, PF01090.20	132436
e_gw1.166.6.1	26.7997	3.368033e+02	8.39576	1.52735	5.49696	3.86405e-08	1.04567e-07	KAF4140348.1	hypothetical protein GN958_ATG10512	Phytophthora infestans	UniRef100_D0MTH9	Uncharacterized protein	Phytophthora infestans (strain T30-4)		132435
e_gw1.167.10.1	34.4371	4.327026e+02	8.75723	1.51496	5.78049	7.4484e-09	2.22107e-08	POM68944.1	Hypothetical protein PHPALM_14828	Phytophthora palmivora var. palmivora	UniRef100_A0A2P4XTQ4	Endonuclease	Phytophthora palmivora var. palmivora	PF00665.27, PF00385.25, PF13683.7	132445
e_gw1.167.13.1	376.531	3.179500e-01	-1.65311	0.308078	-5.36589	8.05515e-08	2.07255e-07	ETI54306.1	hypothetical protein F443_02848	Phytophthora parasitica P1569	UniRef100_V9FT92	Uncharacterized protein	Phytophthora parasitica P1569	PF10551.10, PF01610.18	132452
e_gw1.167.14.1	733.007	1.584900e-01	-2.6575	0.217482	-12.2194	2.44849e-34	8.87717e-33	KAE9047748.1	hypothetical protein PR001_g4077	Phytophthora rubi	UniRef100_A0A6A3I0Q9	Uncharacterized protein	Phytophthora rubi		132447
e_gw1.167.22.1	73.9275	4.106400e+00	2.03788	0.35685	5.71074	1.12487e-08	3.27956e-08	POM64696.1	Hypothetical protein PHPALM_19741	Phytophthora palmivora var. palmivora	UniRef100_A0A2P4XGM6	RNA-directed DNA polymerase	Phytophthora palmivora var. palmivora	PF00078.28, PF17919.2	132444
e_gw1.167.4.1	66.0123	1.522821e+02	7.2506	1.07962	6.71587	1.86946e-11	7.9115e-11	OWZ05094.1	LOW QUALITY PROTEIN: hypothetical protein PHMEG_00022881	Phytophthora megakarya	UniRef100_A0A225VJ08	Uncharacterized protein	Phytophthora megakarya	PF14764.7, PF03411.14, PF03747.15	132450
e_gw1.167.5.1	172.05	2.213828e+01	4.46847	0.505721	8.83583	9.93535e-19	9.36696e-18	RAW27921.1	hypothetical protein PC110_g15683	Phytophthora cactorum	UniRef100_A0A6A3K6I9	MULE domain-containing protein	Phytophthora rubi	PF01523.17, PF03101.16	132442
e_gw1.168.6.1	21.6616	2.720913e+02	8.08795	1.54624	5.23071	1.68861e-07	4.16653e-07	ETP33057.1	hypothetical protein F442_18351, partial	Phytophthora parasitica P10297	UniRef100_W2YE35	Chromo domain-containing protein (Fragment)	Phytophthora parasitica P10297	PF00385.25	132459
e_gw1.168.7.1	3676.6	8.640000e-02	-3.53276	0.267525	-13.2053	8.17398e-40	4.24129e-38	POM59917.1	putative retroelement	Phytophthora palmivora var. palmivora	UniRef100_A0A2P4X2Z3	Putative retroelement	Phytophthora palmivora var. palmivora	PF13358.7, PF13936.7, PF11427.9, PF01498.19, PF13384.7, PF08279.13, PF13551.7, PF13565.7, PF13518.7, PF13560.7	132462
e_gw1.169.12.1	116.505	9.002672e+01	6.49228	1.45327	4.46736	7.91917e-06	1.52824e-05	POM70766.1	Glycoside hydrolase, partial	Phytophthora palmivora var. palmivora	UniRef100_A0A2P4XYX9	Glycoside hydrolase (Fragment)	Phytophthora palmivora var. palmivora	PF00251.21, PF13088.7	132465
e_gw1.17.115.1	34.6392	6.155240e+00	2.62182	0.531959	4.92861	8.28186e-07	1.83806e-06	KUF78922.1	hypothetical protein AM588_10000086	Phytophthora nicotianae	UniRef100_A0A0W8C4B7	Uncharacterized protein	Phytophthora nicotianae		109489
e_gw1.17.117.1	4.93919	9.654580e+00	3.27121	1.54434	2.1182	0.0341583	0.0431262	KAF0688053.1	hypothetical protein As57867_020232	Aphanomyces stellatus	UniRef100_A0A485LJC9	RNA-directed DNA polymerase	Aphanomyces stellatus	PF00078.28	109534
e_gw1.17.147.1	575.604	2.134320e+00	1.09378	0.163541	6.68809	2.26096e-11	9.47314e-11	POM66051.1	Transmembrane protein	Phytophthora palmivora var. palmivora	UniRef100_A0A2P4XKG4	Transmembrane protein	Phytophthora palmivora var. palmivora	PF09773.10, PF12503.9, PF07699.14	109678
e_gw1.17.176.1	215.794	8.203040e+00	3.03616	0.305674	9.93268	3.00068e-23	4.52344e-22	ETI49544.1	hypothetical protein F443_06674	Phytophthora parasitica P1569	UniRef100_W2JB43	Apple domain-containing protein	Phytophthora parasitica	PF00024.27, PF14295.7, PF02537.16	109852
e_gw1.17.196.1	2696.66	3.533500e-01	-1.50084	0.184587	-8.13081	4.26414e-16	3.10456e-15	XP_009518966.1	hypothetical protein PHYSODRAFT_478522, partial	Phytophthora sojae	UniRef100_G4YV08	Uncharacterized protein (Fragment)	Phytophthora sojae (strain P6497)	PF14497.7, PF02798.21, PF00043.26, PF13417.7, PF16865.6, PF13409.7, PF06156.14, PF13410.7, PF13675.7, PF18041.2	109669
e_gw1.17.216.1	303.613	8.426690e+00	3.07497	0.219222	14.0267	1.0703e-44	7.44065e-43	ETP47467.1	hypothetical protein F442_06574	Phytophthora parasitica P10297	UniRef100_W2ZJC9	Uncharacterized protein	Phytophthora		109695
e_gw1.17.217.1	204.699	5.172080e+00	2.37074	0.403472	5.87586	4.20656e-09	1.29637e-08	XP_009519078.1	hypothetical protein PHYSODRAFT_483094	Phytophthora sojae	UniRef100_G4YWS0	Uncharacterized protein	Phytophthora sojae (strain P6497)		110016
e_gw1.17.24.1	448.745	2.433260e+00	1.28289	0.191043	6.71518	1.87832e-11	7.94664e-11	ETI49840.1	hypothetical protein F443_06578	Phytophthora parasitica P1569	UniRef100_W2JB08	Alpha-amylase	Phytophthora	PF00128.25, PF18952.1	109485
e_gw1.17.244.1	147.544	2.385615e+01	4.57629	0.425258	10.7612	5.2484e-27	1.09726e-25	XP_008892303.1	hypothetical protein PPTG_02789	Phytophthora parasitica INRA-310	UniRef100_W2NN47	Uncharacterized protein	Phytophthora	PF03092.17, PF03209.16, PF16082.6	109645
e_gw1.17.250.1	19511.3	1.426100e-01	-2.8098	0.467012	-6.01655	1.7817e-09	5.80166e-09	RAW33601.1	putative D-lactate dehydrogenase	Phytophthora cactorum	UniRef100_A0A329SAA2	Putative D-lactate dehydrogenase	Phytophthora cactorum	PF02913.20, PF01565.24	109772
e_gw1.17.254.1	3251.26	2.231300e-01	-2.16406	0.230839	-9.37474	6.93456e-21	8.25334e-20	RAW33603.1	putative D-lactate dehydrogenase	Phytophthora cactorum	UniRef100_A0A329S9Q1	Putative D-lactate dehydrogenase	Phytophthora cactorum	PF02913.20, PF01565.24	110040
e_gw1.17.259.1	185.762	8.067240e+00	3.01208	0.339795	8.8644	7.69149e-19	7.34822e-18	XP_009518997.1	hypothetical protein PHYSODRAFT_479847	Phytophthora sojae	UniRef100_G4YVV5	Uncharacterized protein	Phytophthora sojae (strain P6497)	PF11841.9, PF04826.14, PF03224.15, PF14561.7	109970
e_gw1.17.270.1	167.219	2.877420e+00	1.52477	0.270313	5.64076	1.69298e-08	4.8201e-08	XP_009519054.1	hypothetical protein PHYSODRAFT_479260	Phytophthora sojae	UniRef100_G4YWP6	Uncharacterized protein	Phytophthora sojae (strain P6497)	PF03815.20, PF00041.22, PF16656.6, PF04138.15	109577
e_gw1.17.274.1	161.837	1.184632e+01	3.56637	0.403409	8.84058	9.52239e-19	8.9998e-18	RAW31520.1	DNA mismatch repair protein	Phytophthora cactorum	UniRef100_A0A329S4V1	DNA mismatch repair protein	Phytophthora cactorum	PF00488.22, PF05190.19, PF13514.7, PF05192.19, PF13555.7	110015
e_gw1.17.275.1	103.592	1.197509e+01	3.58196	0.400447	8.94492	3.72223e-19	3.70181e-18	XP_009519077.1	hypothetical protein PHYSODRAFT_484933	Phytophthora sojae	UniRef100_G4YWR9	Uncharacterized protein	Phytophthora sojae (strain P6497)		109907
e_gw1.17.299.1	104.799	3.287381e+01	5.03887	0.567969	8.87173	7.20205e-19	6.91754e-18	RAW39755.1	hypothetical protein PC110_g4052	Phytophthora cactorum	UniRef100_A0A329ST04	KH domain-containing protein	Phytophthora cactorum	PF00013.30, PF07369.12	109722
e_gw1.17.36.1	6270.47	3.974500e-01	-1.33114	0.215161	-6.18669	6.14408e-10	2.13774e-09	RAW31525.1	Aldehyde dehydrogenase family 7 member	Phytophthora cactorum	UniRef100_A0A329S484	Aldehyde dehydrogenase family 7 member	Phytophthora cactorum	PF00171.23, PF05893.15	109646
e_gw1.17.368.1	146.471	5.274680e+00	2.39908	0.422584	5.67717	1.36938e-08	3.94506e-08	OWZ23435.1	hypothetical protein PHMEG_0001682	Phytophthora megakarya	UniRef100_A0A225WZY1	LigB domain-containing protein	Phytophthora megakarya	PF02900.19, PF02586.15	109890
e_gw1.17.374.1	77.1152	6.666940e+00	2.73702	0.400495	6.8341	8.25214e-12	3.64412e-11	POM61822.1	Serine protease V8	Phytophthora palmivora var. palmivora	UniRef100_A0A2P4X8E5	Serine protease	Phytophthora palmivora var. palmivora	PF13365.7, PF00089.27, PF10459.10	109949
e_gw1.17.391.1	137.864	2.702217e+01	4.75607	0.397315	11.9705	5.06987e-33	1.68459e-31	KUF98417.1	ORM1 protein 2	Phytophthora nicotianae	UniRef100_A0A0W8C7C0	Uncharacterized protein	Phytophthora nicotianae		109508
e_gw1.17.415.1	11240.7	1.278800e-01	-2.96716	0.311891	-9.51344	1.84456e-21	2.31516e-20	POM77729.1	Glutathione S-transferase	Phytophthora palmivora var. palmivora	UniRef100_A0A2P4YJ16	Glutathione S-transferase	Phytophthora palmivora var. palmivora	PF14497.7, PF02798.21, PF00043.26, PF13409.7, PF13417.7, PF13410.7	109562
e_gw1.17.417.1	58.2225	7.199125e+02	9.49168	1.48523	6.39069	1.65136e-10	6.18277e-10	KUF79319.1	hypothetical protein AM587_10003086	Phytophthora nicotianae	UniRef100_A0A0W8C5F7	Uncharacterized protein	Phytophthora nicotianae		109988
e_gw1.17.425.1	579.961	3.403700e-01	-1.55482	0.20899	-7.43967	1.00935e-13	5.61575e-13	OWZ11112.1	hypothetical protein PHMEG_00015918	Phytophthora megakarya	UniRef100_A0A225W0J1	Uncharacterized protein	Phytophthora megakarya	PF05150.13, PF14316.7, PF16043.6, PF06102.13	109704
e_gw1.17.435.1	29.1952	1.378610e+01	3.78514	0.680525	5.56209	2.66556e-08	7.40509e-08	ETK95937.1	hypothetical protein L915_01192	Phytophthora parasitica	UniRef100_W2HL00	Uncharacterized protein	Phytophthora parasitica		109520
e_gw1.17.444.1	9.67013	1.328125e+01	3.73132	1.10854	3.36598	0.000762716	0.00116872	OWZ07621.1	hypothetical protein PHMEG_00019963	Phytophthora megakarya	UniRef100_A0A225VQ09	HTH CENPB-type domain-containing protein	Phytophthora megakarya	PF03221.17	109844
e_gw1.17.445.1	61.8173	5.615771e+01	5.81141	0.735119	7.90541	2.67058e-15	1.78717e-14	ETI39055.1	hypothetical protein F443_15310	Phytophthora parasitica P1569	UniRef100_V9EIK3	DDE_Tnp_1_7 domain-containing protein	Phytophthora parasitica P1569	PF13843.7, PF01221.19, PF03400.14	109540
e_gw1.17.447.1	18.6651	3.875083e+01	5.27616	1.16072	4.5456	5.47791e-06	1.08176e-05	KUF79174.1	hypothetical protein AM588_10000109	Phytophthora nicotianae	UniRef100_A0A0W8C599	MULE domain-containing protein	Phytophthora nicotianae		110039
e_gw1.17.452.1	169.406	3.014100e-01	-1.73021	0.33745	-5.12729	2.93935e-07	7.00756e-07	KUF84367.1	hypothetical protein AM587_10001889	Phytophthora nicotianae	UniRef100_A0A0W8CJT8	Uncharacterized protein	Phytophthora nicotianae	PF10870.9	109999
e_gw1.17.471.1	22.358	4.793275e+01	5.58294	1.13167	4.93335	8.08312e-07	1.79637e-06	ETP19372.1	hypothetical protein F441_06613	Phytophthora parasitica CJ01A1	UniRef100_W2XA14	SET domain-containing protein	Phytophthora parasitica CJ01A1	PF00856.29, PF03547.19	109543
e_gw1.17.477.1	4050.86	3.140500e-01	-1.67095	0.187504	-8.91154	5.03276e-19	4.91974e-18	OWY92288.1	hypothetical protein PHMEG_00038773	Phytophthora megakarya	UniRef100_A0A225UGZ4	Uncharacterized protein	Phytophthora megakarya		110102
e_gw1.17.481.1	10.2509	2.183446e+01	4.44853	1.24903	3.56159	0.000368618	0.000584604	XP_002901568.1	hypothetical protein PITG_10731	Phytophthora infestans T30-4	UniRef100_D0NGY5	Uncharacterized protein	Phytophthora infestans (strain T30-4)		110047
e_gw1.17.483.1	10.1304	1.276310e+02	6.99584	1.63187	4.28701	1.81094e-05	3.33906e-05
e_gw1.17.490.1	394.704	3.961000e-01	-1.33606	0.235167	-5.6813	1.33673e-08	3.85864e-08	XP_002999049.1	hypothetical protein PITG_05396	Phytophthora infestans T30-4	UniRef100_D0N2Q3	Uncharacterized protein	Phytophthora infestans (strain T30-4)	PF04729.14	109799
e_gw1.17.502.1	746.108	3.298070e+00	1.72162	0.171911	10.0146	1.31447e-23	2.04615e-22	XP_002999014.1	conserved hypothetical protein	Phytophthora infestans T30-4	UniRef100_D0N456	Rif1_N domain-containing protein	Phytophthora infestans (strain T30-4)	PF12231.9	109643
e_gw1.17.541.1	221.361	1.537897e+01	3.94289	0.441686	8.9269	4.38107e-19	4.32401e-18	KAE9360103.1	hypothetical protein PF008_g1930	Phytophthora fragariae	UniRef100_A0A6G0SJ92	Uncharacterized protein	Phytophthora fragariae	PF00246.25, PF18027.2	109636
e_gw1.17.542.1	264.108	1.200555e+01	3.58563	0.436169	8.22073	2.02262e-16	1.51416e-15	ETM49082.1	hypothetical protein L914_06533	Phytophthora parasitica	UniRef100_V9FGA4	Uncharacterized protein	Phytophthora parasitica	PF04115.13, PF15336.7	110032
e_gw1.17.545.1	1406.55	4.182600e-01	-1.25752	0.178249	-7.05488	1.7275e-12	8.27408e-12	ETL96353.1	asparagine-tRNA ligase	Phytophthora parasitica	UniRef100_W2LFZ1	Asparagine--tRNA ligase	Phytophthora parasitica	PF00152.21, PF01336.26, PF01409.21	109730
e_gw1.17.549.1	3079.28	1.948300e-01	-2.35973	0.181807	-12.9793	1.60363e-38	7.5297e-37	XP_009519200.1	hypothetical protein PHYSODRAFT_325085	Phytophthora sojae	UniRef100_G4YZ54	Adenylosuccinate lyase	Phytophthora sojae (strain P6497)	PF00206.21, PF10397.10	109711
e_gw1.17.56.1	1620.04	2.970700e-01	-1.75114	0.210428	-8.32179	8.66425e-17	6.8064e-16	XP_008892344.1	hypothetical protein PPTG_02809	Phytophthora parasitica INRA-310	UniRef100_W2NK51	Component of oligomeric Golgi complex 2	Phytophthora	PF00291.26, PF00107.27	110065
e_gw1.17.581.1	67.5666	9.691362e+01	6.59863	0.896276	7.36227	1.80804e-13	9.73783e-13	KAE9044600.1	hypothetical protein PR002_g2695	Phytophthora rubi	UniRef100_A0A6A3NTP8	WW domain-containing protein	Phytophthora	PF00397.27	109539
e_gw1.17.582.1	5703.54	1.858300e-01	-2.42793	0.283131	-8.57528	9.88449e-18	8.44102e-17	XP_009519178.1	hypothetical protein PHYSODRAFT_349787	Phytophthora sojae	UniRef100_G4YYE7	4-hydroxy-tetrahydrodipicolinate synthase	Phytophthora sojae (strain P6497)	PF00701.23, PF04909.15, PF13793.7	109941
e_gw1.17.589.1	22.3221	9.804706e+01	6.6154	1.52837	4.32841	1.5019e-05	2.79224e-05	ETO58598.1	hypothetical protein F444_23023	Phytophthora parasitica P1976	UniRef100_A0A080YW37	Uncharacterized protein	Phytophthora parasitica		110023
e_gw1.17.599.1	122.598	2.469960e+00	1.30449	0.276477	4.71825	2.3788e-06	4.93722e-06	POM78499.1	putative leucine rich repeat calmodulin binding protein	Phytophthora palmivora var. palmivora	UniRef100_A0A2P4YL83	Putative leucine rich repeat calmodulin binding protein	Phytophthora palmivora var. palmivora	PF13516.7, PF12799.8, PF00560.34, PF09235.11	109863
e_gw1.17.602.1	1257.14	4.453200e-01	-1.16709	0.255371	-4.57016	4.87351e-06	9.68817e-06	POM73567.1	Hypothetical protein PHPALM_9574	Phytophthora palmivora var. palmivora	UniRef100_A0A2P4Y6Y5	Uncharacterized protein	Phytophthora palmivora var. palmivora	PF13346.7, PF02468.16	109912
e_gw1.17.617.1	99.3978	1.839625e+01	4.20134	0.462388	9.08618	1.0258e-19	1.08497e-18	ETI49913.1	BUB protein kinase, variant	Phytophthora parasitica P1569	UniRef100_V9FHN2	BUB protein kinase	Phytophthora parasitica P1569	PF00069.26	109913
e_gw1.17.626.1	256.253	4.774100e-01	-1.06671	0.279125	-3.82161	0.000132582	0.000221656	XP_002999292.1	hypothetical protein PITG_05673	Phytophthora infestans T30-4	UniRef100_D0N3E6	Uncharacterized protein	Phytophthora infestans (strain T30-4)	PF14766.7	109948
e_gw1.17.630.1	66.8482	1.142385e+01	3.51398	0.434642	8.08477	6.22828e-16	4.44421e-15	OWZ01523.1	hypothetical protein PHMEG_00027068	Phytophthora megakarya	UniRef100_A0A225V822	DDE Tnp4 domain-containing protein	Phytophthora megakarya		109811
e_gw1.17.634.1	60.1535	9.826890e+00	3.29673	0.610143	5.40321	6.54573e-08	1.71186e-07	XP_009530180.1	hypothetical protein PHYSODRAFT_510139	Phytophthora sojae	UniRef100_G4ZM08	Uncharacterized protein	Phytophthora sojae (strain P6497)		110086
e_gw1.17.636.1	20.4836	4.499326e+01	5.49164	1.20123	4.57167	4.83851e-06	9.62126e-06	KAE8960261.1	hypothetical protein PR001_g30440	Phytophthora rubi	UniRef100_A0A6A3GTF3	Dimer_Tnp_hAT domain-containing protein	Phytophthora rubi	PF05699.15	109946
e_gw1.17.637.1	6.78622	8.309721e+01	6.37673	1.75003	3.64379	0.000268654	0.000432826	ETK86485.1	hypothetical protein L915_08885	Phytophthora parasitica	UniRef100_W2GVZ7	Uncharacterized protein	Phytophthora parasitica		109738
e_gw1.17.639.1	2254.07	3.231110e+00	1.69203	0.243048	6.96171	3.3617e-12	1.56359e-11	KAF1332212.1	histone H3, partial	Globisporangium splendens	UniRef100_W4GZ05	Histone H35	Oomycota	PF00125.25, PF15511.7, PF15630.7, PF15715.6, PF00808.24	109537
e_gw1.17.647.1	68.5393	3.158322e+02	8.30301	1.46794	5.65624	1.54727e-08	4.42461e-08	XP_008913166.1	hypothetical protein PPTG_17074	Phytophthora parasitica INRA-310	UniRef100_W2PNK9	Uncharacterized protein	Phytophthora parasitica (strain INRA-310)	PF04937.16	109558
e_gw1.17.649.1	89.3404	2.649860e+00	1.40591	0.319157	4.40508	1.05744e-05	2.00311e-05	KAF1790320.1	hypothetical protein GQ600_15883	Phytophthora cactorum	UniRef100_A0A6A5JG86	Uncharacterized protein	Phytophthora cactorum		109567
e_gw1.17.655.1	11.9677	2.660459e+01	4.7336	1.35107	3.50361	0.000458999	0.000721551	XP_009533149.1	hypothetical protein PHYSODRAFT_518952	Phytophthora sojae	UniRef100_G4ZZQ8	DDE_Tnp_1_7 domain-containing protein	Phytophthora sojae (strain P6497)	PF13843.7	109554
e_gw1.17.660.1	364.291	9.184590e+00	3.19922	0.291866	10.9612	5.86894e-28	1.3405e-26	POM62649.1	Calcium-translocating P-type ATPase, PMCA-type	Phytophthora palmivora var. palmivora	UniRef100_A0A2P4XAV8	Calcium-transporting ATPase	Phytophthora palmivora var. palmivora	PF00689.22, PF00122.21, PF00702.27, PF13246.7, PF00690.27, PF08282.13	109877
e_gw1.17.671.1	1889.11	2.817600e-01	-1.82748	0.254598	-7.17792	7.0781e-13	3.54177e-12	XP_008892311.1	hypothetical protein PPTG_02796	Phytophthora parasitica INRA-310	UniRef100_W2J8C3	Uncharacterized protein	Phytophthora	PF03133.16, PF14398.7, PF02655.15	109736
e_gw1.17.676.1	398.427	5.413420e+00	2.43654	0.376807	6.46627	1.0045e-10	3.86808e-10	ETP47243.1	hypothetical protein F442_06713	Phytophthora parasitica P10297	UniRef100_W2LH15	WW domain-containing protein	Phytophthora parasitica	PF02493.21, PF17479.3, PF11485.9, PF18104.2, PF07661.14, PF07913.12	109767
e_gw1.17.709.1	184.103	4.768800e+00	2.25363	0.241259	9.34112	9.53163e-21	1.11249e-19	XP_008892391.1	hypothetical protein PPTG_02842	Phytophthora parasitica INRA-310	UniRef100_W2H2C2	Dynein light chain3	Phytophthora	PF01221.19, PF00784.18	109992
e_gw1.17.720.1	266.851	5.672000e+00	2.50386	0.309814	8.0818	6.38156e-16	4.54905e-15	XP_009518998.1	hypothetical protein PHYSODRAFT_484195	Phytophthora sojae	UniRef100_G4YVV6	Uncharacterized protein	Phytophthora sojae (strain P6497)	PF00246.25, PF18027.2	109822
e_gw1.17.727.1	142.99	6.400700e+00	2.67823	0.304638	8.79151	1.47558e-18	1.3713e-17	KAE9039602.1	hypothetical protein PR002_g5402	Phytophthora rubi	UniRef100_A0A6A4FST1	Uncharacterized protein	Phytophthora rubi	PF06565.13	109901
e_gw1.17.729.1	2674.2	3.342500e-01	-1.58101	0.196571	-8.04292	8.77207e-16	6.17928e-15	ETK89444.1	hypothetical protein L915_06493	Phytophthora parasitica	UniRef100_W2H2Q6	Pribosyltran_N domain-containing protein	Phytophthora	PF13793.7, PF14572.7, PF00156.28	110083
e_gw1.17.740.1	43.3324	1.093005e+01	3.45023	0.62224	5.54485	2.94205e-08	8.12752e-08	RAW31519.1	hypothetical protein PC110_g12131	Phytophthora cactorum	UniRef100_A0A329S4B9	Uncharacterized protein	Phytophthora cactorum	PF00415.19, PF13540.7, PF08923.11	109807
e_gw1.17.84.1	89.3081	4.792011e+01	5.58256	0.670156	8.33024	8.06762e-17	6.36564e-16	KAE9273339.1	hypothetical protein PF008_g29861	Phytophthora fragariae	UniRef100_A0A6G0Q801	Uncharacterized protein	Phytophthora fragariae	PF03184.20, PF03221.17, PF01154.18	109774
e_gw1.17.93.1	3028.32	2.289700e-01	-2.12677	0.336615	-6.31812	2.64773e-10	9.619e-10	ETI49872.1	maleylacetoacetate isomerase	Phytophthora parasitica P1569	UniRef100_A0A0W8C5I6	Maleylacetoacetate isomerase	Phytophthora	PF13417.7, PF02798.21, PF13409.7, PF00043.26, PF14497.7, PF13410.7	109612
e_gw1.173.14.1	160.123	3.383800e-01	-1.56326	0.252117	-6.20055	5.62677e-10	1.96875e-09	OWZ17931.1	RxLR effector protein	Phytophthora megakarya	UniRef100_A0A225WJM8	RxLR effector protein	Phytophthora megakarya		132494
e_gw1.173.15.1	26.1752	3.004146e+02	8.23081	1.60646	5.12358	2.99786e-07	7.13729e-07	OWZ03538.1	hypothetical protein PHMEG_00024718	Phytophthora megakarya	UniRef100_A0A225VF87	ULP_PROTEASE domain-containing protein	Phytophthora megakarya	PF02902.20	132488
e_gw1.173.16.1	57.5011	7.037262e+02	9.45887	1.50301	6.29328	3.10824e-10	1.11983e-09	POM58877.1	Short-chain dehydrogenase	Phytophthora palmivora var. palmivora	UniRef100_A0A2P4X005	Short-chain dehydrogenase	Phytophthora palmivora var. palmivora	PF16787.6	132493
e_gw1.173.3.1	75.0418	1.296359e+01	3.69639	0.418445	8.83365	1.01315e-18	9.54561e-18	XP_009517718.1	hypothetical protein PHYSODRAFT_386952, partial	Phytophthora sojae	UniRef100_G4YQS2	Uncharacterized protein (Fragment)	Phytophthora sojae (strain P6497)	PF00098.24, PF13696.7, PF14392.7, PF14787.7	132496
e_gw1.174.10.1	82.9376	7.885416e+01	6.30112	2.36836	2.66054	0.00780159	0.0106184	KAE8877986.1	Retrovirus-related Pol polyprotein from transposon TNT 1-94	Phytophthora fragariae	UniRef100_A0A6A4CCV6	Integrase catalytic domain-containing protein (Fragment)	Phytophthora rubi	PF07727.15, PF13092.7	132500
e_gw1.175.5.1	282.166	3.544634e+03	11.7914	1.47341	8.00281	1.2161e-15	8.4379e-15	RAW38460.1	hypothetical protein PC110_g5297	Phytophthora cactorum	UniRef100_A0A6A5JUY4	Alpha/Beta hydrolase fold	Phytophthora cactorum	PF03283.14	132506
e_gw1.175.9.1	363.606	4.786500e-01	-1.06296	0.355314	-2.9916	0.0027752	0.00399193	KAE9209210.1	hypothetical protein PF004_g16536	Phytophthora fragariae	UniRef100_A0A6G0NI14	Uncharacterized protein	Phytophthora fragariae		132510
e_gw1.178.14.1	2516.74	1.440000e-01	-2.79591	0.27524	-10.1581	3.05064e-24	4.99294e-23	KAE8883996.1	hypothetical protein PF003_g31928	Phytophthora fragariae	UniRef100_A0A6A3HH96	Uncharacterized protein	Phytophthora fragariae		132534
e_gw1.178.8.1	8.11482	1.019654e+02	6.67194	1.67097	3.99285	6.52845e-05	0.000112915	XP_008911767.1	hypothetical protein PPTG_15775	Phytophthora parasitica INRA-310	UniRef100_W2PS36	Chromo domain-containing protein	Phytophthora parasitica	PF18697.2	132531
e_gw1.178.9.1	751.776	2.381400e-01	-2.0701	0.414479	-4.99446	5.9002e-07	1.34613e-06	RAW28337.1	hypothetical protein PC110_g15277	Phytophthora cactorum	UniRef100_A0A329RU85	Uncharacterized protein	Phytophthora cactorum		132526
e_gw1.179.6.1	9.22941	1.957740e+01	4.29112	1.29409	3.31594	0.000913351	0.00138752	XP_002909844.1	hypothetical protein PITG_22387	Phytophthora infestans T30-4	UniRef100_D0RM86	Uncharacterized protein	Phytophthora infestans (strain T30-4)		132535
e_gw1.18.114.1	775.441	3.748300e-01	-1.41568	0.203093	-6.97058	3.1564e-12	1.47288e-11	KAE8902414.1	hypothetical protein PF003_g13382	Phytophthora fragariae	UniRef100_A0A6A3UWV3	SAP domain-containing protein	Phytophthora fragariae	PF14580.7, PF12799.8, PF13855.7	110631
e_gw1.18.137.1	344.559	1.075800e+01	3.42734	0.275428	12.4437	1.51393e-35	6.0058e-34	RAW38763.1	hypothetical protein PC110_g5002	Phytophthora cactorum	UniRef100_A0A329SP86	Uncharacterized protein	Phytophthora cactorum	PF16909.6, PF06650.13, PF09333.12	110670
e_gw1.18.138.1	692.892	6.259610e+00	2.64607	0.20221	13.0858	3.97195e-39	1.96824e-37	OWZ18175.1	ABC transporter	Phytophthora megakarya	UniRef100_A0A225WKK8	ABC transporter	Phytophthora megakarya	PF01061.25, PF00005.28, PF19055.1, PF12698.8, PF06422.13, PF13304.7, PF13191.7, PF13555.7, PF03193.17, PF13401.7, PF08370.12, PF02463.20, PF13481.7, PF13604.7, PF01926.24, PF06414.13, PF00004.30, PF13476.7, PF00910.23, PF18751.2, PF13238.7, PF09848.10, PF07728.15, PF05729.13, PF02492.20, PF01935.18, PF06745.14, PF13671.7, PF02367.18, PF08477.14, PF13479.7	110282
e_gw1.18.139.1	1100.2	3.650050e+00	1.86792	0.228067	8.19021	2.60761e-16	1.93892e-15	OWZ18175.1	ABC transporter	Phytophthora megakarya	UniRef100_A0A225WKK8	ABC transporter	Phytophthora megakarya	PF01061.25, PF00005.28, PF19055.1, PF12698.8, PF06422.13, PF13304.7, PF13191.7, PF13555.7, PF03193.17, PF13401.7, PF08370.12, PF13481.7, PF02463.20, PF13604.7, PF00004.30, PF01926.24, PF13476.7, PF06414.13, PF13238.7, PF00910.23, PF18751.2, PF07728.15, PF05729.13, PF09848.10, PF02492.20, PF01935.18, PF13671.7, PF13245.7, PF06745.14, PF08477.14, PF13479.7, PF02367.18	110336
e_gw1.18.160.1	244.371	3.061132e+03	11.5798	1.45957	7.93373	2.12662e-15	1.43319e-14	KAF1322650.1	Abc transporter g family member 31, partial	Globisporangium splendens				PF13637.7, PF13857.7, PF12796.8, PF13606.7, PF00023.31	110406
e_gw1.18.167.1	156.029	1.010894e+02	6.65949	0.628625	10.5937	3.18619e-26	6.16614e-25	ETO68343.1	hypothetical protein F444_14803	Phytophthora parasitica P1976	UniRef100_W2WIR9	Uncharacterized protein	Phytophthora parasitica		110455
e_gw1.18.170.1	289.692	1.685276e+01	4.07491	0.409307	9.95565	2.38267e-23	3.62231e-22	KAF4130555.1	Na+/Pi-cotransporter	Phytophthora infestans	UniRef100_A0A329RZR6	Uncharacterized protein	Phytophthora cactorum	PF02690.16, PF05753.15	110509
e_gw1.18.174.1	2306.17	1.644300e-01	-2.60442	0.221457	-11.7604	6.24445e-32	1.92316e-30	XP_009516159.1	hypothetical protein PHYSODRAFT_474854	Phytophthora sojae	UniRef100_G4YMK9	Uncharacterized protein	Phytophthora sojae (strain P6497)	PF15001.7	110274
e_gw1.18.178.1	290.453	3.741450e+00	1.9036	0.325788	5.84305	5.12535e-09	1.56237e-08	RAW28580.1	hypothetical protein PC110_g15046	Phytophthora cactorum	UniRef100_A0A329RW97	Uncharacterized protein	Phytophthora cactorum		110407
e_gw1.18.180.1	224.069	2.165081e+01	4.43635	0.450229	9.85354	6.61691e-23	9.59117e-22	RAW28580.1	hypothetical protein PC110_g15046	Phytophthora cactorum	UniRef100_A0A329RW97	Uncharacterized protein	Phytophthora cactorum		110400
e_gw1.18.207.1	111.377	9.946040e+00	3.31412	0.357748	9.26383	1.9722e-20	2.21694e-19	XP_009536295.1	hypothetical protein PHYSODRAFT_414121, partial	Phytophthora sojae	UniRef100_G5A897	Uncharacterized protein (Fragment)	Phytophthora sojae (strain P6497)	PF00589.23, PF10814.9	110429
e_gw1.18.215.1	52.673	2.180570e+00	1.12471	0.480998	2.33827	0.019373	0.0251944	XP_009531671.1	hypothetical protein PHYSODRAFT_511565, partial	Phytophthora sojae	UniRef100_G4ZSM0	Uncharacterized protein (Fragment)	Phytophthora sojae (strain P6497)	PF12353.9	110567
e_gw1.18.224.1	15.4548	1.878728e+02	7.55361	1.55999	4.8421	1.28477e-06	2.76555e-06	XP_002904393.1	conserved hypothetical protein	Phytophthora infestans T30-4	UniRef100_D0N9T3	Uncharacterized protein	Phytophthora infestans (strain T30-4)	PF17907.2	110268
e_gw1.18.234.1	364.105	3.446200e-01	-1.53693	0.258688	-5.94124	2.82878e-09	8.95073e-09	OWY98311.1	hypothetical protein PHMEG_00030952, partial	Phytophthora megakarya	UniRef100_A0A225UZ46	Integrase catalytic domain-containing protein (Fragment)	Phytophthora megakarya	PF06847.12, PF13683.7, PF16055.6	110369
e_gw1.18.240.1	57.3379	3.540244e+01	5.14578	0.685131	7.51065	5.8835e-14	3.35821e-13	KAF1791130.1	hypothetical protein GQ600_4359	Phytophthora cactorum	UniRef100_A0A6A5JIF8	Uncharacterized protein	Phytophthora cactorum	PF13495.7	110470
e_gw1.18.241.1	102.703	1.173393e+02	6.87454	0.799425	8.59936	8.01614e-18	6.90729e-17	POM70017.1	Hypothetical protein PHPALM_13628, partial	Phytophthora palmivora var. palmivora	UniRef100_W2QN34	DDE_Tnp_1_7 domain-containing protein	Phytophthora parasitica (strain INRA-310)	PF13843.7, PF18422.2	110216
e_gw1.18.244.1	21.139	3.040269e+01	4.92613	1.02752	4.7942	1.63325e-06	3.46258e-06	XP_008910450.1	hypothetical protein PPTG_23623	Phytophthora parasitica INRA-310	UniRef100_H3GF22	DDE_Tnp_1_7 domain-containing protein	Phytophthora ramorum	PF13843.7, PF04420.15	110173
e_gw1.18.246.1	32.0127	1.435415e+02	7.16532	1.51945	4.71574	2.40832e-06	4.99487e-06	ETP24222.1	hypothetical protein F441_02737	Phytophthora parasitica CJ01A1	UniRef100_W2XP26	Uncharacterized protein	Phytophthora parasitica CJ01A1		110442
e_gw1.18.247.1	3.97065	1.238065e+01	3.63001	1.75585	2.06738	0.0386985	0.0484993	OWZ08339.1	hypothetical protein PHMEG_00019137	Phytophthora megakarya	UniRef100_A0A225VTK5	Uncharacterized protein	Phytophthora megakarya		110380
e_gw1.18.249.1	10.1028	1.069000e+01	3.41819	0.989323	3.45508	0.000550128	0.000856718	ETP20192.1	hypothetical protein F441_06025	Phytophthora parasitica CJ01A1	UniRef100_W2XCU3	Uncharacterized protein	Phytophthora		110666
e_gw1.18.262.1	47.4273	1.654178e+01	4.04804	0.62746	6.45147	1.10768e-10	4.25169e-10	XP_008914742.1	hypothetical protein PPTG_18527	Phytophthora parasitica INRA-310	UniRef100_W2PI85	DDE_Tnp_1_7 domain-containing protein	Phytophthora parasitica (strain INRA-310)	PF13843.7, PF14932.7, PF04703.13	110330
e_gw1.18.275.1	42.7616	2.508070e+00	1.32658	0.427987	3.09957	0.00193801	0.00283641	XP_009527145.1	hypothetical protein PHYSODRAFT_331951	Phytophthora sojae	UniRef100_G4ZI38	Uncharacterized protein	Phytophthora sojae (strain P6497)	PF10251.10	110519
e_gw1.18.284.1	16.1095	5.553550e+00	2.47341	0.739118	3.34643	0.000818588	0.00125019							PF13637.7, PF13857.7, PF12796.8, PF13606.7	110644
e_gw1.18.288.1	29.7812	9.122180e+00	3.18938	0.589412	5.41112	6.26304e-08	1.64333e-07	OWZ04760.1	hypothetical protein PHMEG_00023286, partial	Phytophthora megakarya	UniRef100_A0A225VJR2	DDE_Tnp_1_7 domain-containing protein (Fragment)	Phytophthora megakarya		110653
e_gw1.18.290.1	28.57	6.423768e+01	6.00535	1.12422	5.34177	9.20437e-08	2.34775e-07	ETM51053.1	hypothetical protein L914_05014	Phytophthora parasitica	UniRef100_W2NSW6	Uncharacterized protein	Phytophthora parasitica	PF13842.7, PF06463.14	110364
e_gw1.18.295.1	22.6479	2.795388e+02	8.1269	1.54289	5.26733	1.38426e-07	3.45606e-07
e_gw1.18.298.1	40.9525	9.204847e+01	6.52432	1.09664	5.94939	2.69145e-09	8.53503e-09	KAE9315717.1	hypothetical protein PF008_g19181, partial	Phytophthora fragariae	UniRef100_A0A6G0R3X4	Uncharacterized protein (Fragment)	Phytophthora fragariae	PF17738.2, PF12852.8	110553
e_gw1.18.303.1	9.54915	1.201642e+02	6.90886	1.63648	4.22178	2.42385e-05	4.39337e-05	ETL49354.1	hypothetical protein L916_01146	Phytophthora parasitica	UniRef100_W2JSG9	Uncharacterized protein	Phytophthora parasitica	PF00856.29, PF05454.12	110561
e_gw1.18.305.1	12.2961	1.546348e+02	7.27272	1.5973	4.55312	5.28559e-06	1.04638e-05	ETL41570.1	hypothetical protein L916_07494, partial	Phytophthora parasitica	UniRef100_W2J538	DDE_Tnp_1_7 domain-containing protein (Fragment)	Phytophthora parasitica	PF03561.16	110310
e_gw1.18.312.1	172.009	6.281497e+01	5.97304	0.531584	11.2363	2.70509e-29	6.85656e-28	ABG66536.1	reverse transcriptase, partial	Phytophthora ramorum	UniRef100_H3H5B4	Ribonuclease H	Phytophthora ramorum	PF17917.2, PF17919.2, PF13456.7, PF17921.2, PF00385.25, PF00665.27, PF00078.28	110676
e_gw1.18.324.1	663.33	3.465480e+00	1.79306	0.239249	7.4945	6.65506e-14	3.77454e-13	RAW32499.1	hypothetical protein PC110_g11169	Phytophthora cactorum	UniRef100_A0A329S794	Uncharacterized protein	Phytophthora cactorum	PF13646.7, PF09594.11	110361
e_gw1.18.331.1	521.419	2.141930e+01	4.42084	0.218978	20.1885	1.23633e-90	8.04795e-88	ETK71317.1	calcium-translocating P-type ATPase, PMCA-type	Phytophthora parasitica	UniRef100_W2FKL3	Calcium-transporting ATPase	Phytophthora	PF00689.22, PF00122.21, PF13246.7, PF00702.27, PF00690.27, PF08282.13, PF12424.9, PF06127.12	110345
e_gw1.18.428.1	144.441	6.488630e+00	2.69791	0.317823	8.48874	2.08888e-17	1.74025e-16	KUF87721.1	hypothetical protein AM587_10007016	Phytophthora nicotianae	UniRef100_A0A0W8CUJ7	Uncharacterized protein	Phytophthora nicotianae		110544
e_gw1.18.429.1	94.5976	2.151772e+02	7.74938	1.10736	6.99808	2.59496e-12	1.22365e-11	OWZ09922.1	hypothetical protein PHMEG_00017300	Phytophthora megakarya	UniRef100_A0A225VX54	CCHC-type domain-containing protein	Phytophthora megakarya	PF00098.24, PF14223.7, PF16165.6	110522
e_gw1.18.442.1	141.236	1.825766e+01	4.19043	0.447022	9.37411	6.97626e-21	8.29104e-20	XP_009517172.1	hypothetical protein PHYSODRAFT_323353	Phytophthora sojae	UniRef100_G4YQD1	Nse4_C domain-containing protein	Phytophthora sojae (strain P6497)	PF08743.11, PF15188.7, PF06046.14	110126
e_gw1.18.459.1	142.882	9.075740e+00	3.18201	0.299183	10.6357	2.0334e-26	4.02213e-25	XP_008898258.1	hypothetical protein PPTG_06121	Phytophthora parasitica INRA-310	UniRef100_W2FQ74	Uncharacterized protein	Phytophthora parasitica	PF13664.7	110664
e_gw1.18.462.1	53.1632	5.751356e+01	5.84583	0.803184	7.27832	3.38002e-13	1.76144e-12	XP_009517273.1	hypothetical protein PHYSODRAFT_248805	Phytophthora sojae	UniRef100_G4YL83	Uncharacterized protein	Phytophthora sojae (strain P6497)	PF00447.18	110647
e_gw1.18.494.1	78.8884	2.004730e+00	1.00341	0.314234	3.19319	0.00140711	0.00209299	KAE9019884.1	hypothetical protein PR002_g12684	Phytophthora rubi	UniRef100_A0A6A4FUN9	Uncharacterized protein	Phytophthora rubi		110390
e_gw1.18.496.1	112.474	6.206550e+00	2.63379	0.370314	7.11233	1.14101e-12	5.56174e-12	KAE9344389.1	hypothetical protein PF008_g9243	Phytophthora fragariae	UniRef100_A0A6A3SG24	Uncharacterized protein	Phytophthora fragariae	PF10240.10, PF08134.12	110523
e_gw1.18.501.1	1010.85	3.044600e-01	-1.71565	0.174846	-9.81239	9.95846e-23	1.41203e-21	KAE9097260.1	hypothetical protein PF010_g16029	Phytophthora fragariae	UniRef100_A0A6G0NII0	Uncharacterized protein	Phytophthora fragariae	PF01242.20	110127
e_gw1.18.509.1	47.7121	7.301079e+01	6.19004	0.949315	6.52053	7.00593e-11	2.75335e-10	RAW31185.1	hypothetical protein PC110_g12459	Phytophthora cactorum	UniRef100_A0A329S3A8	DDE_3 domain-containing protein	Phytophthora cactorum	PF13358.7, PF13592.7, PF00181.24, PF13384.7	110571
e_gw1.18.533.1	18.9789	3.956040e+00	1.98406	0.68018	2.91696	0.00353463	0.00501282	OWZ11292.1	hypothetical protein PHMEG_00015709, partial	Phytophthora megakarya	UniRef100_A0A225W118	DDE Tnp4 domain-containing protein (Fragment)	Phytophthora megakarya		110474
e_gw1.18.535.1	56.5533	6.279396e+01	5.97255	0.825738	7.23299	4.72479e-13	2.41656e-12	KAF4139002.1	hypothetical protein GN958_ATG11809	Phytophthora infestans	UniRef100_A0A329RLC2	Uncharacterized protein	Phytophthora cactorum		110159
e_gw1.18.542.1	48.6339	1.394506e+01	3.80168	0.584744	6.50145	7.95518e-11	3.11189e-10	OWZ07751.1	polyprotein	Phytophthora megakarya	UniRef100_A0A225VQC7	Polyprotein	Phytophthora megakarya	PF03732.18, PF03512.14, PF02098.17	110233
e_gw1.18.543.1	19.7086	4.101044e+01	5.35792	1.15848	4.62497	3.7466e-06	7.54961e-06	OWZ07750.1	Enzymatic Polyprotein, partial	Phytophthora megakarya	UniRef100_A0A225VT93	Enzymatic Polyprotein (Fragment)	Phytophthora megakarya	PF13683.7	110684
e_gw1.18.547.1	33.993	1.037367e+01	3.37485	0.60253	5.60114	2.12946e-08	5.99843e-08	RLN72027.1	hypothetical protein BBJ28_00018096	Nothophytophthora sp. Chile5	UniRef100_A0A662X8V8	Uncharacterized protein	Nothophytophthora sp. Chile5	PF04434.18	110200
e_gw1.18.553.1	25.4716	1.147055e+02	6.84179	1.51461	4.5172	6.26613e-06	1.22592e-05	KAE9055675.1	hypothetical protein PF010_g32063, partial	Phytophthora fragariae	UniRef100_A0A6G0JG07	Uncharacterized protein (Fragment)	Phytophthora fragariae		110113
e_gw1.18.556.1	8.71173	1.216021e+01	3.6041	1.22286	2.94726	0.00320604	0.0045781
e_gw1.18.56.1	53.5273	1.219626e+02	6.9303	1.09103	6.35209	2.12406e-10	7.83381e-10	KAE8978034.1	hypothetical protein PR001_g24957, partial	Phytophthora rubi	UniRef100_A0A6A4CCV6	Integrase catalytic domain-containing protein (Fragment)	Phytophthora rubi	PF07727.15	110264
e_gw1.18.561.1	88.6582	2.561411e+01	4.67887	0.513649	9.10908	8.30822e-20	8.83968e-19	KAE9332424.1	hypothetical protein PR003_g14528	Phytophthora rubi	UniRef100_A0A6G0N1K3	Uncharacterized protein	Phytophthora fragariae	PF14223.7, PF00098.24, PF13696.7, PF12353.9	110650
e_gw1.18.565.1	27.8987	1.512157e+01	3.91854	0.768105	5.10157	3.36854e-07	7.95924e-07	OWZ19415.1	hypothetical protein PHMEG_0006336	Phytophthora megakarya	UniRef100_A0A225WP19	Uncharacterized protein	Phytophthora megakarya		110399
e_gw1.18.573.1	261.103	3.842700e-01	-1.37981	0.238956	-5.77432	7.72631e-09	2.29943e-08	XP_009517285.1	hypothetical protein PHYSODRAFT_472429	Phytophthora sojae	UniRef100_G4YL95	WW domain-containing protein	Phytophthora sojae (strain P6497)	PF00397.27	110573
e_gw1.18.578.1	36.5095	2.696878e+01	4.75322	0.727323	6.53522	6.3516e-11	2.5072e-10	XP_008906881.1	hypothetical protein PPTG_12578	Phytophthora parasitica INRA-310	UniRef100_W2Q4K0	DDE Tnp4 domain-containing protein	Phytophthora parasitica (strain INRA-310)	PF01047.23, PF13545.7, PF12987.8	110199
e_gw1.18.592.1	36.0214	2.634450e+01	4.71943	0.741515	6.36458	1.95831e-10	7.24863e-10	KAE8976084.1	Transposon Ty3-G Gag-Pol polyprotein	Phytophthora rubi	UniRef100_A0A6A3HW94	CCHC-type domain-containing protein	Phytophthora rubi	PF16535.6	110485
e_gw1.18.598.1	139.064	3.041200e-01	-1.71727	0.34861	-4.92604	8.39128e-07	1.86082e-06	KAE9337706.1	hypothetical protein PR003_g11882	Phytophthora rubi	UniRef100_A0A6A4FAM3	HTH CENPB-type domain-containing protein	Phytophthora rubi	PF03184.20, PF13358.7, PF13008.8, PF17065.6	110183
e_gw1.18.602.1	6.13701	7.725599e+01	6.27157	1.74072	3.60286	0.000314739	0.000503168	KAF4034145.1	DDE superfamily endonuclease	Phytophthora infestans	UniRef100_A0A6A3LTE0	Uncharacterized protein	Phytophthora fragariae	PF13358.7	110590
e_gw1.18.612.1	20.1996	1.729356e+01	4.11216	0.897997	4.57926	4.66618e-06	9.30443e-06	KAF4136654.1	hypothetical protein GN958_ATG14144	Phytophthora infestans	UniRef100_A0A329RCU7	Uncharacterized protein	Phytophthora cactorum		110296
e_gw1.18.613.1	21.3876	2.567225e+02	8.00407	1.5561	5.14366	2.69436e-07	6.46113e-07	POM81657.1	Hypothetical protein PHPALM_344	Phytophthora palmivora var. palmivora	UniRef100_A0A2P4YV23	DDE_Tnp_1_7 domain-containing protein	Phytophthora palmivora var. palmivora	PF06463.14	110116
e_gw1.18.618.1	23.1983	1.060629e+02	6.72878	1.51971	4.42767	9.52565e-06	1.81672e-05	XP_009514565.1	hypothetical protein PHYSODRAFT_477709, partial	Phytophthora sojae	UniRef100_G4YEL3	Uncharacterized protein (Fragment)	Phytophthora sojae (strain P6497)		110334
e_gw1.18.629.1	1928.62	4.826000e-02	-4.37301	0.953783	-4.58491	4.54179e-06	9.07108e-06	XP_009517229.1	hypothetical protein PHYSODRAFT_353705	Phytophthora sojae	UniRef100_H3GQW7	ABM domain-containing protein	Phytophthora ramorum	PF03992.17, PF04339.13	110351
e_gw1.18.633.1	19.9226	3.301670e+00	1.7232	0.727369	2.36908	0.0178322	0.0233049	POM57879.1	Hypothetical protein PHPALM_37553	Phytophthora palmivora var. palmivora	UniRef100_A0A2P4WX76	Uncharacterized protein	Phytophthora palmivora var. palmivora	PF15104.7	110556
e_gw1.18.638.1	37.9884	4.264432e+01	5.41428	0.86964	6.22589	4.78835e-10	1.6886e-09	XP_009535107.1	hypothetical protein PHYSODRAFT_338915	Phytophthora sojae	UniRef100_G5A3Y6	SWIM-type domain-containing protein	Phytophthora sojae (strain P6497)		110621
e_gw1.18.639.1	12.2889	5.337655e+01	5.73813	1.55621	3.68724	0.0002267	0.000368929	KAE8897596.1	hypothetical protein PF003_g18359	Phytophthora fragariae	UniRef100_A0A225UMY1	Uncharacterized protein (Fragment)	Phytophthora megakarya		110507
e_gw1.18.648.1	11.9204	1.500532e+02	7.22933	1.60244	4.51147	6.43814e-06	1.25785e-05							PF11931.9, PF14153.7, PF01080.18, PF02724.15	110482
e_gw1.18.649.1	14.3977	1.810320e+02	7.5001	1.57837	4.7518	2.01618e-06	4.22377e-06
e_gw1.18.652.1	17.4782	2.196187e+02	7.77886	1.56144	4.98184	6.29815e-07	1.42805e-06	KAE9243542.1	Retrovirus-related Pol polyprotein from transposon TNT 1-94	Phytophthora fragariae	UniRef100_A0A6A3SNH0	Retrovirus-related Pol polyprotein from transposon TNT 1-94	Phytophthora fragariae	PF07727.15	110428
e_gw1.18.655.1	8.75071	1.078681e+02	6.75312	1.6594	4.06962	4.70899e-05	8.26744e-05	OWZ20201.1	LOW QUALITY PROTEIN: hypothetical protein PHMEG_0005401	Phytophthora megakarya	UniRef100_A0A225WRJ3	MULE domain-containing protein	Phytophthora megakarya	PF10551.10	110431
e_gw1.18.656.1	70.4398	8.865926e+02	9.79213	1.48432	6.59704	4.19459e-11	1.69213e-10	POM71274.1	putative transposable element	Phytophthora palmivora var. palmivora	UniRef100_A0A2P4Y0E3	Putative transposable element	Phytophthora palmivora var. palmivora	PF07727.15	110591
e_gw1.18.662.1	241.077	1.919246e+02	7.5844	2.31425	3.27726	0.00104821	0.00158198	ETP08965.1	hypothetical protein F441_15118	Phytophthora parasitica CJ01A1	UniRef100_W2R2N9	Uncharacterized protein	Phytophthora parasitica		110687
e_gw1.18.663.1	41.4287	4.667523e+01	5.54459	0.832628	6.65914	2.75438e-11	1.13807e-10	POM63393.1	Hypothetical protein PHPALM_21216	Phytophthora palmivora var. palmivora	UniRef100_A0A2P4XCW8	Uncharacterized protein	Phytophthora palmivora var. palmivora	PF12762.8	110146
e_gw1.18.667.1	73.3372	1.672064e+02	7.38549	1.07847	6.84813	7.482e-12	3.31733e-11	KAE9086917.1	hypothetical protein PF010_g19921	Phytophthora fragariae	UniRef100_A0A6G0N0N6	Uncharacterized protein	Phytophthora fragariae		110157
e_gw1.18.668.1	16.7663	1.781875e+01	4.15532	0.918279	4.52512	6.03601e-06	1.18381e-05	OWZ03843.1	hypothetical protein PHMEG_00024360	Phytophthora megakarya	UniRef100_A0A225VEN3	DDE Tnp4 domain-containing protein	Phytophthora megakarya	PF16833.6	110202
e_gw1.18.675.1	181.375	2.445320e+00	1.29002	0.376104	3.42996	0.000603661	0.00093571	XP_008897357.1	hypothetical protein PPTG_05530	Phytophthora parasitica INRA-310	UniRef100_W2K779	FAD-binding FR-type domain-containing protein	Phytophthora	PF01794.20, PF08030.13, PF08022.13, PF00175.22	110297
e_gw1.18.686.1	2146.28	2.728600e-01	-1.87379	0.235754	-7.94806	1.89454e-15	1.28526e-14	XP_009517206.1	MDR type half transporter	Phytophthora sojae	UniRef100_G4YJH6	MDR type half transporter	Phytophthora sojae (strain P6497)	PF00005.28, PF00664.24, PF02463.20, PF13401.7, PF00270.30, PF13191.7, PF00006.26, PF13481.7, PF03193.17, PF07728.15, PF02367.18, PF13558.7, PF00158.27, PF13555.7, PF13748.7, PF06745.14, PF13476.7	110447
e_gw1.18.701.1	53.7171	5.514720e+00	2.46329	0.441803	5.57554	2.46767e-08	6.89282e-08	ETK74383.1	hypothetical protein L915_18806	Phytophthora parasitica	UniRef100_W2QWY7	Uncharacterized protein	Phytophthora	PF01369.21	110193
e_gw1.18.705.1	13.2323	2.985351e+01	4.89983	1.2414	3.94702	7.91288e-05	0.000135528	OWZ15969.1	hypothetical protein PHMEG_00010297	Phytophthora megakarya	UniRef100_A0A225WFS1	Uncharacterized protein	Phytophthora megakarya	PF12597.9	110177
e_gw1.18.71.1	203.318	7.181490e+00	2.84428	0.300032	9.47994	2.54417e-21	3.1491e-20	ETP28901.1	hypothetical protein F442_21866	Phytophthora parasitica P10297	UniRef100_W2PHG7	Hist_deacetyl domain-containing protein	Phytophthora	PF00850.20	110189
e_gw1.18.732.1	10.2333	2.230765e+01	4.47947	1.2252	3.65612	0.000256065	0.000413614	KAE8965568.1	hypothetical protein PR002_g28644	Phytophthora rubi	UniRef100_A0A6A4BEM7	DDE_Tnp_1_7 domain-containing protein (Fragment)	Phytophthora rubi	PF13843.7	110467
e_gw1.18.733.1	491.515	1.192798e+01	3.57628	0.259741	13.7686	3.93552e-43	2.5161e-41	XP_008897358.1	hypothetical protein PPTG_05531	Phytophthora parasitica INRA-310	UniRef100_W2FU08	Uncharacterized protein	Phytophthora	PF00096.27	110176
e_gw1.18.738.1	37.7617	7.943140e+00	2.98971	0.579013	5.16346	2.42429e-07	5.85567e-07	POM61248.1	hypothetical protein PHPALM_29764	Phytophthora palmivora var. palmivora	UniRef100_A0A2P4X6R6	DDE_Tnp_1_7 domain-containing protein	Phytophthora palmivora var. palmivora	PF13843.7	110536
e_gw1.18.740.1	32.7675	1.508484e+02	7.23696	1.49518	4.8402	1.29708e-06	2.79015e-06	ETO62646.1	hypothetical protein, variant	Phytophthora parasitica P1976	UniRef100_A0A080Z7N4	Uncharacterized protein	Phytophthora parasitica P1976		110149
e_gw1.18.748.1	40.8787	9.325806e+01	6.54316	1.10185	5.93832	2.87953e-09	9.10326e-09	OWZ04612.1	hypothetical protein PHMEG_00023454	Phytophthora megakarya	UniRef100_A0A225VH16	DDE Tnp4 domain-containing protein	Phytophthora megakarya		110378
e_gw1.18.75.1	3.35022	4.207329e+01	5.39483	2.01116	2.68245	0.00730861	0.0099749	KAE8899954.1	hypothetical protein PF003_g16232	Phytophthora fragariae	UniRef100_A0A6A3Q4M4	Uncharacterized protein	Phytophthora fragariae		110136
e_gw1.18.751.1	28.3444	1.262208e+01	3.65788	0.832787	4.39233	1.1214e-05	2.11781e-05	OWZ00992.1	hypothetical protein PHMEG_00027703, partial	Phytophthora megakarya	UniRef100_A0A225V6S2	Uncharacterized protein (Fragment)	Phytophthora megakarya	PF02892.16, PF15353.7	110559
e_gw1.18.776.1	47.5332	2.079810e+00	1.05645	0.401041	2.63428	0.00843162	0.0114368	KAE8900937.1	hypothetical protein PF003_g15133	Phytophthora fragariae	UniRef100_A0A6A3J7Q9	RNA-directed DNA polymerase	Phytophthora fragariae	PF00078.28, PF17919.2, PF05069.14	110392
e_gw1.18.79.1	2468.9	4.730600e-01	-1.07992	0.191059	-5.65228	1.58334e-08	4.52504e-08	KAF4035859.1	ATP-NAD kinase	Phytophthora infestans	UniRef100_D0MX44	NAD kinase, putative	Phytophthora infestans (strain T30-4)	PF01513.22, PF00781.25	110289
e_gw1.18.84.1	3131.79	1.902500e-01	-2.39404	0.331437	-7.22322	5.07695e-13	2.58873e-12	XP_009517244.1	hypothetical protein PHYSODRAFT_477622	Phytophthora sojae	UniRef100_G4YL54	Uncharacterized protein	Phytophthora sojae (strain P6497)	PF00227.27, PF14947.7	110472
e_gw1.18.85.1	68.8338	2.142789e+01	4.42142	0.544646	8.11796	4.74086e-16	3.42725e-15	KAE9263831.1	hypothetical protein PR003_g33015, partial	Phytophthora rubi	UniRef100_A0A6A4AYH2	HTH CENPB-type domain-containing protein (Fragment)	Phytophthora rubi	PF03184.20, PF01154.18	110217
e_gw1.18.93.1	50.7506	4.479470e+00	2.16333	0.407127	5.31365	1.07451e-07	2.71586e-07	RAW37274.1	hypothetical protein PC110_g6458	Phytophthora cactorum	UniRef100_A0A329SKD3	Uncharacterized protein	Phytophthora cactorum	PF05495.13, PF14599.7, PF13639.7, PF14634.7	110373
e_gw1.180.12.1	238.978	1.531800e-01	-2.70674	0.366184	-7.39174	1.44921e-13	7.90335e-13	ETP11816.1	hypothetical protein F441_12701	Phytophthora parasitica CJ01A1	UniRef100_W2WMU0	Uncharacterized protein	Phytophthora parasitica CJ01A1		132541
e_gw1.180.16.1	112.502	2.577190e+00	1.3658	0.364415	3.74792	0.000178306	0.000293507	KAE8893563.1	hypothetical protein PF003_g22475	Phytophthora fragariae	UniRef100_A0A6A4AJQ5	DDE-1 domain-containing protein	Phytophthora fragariae		132539
e_gw1.180.20.1	73.8366	9.238701e+02	9.85155	1.49853	6.57413	4.8937e-11	1.9571e-10	KAF1775135.1	hypothetical protein GQ600_24758	Phytophthora cactorum	UniRef100_A0A6A5I6Q1	Uncharacterized protein	Phytophthora cactorum		132543
e_gw1.181.20.1	36.8327	1.675920e+02	7.38881	1.50587	4.90668	9.26312e-07	2.04005e-06	ETO59302.1	hypothetical protein F444_22325	Phytophthora parasitica P1976	UniRef100_A0A080YY41	Uncharacterized protein	Phytophthora parasitica	PF00589.23	132548
e_gw1.181.23.1	45.9882	5.777085e+02	9.1742	1.50649	6.08976	1.13077e-09	3.80136e-09	ETM54401.1	hypothetical protein L914_02259, partial	Phytophthora parasitica	UniRef100_W2P0R2	Uncharacterized protein (Fragment)	Phytophthora parasitica	PF10504.10	132555
e_gw1.181.4.1	82.1281	6.104777e+01	5.93187	0.666298	8.90273	5.44915e-19	5.30505e-18	ETM54396.1	hypothetical protein L914_02261, partial	Phytophthora parasitica	UniRef100_W2P0Q6	Uncharacterized protein (Fragment)	Phytophthora parasitica		132553
e_gw1.182.14.1	42.5951	5.368248e+02	9.06831	1.52212	5.9577	2.5581e-09	8.13921e-09	KAE8886043.1	hypothetical protein PF003_g29917	Phytophthora fragariae	UniRef100_A0A2P4Y2Z2	Uncharacterized protein	Phytophthora palmivora var. palmivora		132575
e_gw1.182.6.1	99.3116	1.238993e+03	10.275	2.88	3.56769	0.000360146	0.000571969	KAE9165682.1	hypothetical protein PF002_g31305	Phytophthora fragariae	UniRef100_A0A6A3VE79	Uncharacterized protein	Phytophthora fragariae	PF13650.7, PF13975.7, PF12353.9, PF04472.13	132571
e_gw1.183.15.1	1369.62	2.839600e-01	-1.81625	0.363594	-4.99527	5.87523e-07	1.34108e-06	KAE9033029.1	hypothetical protein PR002_g8878	Phytophthora rubi	UniRef100_A0A6A4FNY9	Peptidylprolyl isomerase	Phytophthora rubi	PF00254.29, PF07686.18	132590
e_gw1.184.5.1	26.8593	4.050998e+01	5.34021	0.985326	5.41973	5.96884e-08	1.57017e-07	XP_002906083.1	conserved hypothetical protein	Phytophthora infestans T30-4	UniRef100_D0N1C2	Uncharacterized protein	Phytophthora infestans (strain T30-4)	PF14824.7, PF04448.13	132595
e_gw1.184.6.1	73.1941	3.442210e+00	1.78333	0.530348	3.36257	0.000772201	0.00118262	XP_008913608.1	60S ribosomal protein L30	Phytophthora parasitica INRA-310	UniRef100_W2FTT6	60S ribosomal protein L30	Phytophthora	PF01248.27	132591
e_gw1.184.8.1	7.49157	9.402136e+01	6.55492	1.69975	3.8564	0.000115067	0.000193504	XP_009522108.1	hypothetical protein PHYSODRAFT_354194	Phytophthora sojae	UniRef100_G4Z485	Uncharacterized protein	Phytophthora sojae (strain P6497)		132592
e_gw1.186.10.1	15.107	1.897336e+02	7.56783	1.57957	4.79106	1.65901e-06	3.51459e-06
e_gw1.186.8.1	23.8251	2.993284e+02	8.22559	1.53746	5.35011	8.79025e-08	2.24996e-07	KAF4140348.1	hypothetical protein GN958_ATG10512	Phytophthora infestans	UniRef100_D0MTH9	Uncharacterized protein	Phytophthora infestans (strain T30-4)		132601
e_gw1.186.9.1	8.26275	1.035861e+02	6.69469	1.69957	3.93906	8.18025e-05	0.00013993	ETO62291.1	hypothetical protein F444_19779	Phytophthora parasitica P1976	UniRef100_A0A080Z6N0	Uncharacterized protein	Phytophthora parasitica P1976	PF15204.7	132603
e_gw1.189.6.1	19.91	9.088992e+01	6.50605	1.52876	4.25576	2.08338e-05	3.81194e-05	XP_008902014.1	hypothetical protein PPTG_09001	Phytophthora parasitica INRA-310	UniRef100_W2QKE5	Uncharacterized protein	Phytophthora parasitica (strain INRA-310)	PF03101.16	132608
e_gw1.19.104.1	809.465	4.884000e-01	-1.03386	0.22985	-4.49799	6.85978e-06	1.33441e-05	XP_008906418.1	hypothetical protein PPTG_11993	Phytophthora parasitica INRA-310	UniRef100_W2GST4	Uncharacterized protein	Phytophthora	PF00240.24, PF11976.9, PF18036.2, PF13881.7, PF10302.10	111126
e_gw1.19.128.1	371.22	3.114440e+00	1.63897	0.248847	6.58626	4.51047e-11	1.81191e-10	RAW43605.1	hypothetical protein PC110_g266	Phytophthora cactorum	UniRef100_A0A329T3X9	Uncharacterized protein	Phytophthora cactorum	PF13516.7, PF07037.12	110864
e_gw1.19.176.1	166.342	3.856900e+00	1.94744	0.476739	4.08492	4.40923e-05	7.76209e-05	RAW38265.1	hypothetical protein PC110_g5464	Phytophthora cactorum	UniRef100_A0A6A5IC70	Glycoside hydrolase superfamily	Phytophthora cactorum	PF03198.15	110798
e_gw1.19.198.1	418.609	1.567059e+01	3.96999	0.23546	16.8606	8.77596e-64	1.84824e-61	KAF4042712.1	Alpha/beta-hydrolase lipase region	Phytophthora infestans	UniRef100_H3GJN3	Abhydro_lipase domain-containing protein	Phytophthora ramorum	PF04083.17, PF00561.21, PF12146.9	110762
e_gw1.19.204.1	121.921	5.188540e+00	2.37533	0.292685	8.11565	4.83204e-16	3.48965e-15	XP_009526066.1	hypothetical protein PHYSODRAFT_499071	Phytophthora sojae	UniRef100_G4ZFB9	Uncharacterized protein	Phytophthora sojae (strain P6497)	PF09412.11, PF06103.12, PF09333.12, PF15565.7, PF14060.7	111049
e_gw1.19.206.1	63.5868	2.511620e+01	4.65055	0.704356	6.60255	4.04137e-11	1.634e-10	KAE8909343.1	hypothetical protein PF003_g6751	Phytophthora fragariae	UniRef100_A0A6A3V7M7	Uncharacterized protein	Phytophthora fragariae	PF00098.24, PF13976.7	111093
e_gw1.19.208.1	187.903	3.637130e+00	1.8628	0.469228	3.96993	7.18926e-05	0.000123687	RAW38292.1	hypothetical protein PC110_g5472	Phytophthora cactorum	UniRef100_A0A329SRR3	Lipase	Phytophthora cactorum	PF04083.17, PF00561.21	110691
e_gw1.19.218.1	156.174	3.006850e+00	1.58825	0.25095	6.32897	2.4681e-10	9.00656e-10	KAE9119524.1	hypothetical protein PF010_g7841	Phytophthora fragariae	UniRef100_A0A6G0LH73	Uncharacterized protein	Phytophthora fragariae	PF14580.7, PF12799.8, PF13855.7, PF09696.11, PF16923.6, PF00560.34	110723
e_gw1.19.241.1	2865.56	4.849900e-01	-1.04398	0.20191	-5.1705	2.33471e-07	5.65551e-07	XP_008906552.1	hypothetical protein PPTG_12093	Phytophthora parasitica INRA-310	UniRef100_W2GU63	t-SNARE coiled-coil homology domain-containing protein3	Phytophthora	PF05739.20, PF00804.26, PF14523.7, PF09442.11, PF05478.12, PF15887.6, PF00015.22, PF06386.12, PF11166.9	111160
e_gw1.19.249.1	400.181	6.358257e+01	5.99056	0.380715	15.735	8.70224e-56	1.20995e-53	RAW43575.1	hypothetical protein PC110_g246	Phytophthora cactorum	UniRef100_A0A329T3V2	Uncharacterized protein	Phytophthora cactorum	PF00261.21, PF19220.1, PF06818.16, PF00992.21, PF12329.9, PF08840.12, PF07712.13, PF00769.20, PF16888.6, PF18456.2, PF08614.12, PF07028.12, PF05164.14, PF14389.7, PF02601.16	111058
e_gw1.19.262.1	2242.2	1.479100e-01	-2.7572	0.269488	-10.2312	1.43677e-24	2.41218e-23	KUF85766.1	hypothetical protein AM587_10014206	Phytophthora nicotianae	UniRef100_W2IZB7	Uncharacterized protein	Phytophthora	PF02265.17	111086
e_gw1.19.273.1	65.9775	1.516457e+02	7.24456	1.0843	6.68132	2.36806e-11	9.89294e-11	XP_008912796.1	hypothetical protein PPTG_23980	Phytophthora parasitica INRA-310	UniRef100_W2PPF8	SAP domain-containing protein	Phytophthora parasitica		110873
e_gw1.19.281.1	35.5797	5.251673e+01	5.71471	0.939768	6.08098	1.19454e-09	3.99788e-09	ETP39963.1	hypothetical protein F442_12610	Phytophthora parasitica P10297	UniRef100_W2YY58	Uncharacterized protein	Phytophthora parasitica P10297	PF00058.18	111050
e_gw1.19.291.1	85.1826	2.263180e+00	1.17835	0.329709	3.57392	0.000351682	0.000559107
e_gw1.19.295.1	335.885	2.688500e-01	-1.89514	0.270323	-7.01063	2.37248e-12	1.12281e-11	RAW39087.1	hypothetical protein PC110_g4682	Phytophthora cactorum	UniRef100_A0A329SQC0	Uncharacterized protein	Phytophthora cactorum	PF01074.23	111059
e_gw1.19.296.1	67.3342	2.778289e+01	4.79612	0.779957	6.14922	7.78672e-10	2.67868e-09	KAF1794699.1	hypothetical protein GQ600_1793	Phytophthora cactorum	UniRef100_A0A329STN0	Uncharacterized protein	Phytophthora cactorum	PF08817.11	111136
e_gw1.19.300.1	83.9533	8.265680e+00	3.04713	0.514356	5.92417	3.13881e-09	9.8728e-09	ETI46076.1	hypothetical protein F443_09516	Phytophthora parasitica P1569	UniRef100_W2L711	Uncharacterized protein	Phytophthora parasitica	PF14073.7, PF11647.9, PF03310.14, PF12718.8	110829
e_gw1.19.306.1	63.3785	4.051551e+01	5.3404	0.64608	8.26585	1.38703e-16	1.06222e-15	XP_009535374.1	hypothetical protein PHYSODRAFT_525888	Phytophthora sojae	UniRef100_G5A5Y6	Dimer_Tnp_hAT domain-containing protein	Phytophthora sojae (strain P6497)	PF05699.15, PF16071.6	110995
e_gw1.19.315.1	61.8295	2.508870e+00	1.32704	0.367692	3.6091	0.000307261	0.000491817	XP_002907090.1	conserved hypothetical protein	Phytophthora infestans T30-4	UniRef100_D0MVJ1	RNase H domain-containing protein	Phytophthora infestans (strain T30-4)		111222
e_gw1.19.320.1	61.8207	1.873866e+01	4.22795	0.696568	6.06968	1.28164e-09	4.27144e-09	ETI42193.1	hypothetical protein F443_12645	Phytophthora parasitica P1569	UniRef100_V9EUM1	Uncharacterized protein	Phytophthora parasitica P1569	PF13843.7, PF05068.13	111188
e_gw1.19.335.1	11038.9	2.766800e-01	-1.85369	0.220618	-8.40223	4.38071e-17	3.53642e-16	XP_008909245.1	hypothetical protein PPTG_14043	Phytophthora parasitica INRA-310	UniRef100_W2PZ43	Uncharacterized protein	Phytophthora parasitica (strain INRA-310)	PF12226.9	111017
e_gw1.19.338.1	4761.04	3.310300e-01	-1.59497	0.181279	-8.79841	1.38773e-18	1.29301e-17	ETP45524.1	hypothetical protein F442_08080	Phytophthora parasitica P10297	UniRef100_W2ZH57	DDE_Tnp_1_7 domain-containing protein	Phytophthora parasitica P10297	PF18732.2	111207
e_gw1.19.349.1	8.01303	1.004515e+02	6.65036	1.70701	3.8959	9.78327e-05	0.000165826	XP_009530945.1	hypothetical protein PHYSODRAFT_286619, partial	Phytophthora sojae	UniRef100_G4ZUP2	DDE Tnp4 domain-containing protein (Fragment)	Phytophthora sojae (strain P6497)		110966
e_gw1.19.360.1	19.7264	9.031445e+01	6.49689	1.54188	4.21361	2.51316e-05	4.54603e-05	KAF4131331.1	hypothetical protein GN958_ATG19441	Phytophthora infestans	UniRef100_V9FXI0	Uncharacterized protein	Phytophthora parasitica	PF15025.7, PF02902.20	110982
e_gw1.19.363.1	21.132	2.292157e+01	4.51863	0.950431	4.7543	1.99133e-06	4.17599e-06	XP_008912145.1	hypothetical protein PPTG_16263	Phytophthora parasitica INRA-310	UniRef100_W2PNU1	Uncharacterized protein	Phytophthora parasitica (strain INRA-310)	PF05699.15	111131
e_gw1.19.367.1	25.4333	3.761110e+01	5.23309	0.955667	5.47585	4.35421e-08	1.16707e-07	KAF4145677.1	hypothetical protein GN958_ATG05132	Phytophthora infestans	UniRef100_A0A225VDA5	Uncharacterized protein	Phytophthora megakarya		111013
e_gw1.19.375.1	35.4216	1.123687e+01	3.49017	0.598453	5.83199	5.47713e-09	1.66218e-08	KAF1788148.1	hypothetical protein GQ600_27243	Phytophthora cactorum	UniRef100_A0A6A5J800	Uncharacterized protein	Phytophthora cactorum		111001
e_gw1.19.39.1	1625.21	2.357400e-01	-2.08476	0.309864	-6.72798	1.72031e-11	7.33231e-11	XP_002908093.1	DEAD/DEAH box RNA helicase, putative	Phytophthora infestans T30-4	UniRef100_D0MT79	DEAD/DEAH box RNA helicase, putative	Phytophthora infestans (strain T30-4)	PF00270.30, PF00271.32, PF04851.16, PF14617.7, PF16203.6, PF06862.13, PF13401.7	111011
e_gw1.19.395.1	12.3181	1.547611e+02	7.2739	1.60072	4.54413	5.5162e-06	1.08902e-05	ETI33772.1	hypothetical protein F443_19575	Phytophthora parasitica P1569	UniRef100_V9E659	Uncharacterized protein	Phytophthora parasitica P1569	PF13842.7, PF01529.21	111092
e_gw1.19.405.1	21.2185	9.745430e+01	6.60665	1.52193	4.34096	1.4186e-05	2.6477e-05	OWY94293.1	hypothetical protein PHMEG_00036017	Phytophthora megakarya	UniRef100_A0A225UMT4	Uncharacterized protein	Phytophthora megakarya		110838
e_gw1.19.418.1	19.582	2.458475e+02	7.94162	1.5604	5.08948	3.59044e-07	8.45007e-07							PF03064.17	111109
e_gw1.19.421.1	10.0273	4.552267e+01	5.50851	1.60079	3.44113	0.00057929	0.000899896	POM64603.1	Transposase	Phytophthora palmivora var. palmivora	UniRef100_A0A2P4XGD4	Transposase	Phytophthora palmivora var. palmivora		110970
e_gw1.19.431.1	51.6784	1.186903e+02	6.89106	1.08928	6.32623	2.51217e-10	9.15441e-10	KAF1787128.1	hypothetical protein GQ600_23428	Phytophthora cactorum	UniRef100_A0A6A5J567	Uncharacterized protein	Phytophthora cactorum	PF13613.7	111172
e_gw1.19.432.1	41.6213	3.053309e+01	4.9323	0.727148	6.78308	1.17641e-11	5.10679e-11	XP_008893877.1	hypothetical protein PPTG_21176	Phytophthora parasitica INRA-310	UniRef100_W2RBD7	CCHC-type domain-containing protein	Phytophthora parasitica (strain INRA-310)	PF00098.24, PF16588.6, PF13696.7	110951
e_gw1.19.44.1	820.323	3.317700e-01	-1.59176	0.227182	-7.00655	2.44267e-12	1.15488e-11	KAE9179872.1	hypothetical protein PF005_g23521	Phytophthora fragariae	UniRef100_A0A6A3RNU9	Protein-serine/threonine kinase	Phytophthora fragariae	PF10436.10, PF02518.27, PF13581.7, PF13589.7	111251
e_gw1.19.475.1	113.849	3.196743e+01	4.99853	0.727618	6.86972	6.4329e-12	2.88253e-11	KUF87673.1	hypothetical protein AM587_10004931	Phytophthora nicotianae	UniRef100_A0A0W8CUF0	MULE domain-containing protein	Phytophthora nicotianae	PF10551.10	111057
e_gw1.19.476.1	2182.72	2.039500e-01	-2.29373	0.268589	-8.53995	1.34283e-17	1.13255e-16	RAW35711.1	hypothetical protein PC110_g7987	Phytophthora cactorum	UniRef100_A0A329SGM6	Uncharacterized protein	Phytophthora cactorum	PF00232.19, PF04186.14, PF13472.7, PF12079.9	111127
e_gw1.19.489.1	62.6376	1.282661e+01	3.68107	0.497968	7.39217	1.44452e-13	7.88074e-13	ETO99878.1	hypothetical protein F441_22701	Phytophthora parasitica CJ01A1	UniRef100_W2VR47	SET domain-containing protein	Phytophthora parasitica CJ01A1	PF00856.29, PF12544.9	111174
e_gw1.19.548.1	1520.63	4.595000e-01	-1.12187	0.276631	-4.05548	5.00309e-05	8.75587e-05	XP_002908069.1	conserved hypothetical protein	Phytophthora infestans T30-4	UniRef100_D0MT55	Uncharacterized protein	Phytophthora infestans (strain T30-4)	PF00810.19	111153
e_gw1.19.556.1	84.1365	1.238030e+02	6.9519	1.92754	3.60661	0.000310221	0.000496388	OWZ13079.1	Histone methylation protein	Phytophthora megakarya	UniRef100_A0A225W7D7	Histone-lysine N-methyltransferase, H3 lysine-79 specific	Phytophthora megakarya	PF08123.14, PF02390.18, PF13679.7, PF11917.9, PF12631.8	110905
e_gw1.19.575.1	91.0514	6.331720e+00	2.6626	0.440131	6.04955	1.45251e-09	4.79404e-09	ETI46481.1	hypothetical protein F443_09131	Phytophthora parasitica P1569	UniRef100_V9F5X3	Uncharacterized protein	Phytophthora parasitica P1569	PF11232.9	110697
e_gw1.19.577.1	874.079	1.787200e-01	-2.48422	0.151177	-16.4325	1.1197e-60	2.0044e-58	KAE8986879.1	hypothetical protein PR001_g22475	Phytophthora rubi	UniRef100_A0A6A3IUZ6	Uncharacterized protein	Phytophthora rubi	PF03221.17, PF18120.2	111043
e_gw1.19.581.1	367.383	4.098700e-01	-1.28676	0.273654	-4.70213	2.5746e-06	5.31894e-06	XP_002908082.1	conserved hypothetical protein	Phytophthora infestans T30-4	UniRef100_D0MT68	Uncharacterized protein	Phytophthora infestans (strain T30-4)		110964
e_gw1.19.605.1	26.3443	3.308589e+02	8.37007	1.5351	5.45247	4.96742e-08	1.32056e-07
e_gw1.19.608.1	41.86	6.321264e+01	5.98214	0.932572	6.41467	1.41129e-10	5.33134e-10	XP_009523730.1	hypothetical protein PHYSODRAFT_488932	Phytophthora sojae	UniRef100_G4Z6V7	ULP_PROTEASE domain-containing protein	Phytophthora sojae (strain P6497)	PF02902.20	111112
e_gw1.19.611.1	86.3835	4.011360e+00	2.00409	0.434577	4.61159	3.99593e-06	8.03055e-06	XP_002907954.1	conserved hypothetical protein	Phytophthora infestans T30-4	UniRef100_D0MV41	MORN repeat-containing protein 5	Phytophthora infestans (strain T30-4)	PF02493.21	110732
e_gw1.19.614.1	266.262	3.668300e-01	-1.4468	0.261177	-5.53953	3.03292e-08	8.35438e-08	OWZ23794.1	D-tyrosyl-tRNA(Tyr) deacylase	Phytophthora megakarya	UniRef100_A0A225X0Z5	D-aminoacyl-tRNA deacylase	Phytophthora megakarya	PF02580.17	110839
e_gw1.19.615.1	37.6109	1.707498e+02	7.41574	1.49367	4.96477	6.87841e-07	1.54889e-06	KAE9044032.1	hypothetical protein PR002_g3024	Phytophthora rubi	UniRef100_A0A6A3NNN5	Uncharacterized protein	Phytophthora rubi	PF13940.7	110817
e_gw1.19.633.1	30.3692	4.598537e+01	5.5231	0.947794	5.82732	5.63231e-09	1.70529e-08	KAE8955495.1	hypothetical protein PR001_g32080, partial	Phytophthora rubi	UniRef100_A0A6A3GAN9	Reverse transcriptase domain-containing protein (Fragment)	Phytophthora rubi		111030
e_gw1.19.638.1	74.6171	2.232540e+00	1.15869	0.362062	3.20025	0.00137307	0.00204512	KAF1772088.1	hypothetical protein GQ600_4841	Phytophthora cactorum	UniRef100_A0A329SJ69	G_PROTEIN_RECEP_F3_4 domain-containing protein	Phytophthora cactorum	PF00003.23, PF13386.7, PF04114.15, PF09973.10, PF07332.12, PF13567.7, PF00335.21	111240
e_gw1.19.645.1	167.074	2.374500e-01	-2.07433	0.455363	-4.55533	5.23037e-06	1.03631e-05	RAW43539.1	hypothetical protein PC110_g274	Phytophthora cactorum	UniRef100_A0A329T4H6	Uncharacterized protein	Phytophthora cactorum		111123
e_gw1.19.646.1	21.1105	4.532632e+01	5.50228	1.1768	4.67563	2.93054e-06	5.9946e-06	ETI31544.1	hypothetical protein F443_21497	Phytophthora parasitica P1569	UniRef100_V9DXG8	DDE_Tnp_1_7 domain-containing protein	Phytophthora	PF15854.6	111085
e_gw1.19.649.1	74.3989	3.860720e+00	1.94887	0.46045	4.23253	2.31079e-05	4.20387e-05	KAF4132016.1	hypothetical protein GN958_ATG18799	Phytophthora infestans	UniRef100_A0A329SQY0	Uncharacterized protein	Phytophthora cactorum	PF00460.21	111045
e_gw1.19.653.1	54.6816	3.022330e+00	1.59566	0.480259	3.3225	0.000892162	0.00135705	ETL91642.1	hypothetical protein L917_09824	Phytophthora parasitica	UniRef100_W2N8S7	Jacalin-type lectin domain-containing protein	Phytophthora parasitica	PF01419.18	110856
e_gw1.19.655.1	5.61619	2.476355e+01	4.63015	1.72799	2.6795	0.0073732	0.0100583							PF09461.11	111062
e_gw1.19.660.1	1107.19	3.587800e-01	-1.47881	0.235427	-6.28138	3.35578e-10	1.20296e-09	KAF4046151.1	Cation efflux family	Phytophthora infestans	UniRef100_A0A6A3N038	Uncharacterized protein	Phytophthora rubi	PF01545.22	110832
e_gw1.19.664.1	57.0281	2.242344e+01	4.48694	0.674941	6.6479	2.97313e-11	1.22211e-10	OWZ03089.1	Pol Polyprotein	Phytophthora megakarya	UniRef100_A0A225VDQ9	Endonuclease	Phytophthora megakarya	PF17921.2, PF00665.27, PF13610.7, PF13683.7	110991
e_gw1.19.673.1	1710.9	2.786400e-01	-1.84353	0.194518	-9.47743	2.6063e-21	3.22322e-20	RAW39106.1	Pre-mRNA-splicing factor	Phytophthora cactorum	UniRef100_A0A329STA2	Pre-mRNA-splicing factor	Phytophthora cactorum	PF00400.33, PF08801.12, PF12894.8	110820
e_gw1.19.686.1	481.865	4.944700e-01	-1.01604	0.232245	-4.37488	1.21497e-05	2.28372e-05	KAF4042836.1	RNA recognition motif-containing protein	Phytophthora infestans	UniRef100_H3G5S5	Uncharacterized protein	Phytophthora ramorum	PF14570.7, PF00076.23, PF13639.7, PF14447.7, PF16131.6, PF14569.7, PF14605.7, PF05290.12, PF04423.15, PF02318.17	110809
e_gw1.19.705.1	426.415	4.197200e-01	-1.25252	0.25765	-4.86131	1.16611e-06	2.52799e-06	ETI45126.1	hypothetical protein F443_10220	Phytophthora parasitica P1569	UniRef100_W2GQF7	DnaJ homolog subfamily C member 16	Phytophthora parasitica	PF00226.32, PF04679.16	110976
e_gw1.19.708.1	317.652	3.051640e+00	1.60958	0.275992	5.83199	5.47716e-09	1.66218e-08	ETP43062.1	hypothetical protein F442_10054	Phytophthora parasitica P10297	UniRef100_W2Z6R3	AMP-binding domain-containing protein	Phytophthora parasitica P10297	PF00501.29, PF13193.7	111156
e_gw1.19.719.1	85.0861	1.936160e+02	7.59705	1.08945	6.97329	3.09611e-12	1.44522e-11	KAE8960742.1	hypothetical protein PR001_g30281	Phytophthora rubi	UniRef100_A0A6A4CI68	RNA-directed DNA polymerase	Phytophthora rubi	PF17917.2, PF17919.2, PF00078.28	110743
e_gw1.190.3.1	19.76	3.387280e+00	1.76013	0.609725	2.88675	0.00389237	0.00548648	KAF4146235.1	hypothetical protein GN958_ATG04573	Phytophthora infestans	UniRef100_D0MTU5	SWIM-type domain-containing protein	Phytophthora infestans (strain T30-4)		132609
e_gw1.190.5.1	20.1232	8.635380e+00	3.11026	0.767072	4.05472	5.01947e-05	8.78025e-05	OWZ09625.1	hypothetical protein PHMEG_00017645, partial	Phytophthora megakarya	UniRef100_A0A225VWA6	Uncharacterized protein (Fragment)	Phytophthora megakarya	PF00691.21, PF17947.2, PF18348.2	132610
e_gw1.192.4.1	80.5519	2.867700e-01	-1.80205	0.503124	-3.58171	0.00034135	0.000543526	KAE9337706.1	hypothetical protein PR003_g11882	Phytophthora rubi	UniRef100_A0A6A4FAM3	HTH CENPB-type domain-containing protein	Phytophthora rubi	PF03184.20, PF13358.7, PF13008.8, PF17065.6	132617
e_gw1.192.6.1	2.99663	3.761791e+01	5.23335	2.08704	2.50754	0.0121573	0.0162019
e_gw1.193.1.1	89.2282	2.002230e+00	1.00161	0.301747	3.31937	0.000902198	0.0013713	OWY97541.1	hypothetical protein PHMEG_00031910	Phytophthora megakarya	UniRef100_A0A225UX77	PKS_ER domain-containing protein	Phytophthora megakarya	PF00107.27, PF08240.13, PF13602.7, PF00781.25	132630
e_gw1.193.13.1	34.0333	6.308407e+01	5.9792	1.26409	4.73006	2.2445e-06	4.66863e-06	POM72961.1	Hypothetical protein PHPALM_10241	Phytophthora palmivora var. palmivora	UniRef100_A0A2P4Y577	Uncharacterized protein	Phytophthora palmivora var. palmivora		132626
e_gw1.193.4.1	219.539	5.053757e+02	8.98121	1.04704	8.57772	9.67696e-18	8.27366e-17	KAE8915998.1	hypothetical protein PF003_g384	Phytophthora fragariae	UniRef100_A0A6A3I133	Uncharacterized protein	Phytophthora		132629
e_gw1.193.5.1	199.2	4.601991e+02	8.84611	1.05984	8.34662	7.02464e-17	5.5734e-16	ETI34057.1	hypothetical protein F443_19361	Phytophthora parasitica P1569	UniRef100_V9E702	Uncharacterized protein	Phytophthora parasitica P1569		132623
e_gw1.195.8.1	22.2623	2.762511e+02	8.10984	1.53523	5.28248	1.27446e-07	3.19419e-07	POM76526.1	Hypothetical protein PHPALM_6222	Phytophthora palmivora var. palmivora	UniRef100_A0A2P4YFF1	Uncharacterized protein	Phytophthora palmivora var. palmivora		132634
e_gw1.196.8.1	89.3917	2.191120e+00	1.13167	0.323312	3.50023	0.000464857	0.000730199	KAE8914527.1	hypothetical protein PF003_g1942	Phytophthora fragariae	UniRef100_A0A6A4BQU1	Reverse transcriptase domain-containing protein (Fragment)	Phytophthora rubi		132647
e_gw1.197.4.1	78.0965	1.750344e+02	7.45149	1.07958	6.90219	5.12061e-12	2.32064e-11	KAE9027214.1	hypothetical protein PR001_g12029	Phytophthora rubi	UniRef100_A0A6A3MF60	Uncharacterized protein	Phytophthora rubi	PF04827.15, PF13359.7, PF19166.1	132648
e_gw1.199.2.1	7.11318	1.566953e+01	3.96989	1.35822	2.92287	0.00346821	0.00492692	XP_009519628.1	hypothetical protein PHYSODRAFT_481434, partial	Phytophthora sojae	UniRef100_G4YV41	Histone-lysine N-methyltransferase, H3 lysine-79 specific (Fragment)	Phytophthora sojae (strain P6497)	PF08123.14	132653
e_gw1.199.3.1	19.475	2.347666e+02	7.87508	2.85081	2.7624	0.00573774	0.00792536	OWZ11762.1	Transposase	Phytophthora megakarya	UniRef100_A0A225W2I9	Transposase	Phytophthora megakarya		132651
e_gw1.2.1012.1	28.6845	6.545608e+01	6.03246	1.12019	5.38522	7.2358e-08	1.87487e-07	KAE9326021.1	hypothetical protein PF008_g16744	Phytophthora fragariae	UniRef100_A0A6G0RA89	Uncharacterized protein	Phytophthora fragariae		98118
e_gw1.2.1017.1	100.286	7.362270e+00	2.88015	0.432176	6.6643	2.65921e-11	1.10225e-10	ETP27813.1	hypothetical protein F442_22900	Phytophthora parasitica P10297	UniRef100_W2XZK4	CCHC-type domain-containing protein	Phytophthora parasitica P10297	PF00098.24, PF03732.18, PF00978.22, PF14392.7	98463
e_gw1.2.1024.1	1071.81	4.090100e-01	-1.28979	0.226407	-5.69675	1.2211e-08	3.54211e-08	KAF1788192.1	hypothetical protein GQ600_9651	Phytophthora cactorum	UniRef100_A0A6A5JAU7	Uncharacterized protein	Phytophthora cactorum	PF16810.6	98344
e_gw1.2.1027.1	85.5467	2.880899e+01	4.84845	0.544017	8.9123	4.99841e-19	4.8895e-18	KAE9357085.1	hypothetical protein PR003_g1965, partial	Phytophthora rubi	UniRef100_A0A6A4G379	Uncharacterized protein (Fragment)	Phytophthora rubi	PF00589.23	98478
e_gw1.2.1029.1	39.7841	1.532236e+01	3.93757	0.651082	6.04773	1.46901e-09	4.84741e-09	KAF1787563.1	hypothetical protein GQ600_17986	Phytophthora cactorum	UniRef100_A0A6A5J8L5	Uncharacterized protein	Phytophthora cactorum		97699
e_gw1.2.103.1	1603.54	2.433900e-01	-2.03864	0.245993	-8.28736	1.15788e-16	8.95837e-16	XP_002906243.1	pre-rRNA-processing protein TSR1	Phytophthora infestans T30-4	UniRef100_D0MZI1	Pre-rRNA-processing protein TSR1	Phytophthora infestans (strain T30-4)	PF04950.13, PF03061.23	98090
e_gw1.2.1038.1	44.303	7.842430e+00	2.9713	0.479118	6.20161	5.58878e-10	1.95641e-09	RAW36158.1	hypothetical protein PC110_g7563	Phytophthora cactorum	UniRef100_A0A329SKD2	Uncharacterized protein	Phytophthora cactorum		97965
e_gw1.2.107.1	482.047	3.638000e-01	-1.45879	0.173321	-8.41669	3.87257e-17	3.14751e-16	XP_008910172.1	hypothetical protein PPTG_14558	Phytophthora parasitica INRA-310	UniRef100_A0A0W8DVN4	Alkylated DNA repair protein alkB 8	Phytophthora	PF08241.13, PF13649.7, PF13489.7, PF05148.16, PF01209.19, PF13847.7, PF08242.13, PF08003.12	97566
e_gw1.2.1094.1	167.246	1.527424e+02	7.25496	0.712563	10.1815	2.39834e-24	3.95244e-23	KAE8940317.1	hypothetical protein PF009_g9859	Phytophthora fragariae	UniRef100_A0A6A3YEV1	DDE-1 domain-containing protein	Phytophthora fragariae	PF03184.20, PF11889.9	98043
e_gw1.2.1109.1	69.6161	3.431848e+01	5.10091	0.61989	8.22874	1.89186e-16	1.42073e-15	XP_002904258.1	conserved hypothetical protein	Phytophthora infestans T30-4	UniRef100_D0N9E8	Uncharacterized protein	Phytophthora infestans (strain T30-4)		97731
e_gw1.2.1113.1	50.0888	1.071349e+02	6.74328	1.21915	5.53113	3.18182e-08	8.73263e-08	XP_002896147.1	conserved hypothetical protein	Phytophthora infestans T30-4	UniRef100_D0P0Q2	Retrotrans_gag domain-containing protein	Phytophthora infestans (strain T30-4)	PF03732.18, PF13683.7	97666
e_gw1.2.1118.1	272.062	4.340700e-01	-1.20401	0.355089	-3.39074	0.000697044	0.00107291	OWZ16488.1	LOW QUALITY PROTEIN: hypothetical protein PHMEG_0009714	Phytophthora megakarya	UniRef100_A0A225WGW2	Uncharacterized protein	Phytophthora megakarya		97698
e_gw1.2.1125.1	73.8997	3.396891e+02	8.40807	1.46736	5.73006	1.00394e-08	2.94331e-08	KAE9338073.1	hypothetical protein PR003_g11694	Phytophthora rubi	UniRef100_A0A6A3MW21	HTH CENPB-type domain-containing protein	Phytophthora rubi	PF03221.17, PF08091.12, PF04500.17	98358
e_gw1.2.1136.1	62.4472	1.418841e+02	7.14857	1.10839	6.44948	1.12233e-10	4.30332e-10	XP_002902424.1	conserved hypothetical protein	Phytophthora infestans T30-4	UniRef100_A0A6A3L5I3	Uncharacterized protein	Phytophthora rubi		97443
e_gw1.2.1138.1	491.415	2.676100e-01	-1.9018	0.217194	-8.75624	2.0187e-18	1.84727e-17	KUF85992.1	Cytochrome P450 86A2	Phytophthora nicotianae	UniRef100_W2PXQ9	Uncharacterized protein	Phytophthora parasitica (strain INRA-310)	PF00067.23	97662
e_gw1.2.1150.1	31.9826	3.564719e+01	5.15572	0.847323	6.08471	1.16699e-09	3.91485e-09	POM64842.1	LOW QUALITY PROTEIN: Hypothetical protein PHPALM_19590	Phytophthora palmivora var. palmivora	UniRef100_A0A2P4XH10	DDE_Tnp_1_7 domain-containing protein	Phytophthora palmivora var. palmivora		98290
e_gw1.2.1153.1	25.2739	7.521339e+01	6.23292	1.68124	3.70733	0.000209458	0.000341918	ETP40057.1	hypothetical protein F442_12553	Phytophthora parasitica P10297	UniRef100_W2YY39	DDE_Tnp_1_7 domain-containing protein	Phytophthora parasitica P10297	PF13843.7	98246
e_gw1.2.1167.1	8.54921	1.045476e+02	6.70802	1.68936	3.97076	7.16452e-05	0.000123291	XP_009846791.1	hypothetical protein H257_19342	Aphanomyces astaci	UniRef100_A0A485LEN5	Aste57867_20297 protein	Aphanomyces stellatus	PF03732.18	97878
e_gw1.2.1173.1	217.958	1.430064e+02	7.15994	0.619159	11.564	6.2736e-31	1.78262e-29	ETL33235.1	hypothetical protein L916_14255	Phytophthora parasitica	UniRef100_W2WGM9	DDE_Tnp_1_7 domain-containing protein	Phytophthora parasitica CJ01A1		98299
e_gw1.2.1192.1	19.8189	4.178682e+01	5.38498	1.1906	4.52292	6.09937e-06	1.19527e-05	KUG01403.1	hypothetical protein AM587_10010278	Phytophthora nicotianae	UniRef100_A0A0W8DYH7	DDE_Tnp_1_7 domain-containing protein	Phytophthora nicotianae	PF13843.7	97914
e_gw1.2.1193.1	24.4284	2.110129e+01	4.39926	0.813501	5.40781	6.37986e-08	1.67306e-07	KAE8960859.1	hypothetical protein PF011_g29952, partial	Phytophthora fragariae	UniRef100_A0A6G0MBJ9	Uncharacterized protein (Fragment)	Phytophthora fragariae	PF10551.10	98472
e_gw1.2.1202.1	23.7335	1.087934e+02	6.76545	1.5154	4.46447	8.0267e-06	1.54815e-05	ETK88336.1	hypothetical protein L915_07395	Phytophthora parasitica	UniRef100_W2H1E4	Uncharacterized protein	Phytophthora parasitica	PF03084.15	98148
e_gw1.2.1214.1	110.749	2.339833e+01	4.54833	0.428652	10.6108	2.65492e-26	5.20124e-25	ETI30578.1	hypothetical protein F443_22300	Phytophthora parasitica P1569	UniRef100_W2HT83	DDE Tnp4 domain-containing protein	Phytophthora parasitica		97491
e_gw1.2.1218.1	82.2964	8.088630e+00	3.0159	0.495471	6.08692	1.15101e-09	3.86486e-09	KAE8930330.1	hypothetical protein PF009_g19575	Phytophthora fragariae	UniRef100_A0A6A3R0E3	DDE Tnp4 domain-containing protein	Phytophthora fragariae	PF13359.7, PF01609.22, PF13518.7, PF13384.7, PF02954.20	97861
e_gw1.2.1222.1	39.7407	1.378763e+01	3.7853	0.596023	6.35093	2.14016e-10	7.88506e-10	KUF83341.1	SCP extracellular protein	Phytophthora nicotianae	UniRef100_A0A0W8CGS2	SCP extracellular protein	Phytophthora	PF00188.27	97804
e_gw1.2.1234.1	14.9574	6.734414e+01	6.07348	1.54531	3.93025	8.4856e-05	0.000144876	POM66562.1	Hypothetical protein PHPALM_17559	Phytophthora palmivora var. palmivora	UniRef100_A0A2P4XLX4	Chromo domain-containing protein	Phytophthora palmivora var. palmivora	PF00385.25	98359
e_gw1.2.1246.1	53.5556	3.705838e+01	5.21173	0.767729	6.7885	1.13305e-11	4.92902e-11	KAF4128741.1	DDE superfamily endonuclease	Phytophthora infestans	UniRef100_D0MWB3	DDE Tnp4 domain-containing protein	Phytophthora infestans (strain T30-4)	PF13359.7, PF04827.15, PF13586.7, PF03854.15, PF01609.22	98303
e_gw1.2.1249.1	61.6902	5.070210e+00	2.34205	0.494014	4.74085	2.12827e-06	4.4417e-06	RAW43216.1	hypothetical protein PC110_g587	Phytophthora cactorum	UniRef100_A0A2P4XXY2	Uncharacterized protein	Phytophthora palmivora var. palmivora		98105
e_gw1.2.1252.1	24.7375	3.074640e+02	8.26427	1.52751	5.41029	6.29215e-08	1.65067e-07	KAF0688053.1	hypothetical protein As57867_020232	Aphanomyces stellatus	UniRef100_A0A485LJC9	RNA-directed DNA polymerase	Aphanomyces stellatus	PF00385.25	97971
e_gw1.2.1254.1	6.63854	8.329710e+01	6.38019	1.73358	3.68035	0.000232915	0.000378441	KAE9350574.1	hypothetical protein PF008_g6372	Phytophthora fragariae	UniRef100_A0A6A3LTK7	DDE-1 domain-containing protein	Phytophthora fragariae	PF03184.20	97796
e_gw1.2.1259.1	29.0588	3.045730e+00	1.60679	0.502065	3.20036	0.00137256	0.00204478	ETM37662.1	hypothetical protein L914_15870	Phytophthora parasitica	UniRef100_W2IAX1	Uncharacterized protein	Phytophthora parasitica		97938
e_gw1.2.1262.1	37.4507	4.166854e+01	5.38089	0.886835	6.06751	1.29905e-09	4.32746e-09	ETI42859.1	hypothetical protein F443_12080	Phytophthora parasitica P1569	UniRef100_V9EUD6	Uncharacterized protein	Phytophthora parasitica P1569		98309
e_gw1.2.1274.1	23.9072	6.944810e+00	2.79594	0.635617	4.39878	1.08863e-05	2.0592e-05	ETK79104.1	hypothetical protein L915_15010	Phytophthora parasitica	UniRef100_W2PCW2	SET domain-containing protein	Phytophthora parasitica (strain INRA-310)	PF00856.29, PF03708.15	98464
e_gw1.2.1277.1	38.2273	1.217231e+01	3.60553	0.597344	6.03593	1.58045e-09	5.18701e-09	KUF78337.1	hypothetical protein AM588_10000056	Phytophthora nicotianae	UniRef100_A0A0W8CSV9	Sulfatase protein	Phytophthora	PF14303.7, PF04174.14	97956
e_gw1.2.1282.1	23.9315	9.464940e+00	3.24259	0.656177	4.94165	7.74653e-07	1.72828e-06	OWY93632.1	hypothetical protein PHMEG_00036899, partial	Phytophthora megakarya	UniRef100_A0A225UKM1	CCHC-type domain-containing protein (Fragment)	Phytophthora megakarya	PF14223.7, PF03791.14, PF07309.12	97514
e_gw1.2.1283.1	790.985	9.703468e+01	6.60043	0.367848	17.9434	5.40725e-72	1.61328e-69	ETO68582.1	hypothetical protein F444_14608	Phytophthora parasitica P1976	UniRef100_W2HT83	DDE Tnp4 domain-containing protein	Phytophthora parasitica		98239
e_gw1.2.1287.1	23.186	1.495703e+01	3.90275	0.796985	4.89689	9.73643e-07	2.13858e-06	RAW34092.1	hypothetical protein PC110_g9586	Phytophthora cactorum	UniRef100_A0A329SEX5	DDE_3 domain-containing protein	Phytophthora cactorum	PF13358.7	97649
e_gw1.2.1296.1	23.0346	1.051964e+02	6.71694	1.53138	4.38619	1.15352e-05	2.17505e-05	ETP17546.1	hypothetical protein F441_08066	Phytophthora parasitica CJ01A1	UniRef100_W2X464	Uncharacterized protein	Phytophthora parasitica	PF03101.16	97807
e_gw1.2.1298.1	1576.66	9.126499e+02	9.83392	0.549509	17.8958	1.27126e-71	3.71545e-69	KAE8896314.1	hypothetical protein PF003_g19549	Phytophthora fragariae	UniRef100_A0A225V3N5	Endonuclease (Fragment)	Phytophthora megakarya	PF17917.2, PF17919.2	97940
e_gw1.2.1300.1	10.4026	9.531490e+00	3.2527	1.12368	2.89469	0.00379539	0.00535928	KAE8880766.1	hypothetical protein PF003_g35034	Phytophthora fragariae	UniRef100_A0A6A3KM43	RNA-directed DNA polymerase	Phytophthora fragariae	PF00078.28	97997
e_gw1.2.1306.1	14.7195	6.533151e+01	6.02971	1.56482	3.8533	0.000116538	0.000195838	ETK73515.1	hypothetical protein L915_19569	Phytophthora parasitica	UniRef100_W2FTZ5	Histone-lysine N-methyltransferase, H3 lysine-79 specific	Phytophthora parasitica	PF00249.32, PF13921.7, PF13837.7	98296
e_gw1.2.1310.1	9.17417	4.121448e+01	5.36508	1.62021	3.31135	0.000928463	0.00140928	XP_002898378.1	conserved hypothetical protein	Phytophthora infestans T30-4	UniRef100_D0NR79	DDE-1 domain-containing protein	Phytophthora infestans (strain T30-4)	PF03184.20	98477
e_gw1.2.1314.1	2020.21	2.786800e-01	-1.84331	0.1975	-9.33323	1.02692e-20	1.19371e-19	OWZ07268.1	hypothetical protein PHMEG_00020361	Phytophthora megakarya	UniRef100_A0A225VQU6	DDE_Tnp_1_7 domain-containing protein	Phytophthora megakarya	PF11487.9	98131
e_gw1.2.1317.1	28.3938	2.853384e+01	4.8346	0.849394	5.69182	1.2569e-08	3.63859e-08	XP_009532597.1	hypothetical protein PHYSODRAFT_517759, partial	Phytophthora sojae	UniRef100_G4ZVM5	Helitron_like_N domain-containing protein (Fragment)	Phytophthora sojae (strain P6497)	PF14214.7, PF17468.3	97664
e_gw1.2.1320.1	22.7008	1.034220e+02	6.6924	1.52115	4.39957	1.08466e-05	2.05246e-05	RLN87528.1	hypothetical protein BBJ28_00026469, partial	Nothophytophthora sp. Chile5	UniRef100_A0A662XNZ6	Uncharacterized protein (Fragment)	Nothophytophthora sp. Chile5	PF13842.7	97494
e_gw1.2.1321.1	475.064	2.987700e-01	-1.74291	0.344757	-5.05549	4.29282e-07	1.00126e-06	KUG01714.1	hypothetical protein AM587_10005066	Phytophthora nicotianae	UniRef100_G4ZXL6	Uncharacterized protein	Phytophthora sojae (strain P6497)		98143
e_gw1.2.1324.1	30.8025	2.630696e+01	4.71737	0.888674	5.30833	1.10637e-07	2.79244e-07	KAE9067319.1	hypothetical protein PF010_g27508, partial	Phytophthora fragariae	UniRef100_A0A6G0JU78	Uncharacterized protein (Fragment)	Phytophthora fragariae	PF13551.7, PF13384.7	97472
e_gw1.2.1327.1	19.5422	8.907360e+00	3.155	0.88169	3.57835	0.000345765	0.000550067	OWZ00822.1	hypothetical protein PHMEG_00027907, partial	Phytophthora megakarya	UniRef100_A0A225V694	DDE Tnp4 domain-containing protein (Fragment)	Phytophthora megakarya		97685
e_gw1.2.1329.1	89.6612	4.017260e+01	5.32814	0.588203	9.05833	1.32464e-19	1.38404e-18	ETP11411.1	hypothetical protein F441_13065, partial	Phytophthora parasitica CJ01A1	UniRef100_W2WLN9	ATP-dependent DNA helicase (Fragment)	Phytophthora parasitica CJ01A1	PF04788.13	97880
e_gw1.2.1333.1	55.9147	9.636600e+00	3.26852	0.514904	6.34783	2.18376e-10	8.02711e-10	KAE8920937.1	hypothetical protein PF009_g28776	Phytophthora fragariae	UniRef100_A0A6A3VJA2	CCHC-type domain-containing protein	Phytophthora fragariae	PF12875.8, PF12904.8	98076
e_gw1.2.1338.1	13.8744	6.208182e+01	5.9561	1.55462	3.83123	0.000127504	0.000213391
e_gw1.2.1340.1	15.7888	7.851370e+00	2.97294	0.736499	4.03659	5.42339e-05	9.44641e-05
e_gw1.2.1356.1	17.0322	3.721959e+01	5.21799	1.15953	4.50009	6.79256e-06	1.32277e-05	KAE9326464.1	hypothetical protein PR003_g16235, partial	Phytophthora rubi	UniRef100_A0A6A3GPU6	DDE Tnp4 domain-containing protein (Fragment)	Phytophthora rubi		98227
e_gw1.2.1357.1	10.7324	4.890704e+01	5.61197	1.59263	3.52372	0.000425535	0.000671155	KAE9269270.1	hypothetical protein PF008_g30905	Phytophthora fragariae	UniRef100_A0A6A3GUH1	Uncharacterized protein	Phytophthora fragariae		97486
e_gw1.2.1365.1	19088.5	2.074100e-01	-2.26945	0.348001	-6.5214	6.96564e-11	2.73902e-10	OWZ09618.1	hypothetical protein PHMEG_00017649	Phytophthora megakarya	UniRef100_A0A225VXJ1	Uncharacterized protein	Phytophthora megakarya		98325
e_gw1.2.1384.1	59.2911	6.446018e+01	6.01034	2.07523	2.89622	0.00377683	0.00533464	ETO70831.1	hypothetical protein F444_12742	Phytophthora parasitica P1976	UniRef100_A0A0W8DLB3	Dual-specificity RNA methyltransferase RlmN 2	Phytophthora nicotianae		97918
e_gw1.2.1388.1	85.5879	3.059160e+00	1.61314	0.373381	4.32035	1.55781e-05	2.89281e-05	RAW37606.1	hypothetical protein PC110_g6140	Phytophthora cactorum	UniRef100_A0A329SNP0	Uncharacterized protein	Phytophthora cactorum		97629
e_gw1.2.1393.1	90.7353	4.906400e-01	-1.02728	0.295827	-3.47256	0.000515529	0.000805728	OWZ02491.1	hypothetical protein PHMEG_00025939	Phytophthora megakarya	UniRef100_A0A225VAF7	FYVE-type domain-containing protein	Phytophthora megakarya	PF01363.22, PF02318.17, PF09723.11	98395
e_gw1.2.1404.1	318.699	2.178020e+00	1.12302	0.277153	4.05199	5.07846e-05	8.87475e-05	RAW43263.1	hypothetical protein PC110_g549	Phytophthora cactorum	UniRef100_G4YM49	Uncharacterized protein	Phytophthora sojae (strain P6497)	PF03133.16, PF14398.7, PF14397.7	98253
e_gw1.2.1447.1	6268.25	2.804800e-01	-1.83402	0.203167	-9.02715	1.76197e-19	1.81273e-18	XP_008910035.1	hypothetical protein PPTG_14471	Phytophthora parasitica INRA-310	UniRef100_W2GAZ9	Proteasome endopeptidase complex	Phytophthora	PF00227.27, PF10584.10	97872
e_gw1.2.1479.1	5.14022	6.449536e+01	6.01112	1.81607	3.30997	0.000933075	0.00141598	ETO99756.1	hypothetical protein F441_22822	Phytophthora parasitica CJ01A1	UniRef100_W2VN31	Reverse transcriptase domain-containing protein	Phytophthora parasitica CJ01A1	PF00078.28	98377
e_gw1.2.176.1	79.8477	7.247038e+01	6.17932	0.746108	8.28207	1.2105e-16	9.35037e-16	POM58984.1	Hypothetical protein PHPALM_36300	Phytophthora palmivora var. palmivora	UniRef100_A0A2P4X0B5	Uncharacterized protein	Phytophthora palmivora var. palmivora	PF00665.27, PF13683.7, PF02796.16	97847
e_gw1.2.199.1	770.105	4.634100e-01	-1.10965	0.166782	-6.65333	2.86544e-11	1.17953e-10	KUF81664.1	Mitochondrial inner membrane protease ATP23	Phytophthora nicotianae	UniRef100_A0A0W8CC62	Mitochondrial inner membrane protease ATP231	Phytophthora	PF09768.10, PF14891.7, PF10263.10	97410
e_gw1.2.201.1	342.55	2.666300e-01	-1.90708	0.254337	-7.49824	6.46792e-14	3.67276e-13	KAF1775490.1	Peptidase M76, ATP23	Phytophthora cactorum	UniRef100_A0A6A5I7B2	Actin-binding transcription modulator	Phytophthora cactorum	PF01597.20	98391
e_gw1.2.204.1	29.7737	6.926030e+00	2.79203	0.567938	4.91608	8.8293e-07	1.95221e-06	ETL87677.1	hypothetical protein L917_13177	Phytophthora parasitica	UniRef100_W2KRH6	Uncharacterized protein	Phytophthora parasitica	PF04827.15, PF13359.7	97499
e_gw1.2.227.1	4.18123	5.266403e+01	5.71875	1.88961	3.02641	0.00247474	0.00358132	POM72680.1	LOW QUALITY PROTEIN: Reverse transcriptase	Phytophthora palmivora var. palmivora	UniRef100_A0A2P4Y4E1	Reverse transcriptase	Phytophthora palmivora var. palmivora	PF00078.28	97524
e_gw1.2.231.1	28.8834	1.350015e+01	3.7549	0.716335	5.24183	1.58993e-07	3.93388e-07	KAE9315814.1	hypothetical protein PR003_g18892	Phytophthora rubi	UniRef100_A0A6A3NG92	Integrase catalytic domain-containing protein	Phytophthora rubi	PF00078.28	98172
e_gw1.2.239.1	15.7185	1.938962e+02	7.59914	1.57274	4.83178	1.35315e-06	2.90313e-06	OWZ00441.1	reverse transcriptase, partial	Phytophthora megakarya	UniRef100_H3GNV9	Ribonuclease H	Phytophthora ramorum	PF13456.7	97800
e_gw1.2.257.1	1488.16	3.140200e-01	-1.67106	0.176362	-9.47517	2.66324e-21	3.28796e-20	KUF79462.1	Large proline-rich protein BAG6	Phytophthora nicotianae	UniRef100_W2MUT3	Ubiquitin-like domain-containing protein	Phytophthora parasitica	PF00240.24, PF14560.7, PF11976.9, PF10302.10, PF13881.7, PF18396.2, PF18037.2, PF02774.19, PF08432.11, PF01080.18, PF03896.17	98162
e_gw1.2.336.1	538.877	4.290240e+00	2.10106	0.27869	7.53907	4.7334e-14	2.7433e-13	XP_008910151.1	hypothetical protein PPTG_14546	Phytophthora parasitica INRA-310	UniRef100_W2PUZ5	MFS domain-containing protein	Phytophthora parasitica	PF00083.25, PF07690.17, PF12670.8, PF11384.9	97553
e_gw1.2.350.1	231.373	2.745270e+00	1.45695	0.266495	5.46707	4.57523e-08	1.22333e-07	RAW43274.1	hypothetical protein PC110_g598	Phytophthora cactorum	UniRef100_A0A329T3U0	MFS domain-containing protein	Phytophthora cactorum	PF12832.8, PF07690.17, PF03825.17, PF13347.7, PF01306.20, PF08361.12, PF03209.16	97635
e_gw1.2.352.1	6896.75	2.175900e-01	-2.20035	0.408217	-5.39014	7.04026e-08	1.8295e-07	OWZ17944.1	Major Facilitator Superfamily (MFS) transporter	Phytophthora megakarya	UniRef100_A0A225WKK9	Major Facilitator Superfamily (MFS) transporter	Phytophthora megakarya	PF12832.8, PF07690.17, PF03825.17, PF01306.20, PF13347.7, PF05978.17, PF05977.14	98191
e_gw1.2.354.1	122.211	8.550790e+00	3.09606	0.509012	6.08249	1.18332e-09	3.96499e-09	XP_002906163.1	conserved hypothetical protein	Phytophthora infestans T30-4	UniRef100_D0MZA1	Uncharacterized protein	Phytophthora infestans (strain T30-4)		97704
e_gw1.2.365.1	169.993	6.581950e+00	2.71851	0.286922	9.47473	2.67439e-21	3.29887e-20	RAW43216.1	hypothetical protein PC110_g587	Phytophthora cactorum	UniRef100_A0A329T509	Uncharacterized protein	Phytophthora cactorum		97907
e_gw1.2.366.1	112.982	5.987040e+00	2.58184	0.358281	7.20619	5.75395e-13	2.91174e-12	RAW43216.1	hypothetical protein PC110_g587	Phytophthora cactorum	UniRef100_A0A329T509	Uncharacterized protein	Phytophthora cactorum	PF12942.8	97397
e_gw1.2.371.1	595.9	5.123000e+00	2.35699	0.235553	10.0062	1.43147e-23	2.21623e-22	XP_002906152.1	Drug/Metabolite Transporter (DMT) Superfamily	Phytophthora infestans T30-4	UniRef100_D0MZ90	Drug/Metabolite Transporter (DMT) Superfamily	Phytophthora infestans (strain T30-4)	PF00892.21, PF03151.17	97407
e_gw1.2.378.1	204.934	2.454770e+00	1.29559	0.360117	3.59769	0.000321053	0.000512518	RAW43254.1	hypothetical protein PC110_g573	Phytophthora cactorum	UniRef100_A0A329T3R7	Uncharacterized protein	Phytophthora cactorum	PF13520.7, PF00324.22, PF07332.12, PF07695.12, PF00951.19	98362
e_gw1.2.391.1	142.439	9.554410e+00	3.25617	0.339561	9.58933	8.86606e-22	1.14491e-20	XP_002909900.1	conserved hypothetical protein	Phytophthora infestans T30-4	UniRef100_D0RM30	CCHC-type domain-containing protein	Phytophthora infestans (strain T30-4)	PF00098.24	97444
e_gw1.2.394.1	67.2799	6.026639e+01	5.91328	0.723619	8.17182	3.03783e-16	2.24715e-15	KAE9224664.1	Retrovirus-related Pol polyprotein from transposon TNT 1-94	Phytophthora fragariae	UniRef100_A0A6A3YTE6	Retrovirus-related Pol polyprotein from transposon TNT 1-94	Phytophthora fragariae	PF07727.15, PF00665.27	97569
e_gw1.2.400.1	635.776	2.902000e-01	-1.78489	0.295226	-6.04586	1.48616e-09	4.90173e-09	RAW43262.1	hypothetical protein PC110_g548	Phytophthora cactorum	UniRef100_A0A329T5Q1	Triosephosphate isomerase	Phytophthora cactorum	PF00121.19, PF01261.25, PF03932.15	98455
e_gw1.2.410.1	83.2888	2.417090e+00	1.27327	0.344231	3.69888	0.000216553	0.000353018	ETP18897.1	hypothetical protein F441_06950, partial	Phytophthora parasitica CJ01A1	UniRef100_W2X8P9	Uncharacterized protein (Fragment)	Phytophthora parasitica CJ01A1	PF00098.24, PF03732.18, PF00978.22, PF14392.7	98124
e_gw1.2.43.1	132.385	3.989230e+00	1.99611	0.405866	4.91815	8.73642e-07	1.93346e-06	RAW39954.1	hypothetical protein PC110_g3847	Phytophthora cactorum	UniRef100_A0A329SSQ8	Uncharacterized protein	Phytophthora cactorum	PF01833.25, PF17960.2	98430
e_gw1.2.430.1	221.706	5.263010e+00	2.39589	0.347108	6.90243	5.11213e-12	2.31753e-11	KAE9079044.1	hypothetical protein PF010_g22906	Phytophthora fragariae	UniRef100_A0A6G0K7J2	Uncharacterized protein	Phytophthora fragariae		97766
e_gw1.2.447.1	3118.56	2.971300e-01	-1.75086	0.78598	-2.22761	0.0259067	0.0332142	KAF1793581.1	Heavy metal-associated domain, HMA	Phytophthora cactorum	UniRef100_A0A329T523	Heavy metal-associated domain, HMA	Phytophthora cactorum	PF00403.27	97506
e_gw1.2.453.1	709.112	4.002390e+00	2.00086	0.296652	6.74482	1.53214e-11	6.57138e-11	XP_002907101.1	conserved hypothetical protein	Phytophthora infestans T30-4	UniRef100_D0MVK2	Uncharacterized protein	Phytophthora infestans (strain T30-4)	PF01833.25, PF17960.2	97558
e_gw1.2.502.1	306.9	4.722300e+00	2.23949	0.204525	10.9497	6.66522e-28	1.51753e-26	RAW37730.1	Lysosomal beta glucosidase	Phytophthora cactorum	UniRef100_A0A329SM13	Lysosomal beta glucosidase	Phytophthora cactorum	PF00933.22, PF01915.23, PF14310.7	97709
e_gw1.2.524.1	8918.71	3.194900e-01	-1.64616	0.241531	-6.81551	9.39322e-12	4.13019e-11	XP_008910149.1	hypothetical protein PPTG_14544	Phytophthora parasitica INRA-310	UniRef100_W2MUJ2	Uncharacterized protein	Phytophthora parasitica	PF17781.2, PF18051.2, PF01851.23, PF13646.7	98041
e_gw1.2.546.1	337.566	7.642380e+00	2.93402	0.310074	9.46231	3.01211e-21	3.69002e-20	RAW33059.1	hypothetical protein PC110_g10600	Phytophthora cactorum	UniRef100_A0A329S8X8	Uncharacterized protein	Phytophthora cactorum	PF18903.1	97732
e_gw1.2.597.1	314.091	4.261158e+01	5.41317	0.327195	16.5442	1.76339e-61	3.36714e-59	XP_002900923.1	cysteine protease family C48, putative	Phytophthora infestans T30-4	UniRef100_D0NJL2	Cysteine protease family C48, putative	Phytophthora infestans (strain T30-4)	PF02902.20, PF10551.10, PF04434.18, PF01610.18, PF01666.18	97765
e_gw1.2.601.1	446.259	4.367180e+00	2.1267	0.286702	7.41781	1.19071e-13	6.55853e-13	RAW24558.1	hypothetical protein PC110_g19014	Phytophthora cactorum	UniRef100_A0A329RNC8	Uncharacterized protein	Phytophthora cactorum	PF08702.11, PF08614.12, PF14662.7, PF15294.7, PF00428.20, PF06156.14, PF04977.16, PF16740.6, PF09748.10, PF09813.10, PF10241.10, PF04849.14, PF05988.13	97859
e_gw1.2.607.1	1163.72	3.844269e+02	8.58657	0.430216	19.9588	1.25809e-88	7.20686e-86	OWZ14251.1	LOW QUALITY PROTEIN: hypothetical protein PHMEG_00012299	Phytophthora megakarya	UniRef100_A0A225W943	Uncharacterized protein	Phytophthora megakarya	PF17282.3	98350
e_gw1.2.616.1	1017.43	4.858500e-01	-1.04143	0.188938	-5.51203	3.54722e-08	9.6559e-08	RAW37716.1	hypothetical protein PC110_g6034	Phytophthora cactorum	UniRef100_A0A329SNY8	Uncharacterized protein	Phytophthora cactorum	PF00270.30, PF00271.32, PF04851.16	97839
e_gw1.2.618.1	104.838	9.042540e+00	3.17673	0.362948	8.75258	2.08534e-18	1.90703e-17	ETL33700.1	hypothetical protein L916_13891	Phytophthora parasitica	UniRef100_W2II01	Uncharacterized protein	Phytophthora parasitica	PF03864.16, PF09134.11	97817
e_gw1.2.634.1	2640.26	2.609600e-01	-1.93807	0.215627	-8.98807	2.51614e-19	2.54295e-18	POM78012.1	Hypothetical protein PHPALM_4518	Phytophthora palmivora var. palmivora	UniRef100_A0A2P4YJM7	Uncharacterized protein	Phytophthora palmivora var. palmivora	PF07576.13, PF02148.20, PF13639.7, PF13923.7, PF17123.6, PF12678.8, PF06785.12, PF13920.7, PF00097.26, PF13445.7, PF07889.13, PF13476.7, PF02601.16, PF07851.14, PF15188.7	98153
e_gw1.2.665.1	903.104	4.274150e+00	2.09564	0.241064	8.69328	3.52118e-18	3.14578e-17	KAE8883203.1	hypothetical protein PF003_g32665	Phytophthora fragariae	UniRef100_H3GNN9	MFS domain-containing protein	Phytophthora ramorum	PF07690.17, PF05977.14, PF00083.25	98133
e_gw1.2.711.1	2629.66	1.737200e-01	-2.52518	0.335832	-7.51916	5.51282e-14	3.15923e-13	ETL84417.1	hypothetical protein L917_15740	Phytophthora parasitica	UniRef100_W2KH86	B30.2/SPRY domain-containing protein	Phytophthora parasitica	PF00622.29	98295
e_gw1.2.716.1	868.124	4.584000e-01	-1.12534	0.205147	-5.48552	4.12261e-08	1.11061e-07	XP_009515231.1	hypothetical protein PHYSODRAFT_554281	Phytophthora sojae	UniRef100_G4YF52	Uncharacterized protein	Phytophthora sojae (strain P6497)	PF01715.18, PF13671.7, PF01745.17, PF13238.7, PF12171.9, PF12756.8, PF11931.9, PF13521.7, PF12874.8, PF13401.7, PF04695.14, PF02367.18, PF05729.13	97751
e_gw1.2.782.1	1554.51	3.632500e-01	-1.46095	0.150125	-9.73152	2.21258e-22	3.0264e-21	KAE8883253.1	Geranylgeranyl transferase type-2 subunit beta 1	Phytophthora fragariae	UniRef100_A0A6A3YHT4	Geranylgeranyl transferase type-2 subunit beta	Phytophthora fragariae	PF00432.22, PF13249.7, PF13243.7	98073
e_gw1.2.784.1	3428.6	2.141400e-01	-2.22339	0.14888	-14.9341	1.97615e-50	2.02146e-48	KAE8880439.1	hypothetical protein PF003_g35471	Phytophthora fragariae	UniRef100_A0A6A3VH51	INTRADIOL_DIOXYGENAS domain-containing protein	Phytophthora fragariae	PF00775.22, PF15091.7	97539
e_gw1.2.794.1	1099.79	4.119900e-01	-1.27933	0.237094	-5.39589	6.81832e-08	1.77634e-07	KAF1790117.1	DHBP synthase RibB-like alpha/beta domain	Phytophthora cactorum	UniRef100_A0A329SKS1	Threonylcarbamoyl-AMP synthase	Phytophthora cactorum	PF01300.19, PF03481.14	97821
e_gw1.2.832.1	139.061	5.120240e+00	2.35621	0.423413	5.5648	2.62457e-08	7.30401e-08	KAE8921202.1	hypothetical protein PF009_g28513	Phytophthora fragariae	UniRef100_A0A6A3Q2G5	Uncharacterized protein	Phytophthora fragariae	PF01595.21, PF00571.29, PF01384.21	98462
e_gw1.2.833.1	75.2478	3.242440e+00	1.69708	0.509176	3.333	0.000859161	0.00130922	ETP24106.1	hypothetical protein F441_02846	Phytophthora parasitica CJ01A1	UniRef100_W2XN59	Uncharacterized protein	Phytophthora parasitica CJ01A1	PF03384.15, PF00170.22	98316
e_gw1.2.834.1	582.613	2.935200e-01	-1.76848	0.218061	-8.11001	5.06159e-16	3.64256e-15	POM70413.1	Lysosomal beta glucosidase, partial	Phytophthora palmivora var. palmivora	UniRef100_A0A2P4XXY9	Lysosomal beta glucosidase (Fragment)	Phytophthora palmivora var. palmivora	PF09681.11, PF17456.3	98169
e_gw1.2.911.1	100.121	3.211350e+00	1.68318	0.379901	4.43058	9.39819e-06	1.79312e-05	KAF4143535.1	Histidine phosphatase superfamily (branch 1)	Phytophthora infestans	UniRef100_D0NY53	Phosphoglycerate mutase family	Phytophthora infestans (strain T30-4)	PF00300.23	97663
e_gw1.2.915.1	649.751	4.272000e-01	-1.22701	0.274524	-4.46958	7.83728e-06	1.51284e-05	ETL33576.1	hypothetical protein L916_13994	Phytophthora parasitica	UniRef100_W2IHE5	TLC domain-containing protein	Phytophthora parasitica	PF03798.17	98415
e_gw1.2.919.1	1676.02	4.958300e-01	-1.01207	0.303265	-3.33725	0.000846119	0.00128976	KAE8877986.1	Retrovirus-related Pol polyprotein from transposon TNT 1-94	Phytophthora fragariae	UniRef100_A0A6A3ID71	Integrase catalytic domain-containing protein (Fragment)	Phytophthora rubi	PF07727.15, PF00665.27	97425
e_gw1.2.954.1	84.5104	2.635580e+00	1.39812	0.442994	3.15607	0.00159909	0.00236551	XP_002905998.1	conserved hypothetical protein	Phytophthora infestans T30-4	UniRef100_D0N137	Uncharacterized protein	Phytophthora infestans (strain T30-4)	PF11129.9	98397
e_gw1.2.960.1	71.0648	5.270247e+01	5.7198	0.729025	7.84582	4.30144e-15	2.79877e-14	ETI37430.1	hypothetical protein F443_16577, partial	Phytophthora parasitica P1569	UniRef100_V9EE15	Uncharacterized protein (Fragment)	Phytophthora parasitica P1569	PF14223.7, PF02932.17, PF12090.9, PF15379.7	98083
e_gw1.2.979.1	130.799	1.134663e+01	3.50419	0.37661	9.30457	1.34537e-20	1.54507e-19	ETK84316.1	hypothetical protein L915_10710	Phytophthora parasitica	UniRef100_W2L2N7	Uncharacterized protein	Phytophthora parasitica	PF00106.26, PF13561.7, PF01370.22, PF08659.11, PF13460.7, PF08643.11, PF16363.6, PF00107.27, PF04321.18, PF14631.7, PF05368.14, PF12706.8	97392
e_gw1.2.990.1	1258.26	3.655900e-01	-1.4517	0.137984	-10.5208	6.93181e-26	1.30791e-24	KAF1778197.1	hypothetical protein GQ600_11633	Phytophthora cactorum	UniRef100_A0A6A5IGP8	Uncharacterized protein	Phytophthora cactorum	PF06916.14	98376
e_gw1.20.14.1	13457.7	1.687300e-01	-2.5672	0.259124	-9.90722	3.87267e-23	5.75316e-22	KAE9024038.1	Heat shock protein 14	Phytophthora rubi	UniRef100_A0A6A4FEC1	Heat shock protein 14	Phytophthora rubi	PF00012.21, PF06723.14, PF03816.15	111740
e_gw1.20.145.1	167.654	5.093040e+00	2.34853	0.297338	7.8985	2.82277e-15	1.88373e-14	ETI46713.1	hypothetical protein F443_08934	Phytophthora parasitica P1569	UniRef100_V9F7I2	Uncharacterized protein	Phytophthora parasitica	PF13637.7, PF12796.8, PF13857.7, PF13606.7, PF00023.31	111771
e_gw1.20.160.1	106.709	5.508930e+00	2.46177	0.356926	6.89716	5.30532e-12	2.39904e-11	RAW32745.1	hypothetical protein PC110_g10926	Phytophthora cactorum	UniRef100_A0A329S7P9	Protein kinase domain-containing protein	Phytophthora cactorum	PF00069.26, PF07714.18, PF17667.2, PF14531.7, PF01636.24, PF06293.15, PF07387.12	111485
e_gw1.20.167.1	87.1928	7.858509e+01	6.29618	0.725251	8.68139	3.90973e-18	3.47987e-17	OWZ08373.1	hypothetical protein PHMEG_00019096	Phytophthora megakarya	UniRef100_A0A225VSF2	DDE Tnp4 domain-containing protein	Phytophthora megakarya	PF13359.7, PF02209.20	111594
e_gw1.20.170.1	56.9157	8.645264e+01	6.43384	0.912704	7.04921	1.79941e-12	8.60125e-12	XP_002898643.1	Cleavage induced predicted protein	Phytophthora infestans T30-4	UniRef100_D0NR22	Cleavage induced predicted protein	Phytophthora infestans (strain T30-4)		111641
e_gw1.20.175.1	37.9197	8.655300e+01	6.43551	1.10201	5.83977	5.22728e-09	1.59006e-08	ETI47733.1	hypothetical protein F443_08103	Phytophthora parasitica P1569	UniRef100_V9FAD5	SWIM-type domain-containing protein	Phytophthora parasitica P1569		111578
e_gw1.20.177.1	32.2956	4.056459e+02	8.66408	1.52258	5.69037	1.26761e-08	3.66737e-08	RAW32779.1	hypothetical protein PC110_g10891	Phytophthora cactorum	UniRef100_A0A329S7Y7	C2H2-type domain-containing protein	Phytophthora cactorum		111598
e_gw1.20.180.1	28.6407	2.492325e+01	4.63942	0.814571	5.69554	1.22983e-08	3.56397e-08	ETO68749.1	hypothetical protein F444_14474	Phytophthora parasitica P1976	UniRef100_A0A080ZQ38	Uncharacterized protein	Phytophthora parasitica P1976	PF05721.14	111600
e_gw1.20.194.1	3.41189	4.110084e+01	5.3611	1.89083	2.83532	0.00457801	0.00640814	KAE8902323.1	hypothetical protein PF003_g14134	Phytophthora fragariae	UniRef100_A0A6G0MGX1	Uncharacterized protein	Phytophthora fragariae		111622
e_gw1.20.195.1	46.6496	2.138121e+02	7.7402	1.48356	5.2173	1.81546e-07	4.4565e-07	XP_002997659.1	hypothetical protein PITG_18548	Phytophthora infestans T30-4	UniRef100_D0NYB2	Uncharacterized protein	Phytophthora infestans (strain T30-4)		111436
e_gw1.20.196.1	14.5933	2.048456e+01	4.35646	1.041	4.18488	2.85315e-05	5.12994e-05	OWY93632.1	hypothetical protein PHMEG_00036899, partial	Phytophthora megakarya	UniRef100_A0A225UKM1	CCHC-type domain-containing protein (Fragment)	Phytophthora megakarya	PF14223.7, PF03791.14	111301
e_gw1.20.197.1	85.2936	5.781515e+01	5.85338	2.63538	2.22108	0.0263457	0.0337536	ETP36855.1	hypothetical protein F442_15301	Phytophthora parasitica P10297	UniRef100_W2YP88	SET domain-containing protein	Phytophthora parasitica P10297		111702
e_gw1.20.201.1	22.9192	2.506989e+01	4.64788	0.917411	5.06631	4.0561e-07	9.4775e-07	XP_008916132.1	hypothetical protein PPTG_19435	Phytophthora parasitica INRA-310	UniRef100_W2PD61	Uncharacterized protein	Phytophthora parasitica (strain INRA-310)	PF12550.9, PF12668.8	111313
e_gw1.20.202.1	18.2246	4.144446e+01	5.37311	1.18085	4.55021	5.35932e-06	1.05966e-05	KAE8903001.1	hypothetical protein PF003_g13017	Phytophthora fragariae	UniRef100_A0A6A3SDD3	Uncharacterized protein	Phytophthora fragariae		111576
e_gw1.20.255.1	355.773	2.180040e+00	1.12435	0.227328	4.94596	7.57714e-07	1.69312e-06	KUF76585.1	hypothetical protein AM587_10012337	Phytophthora nicotianae	UniRef100_A0A0W8CJI5	Uncharacterized protein	Phytophthora		111543
e_gw1.20.256.1	246.947	1.984920e+01	4.31101	0.364382	11.831	2.69901e-32	8.53256e-31	KAE8877014.1	hypothetical protein PF003_g38873	Phytophthora fragariae	UniRef100_A0A6A4ACX6	Uncharacterized protein	Phytophthora fragariae		111574
e_gw1.20.272.1	4099.55	2.823000e-01	-1.82472	0.21269	-8.57926	9.54826e-18	8.17827e-17	XP_008912506.1	cystathionine beta-synthase	Phytophthora parasitica INRA-310	UniRef100_W2KGB8	Cystathionine beta-synthase	Phytophthora	PF00291.26, PF00571.29	111612
e_gw1.20.286.1	142.791	3.656198e+01	5.19227	0.573701	9.05049	1.42332e-19	1.48243e-18	XP_009528317.1	hypothetical protein PHYSODRAFT_509937	Phytophthora sojae	UniRef100_G4ZLJ3	Calmodulin	Phytophthora sojae (strain P6497)	PF13499.7, PF00036.33, PF13405.7, PF13202.7, PF13833.7, PF10591.10, PF00404.19, PF18854.2	111787
e_gw1.20.288.1	346.066	4.024530e+00	2.00882	0.301482	6.66315	2.68023e-11	1.10967e-10	XP_009525665.1	hypothetical protein PHYSODRAFT_500204	Phytophthora sojae	UniRef100_G4ZFA4	Uncharacterized protein	Phytophthora sojae (strain P6497)	PF12796.8, PF13637.7, PF13606.7, PF00023.31, PF04564.16, PF13857.7, PF11789.9, PF11942.9	111604
[truncated: 7,966 more rows]
